# Supplementary material for: Comparative transcript profiling of resistant and susceptible peanut post-harvest seeds in response to aflatoxin production by Aspergillus flavus
Source: BMC Plant Biol. 2016 Feb 27;16:54. doi: 10.1186/s12870-016-0738-z (PMC4769821; doi:10.1186/s12870-016-0738-z)
Supplement: Additional file 3: — Summary of GO, KOG, and KEGG classifications of the assembled unigenes. (XLSX 32 kb) [file 12870_2016_738_MOESM3_ESM.xlsx]

## Sheet: Sheet1
Additional file 3 - Summary of GO, KOG and KEGG classifications of the assembled unigenes.
GO ID	GO term	GO sub-term	Unigene number	Percentage (%)
GO:0023052	Biological Process	signaling	2752	6.73042
GO:0071840	Biological Process	cellular component organization or biogenesis	3882	9.494
GO:0040011	Biological Process	locomotion	355	0.868204
GO:0022610	Biological Process	biological adhesion	305	0.745922
GO:0050896	Biological Process	response to stimulus	5148	12.5902
GO:0032501	Biological Process	multicellular organismal process	920	2.24999
GO:0009987	Biological Process	cellular process	25217	61.6718
GO:0032502	Biological Process	developmental process	684	1.67282
GO:0000003	Biological Process	reproduction	662	1.61902
GO:0040007	Biological Process	growth	88	0.215217
GO:0051234	Biological Process	establishment of localization	7175	17.5475
GO:0008152	Biological Process	metabolic process	24205	59.1969
GO:0048519	Biological Process	negative regulation of biological process	422	1.03206
GO:0048518	Biological Process	positive regulation of biological process	475	1.16168
GO:0001906	Biological Process	cell killing	37	0.0904889
GO:0051704	Biological Process	multi-organism process	1928	4.7152
GO:0048511	Biological Process	rhythmic process	16	0.0391303
GO:0044699	Biological Process	single-organism process	12432	30.4043
GO:0065007	Biological Process	biological regulation	7955	19.4551
GO:0050789	Biological Process	regulation of biological process	7331	17.929
GO:0051179	Biological Process	localization	7360	18
GO:0002376	Biological Process	immune system process	224	0.547825
GO:0022414	Biological Process	reproductive process	283	0.692118
GO:0030234	Molecular Function	enzyme regulator activity	787	1.92472
GO:0000988	Molecular Function	protein binding transcription factor activity	375	0.917117
GO:0016530	Molecular Function	metallochaperone activity	14	0.034239
GO:0005198	Molecular Function	structural molecule activity	1117	2.73179
GO:0016209	Molecular Function	antioxidant activity	210	0.513586
GO:0060089	Molecular Function	molecular transducer activity	715	1.74864
GO:0001071	Molecular Function	nucleic acid binding transcription factor activity	1563	3.82254
GO:0016247	Molecular Function	channel regulator activity	136	0.332608
GO:0004872	Molecular Function	receptor activity	403	0.985595
GO:0030545	Molecular Function	receptor regulator activity	13	0.0317934
GO:0005215	Molecular Function	transporter activity	3292	8.05107
GO:0005488	Molecular Function	binding	23431	57.3039
GO:0003824	Molecular Function	catalytic activity	20667	50.5442
GO:0043226	Cellular Component	organelle	10376	25.376
GO:0030054	Cellular Component	cell junction	31	0.075815
GO:0016020	Cellular Component	membrane	7717	18.873
GO:0019012	Cellular Component	virion	880	2.15217
GO:0044421	Cellular Component	extracellular region part	617	1.50896
GO:0044464	Cellular Component	cell part	14371	35.1464
GO:0045202	Cellular Component	synapse	13	0.0317934
GO:0009295	Cellular Component	nucleoid	15	0.0366847
GO:0031974	Cellular Component	membrane-enclosed lumen	2608	6.37824
GO:0044422	Cellular Component	organelle part	6053	14.8035
GO:0044420	Cellular Component	extracellular matrix part	100	0.244565
GO:0055044	Cellular Component	symplast	3	0.00733694
GO:0044423	Cellular Component	virion part	880	2.15217
GO:0031012	Cellular Component	extracellular matrix	193	0.47201
GO:0044456	Cellular Component	synapse part	12	0.0293477
GO:0032991	Cellular Component	macromolecular complex	8036	19.6532
GO:0044425	Cellular Component	membrane part	7144	17.4717
GO:0005623	Cellular Component	cell	14375	35.1562
GO:0005576	Cellular Component	extracellular region	702	1.71684
Total annotated genes in GO			40889	100
	Abbreviation of KOG category	KOG category	Uniene numbers	Percentage (%)
	A	RNA processing and modification	823	4.62412
	B	Chromatin structure and dynamics	317	1.7811
	C	Energy production and conversion	1071	6.01753
	D	Cell cycle control, cell division, chromosome partitioning	515	2.89358
	E	Amino acid transport and metabolism	995	5.59052
	F	Nucleotide transport and metabolism	253	1.42151
	G	Carbohydrate transport and metabolism	927	5.20845
	H	Coenzyme transport and metabolism	255	1.43275
	I	Lipid transport and metabolism	1001	5.62423
	J	Translation, ribosomal structure and biogenesis	1276	7.16934
	K	Transcription	953	5.35453
	L	Replication, recombination and repair	577	3.24194
	M	Cell wall/membrane/envelope biogenesis	230	1.29228
	N	Cell motility	13	0.0730419
	O	Posttranslational modification, protein turnover, chaperones	2068	11.6193
	P	Inorganic ion transport and metabolism	566	3.18013
	Q	Secondary metabolites biosynthesis, transport and catabolism	1059	5.95011
	R	General function prediction only	3218	18.0807
	S	Function unknown	673	3.78132
	T	Signal transduction mechanisms	1415	7.95033
	U	Intracellular trafficking, secretion, and vesicular transport	994	5.5849
	V	Defense mechanisms	137	0.769749
	W	Extracellular structures	43	0.2416
	X	Unamed protein	1	0.00561861
	Y	Nuclear structure	64	0.359591
	Z	Cytoskeleton	496	2.78683
Total annotated genes in KOG			17798	100
KEGG category	KEGG sub-category	KEGG Pathway	Pathway ID	Unigene Number		Percentage (%)
Cellular Processes	Cell communication	Adherens junction	ko04520	63	209	1.58381
Cellular Processes	Cell communication	Focal adhesion	ko04510	93
Cellular Processes	Cell communication	Gap junction	ko04540	89
Cellular Processes	Cell communication	Tight junction	ko04530	69
Cellular Processes	Cell growth and death	Apoptosis	ko04210	31	446	3.37981
Cellular Processes	Cell growth and death	Cell cycle	ko04110	216
Cellular Processes	Cell growth and death	Cell cycle - Caulobacter	ko04112	29
Cellular Processes	Cell growth and death	Cell cycle - yeast	ko04111	195
Cellular Processes	Cell growth and death	Meiosis - yeast	ko04113	155
Cellular Processes	Cell growth and death	Oocyte meiosis	ko04114	171
Cellular Processes	Cell growth and death	p53 signaling pathway	ko04115	51
Cellular Processes	Cell motility	Regulation of actin cytoskeleton	ko04810	142	142	1.07608
Cellular Processes	Transport and catabolism	Endocytosis	ko04144	277	844	6.39588
Cellular Processes	Transport and catabolism	Lysosome	ko04142	161
Cellular Processes	Transport and catabolism	Peroxisome	ko04146	235
Cellular Processes	Transport and catabolism	Phagosome	ko04145	205
Cellular Processes	Transport and catabolism	Regulation of autophagy	ko04140	38
Environmental Information Processing	Membrane transport	ABC transporters	ko02010	135	149	1.12913
Environmental Information Processing	Membrane transport	Bacterial secretion system	ko03070	14
Environmental Information Processing	Signal transduction	Calcium signaling pathway	ko04020	91	1104	8.36617
Environmental Information Processing	Signal transduction	ErbB signaling pathway	ko04012	58
Environmental Information Processing	Signal transduction	FoxO signaling pathway	ko04068	120
Environmental Information Processing	Signal transduction	HIF-1 signaling pathway	ko04066	140
Environmental Information Processing	Signal transduction	Hedgehog signaling pathway	ko04340	36
Environmental Information Processing	Signal transduction	Hippo signaling pathway	ko04390	69
Environmental Information Processing	Signal transduction	Hippo signaling pathway -fly	ko04391	43
Environmental Information Processing	Signal transduction	Jak-STAT signaling pathway	ko04630	29
Environmental Information Processing	Signal transduction	MAPK signaling pathway	ko04010	115
Environmental Information Processing	Signal transduction	MAPK signaling pathway - fly	ko04013	19
Environmental Information Processing	Signal transduction	MAPK signaling pathway - yeast	ko04011	49
Environmental Information Processing	Signal transduction	NF-kappa B signaling pathway	ko04064	27
Environmental Information Processing	Signal transduction	Notch signaling pathway	ko04330	31
Environmental Information Processing	Signal transduction	PI3K-Akt signaling pathway	ko04151	187
Environmental Information Processing	Signal transduction	Phosphatidylinositol signaling system	ko04070	94
Environmental Information Processing	Signal transduction	Plant hormone signal transduction	ko04075	207
Environmental Information Processing	Signal transduction	Rap1 signaling pathway	ko04015	97
Environmental Information Processing	Signal transduction	Ras signaling pathway	ko04014	150
Environmental Information Processing	Signal transduction	TGF-beta signaling pathway	ko04350	67
Environmental Information Processing	Signal transduction	TNF signaling pathway	ko04668	23
Environmental Information Processing	Signal transduction	Two-component system	ko02020	63
Environmental Information Processing	Signal transduction	VEGF signaling pathway	ko04370	51
Environmental Information Processing	Signal transduction	Wnt signaling pathway	ko04310	105
Environmental Information Processing	Signal transduction	mTOR signaling pathway	ko04150	91
Environmental Information Processing	Signaling molecules and interaction	Cell adhesion molecules (CAMs)	ko04514	2	26	0.197029
Environmental Information Processing	Signaling molecules and interaction	Cytokine-cytokine receptor interaction	ko04060	13
Environmental Information Processing	Signaling molecules and interaction	Neuroactive ligand-receptor interaction	ko04080	11
Genetic Information Processing	Folding, sorting and degradation	Proteasome	ko03050	129	963	7.29767
Genetic Information Processing	Folding, sorting and degradation	Protein export	ko03060	66
Genetic Information Processing	Folding, sorting and degradation	Protein processing in endoplasmic reticulum	ko04141	364
Genetic Information Processing	Folding, sorting and degradation	RNA degradation	ko03018	189
Genetic Information Processing	Folding, sorting and degradation	SNARE interactions in vesicular transport	ko04130	55
Genetic Information Processing	Folding, sorting and degradation	Sulfur relay system	ko04122	17
Genetic Information Processing	Folding, sorting and degradation	Ubiquitin mediated proteolysis	ko04120	218
Genetic Information Processing	Replication and repair	Base excision repair	ko03410	78	351	2.6599
Genetic Information Processing	Replication and repair	DNA replication	ko03030	118
Genetic Information Processing	Replication and repair	Fanconi anemia pathway	ko03460	90
Genetic Information Processing	Replication and repair	Homologous recombination	ko03440	76
Genetic Information Processing	Replication and repair	Mismatch repair	ko03430	92
Genetic Information Processing	Replication and repair	Non-homologous end-joining	ko03450	21
Genetic Information Processing	Replication and repair	Nucleotide excision repair	ko03420	126
Genetic Information Processing	Transcription	Basal transcription factors	ko03022	80	497	3.76629
Genetic Information Processing	Transcription	RNA polymerase	ko03020	90
Genetic Information Processing	Transcription	Spliceosome	ko03040	327
Genetic Information Processing	Translation	Aminoacyl-tRNA biosynthesis	ko00970	125	1218	9.23007
Genetic Information Processing	Translation	RNA transport	ko03013	263
Genetic Information Processing	Translation	Ribosome	ko03010	545
Genetic Information Processing	Translation	Ribosome biogenesis in eukaryotes	ko03008	175
Genetic Information Processing	Translation	mRNA surveillance pathway	ko03015	191
Metabolism	Amino acid metabolism	Alanine, aspartate and glutamate metabolism	ko00250	161	1115	8.44953
Metabolism	Amino acid metabolism	Arginine and proline metabolism	ko00330	177
Metabolism	Amino acid metabolism	Cysteine and methionine metabolism	ko00270	185
Metabolism	Amino acid metabolism	Glycine, serine and threonine metabolism	ko00260	168
Metabolism	Amino acid metabolism	Histidine metabolism	ko00340	62
Metabolism	Amino acid metabolism	Lysine biosynthesis	ko00300	43
Metabolism	Amino acid metabolism	Lysine degradation	ko00310	129
Metabolism	Amino acid metabolism	Phenylalanine metabolism	ko00360	162
Metabolism	Amino acid metabolism	Phenylalanine, tyrosine and tryptophan biosynthesis	ko00400	97
Metabolism	Amino acid metabolism	Tryptophan metabolism	ko00380	115
Metabolism	Amino acid metabolism	Tyrosine metabolism	ko00350	123
Metabolism	Amino acid metabolism	Valine, leucine and isoleucine biosynthesis	ko00290	56
Metabolism	Amino acid metabolism	Valine, leucine and isoleucine degradation	ko00280	163
Metabolism	Biosynthesis of other secondary metabolites	Aflatoxin biosynthesis	ko00254	9	332	2.51591
Metabolism	Biosynthesis of other secondary metabolites	Betalain biosynthesis	ko00965	11
Metabolism	Biosynthesis of other secondary metabolites	Butirosin and neomycin biosynthesis	ko00524	13
Metabolism	Biosynthesis of other secondary metabolites	Caffeine metabolism	ko00232	5
Metabolism	Biosynthesis of other secondary metabolites	Flavone and flavonol biosynthesis	ko00944	15
Metabolism	Biosynthesis of other secondary metabolites	Flavonoid biosynthesis	ko00941	32
Metabolism	Biosynthesis of other secondary metabolites	Glucosinolate biosynthesis	ko00966	1
Metabolism	Biosynthesis of other secondary metabolites	Indole alkaloid biosynthesis	ko00901	1
Metabolism	Biosynthesis of other secondary metabolites	Isoflavonoid biosynthesis	ko00943	2
Metabolism	Biosynthesis of other secondary metabolites	Isoquinoline alkaloid biosynthesis	ko00950	49
Metabolism	Biosynthesis of other secondary metabolites	Novobiocin biosynthesis	ko00401	10
Metabolism	Biosynthesis of other secondary metabolites	Phenylpropanoid biosynthesis	ko00940	175
Metabolism	Biosynthesis of other secondary metabolites	Stilbenoid, diarylheptanoid and gingerol biosynthesis	ko00945	25
Metabolism	Biosynthesis of other secondary metabolites	Streptomycin biosynthesis	ko00521	27
Metabolism	Biosynthesis of other secondary metabolites	Tropane, piperidine and pyridine alkaloid biosynthesis	ko00960	51
Metabolism	Carbohydrate metabolism	Amino sugar and nucleotide sugar metabolism	ko00520	252	1550	11.746
Metabolism	Carbohydrate metabolism	Ascorbate and aldarate metabolism	ko00053	87
Metabolism	Carbohydrate metabolism	Butanoate metabolism	ko00650	86
Metabolism	Carbohydrate metabolism	C5-Branched dibasic acid metabolism	ko00660	13
Metabolism	Carbohydrate metabolism	Citrate cycle (TCA cycle)	ko00020	163
Metabolism	Carbohydrate metabolism	Fructose and mannose metabolism	ko00051	145
Metabolism	Carbohydrate metabolism	Galactose metabolism	ko00052	119
Metabolism	Carbohydrate metabolism	Glycolysis / Gluconeogenesis	ko00010	313
Metabolism	Carbohydrate metabolism	Glyoxylate and dicarboxylate metabolism	ko00630	177
Metabolism	Carbohydrate metabolism	Inositol phosphate metabolism	ko00562	107
Metabolism	Carbohydrate metabolism	Pentose and glucuronate interconversions	ko00040	140
Metabolism	Carbohydrate metabolism	Pentose phosphate pathway	ko00030	143
Metabolism	Carbohydrate metabolism	Propanoate metabolism	ko00640	127
Metabolism	Carbohydrate metabolism	Pyruvate metabolism	ko00620	243
Metabolism	Carbohydrate metabolism	Starch and sucrose metabolism	ko00500	346
Metabolism	Energy metabolism	Carbon fixation in photosynthetic organisms	ko00710	205	966	7.3204
Metabolism	Energy metabolism	Carbon fixation pathways in prokaryotes	ko00720	108
Metabolism	Energy metabolism	Methane metabolism	ko00680	148
Metabolism	Energy metabolism	Nitrogen metabolism	ko00910	65
Metabolism	Energy metabolism	Oxidative phosphorylation	ko00190	328
Metabolism	Energy metabolism	Photosynthesis	ko00195	80
Metabolism	Energy metabolism	Photosynthesis - antenna proteins	ko00196	35
Metabolism	Energy metabolism	Sulfur metabolism	ko00920	77
Metabolism	Glycan biosynthesis and metabolism	Glycosaminoglycan degradation	ko00531	17	218	1.65202
Metabolism	Glycan biosynthesis and metabolism	Glycosphingolipid biosynthesis - ganglio series	ko00604	7
Metabolism	Glycan biosynthesis and metabolism	Glycosphingolipid biosynthesis - globo series	ko00603	13
Metabolism	Glycan biosynthesis and metabolism	Glycosylphosphatidylinositol(GPI)-anchor biosynthesis	ko00563	50
Metabolism	Glycan biosynthesis and metabolism	Lipopolysaccharide biosynthesis	ko00540	5
Metabolism	Glycan biosynthesis and metabolism	N-Glycan biosynthesis	ko00510	80
Metabolism	Glycan biosynthesis and metabolism	Other glycan degradation	ko00511	29
Metabolism	Glycan biosynthesis and metabolism	Other types of O-glycan biosynthesis	ko00514	14
Metabolism	Glycan biosynthesis and metabolism	Peptidoglycan biosynthesis	ko00550	5
Metabolism	Glycan biosynthesis and metabolism	Various types of N-glycan biosynthesis	ko00513	64
Metabolism	Lipid metabolism	Arachidonic acid metabolism	ko00590	44	860	6.51713
Metabolism	Lipid metabolism	Biosynthesis of unsaturated fatty acids	ko01040	83
Metabolism	Lipid metabolism	Cutin, suberine and wax biosynthesis	ko00073	28
Metabolism	Lipid metabolism	Ether lipid metabolism	ko00565	75
Metabolism	Lipid metabolism	Fatty acid biosynthesis	ko00061	89
Metabolism	Lipid metabolism	Fatty acid degradation	ko00071	181
Metabolism	Lipid metabolism	Fatty acid elongation	ko00062	48
Metabolism	Lipid metabolism	Glycerolipid metabolism	ko00561	133
Metabolism	Lipid metabolism	Glycerophospholipid metabolism	ko00564	192
Metabolism	Lipid metabolism	Linoleic acid metabolism	ko00591	44
Metabolism	Lipid metabolism	Primary bile acid biosynthesis	ko00120	17
Metabolism	Lipid metabolism	Sphingolipid metabolism	ko00600	45
Metabolism	Lipid metabolism	Steroid biosynthesis	ko00100	83
Metabolism	Lipid metabolism	Steroid hormone biosynthesis	ko00140	23
Metabolism	Lipid metabolism	Synthesis and degradation of ketone bodies	ko00072	26
Metabolism	Lipid metabolism	alpha-Linolenic acid metabolism	ko00592	62
Metabolism	Metabolism of cofactors and vitamins	Biotin metabolism	ko00780	46	520	3.94059
Metabolism	Metabolism of cofactors and vitamins	Folate biosynthesis	ko00790	31
Metabolism	Metabolism of cofactors and vitamins	Lipoic acid metabolism	ko00785	6
Metabolism	Metabolism of cofactors and vitamins	Nicotinate and nicotinamide metabolism	ko00760	32
Metabolism	Metabolism of cofactors and vitamins	One carbon pool by folate	ko00670	52
Metabolism	Metabolism of cofactors and vitamins	Pantothenate and CoA biosynthesis	ko00770	70
Metabolism	Metabolism of cofactors and vitamins	Porphyrin and chlorophyll metabolism	ko00860	104
Metabolism	Metabolism of cofactors and vitamins	Retinol metabolism	ko00830	64
Metabolism	Metabolism of cofactors and vitamins	Riboflavin metabolism	ko00740	29
Metabolism	Metabolism of cofactors and vitamins	Thiamine metabolism	ko00730	17
Metabolism	Metabolism of cofactors and vitamins	Ubiquinone and other terpenoid-quinone biosynthesis	ko00130	60
Metabolism	Metabolism of cofactors and vitamins	Vitamin B6 metabolism	ko00750	22
Metabolism	Metabolism of other amino acids	Cyanoamino acid metabolism	ko00460	75	423	3.20552
Metabolism	Metabolism of other amino acids	D-Glutamine and D-glutamate metabolism	ko00471	7
Metabolism	Metabolism of other amino acids	Glutathione metabolism	ko00480	161
Metabolism	Metabolism of other amino acids	Phosphonate and phosphinate metabolism	ko00440	17
Metabolism	Metabolism of other amino acids	Selenocompound metabolism	ko00450	53
Metabolism	Metabolism of other amino acids	Taurine and hypotaurine metabolism	ko00430	25
Metabolism	Metabolism of other amino acids	beta-Alanine metabolism	ko00410	110
Metabolism	Metabolism of terpenoids and polyketides	Biosynthesis of ansamycins	ko01051	16	296	2.2431
Metabolism	Metabolism of terpenoids and polyketides	Biosynthesis of siderophore group nonribosomal peptides	ko01053	7
Metabolism	Metabolism of terpenoids and polyketides	Biosynthesis of vancomycin group antibiotics	ko01055	1
Metabolism	Metabolism of terpenoids and polyketides	Brassinosteroid biosynthesis	ko00905	12
Metabolism	Metabolism of terpenoids and polyketides	Carotenoid biosynthesis	ko00906	30
Metabolism	Metabolism of terpenoids and polyketides	Diterpenoid biosynthesis	ko00904	23
Metabolism	Metabolism of terpenoids and polyketides	Geraniol degradation	ko00281	11
Metabolism	Metabolism of terpenoids and polyketides	Insect hormone biosynthesis	ko00981	1
Metabolism	Metabolism of terpenoids and polyketides	Limonene and pinene degradation	ko00903	44
Metabolism	Metabolism of terpenoids and polyketides	Monoterpenoid biosynthesis	ko00902	14
Metabolism	Metabolism of terpenoids and polyketides	Nonribosomal peptide structures	ko01054	2
Metabolism	Metabolism of terpenoids and polyketides	Polyketide sugar unit biosynthesis	ko00523	4
Metabolism	Metabolism of terpenoids and polyketides	Sesquiterpenoid and triterpenoid biosynthesis	ko00909	21
Metabolism	Metabolism of terpenoids and polyketides	Terpenoid backbone biosynthesis	ko00900	79
Metabolism	Metabolism of terpenoids and polyketides	Tetracycline biosynthesis	ko00253	10
Metabolism	Metabolism of terpenoids and polyketides	Zeatin biosynthesis	ko00908	26
Metabolism	Nucleotide metabolism	Purine metabolism	ko00230	309	400	3.03122
Metabolism	Nucleotide metabolism	Pyrimidine metabolism	ko00240	252
Metabolism	Overview	2-Oxocarboxylic acid metabolism	ko01210	146	1177	8.91937
Metabolism	Overview	Biosynthesis of amino acids	ko01230	593
Metabolism	Overview	Carbon metabolism	ko01200	639
Metabolism	Overview	Degradation of aromatic compounds	ko01220	60
Metabolism	Overview	Fatty acid metabolism	ko01212	229
Metabolism	Xenobiotics biodegradation and metabolism	Aminobenzoate degradation	ko00627	43	283	2.14459
Metabolism	Xenobiotics biodegradation and metabolism	Atrazine degradation	ko00791	1
Metabolism	Xenobiotics biodegradation and metabolism	Benzoate degradation	ko00362	38
Metabolism	Xenobiotics biodegradation and metabolism	Bisphenol degradation	ko00363	27
Metabolism	Xenobiotics biodegradation and metabolism	Caprolactam degradation	ko00930	20
Metabolism	Xenobiotics biodegradation and metabolism	Chloroalkane and chloroalkene degradation	ko00625	81
Metabolism	Xenobiotics biodegradation and metabolism	Chlorocyclohexane and chlorobenzene degradation	ko00361	3
Metabolism	Xenobiotics biodegradation and metabolism	Drug metabolism - cytochrome P450	ko00982	91
Metabolism	Xenobiotics biodegradation and metabolism	Drug metabolism - other enzymes	ko00983	38
Metabolism	Xenobiotics biodegradation and metabolism	Ethylbenzene degradation	ko00642	1
Metabolism	Xenobiotics biodegradation and metabolism	Fluorobenzoate degradation	ko00364	2
Metabolism	Xenobiotics biodegradation and metabolism	Metabolism of xenobiotics by cytochrome P450	ko00980	97
Metabolism	Xenobiotics biodegradation and metabolism	Naphthalene degradation	ko00626	39
Metabolism	Xenobiotics biodegradation and metabolism	Nitrotoluene degradation	ko00633	1
Metabolism	Xenobiotics biodegradation and metabolism	Polycyclic aromatic hydrocarbon degradation	ko00624	16
Metabolism	Xenobiotics biodegradation and metabolism	Styrene degradation	ko00643	18
Metabolism	Xenobiotics biodegradation and metabolism	Toluene degradation	ko00623	3
Metabolism	Xenobiotics biodegradation and metabolism	Xylene degradation	ko00622	1
Organismal Systems	Circulatory system	Adrenergic signaling in cardiomyocytes	ko04261	92	160	1.21249
Organismal Systems	Circulatory system	Cardiac muscle contraction	ko04260	44
Organismal Systems	Circulatory system	Vascular smooth muscle contraction	ko04270	67
Organismal Systems	Development	Axon guidance	ko04360	61	88	0.666869
Organismal Systems	Development	Dorso-ventral axis formation	ko04320	20
Organismal Systems	Development	Osteoclast differentiation	ko04380	43
Organismal Systems	Digestive system	Bile secretion	ko04976	103	264	2.00061
Organismal Systems	Digestive system	Carbohydrate digestion and absorption	ko04973	19
Organismal Systems	Digestive system	Fat digestion and absorption	ko04975	22
Organismal Systems	Digestive system	Gastric acid secretion	ko04971	28
Organismal Systems	Digestive system	Mineral absorption	ko04978	32
Organismal Systems	Digestive system	Pancreatic secretion	ko04972	53
Organismal Systems	Digestive system	Protein digestion and absorption	ko04974	11
Organismal Systems	Digestive system	Salivary secretion	ko04970	33
Organismal Systems	Digestive system	Vitamin digestion and absorption	ko04977	10
Organismal Systems	Endocrine system	Adipocytokine signaling pathway	ko04920	69	666	5.04698
Organismal Systems	Endocrine system	Estrogen signaling pathway	ko04915	109
Organismal Systems	Endocrine system	GnRH signaling pathway	ko04912	93
Organismal Systems	Endocrine system	Insulin secretion	ko04911	16
Organismal Systems	Endocrine system	Insulin signaling pathway	ko04910	190
Organismal Systems	Endocrine system	Melanogenesis	ko04916	59
Organismal Systems	Endocrine system	Ovarian Steroidogenesis	ko04913	11
Organismal Systems	Endocrine system	Oxytocin signaling pathway	ko04921	118
Organismal Systems	Endocrine system	PPAR signaling pathway	ko03320	107
Organismal Systems	Endocrine system	Progesterone-mediated oocyte maturation	ko04914	95
Organismal Systems	Endocrine system	Prolactin signaling pathway	ko04917	42
Organismal Systems	Endocrine system	Renin-angiotensin system	ko04614	10
Organismal Systems	Endocrine system	Thyroid hormone signaling pathway	ko04919	119
Organismal Systems	Endocrine system	Thyroid hormone synthesis	ko04918	55
Organismal Systems	Environmental adaptation	Circadian entrainment	ko04713	34	302	2.28857
Organismal Systems	Environmental adaptation	Circadian rhythm	ko04710	44
Organismal Systems	Environmental adaptation	Circadian rhythm - fly	ko04711	8
Organismal Systems	Environmental adaptation	Circadian rhythm - plant	ko04712	56
Organismal Systems	Environmental adaptation	Plant-pathogen interaction	ko04626	177
Organismal Systems	Excretory system	Aldosterone-regulated sodium reabsorption	ko04960	20	166	1.25796
Organismal Systems	Excretory system	Collecting duct acid secretion	ko04966	57
Organismal Systems	Excretory system	Endocrine and other factor-regulated calcium reabsorption	ko04961	50
Organismal Systems	Excretory system	Proximal tubule bicarbonate reclamation	ko04964	13
Organismal Systems	Excretory system	Vasopressin-regulated water reabsorption	ko04962	38
Organismal Systems	Immune system	Antigen processing and presentation	ko04612	103	398	3.01607
Organismal Systems	Immune system	B cell receptor signaling pathway	ko04662	39
Organismal Systems	Immune system	Chemokine signaling pathway	ko04062	69
Organismal Systems	Immune system	Complement and coagulation cascades	ko04610	2
Organismal Systems	Immune system	Cytosolic DNA-sensing pathway	ko04623	43
Organismal Systems	Immune system	Fc epsilon RI signaling pathway	ko04664	33
Organismal Systems	Immune system	Fc gamma R-mediated phagocytosis	ko04666	139
Organismal Systems	Immune system	Hematopoietic cell lineage	ko04640	4
Organismal Systems	Immune system	Leukocyte transendothelial migration	ko04670	55
Organismal Systems	Immune system	NOD-like receptor signaling pathway	ko04621	38
Organismal Systems	Immune system	Natural killer cell mediated cytotoxicity	ko04650	46
Organismal Systems	Immune system	RIG-I-like receptor signaling pathway	ko04622	20
Organismal Systems	Immune system	T cell receptor signaling pathway	ko04660	48
Organismal Systems	Immune system	Toll-like receptor signaling pathway	ko04620	29
Organismal Systems	Nervous system	Cholinergic synapse	ko04725	39	417	3.16005
Organismal Systems	Nervous system	Dopaminergic synapse	ko04728	86
Organismal Systems	Nervous system	GABAergic synapse	ko04727	52
Organismal Systems	Nervous system	Glutamatergic synapse	ko04724	95
Organismal Systems	Nervous system	Long-term depression	ko04730	40
Organismal Systems	Nervous system	Long-term potentiation	ko04720	73
Organismal Systems	Nervous system	Neurotrophin signaling pathway	ko04722	99
Organismal Systems	Nervous system	Retrograde endocannabinoid signaling	ko04723	35
Organismal Systems	Nervous system	Serotonergic synapse	ko04726	36
Organismal Systems	Nervous system	Synaptic vesicle cycle	ko04721	133
Organismal Systems	Sensory system	Inflammatory mediator regulation of TRP channels	ko04750	46	53	0.401637
Organismal Systems	Sensory system	Olfactory transduction	ko04740	17
Organismal Systems	Sensory system	Phototransduction	ko04744	13
Organismal Systems	Sensory system	Phototransduction - fly	ko04745	26
Organismal Systems	Sensory system	Taste transduction	ko04742	5
Total annotated genes in KO				13196		100
