# Supplementary material for: Comparative transcript profiling of resistant and susceptible peanut post-harvest seeds in response to aflatoxin production by Aspergillus flavus
Source: BMC Plant Biol. 2016 Feb 27;16:54. doi: 10.1186/s12870-016-0738-z (PMC4769821; doi:10.1186/s12870-016-0738-z)
Supplement: Additional file 4: — Summary of the uniquely mapped reads in each library. (XLSX 10 kb) [file 12870_2016_738_MOESM4_ESM.xlsx]

## Sheet: Mapping
Additional file 4 - Summary of the uniquely mapped reads in each library
Libraries	Clean reads	Uniquely mapped reads	Percentage (%)
R_CK1_1	54867978	43366648	79.04
R_CK1_2	52859150	42563524	80.52
R_T1_1	55671406	44862520	80.58
R_T1_2	52776632	42475500	80.48
R_CK2_1	68662776	54749756	79.74
R_CK2_2	59697968	46540950	77.96
R_T2_1	62462134	49967362	80
R_T2_2	53206474	41752028	78.47
R_CK3_1	59434146	47067852	79.19
R_CK3_2	63956168	50420008	78.84
R_T3_1	23224306	18233062	78.51
R_T3_2	18549458	14571884	78.56
S_CK1_1	56103334	44470092	79.26
S_CK1_2	61798978	49372468	79.89
S_T1_1	57998512	46691018	80.5
S_T1_2	59669162	47806084	80.12
S_CK2_1	72280900	57976322	80.21
S_CK2_2	54259514	42798846	78.88
S_T2_1	49120232	38824094	79.04
S_T2_2	47405260	37216836	78.51
S_CK3_1	51982378	40390288	77.7
S_CK3_2	59709106	46371790	77.66
S_T3_1	48638388	38301712	78.75
S_T3_2	42948026	34539354	80.42
