# Supplementary material for: Comparative transcript profiling of resistant and susceptible peanut post-harvest seeds in response to aflatoxin production by Aspergillus flavus
Source: BMC Plant Biol. 2016 Feb 27;16:54. doi: 10.1186/s12870-016-0738-z (PMC4769821; doi:10.1186/s12870-016-0738-z)
Supplement: Additional file 6: — Statistics analysis of FPKM value of all unigenes. (XLSX 16479 kb) [file 12870_2016_738_MOESM6_ESM.xlsx]

## Sheet: Sheet1
Additional file 6 - Statistics analysis of FPKM value of all unigenes
Gene_ID	FPKM value
	R_CK1_1	R_CK1_2	R_T1_1	R_T1_2	R_CK2_1	R_CK2_2	R_T2_1	R_T2_2	R_CK3_1	R_CK3_2	R_T3_1	R_T3_2	S_CK1_1	S_CK1_2	S_T1_1	S_T1_2	S_CK2_1	S_CK2_2	S_T2_1	S_T2_2	S_CK3_1	S_CK3_2	S_T3_1	S_T3_2
comp0_c0	0	0.24	0.23	0	0	0	0	0	0	0.21	0.6	0	0.93	0	0.24	0.47	0.39	0.26	0	0.3	0.26	0.24	0	0.26
comp10000_c0	0	0	0	0	0	0	0	0	0	0	0	0	0	0	0	0.7	0.57	0	0.89	0	0	0	0	0
comp10001_c0	0	0	0	0.2	0	0	0.17	0.21	0	0	3.2	4.03	0	0	0	0	0	0	0.22	0.23	0	0	0	0
comp10002_c0	0	0.23	0.22	0	0	0	0.21	0	0	0	0.55	0	0	0	0	0	0	0	0	0	0	0	0	0
comp100036_c0	0.27	0.25	1.94	0.53	0.64	1.14	1.62	3.1	1.21	0.66	0.61	0.78	0	0	0	0	0.4	0	0	0	0	0	0	0
comp100038_c0	0	1.67	0.87	2.05	0	1.51	0.92	0	1.89	1.6	0	0	1.56	0	1.03	0	0.8	0.98	0	1.29	0.99	0	0	0.58
comp10003_c0	0	0	0	0	0	0	0	0	0	0	0	0	0	0	0	0	0	0	0	0	0	0	0	0
comp100055_c0	0	0	0	0	0	0	0.13	0.15	0	0	7.11	10.21	0	0	0	0	0	0	0.33	0.68	0	0	0.32	0.65
comp100057_c0	0	0	2.01	0	0	0	0	0	0	0	0	0	0	0	2.56	0	0	2.24	0	3.24	0	0	0	0
comp100061_c0	0	0	0	0	0	0	0	0	0	0	0	0	0	0	0	0	0	0	0	0	0	0	0	0
comp100065_c0	0	0.66	2.01	0.77	1.91	2.99	1.39	1.74	1.43	1.23	0	0	0	0.65	0	1.46	0.6	1.51	0	0.97	0.76	0.72	0	0.6
comp10006_c0	0.46	0	0	0	0.18	0	0.2	0	0.21	0.38	0	0	0	0	0.21	0	0.17	0	0.26	0	0	0.21	0	0
comp10009_c0	0	0	0	0	0	0	0	0	0	0	0	0	0	0	0	0	0	0	0	0	0	0	0	0
comp100103_c0	1.4	5.37	8.02	5.44	4.55	15.48	8.7	4.77	6.38	14.86	6.27	0	5.23	4.58	15.36	16.98	2.16	10.33	1.71	10.53	13.01	8.94	0	3.47
comp10010_c0	0	0	0	0	0	0	2	0	0	0	0	0	0	0	0	0	0	0	0	0	0	0	0	0
comp10010_c1	0	0	0	0	0	0	0	0	0	0	0	0	0	0	0	0	0	0	0	0	2.09	0	0	0
comp100117_c0	0	0	0	0	0	0	0	0	0	1.04	0	0	0	0	0	2.55	1.06	0	0	0	0	0	1.47	1.71
comp10011_c0	0	0	0	0	0	0	0.14	0.25	0	0	2.99	5.17	0	0	0	0	0	0	0.18	0.56	0	0	0.18	0.37
comp10012_c0	0	0.18	0	0	0	0.16	0.16	0	0	0.15	0.43	0	0	0.16	0	0	0	0	0	0.44	0	0	0	0.2
comp100132_c0	0	0.31	0	0	0	0	0	0	0	0	0	0	0	0.28	0	0	0	0	0.38	0	0	0	0	0
comp10013_c0	2.11	1.68	1.35	0.6	0.48	0.25	1.04	0.32	0	0	0	0	0.27	0	0	1.09	0	0.59	0	0	0.31	0	0	0
comp100147_c0	0.2	0.2	0.1	0.21	0	0.28	0	0	0.09	0	0	0	0.1	0.18	0.1	0	0	0.1	0	0	0	0.28	0.11	0.12
comp10015_c0	0.26	0.13	0	0	0	0	0.11	0	0	0	0	0	0	0	0	0	0.1	0	0.15	0	0	0.12	0	0.15
comp100162_c0	0	0	0	0	0	0	0	0	0.73	0.62	0	0	0	0	0	0	0.61	0	0.95	0	0	0	0.87	1.21
comp100163_c0	2.48	0	1.82	0	0.33	0	0.71	0.44	0.37	0.33	0.94	0	0	0	0	0	0.62	0	1.41	0	0.82	0	1.35	0.38
comp100174_c0	0	0	0	0	2.4	1.78	0	3.46	5.46	0	0	0	0	2.37	0	2.79	4.64	5.2	0	7.62	0	0	3.15	0
comp100177_c0	1.17	0	0	1.13	0	1.83	0	0.63	0.52	0.92	0	0	0.48	1.93	0	1.06	0	0	0.67	0	0.57	1.06	1.89	0.48
comp10017_c0	0	0	0	0	0	0	0	0	0	0	0	0	0	0	0	0	0	0	0	0	0	0	0	0
comp10018_c0	0	0	0	0	0	0.55	0	0	0	0	0	0	0	0	0	0	0	0	0	0	0	0	0	0
comp10019_c0	0	0	0	0	0	0	0.14	0.17	0	0	0.76	0.96	0	0	0	0	0	0	0	0	0	0	0	0
comp100215_c0	0	0	0	0	2.05	1.57	0	0	0	1.87	0	0	0	2.03	0	2.38	0	0	0	0	0	0	0	0
comp10022_c0	0	0.22	0	0	0.19	0.2	0	0	0	0	0	0.69	0	0	0	0	0	0.23	0	0.28	0	0	0	0.49
comp100236_c0	0	0	0	0	0	0	0	0.26	0	0	7.46	13.75	0	0	0	0	0.19	0	0.56	2.35	0.26	0	1.1	0.25
comp10023_c0	1.53	0	0	0	1.19	0	0	1.66	0	0	0	0	0	0	0	0	0	0	0	0	0	0	0	1.78
comp100255_c0	0	0	0	0	0	0	0.2	0.12	0	0.1	6.42	8.4	0	0	0	0	0	0	0	0.54	0	0	0.13	0.26
comp100272_c0	0.78	0	0	0	0	0	0	0	0	0	0	0	0	1.29	0.76	0.72	0	0	4.6	0	0	0	0	0.59
comp100283_c0	0	1.81	3.78	3.33	2.78	5.72	3.03	11.56	3.11	5.24	2.56	0	1.75	1.88	1.13	6.37	7.01	6.4	5.51	4.26	0	3.12	1.23	3.81
comp1002_c0	0	0	0	0	0	0	0	0	0	0	0	0	0	0	0	0	0	0	0	0.22	0	0.17	0	0
comp100357_c0	0.54	0.94	0.47	0.53	1.29	0.86	0.47	0	0.48	2.56	0	1.54	1.8	0	1.03	0.49	0.4	1.04	0.62	0	0.53	0	0	0
comp1003_c0	0.83	0.69	0.7	0	0	0	0	0	0.75	0	0	0	0	0.68	0	0	0	0.79	0	2.03	0	3.77	0.89	0.62
comp100400_c0	9.53	11.22	7.84	12.69	11.55	1.69	12.61	10.7	12.95	3.63	7.99	0	2.72	2.92	12.96	5.52	9.12	6.64	4.3	1.48	6.69	5.41	17.88	18.73
comp100414_c0	0	0	0	0	0	0	0	0	0	0	0	0	4.97	3	4.64	2.75	5.88	14.5	6.29	1.45	19.4	14.79	8.46	13.36
comp100445_c0	3.07	2.11	0	3.04	5.12	0	16.92	3.71	5.84	4.65	0	0	0	2.52	0	5.96	9.92	8.3	4.03	0	0	2.89	3.36	2.88
comp10044_c0	0	0.08	0	0	0	0.07	0.1	0.12	0.04	0.03	0.28	0.23	0.08	0	0.04	0.04	0.12	0.04	0.31	0	0.08	0	0.18	0.38
comp10046_c0	0.4	0.73	0	0	0.32	1.65	0	0	0.73	1.29	0	0	0.69	1.35	0	0	0	0.4	0	0	0	0	0	0
comp10047_c0	0	0	0	0	0	0	0	0	0	0	0	0	0	0	0	1.07	0	0	0.52	0	0	0.41	0	0
comp10048_c0	0	0	0	0	0	0	0	0	0	0	0	0	0	0	0	0	0	0	0	0	0	0	0	0
comp10050_c0	0	0	0.39	0	0	0	0	0	0	0	0	0	0	0	0	0	0.33	0.43	0	0	0	0	0	0
comp10050_c1	0	0	0	0	0	1.3	1.79	0	0	0	0	0	0	0	0	0	0	0	0	0	0	0	0	0
comp100524_c0	0	2.11	0	0	0	0	0	0	5.84	2.33	0	0	2.15	0	0	2.98	0	2.77	0	4.08	0	0	0	0
comp100531_c0	0	0	0	0	0	0	0	0	0	0	0	0	0	2.09	0	0	0	0	0	0	0	0	0	0
comp100538_c0	2.98	0	0	0	0	0	0	0	0	0	0	0	0	2.44	0	0	0	2.68	0	0	0	2.8	0	0
comp100563_c0	0	0	0	0	0	0	0	0	0	0	0	0	3.24	1.85	5.34	2.53	3.34	3.22	0	2	0.55	0.51	3.61	7.02
comp100570_c0	0	0	0	0	0.79	0.65	0	0	0	0.21	0	0	0.23	0	0	0	1.12	1.73	1.13	0	0.51	0.92	0	1.28
comp100577_c0	0	0	0	0	0	0	0	0	0	0	19.46	14.91	0	0	0	0	0	0	2.06	4.25	0	0	0	1.27
comp10057_c0	0	0	0	0	0	0	2.72	0	0	0	0	0	0	0	0	0	0	0	0	0	0	0	0	0
comp100580_c0	0.58	0.58	0.24	0.59	1.19	0.76	0.43	0.52	0.31	0.21	0.39	0.25	0.08	0.07	0	0	0	0	0	0	0	0	0	0
comp10059_c0	0	0.6	0	0.96	0	0.82	1.12	1.03	0.29	0	1.48	0.94	0.29	1.37	0	0.59	0	0.32	0.37	0.77	0.33	0	1.06	0.63
comp100601_c0	0.14	0.27	0.26	0	0.22	0.25	1.45	0.58	0	0	0	1.22	0	0.12	0.26	0.13	0.21	0.14	0.78	0.16	0.15	0.13	0.16	0.47
comp10060_c0	0	0	0	0	0.25	0	0.27	0	0.28	0.26	0	0	0	0	0	0.28	0	0	0	0.37	0	0	0	0
comp10061_c0	0	0	0	0	1.01	0	0	0	0	0.5	0	0	0	0	0	0	0	0	0	0	0	0	0	0
comp100621_c0	0	0	0	0	0	0	0.29	0.18	0	0	5.75	7.97	0	0	0	0	0	0	0.19	0.89	0	0	0.38	0.49
comp100637_c0	0	0	0	0	0	0	11.11	0	0	0	0	0	0	0	0	0	0	0	0	0	0	0	0	0
comp10065_c0	0	0	0	0	0	1.87	1.19	1.52	1.22	0	0	3.84	0	1.1	0	0	0	0	0	0	0	1.22	0	0
comp10068_c0	0	0	0	0	0	0	0	0	0	0	0.72	0.91	0	0	0	0	0	0	0	0	0	0	0	0.31
comp100714_c0	0	0	0	0	0	0	0	0	0	0	0	0	0.89	0.67	0.36	1.23	0.44	1.36	0.44	1.83	0.6	0.54	0.43	0.83
comp100720_c0	0.28	0.77	0	0.27	0	0.47	0	0	0.25	0.68	0	0	0.74	1.64	0.26	1.49	0.21	1.09	0.31	0.97	1.12	0.51	0.3	0.55
comp100721_c0	5.27	2.61	0	0	0	3.52	1.57	0	1.62	0	0	0	2.57	2.87	0	4.97	1.37	0	0	0	0	1.61	0	2.01
comp100729_c0	0	0	0	0	0	0	0	0	0	0	0	0	6.68	0	2.41	2.24	3.72	10.61	0	6.09	10.74	8.7	2.54	2.42
comp100738_c0	0	0	0	0	0	1.08	0	0	0	0	0	0	2.36	1.31	0	0	0	0	0	0	0	2.93	0	0
comp10073_c0	0	0.25	0	0	0	0.23	0.23	0	0	0	0	0	0	0.45	0	0	0.2	0	0.3	0	0	0.24	0	0
comp10074_c0	0	0.19	0	0	0.16	0.35	0	0	0	0.17	0	0	0.37	0.52	0	0	0	0	0	0.24	0.42	0.37	0	0
comp100779_c0	3.9	2.22	1.11	0	2.07	1.01	0	0.7	2.92	2.03	1.46	3.71	13.78	8.6	9.38	14.2	9.27	11.82	5.28	25.04	17	20.01	14.69	12.49
comp10077_c0	0	0	0	0	0	0	0.19	0.22	0	0.14	7.73	6.18	0	0	0	0	0	0.19	0.52	0.72	0	0	0.55	0.59
comp100795_c0	34.39	33.5	32.14	41.09	37.03	32.69	28.3	25.68	23.87	34.07	12.81	6.55	34.12	34.71	38.47	43.49	39.42	35.23	26.17	28.39	29.02	17.69	44.25	43.39
comp100820_c0	0	0	0	0	0	0	0.19	0.23	0	0.05	4.75	5.79	0	0	0	0	0	0.06	0.19	0.39	0	0	0.19	0.13
comp100823_c0	0	0.13	0	0.13	0.52	0	0.34	0.82	0.24	0.33	0	0.38	0.37	0.11	0.49	0.59	0.69	0.92	0.29	0.46	0.27	0.12	0.73	0.88
comp100827_c0	0.64	0	0	0.62	0.51	0	0	0	0	0	1.44	0	0.52	0	0	0.58	0	0.61	0	0	0	0.58	0	1.03
comp100832_c0	0	0	0	0	0	0.26	0	0.32	0.28	0	0	0.88	0	0	0	0	0	0	0	0	0	0	0	0
comp100849_c0	0.56	0.11	0.21	0.34	0.4	0.46	0.39	0	0.46	0.52	0.39	0	0.59	0.24	0.36	0.4	0.12	0.73	0.19	0.39	0.59	0.47	0.5	0.13
comp10084_c0	0	0	0	0	0	0	0	0.75	0.62	0	0	0	0.56	0.57	0	0.63	0.52	0	0	0.84	0	0	0	1.09
comp10085_c0	0	0	0	0	0.16	0.62	0	0	0	0.85	0	0	0.19	0	0.38	0	0.35	0	0	0	0.21	0	0	0
comp100877_c0	0	0.63	0.63	0	1.2	1.14	1.97	2.46	0.68	0	1.68	0	0.6	0	1.46	0.69	0	0	3.52	0	1.44	0.68	1.61	0.58
comp100880_c0	1.62	2.16	0.99	2.28	0.13	0.73	0.98	0.17	0.15	0.34	0	0.24	0	0	0.08	0.07	0	0	0	0	0	0	0	0
comp10088_c0	0	0	0	0	0	0	0.91	0	0	0	0	0	0	0	0	0	0	0	0	0	0	0	0	0
comp10088_c1	0	0	0	0	0	0	0.66	0	0	0	0	0	0	0	0	0	0	0	0	0	0	0	0	0
comp1008_c0	0	0	0	0	0	0.37	0	0.97	0	0.73	0	1.31	0.39	0	0	0	1.02	0	0.52	0	0	0.41	0.49	0.4
comp100909_c0	0	0	0	0	0	0	0.14	0.86	0.08	0.21	7.73	9.22	0	0	0	0	0	0.08	0.28	2.69	0.09	0	0.65	0.58
comp10090_c0	0	0	0	2.85	4.8	0	0	0	0	0	0	0	0	0	0	0	0	0	0	0	0	0	0	0
comp100926_c0	0	2.07	1.1	3.91	1.09	9.34	4.76	3.04	4.89	4.07	3.01	0	0	0	0	1.25	0	0	0	0	0	0	1.44	0
comp100930_c0	2.34	1.67	1.9	0	9.67	1.49	2.12	2.77	7.57	5.31	0	0	3.34	0	4.82	2.24	1.86	6.37	14.97	0	2.15	2.18	10.16	1.21
comp10093_c0	0.19	0	0	0	0	0.17	0.33	0	0	0	0	0	0	0	0	0.17	0	0	0	0	0	0	0	0
comp100949_c0	0	0	0	0	0	0	0.1	0.12	0	0.1	3.02	4.01	0	0	0	0	0	0.04	0.13	0.27	0	0	0.22	0.19
comp10095_c0	0	0	0	0.57	0	0	0	0	0.52	0	0	0	0	0	0	0	0	0	0	0	0	0	0	0
comp100968_c0	0	0	0	2.59	4.36	0	2.4	0	2.48	1.99	0	7.69	0	0	0	0	0	2.38	0	0	2.41	0	0	0
comp100970_c0	0	1.04	0.34	0	0	0.63	0.66	0.4	0.34	0.61	0	0	0	0.32	0.36	0.69	0.28	0.37	0	1.8	0.38	0.69	2.07	1.42
comp100974_c0	0	0	0.9	0.5	0	0.41	0	0	0.46	0	0	0	0	0	0.49	0.94	0	0	1.19	0.62	0	0	0.56	0.44
comp100990_c0	0	0	0	0	0	0	0	0.07	0	0.07	3.31	3.38	0	0	0	0	0	0	0.09	0.26	0.03	0	0.09	0.1
comp10099_c0	0	0	0	0	0	0	0	0	0	0	0	0	0	1.21	0	0	0	0	0	0	0	0	0	0
comp10100_c0	0	0	0	0	0	0	0.09	0.05	0	0.09	2.02	1.19	0	0	0	0	0	0	0	0.24	0	0	0	0
comp101032_c0	0.95	2.12	1.66	1.4	3.04	0	3.72	3.07	2.15	0.76	1.08	1.37	2.02	1.99	3.64	1.73	4.63	4.17	1.64	1.14	1.42	2.17	3.62	3.35
comp101038_c0	0	0	0	0	0	0	0	0	0	0	0	0	3.82	2.22	0	0	0	0	0	0	0	0	0	0
comp10103_c0	0	0	0	0	0	0	0	0	0	0	2.76	2.09	0	0	0	0	0	0	0	0	0	0	0.26	0
comp10104_c0	0.5	0	0	0	0	0.8	0	0	0	0	0	0	0	0	0	0	0	0	0	0.6	0	0	0	0
comp10105_c0	1.11	0.67	0.33	0	0.29	0.31	0	0.39	0.33	0	0	0	0	0.62	0	0.33	0.27	0	0.42	0	0	0	0	0
comp101105_c0	0	0	0	0	0.55	0	0.3	0	0	0	0	0	0.61	0.59	0	0	0	0	0	0	0	0	0	0.99
comp10110_c0	0	0	0	0	0.3	0	0	0	1.04	0	0	0	0.66	0.32	0	0	0.29	0	0	0.45	0.38	0.7	0	0.36
comp10111_c0	1.08	0	0.9	0	0.87	0	0	0	0	0	0	0	0	0.89	0	0	0	0	0	0	0	0	0	0
comp101142_c0	1.07	0.74	0.28	0.31	0.24	0.41	0.26	0.16	0.14	0.13	0.35	0.45	0.57	1.18	0.43	0.41	0.11	0.3	0	0.36	0	0.14	0.17	0.67
comp10114_c0	0	0	0	0	0	0	6.97	0	0	0	0	0	0	0	0	0	0	0	0	0	0	0	0	0
comp10116_c0	0	0.31	0	0	1.06	0.28	0	0.35	0	0	0	0	0	0	0.31	0.3	0	0	0	0	0	0	0	0
comp101178_c0	0	2.15	0.53	0.61	0	0	1.09	0	0	0	1.4	0	0.51	1.04	0	0	0	0	0	0	0	0.57	0	0
comp10117_c0	0	0	0.09	0.1	0	0	0.26	0.52	0	0	0	0	0.19	0.26	0	0	0	0	0.11	0.12	0	0	0	0.12
comp101209_c0	0	0	0	0	0	0	0.08	0.19	0	0	6.48	6.51	0	0	0	0	0	0.09	0.93	0.43	0	0	0.31	0.11
comp101211_c0	0.4	0.92	0	0.13	0.64	1.44	0	0	0	0.34	0	0	2.01	1.39	0.25	0.12	0.1	0.27	0.15	0.16	0.56	0.37	0	0.15
comp101227_c0	1.69	0.49	2.91	2.19	3.14	1.78	2.45	6.07	4.05	4	1.27	3.22	0.94	0	1.62	3.07	3.38	2.17	3.25	0.68	0	2.05	3.65	4.72
comp10122_c0	0	0	0	1	0	0	0	0	0.93	0	2.3	0	0	0	0	0	0	0	0	0	1.94	0	0	0
comp10125_c0	0	0	0	0	0	0	0	0	0	0	0	0	0	0	0	0	0	0	0	0	0	0	0	0
comp101267_c0	0	0	0	0	0	0	0.05	0.24	0	0.1	3.95	4.95	0	0	0	0	0	0	0	0.07	0	0	0.19	0.07
comp10126_c0	0.73	0.62	0	0	0	0	0	0	0	0	0	0	0	0	0	0	0	0	0	0	0.7	0	0	0
comp101272_c0	0	0	0	0	0.36	0.2	0.2	0.24	0	0	0	0	0.21	0.2	0	0.21	0	0.68	0	0.27	0.24	0.21	0	0
comp10129_c0	8.63	6.21	3.5	10.56	3.55	6.97	29.15	43.15	0	6.51	4.95	18.76	3.09	1.76	11.03	18.47	18.73	9.79	44.12	13.94	1.98	2	14.01	13.75
comp1012_c0	0	0	0	0.1	0.91	0.68	0	0	0.09	0	0	0	0	0	0.1	0.09	0	0	0	0	0	0.94	0	0
comp101327_c0	1.34	1.2	0	0	0	1.45	0.77	0.48	0	1.07	0	0	0.76	0.75	0	0.4	0.33	0	0	0.53	0.89	0.41	0.97	0.4
comp101329_c0	5.09	4.18	2.71	3.84	4.98	5.09	5.48	6.01	10.56	8.55	2.06	4.33	9.29	4.59	5.08	6.49	7.81	8.55	9.5	12.01	8.22	4.95	8.54	6.56
comp10134_c0	18.45	2.72	0	0	1.51	7.33	0	2.14	1.7	0	0	0	0	4.53	0	1.74	0	0	0	0	0	0	0	1.04
comp101357_c0	0.69	0	0	0.52	0.69	0.61	1.35	0.73	0.63	0.58	0.4	0.51	0.16	0	0	0.16	0.26	0.35	0	0	0	0.16	0.19	0
comp10135_c0	0	0	0	0	0	0	0	0	0	0	0	0	0.95	1.03	0	0	0.97	0	0	0	0	0	0	0
comp10137_c0	0	0	0	0	0	0	0	0	0	0	0	0	0	0	0	0	0	0	1.53	0	0	0	0	0
comp10138_c0	0.3	0	0	0	0.47	0.51	0	0	0	0.24	0	0	0	0	0	0.54	0	0	0	0.71	0.3	0.27	0	0
comp101418_c0	0.09	0	0.25	0.09	0	0	0.08	0.18	0	0	0	0	0.08	0.46	0.08	0.16	0	0	0.1	0.21	0	0	0	0
comp101430_c0	0.53	0.68	0.81	2.8	0	0.15	0	0	0	0	0	0	0.81	1.21	0.49	0.32	0	0	0.2	0	0	0	0	0
comp10143_c0	0.14	0	0	0	0	0	0.36	0	0	0.12	0	0	0.13	0	0.13	0	0	0	0	0.16	0	0	0	0
comp10144_c0	0	0	0	0	0	0	0.12	0	0	0	1.87	1.17	0	0	0	0	0	0	0	0.16	0	0	0.3	0
comp101480_c0	0.78	0.71	0.69	0.38	0.31	0	0	0	0	0	0	0	0	0.33	0	0.35	0.58	0	0	0	0	0	0	0.36
comp10148_c0	0	0.14	0.13	0	0	0.13	0	0	0.13	0.12	0	0	0.13	0	0	0.13	0	0	0	0.17	0	0.13	0.32	0
comp10149_c0	0	0	0.59	0	0	0	0	0	0.62	0	0	0	0	0.57	0	0	0	0.66	0	0	0	0	0	0
comp101515_c0	0	0	0	0	0	0	0.15	2.13	0	0	7.47	4.45	0	0	0	0	0	0	0.38	0.99	0	0	0.56	0.74
comp10151_c0	0	0	0	0	0.23	0	0	0	0	0.47	0	0	0	0.25	0	0	0	0	0	0	0	0	0	0
comp101529_c0	1.15	0	0	0	0.46	0.91	1.5	0.62	1.55	0	0	0	0	0.48	0	0	3.45	1.11	7.32	0	0.56	1.57	1.87	0.96
comp10152_c0	0	0	0	0.18	0	0	0	0	0	0	0	0	0	0.47	0	0	0	0.86	0	0	0	0	0	0.2
comp101549_c0	0.72	0.66	0.32	0	0.29	0	0	0	0.33	0.87	0	1.04	0.31	0.61	0.34	0	0.27	0	0	1.71	0.36	0.99	0	0.34
comp101566_c0	0	0.44	0	0	0.18	0.4	0.2	0	0	0	0	0	0.42	0.39	0	0	0	0	0	0	0	0	0	0
comp101569_c0	0.32	0.3	0	0	0	0	0	0.34	0	0	1.48	2.81	0	0.27	0	0.29	0	0	0.37	0.77	0.33	0	0.71	0
comp101579_c0	0.27	0.33	0.47	0.6	0.21	0.2	1.22	2.2	0.1	0.05	1.15	0.8	0	0	0	0	0	0	0	0	0	0	0	0
comp101592_c0	1.11	0.63	0.4	0.66	0	0.19	0	0.23	0	0.18	0	0	0.4	1.51	1.24	0.6	0.17	0	0	0	0.46	0.2	0	0.23
comp1015_c0	0	0	0	0	0	0	0	0	0	0	0	0	0	0	0	0	0	0	0	1.16	0	0	0	0
comp101604_c0	0.44	0	0.38	0.43	0.7	0.71	0	0.47	0.79	0.72	0	0	0	0.37	0.42	0.4	0.65	0	0	1.57	0	1.6	1.43	0.39
comp10160_c0	0	0	0	0	0	0	0	0	0	0	2.51	0	0	0	0	0	0	0	0	0	0	0	1.21	0
comp10163_c0	0	0	0	0	0	0	0	0	0	0	4.48	3.8	0	0	0	0	0	0	0	1.61	0	0	0.72	0
comp101653_c0	0.53	0.5	0.24	0.26	0.21	0.45	0.23	0.28	1.68	0.87	0.61	0	0.47	0.22	0.25	0.24	0.2	0.26	0.9	0.31	2.43	0.24	0.87	1.07
comp10166_c0	0.25	0	0	0	0.2	0	0	0	0	0	0	0	0.23	0	0	0	0	0	0	0.3	0	0.23	0	0
comp10167_c0	0	0	0	0	0	0	0	0	0	0.4	0	0	0.42	0.42	0	0	0	0	0	0	0.49	0.46	0	0
comp101681_c0	0	0	0	0	0	0	0	0.29	0	0	10.68	10.31	0	0	0	0	0	0	1.55	0.64	0	0	0.9	0.27
comp10169_c0	0	0	0	0	0	0	0	0	0	0	2.06	1.31	0	0	0	0	0	0	0	0	0	0	0	0
comp10169_c1	0	0	0	0	0	0	0	0	0	0	0.66	0.84	0	0	0	0	0	0	0	0	0	0	0	0
comp101728_c0	0	0	0	0	1.49	1.45	1.11	0	0	0	0	0	0	0	0	0	1.45	0	0	0	0	0	0	0
comp101736_c0	0	0	0	0	0	0	0	0.11	0	0	5.2	6.84	0	0	0	0	0	0	0.59	0.49	0	0.1	0.35	0.73
comp101738_c0	0	0	0	0	0	0	0	0.31	0	0	7.58	6.07	0	0	0	0	0	0	0.17	0.35	0	0	0.16	0.49
comp101740_c0	0	0	0	0	0	0	0.08	0.38	0	0	9.86	8.88	0	0	0	0	0	0	0.2	1.18	0	0.08	0.82	0.96
comp10174_c0	9.93	9.61	4.12	0.96	4	14.47	1.74	0	3.58	3.04	0	0	12.33	8.95	0	0	0.76	2.79	0	1.22	4.69	7.13	1.06	0
comp101759_c0	0	0	0	0	0	0	0	0.44	0	0.08	2.9	3.64	0	0	0	0	0	0.05	0.26	0.99	0.05	0	0.37	0.51
comp10177_c0	0	1.75	1.82	2.14	0	0.79	0.97	0	0	0	2.47	0	0.85	0.9	1.09	0	0.84	0	2.65	2.73	0	0	0	0.74
comp101790_c0	2.48	5.25	0	2.44	0	1.57	0	0	0	1.87	5.66	0	3.52	0	0	0	0	2.24	0	0	6.82	4.62	0	3.76
comp1017_c0	0.57	0	0	0.38	0	0	0	0.2	0.35	0	0	0	0.17	0.33	0.18	0.17	0.14	0	0	0.45	0.2	0.18	0	0
comp101800_c0	0.48	0	0.83	0	0.38	0.38	1.24	0	0	0.38	0	1.37	1.21	0	0.45	0	1.43	0.46	1.64	1.14	0.47	0	1.55	0.42
comp10180_c0	0	0	0	0	1.83	1.43	0	0	0	0	0	0	1.59	1.81	0	2.11	0	4.02	0	2.87	6.1	0	0	0
comp101811_c0	0.21	0	0	0	0	0.18	0.36	0	0.38	0.17	0	0	0.57	0	0.39	0.56	0.15	1.03	0	0.49	0.85	0	0.69	0.44
comp10182_c0	0	0	0.57	0	0.53	0.51	0	0	0	1.04	0	0	0	0.55	0	0	0.5	0	0	0	0	1.21	0	0
comp10183_c0	0	0	0	0	0	0	0.16	0.63	0.03	0.21	8.84	7.42	0	0	0	0	0	0.06	0.84	1.97	0.06	0.06	1.08	1
comp101849_c0	0	0	0	0	0	0	0.12	0	0	0	5.66	4.31	0	0	0	0	0	0	0.16	0.11	0	0	0.21	0.06
comp10185_c0	0	0	0	0	0	0	0	0	0	0	0	0	0	0	0	0	0	0	0	0	0	0	0	0
comp10185_c1	0	0	0	0	0	0	0	0	0	0	0	0	0	0	0	0	0	0	0	0	0	0	2.78	0
comp10189_c0	0	0	0	0	0	0	0	0	0	0	7.69	0	0	0	0	0	0	0	0	0.68	0.56	0	1.23	0
comp1018_c0	0	0	0	0	0	1.49	0	0	0	0	0	0	1.67	0	0	0	0	0	0	0	0	0	0	1.21
comp101929_c0	0.63	1.08	0	0	0	0.97	0.53	0	0	0	0	0	0	0	0	0	0	0.6	0	0	0	0	0	0
comp10192_c0	0.21	0.14	0	0	0.17	0.06	0.06	0	0.26	0.18	0	0	0.16	0.06	0.07	0	0	0	0	0.08	0.15	0.07	0	0
comp101956_c0	0.45	0.4	0.39	0.44	0.36	0.37	0.39	0.96	1.62	1.8	0	0	0	0.75	0.86	1.23	0	1.32	0.8	0.54	0.9	1.23	0.49	0
comp10195_c0	0	0	0	0	0	0	0	0	0	0	0	0	1.44	1.63	2.03	0	1.57	3.63	0	2.56	1.83	3.67	0	1.09
comp101964_c0	0	0	0	0.41	0	0	0	0	0	0.68	0	0	0.73	1.77	0	1.15	0	0	0	0.5	0	0	0	0
comp101991_c0	0	0	0	2.11	1.78	5.57	9.73	2.53	0	1.63	4.89	6.25	1.55	0	0	0	1.7	3.92	2.73	2.79	0	0	4.67	4.58
comp101993_c0	0	0.05	0.05	0	0	0	0.09	0.21	0	0	4.11	3.97	0	0	0	0	0	0	0.28	0.41	0	0	0.22	0.48
comp101999_c0	0	0	0	0	0.51	0	0	0.7	0.58	0.5	0	0	0	0.53	1.23	0	0	1.84	0.74	0	0	0.58	0	1.03
comp10199_c0	0	0	0	0	0.34	0.18	0	0	0.19	0.35	0	0	0.19	0	0	0.19	0.16	0.21	0	0.5	0	0	0	0
comp10201_c0	0	0	0	0	0.56	0	0.61	0	0	0	0	0	0	0	0	0	0.53	0	0	0	0	0	0	0
comp10201_c1	0	0	0	0	0.21	0	0.23	0	0	0	0	0	0	0	0	0	0.2	0	0	0	0	0	0	0
comp102026_c0	0.75	1.44	0.52	2.06	0.15	0.16	0	0	0	0	0.87	0	0.17	1.45	1.23	0.17	0.14	0	0.63	0.44	0	0	0.42	0.4
comp102028_c0	0	0.74	0	0	0.72	1.33	0.79	0	1.62	0.69	0	0	0.71	2.22	1.76	1.65	0.68	0	1.06	0	2.56	0.81	0	0
comp10204_c0	0	0	0	0	0	0	0	0	0	0	1.51	1.85	0	0	0	0	0	0	0.08	0	0	0	0.23	0
comp102055_c0	0.26	0	0	0.26	0	0.9	0.23	0.56	0.24	0.43	0	0	0.24	0.67	0	0.24	0.59	0.26	0.6	0.62	0	0.49	0.87	0.8
comp10205_c0	1.53	0.7	0	0.38	0	1.27	0	0	1.04	0.62	0	0	0.66	0.64	1.09	0	0	0	0.87	0	0.38	1.4	0.84	0
comp102060_c0	0	0	0	0	0	0	0	0.15	0	0.12	2.64	6.21	0	0	0	0	0	0	0.16	0	0	0	0.63	1.26
comp10206_c0	0	0	0	0	0	0.31	0	0	0.16	0	0	0	0.16	0.3	0	0	0	0	0	0	0.18	0	0	0
comp10206_c1	0	0	0	0	0	0	0	0	0	0	0	0	0	0	0.5	0	0	0.51	0	0	0.52	0	0	0
comp102072_c0	0.32	0.19	0.06	0.58	0.2	0.46	0.33	0.13	0.12	0.22	0.3	0.38	0.43	0.11	0.47	0.4	0.05	0.06	0.36	0.37	0.13	0.24	0.21	0.15
comp10207_c0	0	0	0	0	0	0	0	0	0	0	0	0	0	0	0	0	0	0	0.96	0	0	0	0	0
comp102087_c0	0	0	0	0	1.14	0.97	0	0	1.28	1.06	0	0	0	0	0	0	2.16	0	0	0	0	1.28	3.01	0.87
comp102097_c0	0	0	0	0	0	0	0.06	0.08	0	0.19	10.52	5.84	0	0	0	0	0	0	0.16	0.09	0	0	0.33	0.09
comp1020_c0	0	0	0	0	0	0	0	0.04	0	0	1.62	0.96	0	0	0	0	0	0	0.04	0.25	0	0	0.2	0.04
comp102104_c0	0.39	0.36	0	0.39	0.62	1.62	0.34	0	1.77	0.63	0	0	0.68	0.33	0	1.42	0.29	0.38	0	0.47	1.18	1.79	0.43	0
comp102107_c0	0.61	0.36	0.79	0.37	0.29	0.43	2.31	1.64	0.11	0	0.85	0.36	0	0	0	0	0	0	0	0	0	0	0	0
comp102118_c0	0	0	0	0	0	0	0.28	0.34	0	0	13.41	20.72	0	0	0	0	0	0	0.74	0.39	0	0	0.71	1.58
comp10211_c0	0	0	0	0	0	0	0	0	0.47	0	0	0	0	0.44	0	0	0	0	0	0	0	0	0	0
comp10213_c0	0	0	0	0	0	0	0	0	0	0	1.92	0.81	0	0	0	0	0	0	0	0	0	0	0.31	0
comp10213_c1	0	0	0	0	0	0	0	0	0	0	0.37	0.92	0	0	0	0	0	0	0	0	0	0	0.18	0.17
comp10214_c0	0	0	0	0	0	0	0	0	0	0	1.75	2.98	0	0	0	0	0	0	0	0.17	0	0	0.08	0.09
comp10214_c1	0	0	0	0	0	0	0	0	0	0	2.74	0	0	0	0	0	0	0	0	0	0	0	0	0
comp102157_c0	6.39	2.55	2.64	7.22	6.87	1.54	3.75	2.37	4.81	1.63	2.38	0	3.28	2.62	3.14	11.8	5.68	1	0	1.31	1	1.93	3.43	2.18
comp10215_c0	0	0	0	0	0	0	0	0	0	0	3.56	4.54	0	0	0	0	0	0	0.93	0	0	0	0	0
comp10217_c0	0	0	0	0	0	0	0	0	0	0	2.71	3.47	0	0	0	0	0	0	0	0	0	0	0	0
comp102182_c0	0.43	0.37	0.29	0.19	0.05	0.06	0.32	0.32	0.23	0.11	0.29	0.55	0.3	0.27	0.11	0.22	0.09	0.12	0.07	0.36	0.07	0	0.07	0.37
comp102185_c0	0	2.18	0	0	0.71	1.97	0.78	0	0	1.36	0	2.52	1.39	0	0	0.81	0	0	1.05	1.08	0	0	0.95	0
comp10218_c0	0	0	0	0.83	0	0	0	0	0	0	0	0	0	0	0	0	0	0	0	1.05	1.63	0	0	0.63
comp102206_c0	0.15	0.15	0.14	0	0.47	0.4	0.26	0.16	0.14	0.5	0.35	0	0.83	0.77	0.7	0.41	0.11	0.45	0.34	1.05	0.63	0.28	0.17	0.33
comp10220_c0	0	0	0	0	0	0	0	0	0	0	2	0.84	0	0	0	0	0	0	0	0	0	0	0	0
comp102212_c0	1.52	2.55	1.93	1.48	1.83	1.15	2.66	0.83	0.68	0.59	0	0	1.22	5.02	2.22	0.7	0	1.45	0	1.85	0.73	0.69	0	0.58
comp102219_c0	0	0	0	0	0	0	0	0	0	0	0	0	0	0	0	1.6	0	0	0	1.06	0	0	0	0
comp10221_c0	0	0	0	0	0	0	0	0.11	0	0	4.99	5.93	0	0	0	0	0	0	0.18	0.38	0	0	0.12	0.07
comp102229_c0	0	0	0	0	0	45.92	0	0	0	0	0	0	0	0	0	0	0	0	0	0	0	0	0	0
comp102253_c0	0.29	0.23	0.11	0.23	0.32	0.37	0.25	0.48	0.21	0.25	0	0	0.44	0.5	0.43	0.52	0.43	0.64	0.52	0.61	0.25	0.32	0.71	0.28
comp102259_c0	0.43	0.32	0.3	0.54	0.42	0.68	0.28	0.34	0.79	0.72	0.25	0.32	0.71	0.65	0	0.97	0.32	0.11	0.12	0.38	0.79	0.6	0.48	0.37
comp102260_c0	3.43	0	0.2	0.21	0.68	0.37	2.73	0.45	0.39	0.35	0	0.62	0	0	0	0.19	0.8	0	0.73	1.26	0.22	0	0.24	0.23
comp102262_c0	0	0	0	0	0	0	0	0	0	0	2.81	1.96	0	0	0	0	0	0	0.74	0.54	0	0	0.89	0.55
comp10227_c0	0.29	0	0	0	0.68	0	0.25	0	0	0	0	0	0	0	0	0.26	0	0	0.32	0.34	0.29	0	0	0
comp102294_c0	0	0	0	0	0	10.67	0	0	0	0	0	0	0	0	0	0	0	0	0.15	0	0	0	0	0
comp102298_c0	0	0	0	0	0	0	0.18	0.17	0	0.11	9.07	9.17	0	0	0	0	0	0.13	0.28	0.87	0.04	0	1.02	0.8
comp10229_c0	1.4	0	0	0	0	0.54	0	0	0	1.33	0	0	1.28	0	0	0	0	0	0	0	0	0	1.89	0
comp10232_c0	0	0	0	0	0	0	0	0	0	0	0	0	0	0	0	0.47	0	0	0	0	0	0.47	0	0
comp10233_c0	0	0	0	0	0.18	0.55	0.07	0	0	0	0	0	0	0	0	0	0.17	0	0	0	0	0	0	0
comp102345_c0	0	0	0	1.59	0	2.21	0	0	0	0	0	0	0	0	0	0	0	1.5	0	0	0	0	0	0
comp10234_c0	0.15	0	0.14	0	0	0	0.26	0.32	0	0	0	0.45	0	0	0.14	0	0	0	0.86	0.18	0	0	0	0.17
comp102368_c0	0	0	0	0	0	0	0	0	0	0	0	0	0	0	0	0	0	0	0	0	0	0	0	0
comp102370_c0	0.74	0.67	0	0	0.88	0.92	0.32	0	0.66	1.19	0	0	0.32	0.93	0	0.67	0	0	0	0	0.74	1.01	0.8	0
comp10237_c0	0	0	0	0	0	0	0	0	0	0.21	0	0	0	0	0	0	0	0	0	0	0	0.24	0.28	0
comp10238_c0	0.39	0.13	0.37	0.26	0.1	0.12	0.23	0	0	0	0.31	0	0.37	0.11	0	0	0	0	0.15	0	0.27	0.24	0.29	0
comp10239_c0	0	0	0	0	0	0	0	0	0	0	0	0	0	0	0	0	0.78	0	0	0	2.91	0	0	0
comp102402_c0	0	0	0	0	0	0	0.09	0.11	0	0	1.59	2.92	0	0	0	0	0	0	0.23	0.49	0	0	0.23	0.75
comp10241_c0	0	0	0	0	0	0	0	0	0	0	0	0	0	0	0	0	0	0	0	0	0	1.2	0	0
comp10241_c1	0	0	0	0	0	0	0	0	0	0	0	0	0	1.81	0	0	0	0	0	0	0	0	0	0
comp102420_c0	0.61	0.23	0.13	0.14	0.15	0.04	0.12	0.1	0	0	0.55	1.1	0.22	0.41	0.13	0.13	0.03	0	0.16	0.16	0	0	0.37	0.23
comp102441_c0	0	0	0	0	0	0	0	0.15	0	0.04	1.69	2.68	0	0	0	0	0	0	0.05	0.11	0	0	0.32	0
comp102464_c0	0	0	0	1.29	0	0	0	0.72	0.6	0	0	0	0	0	0.64	0.61	1	0	0	0.8	0	0.6	0	0.53
comp10247_c0	0	0	0	0	0	0.15	0	0	0	0.14	0.4	0	0.16	0	0	0	0	0.17	0	0	0.18	0.48	0	0
comp10249_c0	0.13	0	0.12	0.13	0.2	0.34	0.11	0	0	0.21	0	0	0.12	0	0	0.23	0	0.13	0	0.15	0	0	0	0
comp10250_c0	0	0	0	0	0	0	0	0.27	0	0	2.32	0.73	0	0	0	0	0	0	0	0.59	0	0	0	0
comp102515_c0	0	0	0	0	0	0	0	0.15	0	0.08	6.73	6.22	0	0	0	0	0	0.05	0.26	0.38	0	0	0.21	0.23
comp10251_c0	0.1	0.2	0	0	0	0.37	0	0	0	0.09	0	0	0.29	0.09	0	0	0.08	0	0	0	0	0.1	0.23	0
comp102530_c0	0	0.36	0.35	0	0.31	0.33	0	0.42	0.71	0.32	1.8	1.14	0	0.66	0	0.36	0.59	0.39	0	0.47	0	0	0	0.37
comp10254_c0	0	0.02	0	0	0	0	0	0.05	0	0.04	3.9	3.56	0	0	0	0	0	0	0.13	0.22	0.02	0	0.16	0.28
comp10257_c0	0	0	0	0	0	0.47	0	0	0	0	0	0	0	0	0	0	0	0.58	0.7	0	0	0	0	0
comp10257_c1	0	0	0	0	0	0	0	0	0	0	0	0	0	0	0	0	0	0	0	0	0	0	0	1.15
comp10258_c0	0	0	0	0	0	0	0	0	0	0	0	0	1.13	0	0	1.43	0	1.4	0	0	2.83	0	0	0
comp102592_c0	4.56	8.14	5.54	8.94	5.64	16.05	12.37	8.05	6.38	6.88	5.18	6.62	4.88	13.06	9.35	4.35	9.02	4.13	0	2.96	8.36	4.23	9.87	3.56
comp102606_c0	0	0	0	0	0	0	0.14	0.03	0	0	4.71	6.58	0	0	0	0	0	0	0.18	0.5	0	0	0.44	0.44
comp102608_c0	0	0	0.06	0	0	0	0.1	0.31	0	0.05	3.63	1.75	0	0	0	0	0	0	0.13	0.55	0	0	0.07	0
comp10260_c0	0	0	0	0.82	0	0	0	0.93	0	0	0	0	0	0	0	0	0	0	0	0	0	0	0	0
comp102610_c0	0	0.26	0	0	0.22	0	0	0	0	0	0	0	0	0	0	0	0	0	0	0	0	0.25	0	0.28
comp102633_c0	0	0	0.3	0.33	0	0.28	0	0.35	0.3	0	0	0	0.29	0.57	0	1.21	0.5	0.66	0	0	0	0	0.37	0.32
comp10263_c0	0	0	1.4	0	0	0	3.07	7.91	0	1.3	0	0	1.26	0	0	0	0	0	2.13	0	0	1.57	0	0
comp102645_c0	0	1.3	2.86	8.56	0	0	1.57	0	0	0	3.96	0	0	0	5.33	1.66	0	0	0	2.24	0	0	0	3.01
comp10264_c0	0	0.4	0	0	0.17	0	0	0.22	0.19	0	0.97	0	0	0.18	0	0	0	0	0	0	0	0	0.23	0
comp10265_c0	0	0	0	0	0	0	0.03	0.08	0	0.07	3.57	3.06	0	0	0	0	0	0.08	0	0.19	0.04	0	0.22	0.1
comp10266_c0	0	0	0	0	0.89	0.79	0	0	0	0	0	0	0	0	0	0	0	0	0	0	0	0	0	0
comp102673_c0	0	0	0	0	0	0	0	0	0	0	0	0	0	0	0	0	0	0	0	0	0	0	0	0
comp102676_c0	0	0	0	0	0	0	0	0	0	0.1	5.41	5.86	0	0	0	0	0	0	0	0	0	0	0	0.14
comp10267_c0	0	0.26	0	0	0.44	0.23	0	0	0	0	0	0	0.25	0.23	0	0	0	0.27	0	0	0.28	0.25	0	0
comp10268_c0	0.31	0	0	0	0	1.04	0.27	0	0.28	0.5	0	0	0.27	0	0.29	0.28	0.46	0.6	0.35	0	0.63	0.28	0.67	0.6
comp102745_c0	0	0	0	0	0	0	0	0.11	0	0.21	7.03	7.27	0	0	0	0	0	0	0.04	0.29	0.04	0.03	0.48	0.09
comp10274_c0	0	0	0	0	0	1.9	0	0	0	0	0	0	0	0	0	0	0	0	0	0	0	0	0	0
comp102751_c0	0	1.25	0	0	0	0	0	0	0	0	0	0	0	1.37	0	0	0	0	0	0	0	0	1.8	0
comp10275_c0	0	0	0	0	0	0	0	0	0	0	0	0	0	0	0	0	0	0	0	0	0	0	0	0
comp102807_c0	15.8	7.37	4.27	10.37	8.73	4.95	2.4	3.14	4.96	13.92	0	0	9.29	6.47	5.45	5.06	8.41	11.88	13.61	6.91	16.86	14.74	11.45	5.21
comp102821_c0	0	0.48	0.95	2.15	0.44	0.87	2.39	1.19	0.99	0.44	1.24	1.58	2.29	0.46	1.58	3.5	1.24	0.53	0.64	2.64	0.54	1	0	1.39
comp102845_c0	0.47	0.42	0	0.46	0.38	0	0.82	1.52	0	0.38	1.07	1.36	0	0	0	0	0	0	1.08	0.56	0	0	1.02	0
comp102848_c0	0.55	0.13	0.26	0.27	0.43	0.49	0.47	0.57	0.25	0.11	0	0	1.02	0.24	0.26	0.37	0.51	0.27	0.46	0.16	0.57	0.38	0.76	0.46
comp10284_c0	0	0	0.18	0.19	0.31	0.34	0	0.2	0	0.16	0	0	0.53	0.66	0.54	0	0	0.19	0.22	0.23	0.4	0.36	0.21	0.21
comp10285_c0	0	0	0	0	0	0	0.13	0	0	0	2.76	0.87	0	0	0	0	0	0	0.17	0	0	0	0	0.33
comp10286_c0	0	0	0.38	0	0.16	0	0	0	0	0	0	0	0.19	0	0.19	0	0	0	0	0.73	0.21	0	0	0
comp10286_c1	0	0	0	0	0	0	0	0	0.88	0	0	0	0	0	0	0.9	0	0	0	0	0	0	0	0
comp102888_c0	0	0.51	1	1.13	0.93	0.46	0.51	0.63	0	0.46	0	0	0.48	0	0	0	0.87	0	0	0	0	0	0	1.93
comp102891_c0	0.19	0.13	0.49	0.26	0.15	0.12	0.22	0.73	0.24	0.22	0.45	0.38	0.06	0.28	0.54	0.23	0.38	0.32	0.36	0.22	0	0.3	0.36	0.61
comp10290_c0	0	0	0	0	0	0	0	0	0	0.37	2.29	0.32	0	0	0	0	0	0	0	0	0	0	0	0.12
comp10291_c0	0	0	0	0	0	0	0	0	0	0	2.76	5.83	0	0	0	0	0	0	0	0	0	0	0	0
comp10294_c0	0	0	0	3.08	0.64	0.6	0	0	0	0	0	0	1.9	1.96	0	0	0.6	0	0	0	0.76	2.16	0	0.6
comp10295_c0	0	0	0	0	0	0	0	0	0	0	4.92	1.55	0	0	0	0	0	0	0	0	0	0	0	0.27
comp10295_c1	0	0	0	0	0	0	0	0.04	0	0	1.46	2.93	0	0	0	0	0	0	0.09	0.1	0	0.04	0.19	0.15
comp102962_c0	0	0	0	0	2.56	1.88	0	0	0	0	0	0	2.15	2.52	0	0	0	0	0	0	2.81	0	0	1.44
comp10296_c0	0	0	0	0	0.38	0	0.25	0.25	0.22	0.6	0	0	0.22	0.21	0	0.26	0.18	0.48	0	0.28	0.25	0.22	0	0
comp102979_c0	0	0	0	0	0	1.46	2.06	0	0	0	0	0	1.63	0	0	2.17	0	0	0	2.96	0	0	0	1.19
comp10298_c0	0	0	0	0	0.32	0	0.35	0	0	0	0	0	0	0	0	0	0	0	0	0	0	0	0	0
comp10299_c0	0	0	0	0.3	0.17	0	0	0	0	0	0	0	0	0	0	0	0.22	0.29	0	0	0	0	0.33	0
comp1029_c0	0	0	0	0	0	0	0.19	0	0	0.2	1.23	2.1	0	0	0	0	0	0	0.25	0.22	0	0	0	0.11
comp103020_c0	0.82	4.76	2.75	3.97	6.57	6.76	5.73	12.6	3.69	4.69	5.49	11.69	5.2	4.72	3.19	4.5	4.33	3.88	9.64	4.99	3.13	2.97	5.28	5.49
comp103054_c0	0	0	0	0	0	0	0	0.47	0	0	7.68	8.78	0	0	0	0	0	0	0.17	0.18	0	0	0.67	0.5
comp103056_c0	0	0	0	0	0	0	0	0	0	0	0	0	0.62	1.27	0.75	2.12	0.58	1.47	0	0.94	0.74	0.7	1.66	0
comp10305_c0	0	0	0	0	0	0	0	0	0	0	1.79	1.69	0	0	0	0	0	0	0	0.68	0	0	0	0
comp10310_c0	0	0	0	0	0.7	0.47	0.61	0	0	0	0	0	0	0	0	0	1.06	0	0	0	0	0	0	0
comp103114_c0	0.44	0.54	0.61	0.11	0.43	0.49	0.66	0.34	0.2	0.37	0.26	0	0.31	0.66	0.61	0.2	0	0.33	0.24	0.38	0.46	0.3	0.24	0
comp10311_c0	0	0	0	0	0	0	0	0	0	0	0	0	0	1.72	0	0	0	0	0	0	0	0	0	0
comp103134_c0	0	0	0	0	0	0	0	0	0	0	0	0	1.67	0	0	1	0	0	0	0	1.02	0	0	0
comp103150_c0	0	0	0	0	0.66	0.24	0.24	0.29	0.25	0.23	0.64	0	0	0	1.3	0.5	0.41	0.27	0.31	0.65	0	0.25	0.3	0.28
comp10315_c0	0	0.57	0	0	0	0	0	0	0	0.52	0	0	0	0	0	0	0	0	0	0	1.29	0.6	0	0
comp10316_c0	0	0	0	0	0	0	0.03	0	0	0	1.82	1.97	0	0	0	0	0	0	0.04	0.2	0	0	0.12	0.04
comp103178_c0	0.94	0	0	0.91	0	0	0	1.05	0	0.72	0	0	0.74	0	0	0	0	0	1.12	0	0.89	0	0	0
comp10317_c0	0	0	0	0	0	0	0	0	0	0	0	0	0	0	0	0	0	0	0	0	0	0	0	0
comp103190_c0	2.99	0	1.22	0	7.29	0	0	1.7	0	1.13	0	0	0	1.22	0	0	0	0	0	0	0	1.36	0	0
comp1031_c0	0	0	0	0	0	0	0	0	0	0	0	0	0	0	0	0	0	0	0	0	0	0	0	0
comp103218_c0	0	0	0	0	1.99	0	0	0	0	0	0	0	1.71	0	2.48	0	0	0	0	0	0	0	2.62	0
comp10322_c0	1.9	0.8	0.19	0	0.88	1.74	0	0	0.19	0.43	0.24	0	1.44	0.53	0	0.28	0.15	0.31	0	0.12	0.54	0.28	0	0
comp10323_c0	1.76	0	0	0	0	0	0	0	0	0	0	0	0	0	0	0	0	0	0	0	0	0	0	0
comp10324_c0	0	0	0	0	0	0.74	0	0	0	0	0.39	0	0.62	0.14	0	0	0	0	0	0	0.35	0	0	0.18
comp10325_c0	0	0	0	0	0.86	0	0	0	0	0	0	0	0	0	0	0	0	0	0	0	0	0	0	0
comp10328_c0	2.07	0.2	0.76	1.03	0	0	0.72	0.87	0	0	2.39	0.6	0.19	1.24	0.39	0.93	0	0.21	0.93	0	0	0.19	1.83	0.66
comp103311_c0	0.09	0.25	0.08	0.09	0.2	0.39	0.07	0.45	0.24	0.14	0	0.25	0.24	0.22	0	0.23	0	0.17	0.1	0.4	0.09	0.16	0.1	0
comp10331_c0	0	0	0.09	0.2	0.08	0	0.08	0.1	0.09	0	0.23	0	0.28	0.17	0.18	0.26	0.36	0.29	0.11	0.23	0	0.18	0.33	0.45
comp103322_c0	0	0	0	0.13	0.1	0	0.11	0.14	0	0	0	0	0.12	0	0.61	0.24	0.1	0.26	1.18	0.92	0	0	1.47	3.55
comp103332_c0	0.38	0.49	0.46	0.11	0.34	0.5	0.42	0.68	0	0.28	0.13	0	0.1	0.28	0.25	0.54	0.4	0.27	0.06	0.13	0.06	0.1	0.3	0
comp103353_c0	0	0	0	0	0	0	0	0	0	0	0	0	0	0	0	0	0	0	0	0	0	0	0	0
comp10338_c0	1.46	0	0	0	2.38	0	0	0	1.33	0	0	4.19	0	0	1.46	1.37	2.26	0	0	0	0	0	0	2.68
comp103400_c0	24.11	11.96	5.86	0	0	24.49	2.19	0	15.81	10.92	0	0	23.99	15.8	0	0	0	6.54	0	9.42	11.04	4.48	0	0
comp10340_c0	0	0	0.67	0	0	0.55	0.7	0	0	0	3.56	2.27	0	0	0	0	0	0	0.93	0.97	0	0	0.85	1.2
comp103416_c0	1.99	0.88	0.86	2.42	1.58	3.18	3.88	1.06	0.45	1.58	1.12	1.42	0.42	0	0	0	0	0	0	0	0	0	0	0.43
comp10343_c0	0.33	0	0	0.11	0.17	0.1	0	0	0	0.09	0	0	0.1	0.1	0	0.1	0	0	0.12	0.13	0.12	0.1	0.12	0.13
comp103450_c0	0	0	0	0	0	0	0	0	0	0	0	0	1.45	3.05	0.91	1.71	0	0	0	0	0.88	0	0	0
comp10345_c0	0.22	0	0	0	0.12	0.2	0.19	0.08	0.07	0.06	0	0	0.21	0.19	0.07	0	0.05	0	0	0	0	0.41	0.08	0
comp10348_c0	0	0	0	1.09	0	0	0	0	2.04	0	0	0	0	0	0	1.04	0	0	0	0	0	2.04	0	0
comp10351_c0	0	0	0	0	0	0	0	0	0	0	0	0	0.76	0	0	0	0	0	1.16	0	0	0	0	0
comp10352_c0	0.15	0	0	0	0	0.14	0.06	0	0	0	0	0	0.08	0.07	0	0	0	0.17	0	0	0.33	0.07	0	0
comp103530_c0	0	0	0	0	0	0	0	0	7.43	1.99	0	7.69	0	2.16	2.72	0	2.1	0	0	6.91	0	0	0	0
comp103539_c0	0	0.67	1.36	0.78	3.24	0	0.71	0	0	0	0	0	1.28	0.66	0.78	0	0	1.53	2.85	2.95	0	0.73	0.87	1.21
comp10353_c0	1.69	1.47	1.46	2.74	3.6	1.69	2.94	2.43	5.06	2.71	1.27	1.61	0.94	0.47	0.54	1.54	2.95	2.73	4.55	2.65	3.93	2.49	3.64	3.3
comp103542_c0	0.14	0.35	0	0	0	0.06	0.25	0	0	0	0.17	0.21	0.07	0.19	0	0	0	0	0	0.17	0	0	0.08	0.08
comp10354_c0	0	0	0	0	0	0	0	0	0	0	0	0	0	0	0	0	0	2.06	0	0	0	0	0	0
comp103552_c0	0	2.01	0	0	0.65	0.61	0	0	0	0	0	0	0	0	0	0	0.61	0	0.95	1.96	0	0.73	0	0
comp103554_c0	0	0	0.43	0.48	0	1.18	0	0	1.33	0.39	0	0	0.83	1.23	0.94	1.78	0.73	0.48	0.56	0.59	0.49	0.45	1.06	0.86
comp103559_c0	0	0	0	0	0	0	0	0.16	0	0	4.98	2.54	0	0	0	0	0.06	0.08	0.18	0.64	0	0	0.26	0.28
comp10356_c0	0	0	0	0	0	0	0	0	0	0	0	0	0	0	0	0	0	0	2.19	0	0	0	0	0
comp10357_c0	0.18	0	0	0	0	0	0	0	0	0	0	0	0.16	0	0	0	0	0	0	0	0.55	0	0	0
comp10357_c1	0	0	0	0	0	0	0	0	0	0	0.94	0	0	0.35	0	0	0	0	0	0	0	0	0.45	0
comp103594_c0	1.13	0.64	1.24	3.14	1.61	0.59	0	0.24	0.61	2.61	0	0	0.2	0.19	0	0	0.17	0	0	0	0	0.42	0	0
comp10359_c0	0.84	0	0.25	0	0.89	1.19	0.48	0	0.25	1.6	0	0	0	0.24	0	0	0	0.55	0.32	0.66	0.86	0.77	1.23	0.56
comp1035_c0	0	0	0	0	0	0	2.01	0	0	0	0	0	0	0	0	0	0	0	0	0	0	0	0	0
comp1035_c1	0	0	0	0	0	0	0.65	0	0	0	0	0	0	0	0	0	0.19	0	0	0	0	0	0	0
comp103604_c0	0	0	0.35	0	0	1.3	0.34	0.42	2.14	0.64	0.9	0	0	0.33	1.13	0.72	0.3	0.77	0.45	0.94	0.79	0	1.29	0
comp103616_c0	0.33	0.61	0	0.32	0.78	0.55	0	0.35	0.3	0.53	0	0	0	0.28	0	0	0	0.97	0	0	1	1.2	0.36	0
comp103629_c0	0	0	0	0	0	0	0	0	0	0.04	2.91	3.94	0	0	0	0	0	0	0.17	0.29	0	0.05	0.06	0.06
comp10362_c0	0	0	0	0	0	0	0	0	0	0	1.59	1.09	0	0	0	0	0	0	0	0.07	0	0	0.07	0.15
comp10362_c1	0	0	0	0	0	0	0	0	0	0	0	0	0	0	0	0	0	0	0	1.88	0	0	0	0
comp10363_c0	0	0	0	0.7	0	0	0	0	0.65	0	0	0	0	0	0	0	0	0	0	0	0	0	0.78	0
comp10364_c0	0	0	0	0	0	0	0.79	0	0	0	0	0	0	0	0	0	0	0	0	0	0	0	0	0
comp10364_c1	0	0	0	0	0	0	2.28	0	0	0	0	0	0	0	0	0	0	0	0	0	0	0	0	0
comp103673_c0	0.37	0.36	0	0.18	0	0.49	0.16	0	0	0.15	0	0.54	0.68	3.49	0.52	0.5	0.14	0.74	0	0.43	0	0	0.21	0
comp103681_c0	0.52	0	0.45	0.51	0.83	0.83	0.45	0.56	0.94	0.83	0	0	0.44	0.43	0.5	1.42	0.39	0.51	0.6	0	1.03	0	0	0
comp103682_c0	0	0	0	0	0	0	0	0	0	0	19.31	0	0	0	0	0	0	0	0	0	0	0	1.85	4.94
comp10368_c0	0	0	0	0	0	0	0.25	0	0	0.23	1.3	0.82	0	0	0	0	0	0	0	0.67	0	0	0	0.28
comp103698_c0	0	0	0.87	1.01	0	0.76	1.84	4.66	0.95	0	2.34	0	0.81	0.86	2.06	0.97	0	0.98	0	5.16	0	0	0	0
comp10369_c0	0.17	0	0	0	0.13	0.29	0	0.17	0	0	0	0	0.15	0	0	0.3	0	0.17	0	0	0.17	0.31	0	0
comp103700_c0	0	0	0.59	0	0	0	0	0	0	0	0	0	0	0	0	0	0	0	0	0	0	0	0	0
comp10370_c0	0	0	0	0	0	0	0	0.17	0	0	3.15	3.13	0	0	0	0	0	0	0	0	0	0.1	0.06	0.13
comp103750_c0	0	0	0	0	0	0	0	0	0.9	0.76	0	0	0.77	0.81	0.97	0	0	0.93	0	0	1.88	0	0	0
comp103784_c0	0	0	0	0	0	0	0.05	0.13	0	0	3.77	4.9	0	0	0	0	0	0	0.21	0.36	0	0	0.35	0.22
comp103787_c0	0	0	0	3.04	0	1.51	0.92	0	0	0	0	0	1.61	0	1.03	0	0.8	0	0	0	0	0	2.24	0
comp103793_c0	0	0	0	0	0	0	0.17	0.1	0	0.24	9	9.04	0	0	0	0	0	0	0.54	1.24	0	0	0.75	0.22
comp10379_c0	0	0	0	0	0	0	1.82	0	0	0	0	0	0	0	0	0	0	0	0	0	0	0	0	0
comp103812_c0	0	0	0	0	0	0	0	0.28	0	0.1	4.36	3.84	0	0	0	0	0	0	0.23	0.24	0	0	0.03	0.11
comp103817_c0	0.4	0	0.19	0.4	0.16	0.18	0.35	0.42	0.18	0.17	0.93	0.59	0.92	0.52	0.76	0.73	0	0	0.23	0.71	0	0	0	0.43
comp10381_c0	3.14	0	0	0	0	0	0.92	0	0	0	0	0	0	0	0	0	0	0	0	0	0	0	0	0
comp10382_c0	0	0	0	0	0	0	0	0	0	0	0	0	0	0	0	0	0	0	0	0	0	0	0	0
comp10383_c0	0	0	0	0	0	0	2.12	0	0	0	0	0	0	0	0	0	0	0	0	0	0	0	0	0
comp10384_c0	0	0	0	0	0	0	0.07	0.53	0.04	0.04	4.27	4.61	0	0	0	0	0	0	0.38	1.23	0	0.04	0.43	0.2
comp103854_c0	0.44	0.54	0.41	0.44	0.17	0.99	0.38	0.35	0	0.37	0.52	0	0.73	0.96	0.62	0	0	0.22	0.25	0.26	0.7	0.51	0.12	0
comp10385_c0	0	0	0	2.94	0	5.49	0	0	0	0	0	0	2.08	0	0	0	0	0	0	0	0	5.59	3.25	0
comp10386_c0	0	0	0	0	0	0	0	0	0	0	0	0	0.82	0	0	0	0	0	0	0	0	0	0	0
comp10386_c1	0	0.46	0	0	0	0.42	0	0	0	0	0	0	0	0	0	0.48	0	0	0	0	0	0	0	0
comp10390_c0	0.72	1.17	0.22	0.12	0.19	0.75	0.21	0	0.44	0.2	0	0	0.78	0.72	0	0.43	0.18	0.48	0	0.28	0	0.22	0.8	0.27
comp103917_c0	0	0.64	0.64	0	0	0.58	0	0	0.68	0	0	0	0	0	0	0.7	0	0	0	0	2.19	0	0	0.58
comp10391_c0	0.5	0	0.69	0	0.2	0.22	0	0.8	0.69	1.04	0	0	0.91	0.21	0.95	0.91	0.75	0.25	0	0.89	0.52	0	0.28	1.03
comp10395_c0	0	0	0	0	0	0	1.3	0	0	0	0	0	0	0	0	0	0	0	0	0	0	0	0	0
comp10396_c0	0.68	0.16	0	0	0.13	0.3	0.29	0	0	0	0	0.5	0.16	0	0	0.15	0.13	0	0.38	0	0	0	0.57	0.37
comp10397_c0	0	1.84	0	0	2.18	9.89	2.4	0	4.96	5.97	0	0	3.72	0	0	2.53	0	2.38	3.4	0	2.41	4.91	2.86	0
comp10398_c0	0	1.18	0	0	3.82	2.12	0	0	1.43	2.36	0	0	4.62	1.28	0	1.46	0	1.44	0	1.97	0	5.72	0	0
comp103991_c0	0.84	0	0	0	0.67	0.24	0	0.59	1.52	0.46	0	0.81	0.75	0.48	0.26	1.01	0.21	0.55	0.32	0.33	1.14	1.8	0	0.28
comp103992_c0	2.99	1.13	3.66	1.45	2.43	0	1.33	0	0	0	0	0	2.22	3.66	2.99	2.8	1.16	0	1.83	1.88	1.39	0	1.61	0
comp103993_c0	0	0.51	0	1.13	0	2.29	0	0	0.52	0	0	1.67	4.34	1.45	0	0	0	0	0	0	1.71	0.53	0	0
comp103_c0	0	0	0	0	0	0.4	0	0	0	0	0	0	0	0	0	0	0	0	0	0	0.49	0	0	0
comp104001_c0	0.28	0	0.5	0.27	0.22	0.7	0.48	0.29	0.5	0.68	0.63	0.8	0.25	0	0	0.25	0.21	0.54	0.62	0.65	1.12	0.51	0.3	0.28
comp104003_c0	0	0	0	0	1.11	0	1.22	0	2.5	2.08	0	0	2.05	1.12	0	2.55	0	1.27	0	0	0	1.25	1.47	0
comp104008_c0	0.99	0	0	0	0	1.45	0.87	0	0	1.52	0	0	0.77	1.63	0	0	0	0	0	0	0	3.6	1.06	0
comp104029_c0	0	0	0	0	0	0	0	0	0	0	0	0	0	0	0	0	0	0	0	0	0	0	2.54	0
comp104044_c0	0	2.05	0	0	0	0	0	0	0	0	0	0	0	2.44	0	0	2.4	2.68	0	0	2.72	0	3.25	0
comp104053_c0	0.18	0.18	0	0	0	0	0.16	0.19	0	0	0	0	0	0.47	0.17	0.5	0	0	0	0.43	0	0	0.61	0
comp10405_c0	0	0	0	0	0	0	0	0	0	0	1.51	0	0	0	0	0	0	0	0	0	0	0	0	0
comp10405_c1	0	0	0	0	0	0	0	0	0	0.1	2.28	1.07	0	0	0	0	0	0	0	0.14	0	0	0	0
comp104060_c0	0	0	0	0	0	0	0	0.33	0	0	3.92	6.16	0	0	0	0	0	0	0.35	0.61	0	0	0.23	0.36
comp104074_c0	0	0	0	0	0	0	0.04	0	0.04	0	4	4.48	0	0	0	0	0	0	0.36	0.32	0	0	0.26	0.22
comp10407_c0	0	0	0	0	0	0	0	0	0	0	0	0	0	0	0	0	0	0	0	0	0	0	0	0
comp104087_c0	0.34	0	1.21	0.33	0.8	0.28	0.88	0.71	0.61	0.55	0	0	1.18	0.85	1.27	0.61	1.01	0	1.15	0	0.34	0	1.11	1.94
comp104094_c0	0.35	0.32	0.63	0.35	0.56	0.29	0.3	0	0.32	0	1.61	2.03	0.62	0.59	0.67	0.32	0	0	0.8	0.42	0.36	0.32	0.39	0.33
comp10410_c0	0	0.54	0	0	0	0.16	0	0	0	0	0	0	0.34	0.48	0	0.17	0	0	0	0.22	0	0	0	0
comp104111_c0	0.99	0	0.82	0	0	1.45	0	2.2	0	0	0	0	0.77	0.81	1.95	0	0.75	0.93	2.36	1.22	0	0	0	2.08
comp10412_c0	0.25	0	0.12	0	0	0	0.11	0	0	0.21	0	0	0.23	0	0	0.24	0	0	0	0	0	0.23	0	0
comp10415_c0	0	0	0	0	0	0	0	0	0	0	0	0	0	0	0	0	0	0	0	0	0	0	0	0
comp104166_c0	0	0	0	0	0	0	0	0	0	0	0	0	0	0	0	0	0	0	0	0	0	0	0	0
comp10416_c0	0	0	0.45	0.5	0.82	0	0.9	0.56	0	0	2.33	0	0.87	0	0.99	1.88	0.39	0.5	0.59	0.62	0	0.47	0	0.89
comp10419_c0	0.67	0	0	0	0.53	0.84	0.87	1.06	0.3	0	0	0	0.88	0.57	0.32	0.3	1.25	0.33	0.76	0.79	0.77	0	1.1	1.29
comp104203_c0	0	1.94	0	0	4.65	0	0	3.35	2.64	2.11	0	0	0	0	0	0	0	0	0	0	2.56	0	3.05	1.35
comp104225_c0	0	0	0	0	0	0	0	0	0	0	4.83	7.58	0	0	0	0	0	0	0.19	0.5	0	0	0	0.2
comp104236_c0	0	0	0	0	0	0	11.53	0	0	0	0	0	0	0	0	0	0	0	0	0	0	0	0	0
comp104246_c0	0	0	0	0	0	0	0	0	0	1.16	0	0	0	0	0	0	0	0	0	0	0	0	1.64	0
comp104279_c0	0	0	0	0	0	0	0	0	0.75	0	0	0	0	0	0	0.76	0	0.79	0	0	0.79	0	0	0
comp104286_c0	0	0	0	0	0	0	0.5	0	0.51	0	0	0	1.42	1.42	0	0	0	0	0	0	0	0	0.62	0.48
comp104291_c0	0	0	0	0	0	0	0	0	0	0	5.05	6.1	0	0	0	0	0	0.08	0.17	0.45	0	0	0.17	0.09
comp104293_c0	0	0	0	0	0	0	0.05	0	0	0.21	8.1	6.84	0	0	0	0	0	0.06	0.28	0.37	0	0	0.49	0.9
comp104294_c0	0.86	0.17	0.64	0.35	0.14	0.61	0.3	0.18	0.16	0	0	0	0	0.59	0.32	0.16	0	0.17	0.19	0	0	0.16	0.19	0
comp104298_c0	0.41	0.37	0	0.4	0	1.33	0	0	0.37	0	0	0	0.35	0	0	0	0.3	0	0.46	0	0.41	0	0	0.74
comp10429_c0	0	0	0	0	0	0	0	0	0.47	0	0	0	0	0	0	0	0	0	0	0	0.52	0	0	0
comp10430_c0	0	0	0	0	0.1	0	0.22	0.26	0	0.21	0	0.37	0	0	0	0	0.28	0.12	0.42	0.15	0	0	0.14	0.14
comp10430_c1	0	0	0	0	0	0	0	0	0	0	0	0	0	0	0	0	0.35	0	0	0	0.46	0	0	0.41
comp10432_c0	0	0	0	0	0.42	0.42	0.46	0	0.47	0	0	0	0	0	0.5	0	0	0	0.61	0	0	0	0	0.9
comp104349_c0	0.6	0.19	0	0	0.63	0.7	0	0	0.36	0.33	0	0	0.55	1.03	0.37	0.18	0	0.4	0	0.23	0.21	0	0	0.42
comp10434_c0	0	0	0	1.05	0	0	0	0	0	0	0	0	0	0.89	1.07	1	0	1.01	0	0	0	0	0	0
comp104356_c0	1.44	0.61	0	0	0.58	0	1.26	1.57	1.3	2.24	0	0	0	0	0	1.97	0	0.69	0	0	0	0	0.78	1.68
comp10435_c0	1.64	0	0	0	0	2.21	1.46	0	1.5	1.24	0	0	0	0	0	1.54	0	0	2.02	0	0	1.5	0	1.92
comp10437_c0	0	0	0	1.33	1.11	0	1.22	0	0	2.08	0	0	0	2.24	1.37	0	1.06	1.27	0	0	1.28	0	0	0.86
comp10439_c0	0.14	0.07	0	0.07	0.11	0	0.12	0.07	0	0	0	0.21	0	0	0.19	0.13	0.21	0.21	0.08	0.16	0	0	0	0.08
comp104423_c0	0	0	0	0.32	0	0	0	0	0	0	0	0	0	0.28	0	0	0	0	0	0	0	0	0	0
comp104430_c0	0.22	0.21	0	0	1.05	0.57	0.19	0	0.2	0.36	0	0	0.6	0	0.62	0.6	0.16	0.66	0.25	1.04	0.68	0.61	0	0.23
comp104446_c0	0.23	0.13	0.13	0	0.14	0.5	0	0	0	0.27	0.11	0.27	0.3	0.43	0.04	0.08	0.03	0.09	0	0.16	0.19	0.3	0.15	0
comp10444_c0	0	0	0	0	0	0	0	0	0	0	3.05	2.19	0	0	0	0	0	0	0.21	0.22	0	0	0.21	0
comp10445_c0	0	0	0.24	0	0	0.23	0	0	0	0	0	0	0	0.23	0	0	0	0	0	0	0	0	0	0
comp10446_c0	0	0	0	0	0	0	0	0	0	0.12	1.02	0.86	0	0	0	0	0	0	0	0.17	0	0	0	0
comp104492_c0	0	0	0	0	0	0	0	0	0	0	6.22	7.13	0	0	0	0	0	0	0	0.58	0	0	0	0.5
comp104509_c0	0	0	0	0	0	0	0	0	0	0	18.64	17.76	0	0	0	0	0	0	0	3.71	0	0	1.12	1.33
comp104511_c0	0	0.45	0	0	0.19	0.21	0	0	0	0	0	0	0.64	0.81	0.22	1.08	0.71	0	0	0.56	0	0.66	0	0
comp10451_c0	0	0	0	0	0	0.93	0	0	0	0	0	0	0	0	0	0	0	0	0	0.71	0	0.54	0	0
comp10455_c0	0	0	0	0	0	0	0	0.26	0.15	0.07	0	0	0	0.07	0.08	0.15	0.06	0	0	0.1	0	0	0.09	0
comp104591_c0	0	0.22	0	0.34	0.09	0.81	0.1	0	0.52	0.66	0.26	0	0.11	0.29	0.42	0.61	0.25	0.56	0	0.4	0.59	0.42	0.38	0.26
comp104593_c0	1.28	0	0.55	0	1.02	0	0	0	0.58	2.01	0	0	1.57	1.59	0.62	0	0.48	0	0	1.54	1.87	1.16	0	0
comp1045_c0	0	0	0	0	0	0	0	0	0	0	0	0	0	0	0	0	0	0	0	0	2.21	0	0	0
comp10461_c0	0	0	0	0	0	1.28	0	0	0	0.66	0	0	0	0	0	0	0	0	0	0	0.82	0	0	0
comp104647_c0	0	0	0.23	0.75	0.2	0.65	0.66	0	0.23	0	0	0.74	0.68	0	0	0.46	0.57	1	0.57	0.6	0.26	0.47	0.28	0.52
comp10464_c0	0	0	0	0	0	0	0	0	0	0.11	3.13	1.18	0	0	0	0	0	0	0.3	0	0.14	0	0.15	0.15
comp10464_c1	0	0	0	0	0	0	0	0	0	0	0	0	0	0	0	0	0	0	0	0	0	0	0	0
comp104659_c0	0	0.52	0	0	0.95	0.93	0	0.64	2.14	0	0	0	0	0.49	0.57	0	0	0	0	0	0	0	0	0
comp10465_c0	0.18	0.35	0	0	0.29	0.16	0	0	0.33	0	0	0	0.5	0.93	0.51	0.33	0.13	0.18	0	0	0.19	0.33	0	0
comp10467_c0	0	0.79	0	0.95	0	0	0	0	0	0	0	0	0.76	0	0	0	0	0	0	0	0	0	0	0
comp104680_c0	1.52	0	0	0	0	0	1.39	1.79	0	0	0	0	1.15	1.28	0	0	0	0	0	1.97	0	0	0	2.79
comp10469_c0	0	0	0	0	0.79	0	0.86	0	0	0	0	0	0	0	0	0.9	0.74	0.92	0	1.2	0	0	0	0
comp104703_c0	0	0	0	0	0.25	0.26	0	0	0	0	0	0	0	0	0.58	0	0.46	0	0.35	0.73	0.31	0	0.34	0
comp10471_c0	0	0	0	0	0	0	0	0	0	0	1.93	2.65	0	0	0	0	0	0	0.24	0	0	0.19	0	0
comp10472_c0	0	0	0	0	0.41	0.82	0	0	0.46	0	0	1.48	0	0.43	0	0.47	0	0	0	0	0	0.47	0	0.89
comp104736_c0	0	0	0	0	0	0	0	1.82	0	0.45	10.16	3.22	0	0	0	0	0	0	0.65	4.05	0	0	3.04	0.94
comp10473_c0	1.12	0.34	1.33	0.74	0.59	1.55	0	0	0.34	0.3	0	0	0.32	1.26	0.35	0.34	0.28	0.37	0	0	0.38	0.34	0	0
comp104743_c0	0	0.92	0	0	0	0.83	2.06	0	0	0.89	0	0	0	0	0	0	0	1.09	0	0	0	0	0	0.77
comp104747_c0	3.37	3.56	0.93	1.09	4.54	13.8	0.99	0	12.22	8.58	0	0	9.47	12.32	1.11	1.04	0.86	3.06	2.7	1.39	8.44	7.15	1.21	3.76
comp10474_c0	0	0	0.14	0	0	0	0.25	0.61	0	0	4.07	7.26	0	0	0	0	0	0	0	0.85	0	0	0	0.32
comp104766_c0	0.41	0.25	0.23	0.08	0.13	0.6	0.36	0.43	0.15	0	1.16	1.21	0.63	0.5	0.15	0.07	0.06	0.08	0.46	0.77	0	0	0.28	0.68
comp104769_c0	0	0	0	0	0	0	0.02	0.22	0.02	0	4.8	4.66	0	0	0	0	0	0	0.11	0.75	0.03	0.02	0.13	0.66
comp10476_c0	0	0	0	0	0	0.19	0	0	0	0	0	0	0.59	0	0.2	0	0	0	0	0	0	0	0	0.46
comp104781_c0	0	0	0	0	0	0	0	0	0	0	0	0	0	0	0	0	0	0	0	0	0	0	0	0
comp104798_c0	0	0	0	0	0	0	0	0	0	0	5.66	9.64	0	0	0	0	0	0	0.99	0	0	0	0	0
comp1047_c0	0	0.18	0.17	0.18	0	0.16	0	0.19	0	0.15	0	0	0.17	0	0.17	0	0	0	0	0.22	0.19	0.34	0.2	0.2
comp10480_c0	0	0	0	0	0	0	0	0	0.12	0.22	0	0	0	0.11	0	0	0	0.13	0	0	0	0.24	0	0
comp104820_c0	0	0	0	0	0	0	0	1.56	0	0	0	0	0	0	0	0.88	0	0	0.56	0.58	0.48	0	0	0.42
comp10482_c0	0	0	0	0	0	0	0	0	1.17	0	0	0	0	0	1.28	0	0	1.19	0	1.61	0	0	0	1.64
comp104834_c0	0	0	0	0	0	0	0.81	2.5	0	0	22.21	18.79	0	0	0	0	0	0	1.07	2.23	0	0	1.02	1.65
comp104838_c0	0	0	0	0	0	0	0	0	0	0	0	0	0	0	0	0	0	0	0	0	2.56	0	0	4.06
comp10483_c0	0	0	0	0.66	0	0	0	0	0	0	0	0	0	0	0	0	0	0	0	0	0	0	0	0
comp104840_c0	0.52	0.46	0	0	0	0	0.45	1.11	0	0	3.5	4.44	0.87	0.43	0	0	0	0	1.19	1.85	0	0	1.68	0
comp10484_c0	0	0	0	0	0	1.61	0	0	0	0	0	0	0	0	0	0	0	0	0	0	2.34	0	0	0
comp10486_c0	0.25	0	0	0	0.4	0	0	0	0.23	0	0	0	0.46	0.22	0	0	0	0	0.29	0	0.52	0	0.56	0
comp10487_c0	0	0	3.44	0	1.14	0	0	0	1.28	2.12	0	0	0	0	0	1.31	1.08	2.58	0	0	0	1.28	1.5	0
comp104888_c0	0	0	0	0	0	0	0.15	0.19	0	0.15	7.47	7.83	0	0	0	0	0	0	0.2	1.47	0	0	0	0.77
comp1048_c0	0	0	0	0	0	0	0	0	0	1.47	0	0	0	0	0	0	1.52	0	0	0	1.79	0	0	0
comp104913_c0	0.5	1.77	0	0	0.4	2.41	0.43	0.54	0	0.4	0	0	0	0.84	0.48	0.45	1.5	0	0	0	0.99	1.37	0.54	0.87
comp104919_c0	0	0	0	0	0.01	0	0.03	0.06	0	0.08	2.25	3.13	0	0	0	0	0	0	0.14	0.25	0	0	0.12	0.13
comp10492_c0	0	0	0	0	0.47	0	0	0	1.06	0	0	0	0	0	0	0.54	0	0	0	0	0	0	0	0
comp10493_c0	0	0	0.81	0.91	0	0	0.4	0	0	0.37	0	0	0	0.39	0	0.42	0	0	0	0.55	0	0	0	0
comp104944_c0	0	0	0	0	0	0	0	0.21	0.06	0.03	4.34	4.15	0	0	0	0	0	0	0.15	0.16	0	0	0.23	0.25
comp104958_c0	0	0	0.68	0.25	0.79	0.21	0.22	0.26	0.23	0.82	0	0.72	0	0.85	0.7	0	0.93	0.99	0.28	0.59	0.51	0.46	0.55	0.76
comp104964_c0	0	0.2	0	0.21	0.17	0.18	0	0	0.19	0	0	0	0	0.36	0.2	0.19	0.32	0.21	0	0	0	0	0	0
comp10497_c0	0	0.28	0	0.58	0	0	0.26	0	0	0	0	0	0.26	0.25	0.56	0	0	0	0	0	0	0	0	0
comp10497_c1	0	0	0	0	0	0	0	0	0	0	0	0	0	0	0	0	0	0	0	0	0	0	0	0
comp10498_c0	0	0	0	0	0	0	0	0	0	0	0	0	0	0	0	0	0	0	0	0	0	0	0	0
comp10499_c0	0	0	0	0	0	0	0	0	0	4.84	0	0	0	0	0	0	0	0	0	0	0	1.46	0	0
comp104_c0	0	0	0	0	0	0	0	0	0	0.05	2.93	3.13	0	0	0	0	0	0	0	0.07	0	0	0.07	0.07
comp104_c1	0	0	0	0	0	0	0	0.08	0	0.06	2.65	3.43	0	0	0	0	0	0	0.08	0.08	0.04	0.03	0.2	0
comp10500_c0	0	0	0	0	0	0.45	0	0	0.51	0	0	0	0	0.47	0	0.52	0	0.55	0	0	0	0	0	0
comp10502_c0	0.3	0.55	0	0.88	0.47	0.75	0.26	0.31	0.8	0.48	0	0.86	0.79	0.25	0.28	0	0	0.58	0	0	1.2	0.27	0.32	0
comp105032_c0	0	0	0	0	0	0	0	0	0	1.3	1.89	0	2	0.69	1.64	0	0	0.8	0	2.06	0.81	0	0	0.62
comp105038_c0	0.48	0	0.42	0	0.38	0.77	1.24	0	1.72	1.52	0	0	0	0	0.91	0.43	0.71	0.46	0.55	1.14	0.47	0.87	1.55	1.26
comp105043_c0	0.09	0	0	0	0.28	0.08	1.33	0.84	0	0.15	0.63	0.26	0	0	0.25	0.08	1.88	0.18	1.51	0.21	0	0	1.51	1.15
comp105045_c0	0.4	0.36	0	0	1.28	0.99	0	0	0.36	0.65	0	0	1.04	0	0	0.36	0	0	0	0.48	2.41	1.1	0.44	0
comp105061_c0	0	0	0	0	0	0	0	0.08	0.04	0.03	5.37	5.02	0	0	0	0	0	0	0.6	1.22	0.04	0	0.35	0.24
comp105070_c0	0.24	0.14	0.09	0.19	0.11	0.09	0.12	0.25	0.13	0.2	0.11	0	0.14	0.21	0.18	0.3	0.18	0.05	0.21	0.33	0.05	0.13	0.48	0.23
comp105079_c0	0	0	0	2.04	0	0	0	0	0	0	0	0	0	0	0	0	0.53	0	0	0	0	0	0	0
comp10508_c0	0	0	0	0	0	0	0	0	0	0	0	0	0	0	0	0	0	0	0	0	0	0	0	0
comp10508_c1	0	0	0	0	0	0.38	0	0	0	0	0	0	0	0	0	0	0	0	0	0	0.47	0	0	0
comp105096_c0	0.37	0.18	0.17	0.37	0.15	0.16	0.49	0.98	0.17	0.31	0	1.09	0	0.32	0.88	0.85	0	0.37	0	0.44	0.19	0.17	0.21	0.4
comp1050_c0	0	0	0	0	0	0.49	0	0	0.57	0.99	0	0	1.04	0	0	0	0	0	0	0	1.23	0.57	0	1.02
comp105101_c0	0.47	0.18	0.17	0.12	0.19	0.21	0.15	0.24	0.27	0.05	0.41	0	0.28	0.26	0.38	0.32	0.18	0.18	0.2	0.48	0.31	0.22	0.46	0.35
comp10510_c0	0	0	0	0	0	0	0	0.12	0	0	2.73	3.08	0	0	0	0	0	0	0	0	0.12	0	0.26	0.13
comp10511_c0	0.68	0.16	0.16	0.51	0.27	0.9	0	0	0	0.28	0	0	0.16	0.15	0.16	0.15	0.13	0.34	0.38	0	0.35	0.63	0	0.74
comp105123_c0	0	0	0	0	0	0	0	0	0	0	0	0	0	0	0	0	0	0	0	0	0	0	0	0.23
comp105128_c0	0	0	0	0	0.61	0	0	0	0	0.59	0	0	0	0	0	0	0	1.45	0.89	0	0	0.69	0	0
comp10513_c0	0	0	0.47	0	0	0	0.47	0	0	0.43	0	0	0	0	0	0	0.4	0	0	0	0	0	0.58	0.46
comp105146_c0	2.41	0	0	0	3.98	3.06	0	0	0	0	0	0	3.43	1.97	0	2.31	0	2.18	3.09	0	2.21	4.48	0	0
comp105149_c0	0	0	0	0	0	0	0.04	0	0	0.12	6.8	5.87	0	0	0	0	0	0	0.26	0.39	0.1	0	0.37	0.11
comp10514_c0	0	0	0	0	0	0	0	0	0	0	0	0	0	0	0	0	0	0	0	0	0	0	0	0
comp105154_c0	0.56	0	0	0	0.89	0.88	0	0	0	0.88	0	0	0	0.46	0	1.52	0.42	0.54	0.64	1.34	0.55	2.02	1.2	0
comp105163_c0	0	0.11	0.11	0	0.09	0.21	0.1	0.12	0	0	0.27	0	0	0.1	0.11	0	0	0	0	0	0	0.11	0	0.39
comp10517_c0	0	0	0	0	0	0	0	0.22	0.19	0	0	0	0	0	0	0	0	0	0.24	0	0	0	0	0
comp10517_c1	0	0.04	0.19	0.08	0.06	0	0.03	0	0.04	0.03	0	0	0.04	0.07	0.11	0.04	0	0	0	0.09	0	0	0.09	0.15
comp105251_c0	0.92	0	0.4	0.45	0.37	0.74	0.4	0.49	0.83	0	0	0	0.78	0.38	0	1.25	1.03	0.45	0	1.09	0.46	0.42	0	0
comp105272_c0	0.86	0.41	0	0	0	0	0.37	0.23	0.2	0	0.5	0	0.2	0.55	0	0.19	0.32	0	0	0	0	0	0	0.45
comp105278_c0	0.72	0	0.17	0.36	0	0.95	0.78	0.38	0.65	0.3	0.42	0.52	0.33	0.77	0.5	0.16	0.94	0.54	0.4	0.63	0.56	0.66	0.8	0.97
comp105289_c0	0	0	0	0	0	0	0.15	0.18	0	0	5.15	6.96	0	0	0	0	0	0	0.38	0.59	0	0	0.09	0
comp105293_c0	0	0	2.49	0	5.12	5.64	0	0	2.92	0	0	0	0	0	0	0	0	0	0	4.08	2.81	5.78	0	0
comp105295_c0	0.41	0.37	0.36	0.4	0.32	1.68	1.42	0.44	0.37	0.66	0	0	0.7	0.34	0	1.11	0.92	1.6	0.93	0.49	0	0.37	2.67	0.37
comp10529_c0	0	0	0	0	0	0	0	0	0.46	0	0	0	0	0	0	0	0	0	0	0	0.5	0	0	0
comp10529_c1	0	0	0	0	0	0	0	0	0	0	0	0	0	0.34	0	0	0	0	0	0	0	0	0	0
comp105312_c0	0.52	0.1	0.39	0.21	0.41	0.84	0.36	0.22	0.28	0.17	0.49	0.3	0.1	0.63	0.29	0.37	0	0.1	0.35	0.48	0.33	0.48	0.12	0.36
comp105320_c0	0	1.42	1.8	0	0	0	0	0	0	0	0	0	0	0	0	2.11	0	0	0	0	0	0	0	0
comp105352_c0	0	0	0	0	0	0	7.91	0.09	0.06	0.07	0.2	0.21	0	0	0	0	0	0	0.1	0.1	0.09	0	0	0.1
comp10535_c0	0	0	0	0	0	0	0	0	0	0	0	0	1.15	0	0	0	0	0	0	0	0	0	0	0
comp10536_c0	0	1.73	0	0	0	0	0.95	1.21	0	0	2.42	0	0	0	0	0	0	0	1.3	1.34	0	0	0	0
comp105403_c0	0	0.86	0	0	0	0	0	0	0	0	0	0	1.67	3.55	0	0	0	0	0	0	0	0	0	0.73
comp10542_c0	0	0	0	0	0	0	0	0	0	0	0	0	0.79	0.84	0	0	0	0	0	0	0	1.86	0	0
comp10544_c0	0	0	0	0	0	0	0	0	0	0	0	0	0	0	0	0	0	0	0	0	0	0	0	0
comp10545_c0	0.1	0.24	0.18	0	0.3	0.09	0.04	0	0.09	0.24	0	0	0.05	0.26	0.13	0.13	0	0.14	0	0.06	0.1	0.13	0	0
comp10548_c0	0	0	0	0	0	0	0.18	0.48	0	0.04	5.47	2.9	0	0	0	0	0	0	0.23	0.96	0	0	0.12	0.43
comp10552_c0	0	0	0	0	0.13	0.29	0	0	0	0.14	0	0	0.31	0	0	0	0	0.17	0	0	0	0.31	0	0
comp105546_c0	21.57	9.31	3.5	2.11	3.55	2.79	1.95	0	0	0	0	0	0	5.29	2.21	4.1	0	0	0	0	0	0	0	1.15
comp10556_c0	0.91	0	0	0	0.86	0.67	0.8	1.01	0.82	0	0	0	0	0.75	0	1.68	0	0	0	0	0.87	0.83	0.98	0
comp105590_c0	0	0	2.13	0	2.18	3.3	0	0	0	0	0	0	3.72	2.16	0	0	0	0	0	0	2.41	0	0	2.61
comp10559_c0	0	0	0	0	0	0	0	0	0	0	0.48	0	0	0.18	0.19	0	0.31	0.2	0	0	0	0	0.23	0
comp10559_c1	0	0	0	0	0	0	0	0	0	0	0	0	0	0	0	0	0	0	0	0	0	0	0	0
comp1055_c0	2.57	0	0	0	0	0	0	0	0	0	0	0	0	0	0	0	0	0	0	0	0	0	0	0
comp105602_c0	0	0.98	0.49	0	0	0.44	0	0	0	0	1.27	0	0.47	0	0	0.51	0.42	0	0	0	0	0.51	0.61	0
comp105607_c0	0	0	0	0	0	0.11	0	0	0	0	0	0	0.34	0.32	0.79	0.44	0.27	0.49	1.23	1.71	0.26	0.45	1.09	0.55
comp10560_c0	0	0	0	0	2.22	0	0	0	0	0	0	0	0	0	0	0	0	0	0	0	0	0	0	0
comp105631_c0	0	0	0.38	0.43	0.69	0.35	0	1.39	0.78	0.35	0.98	1.25	1.86	0.36	0.83	0.79	0.32	0.42	1.99	0.52	0.43	0	0.47	1.17
comp105636_c0	12.05	1.71	3.91	0	9.96	15.31	4.37	8.56	6.77	21.84	0	7.02	8.57	11.85	4.96	13.84	5.75	10.91	6.18	6.28	11.04	17.93	5.23	9.85
comp10564_c0	0	0	0	0	0.45	0	0	0	0.7	0	0	0	0	2.16	0	0	0	0	0	0	0.29	0.26	0	0
comp10565_c0	0	0	0.88	0	0	1.54	0	0	0	1.63	2.38	0	0.82	1.74	1.05	0.98	0	0	0	0	1	0	0	0.69
comp10567_c0	0	0	0	0	0	0	0	0	0	1.87	0	0	0	0	0	0	0	0	0	0	0	0	0	0
comp10569_c0	0	0	0	0	0	0	0	0	0	0	0	0	1.26	0	0	0	0	0	0	0	0	0	0	0
comp1056_c0	0	0	0.76	0	0	0	0.8	0	1.65	0	0	0	0	0	0	0	0	0	0	0	0	0	0	0
comp105715_c0	0.23	0.05	0.6	0.6	0.04	0	0.12	0.05	0	0.04	0	0	0.43	1.18	1.81	1.19	0.03	0	0.05	1.11	0	0	0	0
comp10572_c0	0	0	0	0	0.19	0.21	0.21	0	0.22	0	0	0	0	0	0	0	0	0	0	0	0	0	0	0
comp105731_c0	1.12	1.78	0	0	0	0.8	0	0	0	0	0	0	0	0	0	2.08	0	0	0	0	0	0	0	0.75
comp10573_c0	0	0.11	0.31	0	0.26	0.69	0	0.11	0.8	0.56	0	0	0.72	0.38	0.2	0.4	0.25	0.88	0.25	0.39	0.46	0.92	0	0.25
comp10573_c1	0.25	0.24	0.68	0	0.4	0.86	0.43	0	0.23	0.21	0.58	0	0.45	0.43	0	0	0.19	0	0	0.59	0	0.69	0	0
comp10576_c0	0	0	0	0	0	0.64	0	0	0	0	0	0	0	0	0.84	0	0	0	0	1.05	0	0	0	0
comp10577_c0	0	0.2	0.09	0	0.08	0.18	0.09	0.1	0.09	0	0	0	0	0	0.19	0	0.07	0	0	0	0	0.09	0.11	0
comp105782_c0	0	0	0	0	0	0	0	0.12	0	0.06	3.14	3.94	0	0	0	0	0	0	0.25	0.17	0	0	0.04	0
comp10578_c0	0	0.24	0.47	0	0	0	1.12	0.82	0	0.21	0.6	0	0	0	0.24	0	0	0	0.29	0.3	0	0	0	0
comp105802_c0	0	0	0	0	0	0	0.05	0.06	0	0	2.62	3.28	0	0	0	0	0	0	0.1	0.14	0.03	0.03	0.31	0.23
comp105805_c0	2.99	1.13	1.22	0	2.43	3.07	0	0	0	1.13	0	8.57	2.22	2.44	0	0	0	0	1.83	1.88	0	1.36	0	0
comp105816_c0	0.89	0.4	0.78	0.43	1.06	0.36	1.15	1.42	1.59	0.71	3.01	0	0	0	0	0	0	0	0	0	0	0	0	0
comp10581_c0	0	0	0	0.55	0	0	0	0	0	0	0	0	0	0	0	0	0	0	0	0	0	0	0	0
comp10581_c1	0	0	0	0	0	0	0	0	0	0	0	0	0	0	0	0	0	0	0	0	0	0	0	0
comp105825_c0	0.26	0	0	0	0.83	0	0.46	0	0.24	0.22	0	0	0	0.22	0	0	1.18	0.26	1.19	0.31	0.27	0	0.29	0.8
comp10582_c0	0	0.17	0	0	0	0	0.31	0.19	0	0	0	0	0	0	0	0	0	0.18	0	0.21	0	0	0	0
comp10582_c1	0	0	0	0	0	0	0	0	0	0	0	0	0	0	0	0	0	0	0	0	0	0	0	0
comp105836_c0	0	0	0	0	0	0	0	0.19	0	0	0	0	0.49	0.76	0.33	1.61	1.86	0.89	1.4	0.84	0.55	0.16	0.99	0.77
comp105850_c0	0.42	0.41	0.71	0	0.33	0.49	0.36	0.15	0.25	0	0.32	0.41	0.13	0.36	0.39	0.13	0.93	0.42	1.09	0.49	0.15	0.13	0.15	0.47
comp105868_c0	0	0	0	0	0	0	0	0.1	0	0	6.31	7.38	0	0	0	0	0	0	0.1	0.33	0	0	0.1	0
comp10586_c0	0	0.15	0	0	0.12	0.14	0	0	0.29	0	0	0	0	0.14	0	0.14	0	0.31	0	0	0.16	0	0.35	0.17
comp105880_c0	0.26	0.38	0.36	0.26	0.41	0.81	0.34	0.14	0.71	0.43	0.3	0	0.48	0	0.6	0.35	0.19	0.26	0.44	0.45	0.54	0.6	0.29	0.15
comp10588_c0	0.09	0.29	0.14	0.35	0.12	0.23	0.19	0.59	0.14	0.34	0.83	1.18	0.14	0.26	0.27	0.2	0.6	0.15	0.27	0.17	0.32	0.29	0.43	0.65
comp10589_c0	0	0.35	0	0	0	0.16	0	0	0.17	0	0	0	0	0.16	0	0.33	0	0	0.21	0	2.27	0	0	0.4
comp10590_c0	0	0	0	0	0	0	0	0	0	0	0	0	0	0	0	0	0	0	0	0	0	0	1.76	0
comp10591_c0	0	0	0.15	0	0.12	0.14	0.14	0	0	0	0	0	0	0	0	0.14	0.12	0	0.18	0.37	0	0.14	0	0
comp105926_c0	0	0	0	0	0	0	0	0.09	0	0.04	2.7	3.26	0	0	0	0	0	0	0.05	0.36	0	0	0.1	0.21
comp10593_c0	0.41	0	0	0	0.32	0.67	0	0	0	0.66	0.93	0	0.7	0.34	0.39	0	0	1.2	0	0	0.41	0.37	0	0.37
comp105945_c0	0.13	0.13	0.12	0	0.21	0.58	0.23	0	0.59	0.22	0.3	0	0.73	0.34	0	0.24	0.29	0.39	0.44	0	0.55	0.6	0.15	0
comp105951_c0	0	0	0	0	0	0	2.4	3.14	0	1.99	0	0	1.86	0	0	5.06	0	0	0	0	0	0	0	0
comp105984_c0	0.19	0.11	0.11	0.19	0.15	0.14	0.16	0.47	0.24	0.23	0.18	0.45	0.37	0.2	0.28	0.17	0.68	0.23	0.64	0.36	0.2	0.18	0.63	0.37
comp10598_c0	1.56	0	0	0	0	1.06	0	1.79	5.72	0	0	0	0	2.55	0	0	0	0	0	0	0	0	0	0
comp10599_c0	0	0	0	0	0	0	0	0	0	0	0	0	0	0	0	0	0	0	0	0	0	0	0	0
comp10603_c0	0	0	0	0	0.39	1.59	0	0	0	0	0	0	0	0	0	0	1.11	0	0	0	0	0	0	0
comp106040_c0	0.92	0.85	0	0.3	0.24	0.52	0	0	0	1	0.7	0	0.54	2.33	0.29	0.83	0.23	1.2	0.35	1.44	0.62	0	0	0
comp106062_c0	0	1.15	0.38	0	2.72	2.09	1.11	0.91	1.92	1.37	0	0	0.73	1.07	0.41	0	2.23	4.58	0.49	2.03	1.28	2.34	0.93	8.12
comp106065_c0	2.89	0	0	0	0	0	0	0	0	0	0	0	0	0	0	0	0	0	0	0	0	8.11	0	1.38
comp106076_c0	0.85	0.76	0	0.41	0.67	0.69	0	0	0.38	0	0	0	0.73	0	0.4	0.77	0.63	0.83	1.94	0.5	0.42	1.54	0	0
comp10608_c0	0	0	0	0	0	0	0	0	0	0	0.7	1.78	0	0	0	0	0	0	0	0	0	0	0	0
comp1060_c0	0	0.56	0	0	0	0	0	0	0	0	0	0	0.6	0	0	0	0	0	0	0	0.71	0	0	0
comp10610_c0	0	0	0	0	0	0	0	0	0	0	0	0	0	0	0	0	0	0	0	3.34	0	0	0	0
comp10614_c0	0	0.34	0.21	0	0	0.1	0	0	0	0	0	0	0.11	0	0.11	0.1	0	0	0	0	0	0	0	0
comp10615_c0	0	0	0	0	0	0	0.68	0	0	0	0	0	0	0	0	0	0	0	0	0	0	0	0	0
comp106173_c0	0	0	0	0	0	0	0.04	0.1	0	0.04	7.04	6.62	0	0	0	0	0	0	0.16	0.54	0	0	0.21	0.17
comp10617_c0	0	0.13	0	0	0	0.11	0	0.27	0	0	0.3	0.38	0	0.22	0	0	0	0	0	0.15	0	0	0	0
comp10618_c0	0	0	0	0	0	0	0	0	0	0	0	0	0	0.9	0	0	0	0	0	0	0	0	0	0
comp106254_c0	0.47	0.07	0.19	0.2	0.75	0.62	0.35	0.07	0.62	0.57	0	0.4	0.13	0.29	0.31	0.24	0.1	0.48	0.38	0.47	0.5	0.69	0.15	0.08
comp106269_c0	1.37	1.16	0.58	0.66	1.09	0	0.6	0	1.23	2.13	0	0	0	0	1.32	1.87	0	1.31	0	0	1.32	1.24	0	0
comp1062_c0	0	0	0	0	0	0	0	0	0	0	0	0	0	0	0	0	0	0	0	0	0	0	0	0
comp10631_c0	0	2.05	0	0	0	0	0	0	0	0	0	0	0	0	0	0	0	0	0	0	0	0	0	0
comp10632_c0	0	0	0	0	0	0	0	0.52	0	0	0	0	0	0	0	0	0	0	0	0	0	0	0	0
comp10634_c0	0.87	1.43	3.64	0	1.4	1.94	1.53	0.96	1.57	1.34	0	0	1.37	1.43	3.4	5.6	7.25	1.64	6.17	3.19	0	1.58	0.93	4.45
comp10635_c0	0	0	0	0	1.51	0	0	0	0	0	0	0	0	0	0	0	0	0	0	0	0	0	0	0
comp106360_c0	0	0	0	0	0.86	0	0	0	0	0.81	0	0	1.64	1.74	0	0	0.81	0	0	0	0	0	0	0
comp10637_c0	0	0	0	0	0	0	0	0	0	0	0	7.02	0	0	0	0	0	0	0	0	0	0	0	0
comp10638_c0	0	1.63	0	0	0	0	0	0	0	0	0	0	0	0	0	0	0	0	0	0	0	0	0	0
comp106404_c0	0	0.31	0.3	0.67	0.81	0.57	1.18	1.08	0.92	0.83	1.55	2.94	0.6	0	0.64	0.92	0.51	0	0.77	0.4	0	0	0.74	0.33
comp10640_c0	0.44	0	0	0	0	0.19	0.17	0	0	0	0	0	0	0	0	0.58	0	0	0	0.24	0	0	0	0
comp10643_c0	0	0	0	0	0.38	0	0	0	0	0	0	0	0.4	0	0	0	0	0	0	0	0	0	0	0
comp10647_c0	0	0	0.1	0	0	0	0.09	0.22	0	0.27	0	0	0	0.09	0.2	0.19	0.08	0	0.12	0.37	0.22	0	0	0.49
comp106486_c0	0	0	0	0	0	0	0.63	1.57	0	0	11.29	14.4	0	0	0	0	0	0	0.84	1.74	0	0	1.55	0.56
comp106489_c0	0	0	1.23	0.46	0.37	0.76	1.22	0	0	0.37	0	0	0	0.39	0.5	0.42	0.35	0	1.61	0	0	0.43	1.52	0.83
comp10649_c0	0	0	0.06	0.12	0	0	0.06	0.06	0.05	0	0	0.18	0.06	0.05	0.06	0.11	0.09	0.12	0.13	0.07	0.06	0	0.13	0
comp10649_c1	0	0	0	0	0	0	0	0	0	0	0	0	0	0	0.16	0	0	0	0	0	0	0	0.19	0
comp1064_c0	0	0	0	0	0	0.49	0.12	0	0.13	0	0.32	0	0.38	0.24	0	0.12	0	0	0	0.16	0	0	0	0
comp10650_c0	0	0	0	0	0	0.54	0	0	0	0	0	0	0.57	0	0	0	0	0	0	0	0.68	0	0	0
comp10650_c1	0	0	0	0	0	0	0	0	0	0	0	0	0	0	0	0	0	0	0	0	0	0	0	0
comp106528_c0	0	0.32	0	0	0.13	0.29	0	0	0.15	0.82	0	0.48	0	0.28	0.15	0.74	0.24	0	0	0.38	0	0.3	0	0.18
comp10654_c0	6.86	6.38	1.4	1.67	7.01	10.34	1.53	3.95	0	2.59	0	0	3.77	2.8	3.46	1.61	1.34	1.57	0	2.18	9.5	11.01	1.85	4.94
comp10656_c0	0	0	0	0	0	0	0	0	0	0	0	0	0	1.22	0	0	0	0	0	0	0	0	0	0
comp106577_c0	0	0.92	0.96	0	0	0	0	0	0	0	0	0	0.89	0.96	0	1.08	0	0	0	0	0	0	2.51	0
comp106584_c0	0	0	0	0	1.51	1.22	0	4.28	0	2.79	0	0	0	1.51	0	0	0	0	0	2.36	0	0	0	0
comp10658_c0	0.19	0	0	0	0.15	0	0	0	0.17	0.16	0	0	0.18	0	0	0	0.14	0	0.22	0	0	0	0.21	0.2
comp10659_c0	0.25	0	0	0	0.5	0.34	0.11	0	0.93	0.64	0.59	0	0.36	0.11	0.12	0.35	1.05	0.25	0.29	0.3	0.27	0.12	0	0.29
comp1065_c0	0	0	0	0	0	0	0	0	0.44	0	0	0	0	0	0	0	0	0	0	0	0.48	0	0	0
comp106605_c0	0	0	0	0	0	0	10.18	0	0	0	0	0	0	0	0	0	0	0	0	0	0	0	0	0
comp10660_c0	0.84	0	0.25	0.56	0.45	0.24	0.24	0.3	0	0.69	0	0	0.25	0.24	0.53	0.51	0	0.28	0.64	0.33	0	0	0	0.28
comp10662_c0	0.84	0.38	0	0	0	0	0	0	0.76	0.67	0	0	0.36	0.35	0	0	0	0	0	0	0.42	0	0	0
comp10664_c0	0	0	0	0	0	0	2.28	0	0	0	0	0	0	0	0	0	0	0	0	0	0	0	0	0
comp106658_c0	4.77	6.23	22.27	17.36	9.41	14.48	16.66	5.37	14.51	6.88	5.18	6.62	5.32	7.46	4.68	8.76	3.61	12.27	11.41	11.83	5.92	5.17	4.94	7.12
comp106674_c0	0.32	0.39	0.15	0.32	1.44	0.36	0.34	0.25	0.65	0.47	0.19	0.23	0.23	0.14	0.37	0.79	0.18	0.4	0.53	0.46	0.42	0.37	0.35	0.28
comp10667_c0	0	0	0	0	0	0.84	0	0	0	0	0	0	0	0	0	0	0	0	0	0	0	0	0	0
comp106686_c0	0	0	0	0	0	0	0	3.24	0	4.1	0	0	1.91	0	0	0	0	4.89	0	0	4.96	0	0	0
comp10668_c0	0	0	0	0	0	0	0	0.15	0	0	3.53	4.49	0	0	0	0	0	0	0	0.21	0	0	0	0.53
comp10669_c0	0.3	0.29	0.14	0.15	0.24	0.79	0	0.16	0.27	0.12	0.35	0.44	1.52	0.64	0.28	0.4	0	0.3	0.17	0.52	0.31	0.14	0.17	0.49
comp10669_c1	0.21	0	0	0	0	0	0	0	0	0	0	0	0	0.18	0.2	0	0	0.21	0	0	0	0	0	0
comp1066_c0	0.25	0	0.45	0.25	0.39	0.21	0.43	0	0	0.41	0	0	0	0.42	0	0.45	0	0	0.28	0.88	0.25	0	0	0.25
comp106706_c0	0	0	0	0	1.88	0	6.19	0	0	0	5.18	0	0	3.73	0	0	0	0	2.9	2.96	2.09	0	0	0
comp10670_c0	0	0.36	0	0	0.3	0.5	0	0	0.34	0.16	0	0	0.17	1.13	0.18	0.17	0	0	0	0	0.2	0	0	0
comp106735_c0	0	0.32	0.31	0	0	0.58	0	0	0.31	0	0	0	0.3	0	1.3	1.25	1.03	1.35	0.39	1.22	0.7	0.32	2.26	2.63
comp10673_c0	0.27	0.13	0	0	0	0.49	0	0	0	0.23	0	0	0.13	0.12	0.13	0	0	0	0	0	0.14	0.13	0.15	0
comp10674_c0	0	0	0.1	0.11	0	0	0.1	0	0	0	0	0	0.21	0.29	0	0.1	0	0	0.13	0.26	0	0	0	0.13
comp106751_c0	0	0	0	0	0	1.74	0	0	2.64	2.11	0	0	5.9	2.29	0	2.7	0	0	0	0	12.79	2.62	0	0
comp10675_c0	0	0	0	0	0	0	0	2.32	0	0	0	0	0	0	0	0	0	0	0	0	0	0	0	0
comp10679_c0	0	0.17	0	0	0	0.08	0	0	0	0	0	0	0.25	0.14	0	0	0	0	0	0.53	0	0	0.36	0.21
comp10680_c0	0	0	0	0	0	0	0	0	0	0	2.14	0	0	0	0	0	0	0	0	0	0	0	0	0
comp10682_c0	0	0	0	0	0	0	0	0	0.18	0	0	0.59	0.18	0	0	0	0	0	0	0	0	0.19	0	0
comp10682_c1	0	0	0	0	0	0.28	0	0	0	0.27	0	0	0	0	0	0.3	0	0	0	0	0	0	0	0
comp106859_c0	0	0	0	0	1.42	0	0	0	0	0.68	0	0	0	0	0	0	0	0	0	0	0	0	0	0
comp10685_c0	2.8	0	0	0	0	0	0	0	0	0	0	0	0	2.29	0	2.7	0	0	0	0	0	0	0	0
comp10686_c0	0.25	0	0	0	0	0.64	0.64	0.78	0.45	0.41	0.57	0	0.22	0.21	0.47	0.22	1.48	0.25	1.12	0.29	0	0.46	1.09	0.25
comp10687_c0	0	1.33	0	0	0	0	0	0	0	0	0	0	0	1.47	0	1.7	0	0	0	0	0	0	0	0
comp106893_c0	0	0	0	0	0	0	0	0.09	0	0	6.72	5.78	0	0	0	0	0	0	0.55	0.19	0	0	0.28	0.1
comp106894_c0	1.89	0	1.54	0	0	6.24	3.4	0	1.75	1.43	0	0	1.37	0	1.92	0	0	0	0	2.42	0	0	0	0
comp106898_c0	0.46	0.18	0.1	0.11	0.44	0.84	0.09	0	0.45	0.54	0	0	0.3	0.37	0	0.13	0.03	0.14	0.08	0.08	0.52	0.82	0.08	0.13
comp10689_c0	0	0	0	0	2.18	0	0	0	0	0	0	0	0	0	0	0	0	0	0	0	0	0	0	0
comp10693_c0	0.18	0.34	0	0	0.28	0.16	0	0	0	0	0	0	0	0	0	0	0	0	0	0	0.18	0	0	0
comp106954_c0	0	0	0.13	0	0	0.37	0.36	0.43	0	0.57	0.64	0	0.26	0.24	0.38	0.74	1.02	0.55	0.46	0.48	0.14	0	0.46	0.92
comp10695_c0	2.82	1.16	0.84	0.31	0	1.85	0.27	0	0.28	0	0	0	1.66	2.12	0.3	2.26	0	0	0	0.74	0	0	0	0
comp10696_c0	0.46	0.41	0	0.89	1.45	2.21	0	0.49	2.05	0.36	0	0	0	0	0.87	0	1.36	0.88	0.52	1.08	0.9	1.24	0	0.4
comp106971_c0	0	0.5	0.1	0.31	0.32	0.82	0.35	0.21	0.09	0.26	0	0.89	0.38	0.62	0.66	0.37	0.15	0.41	0	0.24	0	0.57	0.45	0.12
comp106977_c0	0	0	0	0	0	0	0.06	0.14	0.03	0.08	4.3	5	0	0	0	0	0	0	0.15	0.19	0	0.09	0.26	0.04
comp10699_c0	0.15	0	0	0	0	0.13	0	0	0	0	1.41	0	0.14	0	0	0	0	0	0	0	0	0	0	0.34
comp1069_c0	0.47	0	0	0	0	0.38	0.41	0	0.42	0.38	0	0	0	0.39	0	0	0	0	0	0	0	0	0	0
comp106_c0	0	0	0	0	0	0	0.14	0.08	0	0	2.49	2.64	0	0	0	0	0	0	0.09	0.29	0.09	0	0.55	0.29
comp107003_c0	1.4	0	0	0	1.14	0	0	3.18	0	3.18	0	4.01	1.05	0	0	0	0	0	0	1.76	0	0	1.5	0.87
comp107016_c0	0	0	0	0	0	0	0	0.11	0	0	3.7	3.84	0	0	0	0	0	0	0	0.19	0	0	0.18	0.33
comp10702_c0	0	0	0	0	0	0	0	0	0.42	0	0	0	0	0	0	0	0	0	0	0	0	0	0	0
comp10702_c1	0	0.37	0	0	0	0.17	0	0	0	0	0	0	0	0	0	0	0	0	0	0	0	0.18	0	0
comp10705_c0	0	0	1.5	0	1.44	0	0	0	2.43	0	0	0	0.71	0.74	0.88	1.65	0.68	0	1.06	0	0	0	0	0
comp10706_c0	0	0	0	0	0	0	0	0	0	0	0	0	0	0.39	0.25	0.4	0	0.09	0	0	0	0.08	0	0
comp10708_c0	0.13	0	0.12	0.26	0	0.23	0.75	0.94	0	0	1.2	1.13	0.12	0.55	0	0.46	0.19	0	0.29	1.95	0.13	0.12	1.57	1.01
comp1070_c0	0	0	0	0	0	0	0.12	0.15	0	0	0.98	0.82	0	0	0	0	0	0	0.16	0.16	0	0	0	0
comp107103_c0	0.1	0	0.19	0.3	0.24	0.36	0.52	0.32	0.37	0	0.47	0.3	0.19	0.17	0.09	0.18	0.15	0.1	0.45	0.35	0.32	0.19	0.68	0.35
comp107107_c0	0	0	2.34	0	0	0	0	0	0	0	0	8.46	0	2.37	0	0	0	0	0	0	0	0	0	0
comp10710_c0	0	0.06	0	0	0.05	0	0	0	0	0.16	0	0	0.06	0.05	0	0.06	0	0	0.07	0	0.07	0.11	0	0
comp107114_c0	0.16	0.69	0.07	0.31	0.12	0.35	0.47	0.4	0.07	0.26	0.36	0.23	0.37	0.34	0.36	0.21	0	0.16	0.35	0.27	0.16	0.07	0	0.09
comp10711_c0	0	0	0	0	0	0	0	0.3	0.26	0	0	0	0	0	0	0	0.22	0	0	0.34	0	0.26	0	0
comp10711_c1	0	0	0	0	0	0	0	0	0	0	0	0	0	0	0	0	0	0	0	0	0	0	0	0
comp107128_c0	0	0	0	0	0.83	0.75	0	0	0	0	0	0	0.79	0	0	0	0	2.89	0	0	2.91	0.93	0	0.71
comp10712_c0	0	0	0	0	0	0	0	0	0	0	0.99	2.5	0	0	0	0	0	0	0	0.76	0	0	0.47	0
comp107134_c0	0.45	0	0	0.88	0.72	1.1	0.78	0	0.41	0	0	0	0	0.75	0.43	0	0.34	0.88	0	0.54	0	0	0	2.41
comp10714_c0	0	0	0	0	0	0	0	0	0	0	2.77	2.13	0	0	0	0	0	0	0.28	0	0	0	0	0.25
comp107167_c0	0	0	1.38	0	1.31	0	0	0.9	0	0	0	0	0.65	0	0	0	1.24	0	0	1	0	0	0	1.83
comp10716_c0	0	0	0.32	0	0.29	0	0.32	0.39	0.33	0	0	1.05	0.95	0.92	0	0	0	0.36	0.42	0.43	0	0.33	0	0
comp107177_c0	0	0	0	0	0	0	0.2	0	0	0.19	4.75	5.99	0	0	0	0	0	0	0.52	0.81	0	0	0.76	0.71
comp107185_c0	0.13	0.13	0.12	0.13	0	0.34	0.44	0.54	0	0	0.6	0	0.36	0.11	0.24	0.23	0	0.13	4.76	0.3	0.13	0.12	0.43	0.14
comp1071_c0	0	0	0	0	0	0	0	0	0	0	0	0	0	2.16	0	0	0	0	0	0	0	0	0	0
comp107205_c0	0	0	0	0	0	0	18.71	0	0	0	0	0	0	0	0	0	0	0	0	0	0	0	0	0
comp107206_c0	0.89	0.8	0.39	0.44	0.71	0.73	0.77	0.95	0	0	0	0	1.52	0.75	0.42	2.02	0	0.43	0.51	0.53	0.44	0	0.49	0
comp10720_c0	0	0	0	0	0	0	0.03	0.2	0	0.08	6.27	5.84	0	0	0	0	0	0	0.22	0.57	0	0.01	0.29	0.32
comp10723_c0	0.42	0	0.74	0	0.33	0	0	0	0	0	0	0	0	0.35	0.4	0	0	0	0.48	0.5	0	0.38	0.91	0.38
comp10724_c0	0.8	0	0.35	0.79	0	0.66	0	0	0	0.65	0	0	0.35	0.68	1.53	1.46	0.9	0	0.46	0.96	0.4	0.59	0.44	1.11
comp10725_c0	0	0	0	0	0.3	0.31	0.33	0	0	0	0	0	0	0	0.72	0	0	0	0	0	0	0	0	0
comp10726_c0	0	0	0	0	0	0	0	0	0	0	0	0	0	0	0	1.26	0	0	0	0	0	0	0	0
comp107274_c0	0	0.69	0.42	0	0.18	0.99	0.2	0	0.42	0.57	0.53	0	1.25	0.2	0.22	0	0.17	0	0.26	0.27	0.47	0.42	0.25	0
comp1072_c0	0	0	0	0	0	0	0	0	1.66	0	0	0	0	0	0	0	1.41	0	0	2.3	1.66	0	0	0
comp10731_c0	0	0	0	0	0	0	0	0	0	0	0	0	0	0	0	0	0.66	0	0	0	0	0	0	0
comp107348_c0	0.55	0.78	0	0	0.66	1.89	0.24	0	0.5	0.68	0	0	0.25	0.71	0.26	0	0.21	1.37	0.31	0.98	0	0.51	0	0.28
comp10734_c0	0	0	0	0	0	0	0	0	0	0	0.89	0	0	0	0	0	0	0	0	0	0	0	0	0
comp10736_c0	6.17	6.81	6.91	3.14	13.24	4.94	10.84	22.19	12.59	6.01	0	17.51	3.23	4.34	8.59	1.11	24.27	9.56	19.8	21.31	6.02	9.23	30.2	10.94
comp10737_c0	0	0	0	0	0	0.19	0	0	0	0	0	0	0	0	0.2	0.2	0	0.43	0	0	0	0.2	0.24	0
comp10740_c0	0.78	0.33	0	0	0	0.32	0	0	0	0	0	0	0	0.6	0	0	0	0	0	0	0	0	0.42	0
comp107412_c0	0.1	0.87	0.18	0.49	0.23	0.44	0.34	0.82	0.18	0	0.46	0.29	1.21	0.94	0.37	0.09	0.22	0.3	0.22	0.46	0	0.09	0.11	0
comp107415_c0	1.89	0	0	0	0	0	0	0	0	2.86	0	0	1.37	1.55	0	0	0	0	0	0	0	0	0	0
comp10742_c0	0.37	0.33	0	0	0	0	0	0	0	0	0	1	0	0.6	0.35	0.66	0.27	0	0	0	0	0.64	0	0
comp107442_c0	0	0.45	0.22	0	0	0	0.82	1.25	0	0	2.19	2.08	0.21	0.41	0.45	0.22	0	0	0.81	1.12	0	0	1.05	1.96
comp10744_c0	0	0.33	0.95	0.35	0.85	1.19	0	1.14	0.65	0.58	0	0	0.62	0.3	0	0.32	0	1.05	0.81	0.85	0.36	0	0	1.35
comp10746_c0	0	0	0	0	0.27	0	0	0	0	0.27	0	0	0	0.28	0	0	0.25	0.33	0	0	0	0.61	0.37	0.64
comp107473_c0	54.59	16.69	8.52	6.16	22.45	111.7	0	12.28	11.71	33.28	4.76	12.17	99.62	18.9	4.29	2	4.96	28.61	7.97	8.12	73.27	97.02	9.08	6.76
comp10748_c0	0	0	0	0	0	0	0	0	0	0	0	0	0	0	0	0	0	0	0.34	0	0	0	0.32	0
comp10748_c1	0	0	0	0	0	0	0	0	0	0	0.86	0.36	0	0	0	0	0	0	0	0.14	0	0	0	0
comp107496_c0	0.14	0.14	0.27	0.58	0.57	0.77	0.12	0.6	0.66	0.24	0.67	0.42	0.67	0	0.13	0.26	0.54	0.43	0.97	0.67	0.45	0	0.96	0.8
comp107522_c0	0.66	0.59	0.07	0.22	0.29	0.74	0.19	0.38	0.14	0.25	0.17	0	0.77	0.83	0.27	0.6	0.11	0.3	0.17	1.21	0.08	0.21	0.17	0.09
comp10752_c0	0	0	0	0	0	0	0.09	0.33	0.05	0.22	6.29	8.04	0	0	0	0	0	0	0.29	0.86	0.06	0.1	0.47	0.25
comp10755_c0	0	0	0	0	0	0	0	0	0	0	2.4	3.05	0	0	0	0	0	0	0	0	0	0	0.58	0.45
comp107566_c0	0.35	0.63	0	0.28	0.39	0.19	0.18	0.07	0.19	0.3	0	0.83	0.67	0.37	0.52	0.13	0.47	0.64	0.47	0.41	0.22	0.46	0.32	0.67
comp10756_c0	0	0	0	0	0	0	0	0	0	0	0	0	0	0	0	0	0	0	0	3.57	0	0	2.95	0
comp10758_c0	0	0	0	0	0.56	0	1.22	0.76	0	0	0	0	0.57	0	0	0	0	0	0	1.7	0	0	0	0
comp10759_c0	0	0	2.01	0	0	0	0	0	0	0	0	0	0	0	0	0	0	0	0	0	0	0	0	0
comp10762_c0	0	0	0.06	0	0.05	0	0	0.49	0	0	0	0	0	0.05	0.05	0.21	0.22	0.06	0.33	0.21	0.06	0	0.07	0
comp107646_c0	0	0.68	0	0	0	0	0	0	0.74	0.63	0	0	0	0	0	0	0.62	0	0	0	0	0	0	0
comp10764_c0	0	0	0.22	0.24	0.39	0.21	0.21	0	0.45	0	0.57	0	0.22	1.26	0.23	0.45	0	0	0	0	0.25	0.23	0	0
comp107677_c0	0	0	0	0	0	0	0.1	0.21	0	0.14	7.48	8.54	0	0	0	0	0	0	0.49	0.56	0.04	0	0.63	0.34
comp10769_c0	0.68	0	0	0	0	0	0	0	0	0	0	1.95	0.55	1.69	0	0	0	0	0	0	0.66	0	0	0
comp1076_c0	0	0.19	0	0	0	0.63	0	0.2	0	0.16	0	0	0.18	0	0	0.18	0	0	0	0	0	0.18	0	0
comp107717_c0	0	0	0	0	0	0	0	0.07	0	0	4.96	3.01	0	0	0	0	0	0	0.08	0.32	0	0	0.08	0.08
comp107719_c0	0	0	0	0	0	0	0.1	0.06	0	0	6.94	7.7	0	0	0	0	0	0	0.19	0.07	0	0	0	0.07
comp10771_c0	0	0	0	0	0	0	0	0	0	0	0	0	0	0	0	0	0	0	0	0	0	0	0	1.25
comp10772_c0	0	0	0	0	0	0	0	0	0	0	0	0	1.81	0	0	0	0	0	0	0	0	0	0	0
comp10772_c1	0	0	0	1.56	0	0	0	0	0	0	0	0	0	0	0	0	0	0	0	0	0	0	0	0
comp10774_c0	0.49	0	0	0	0	0	0	0	0.44	0	0	0	0	0	0	0	0	0	0	0	0	0	0	0.85
comp10775_c0	0	0	0	0	0	0	0	0	0	0	5.48	10.47	0	0	0	0	0	0	0	0	0	0	0	0
comp10775_c1	0	0	0	0	0	0	0	0	0	0	0	0	0	0	0	0	0	0	0	0	0	0	0	0
comp107771_c0	0	1.34	0.68	0	0	0.61	0	0	0.73	0.62	0	0	0.64	1.99	0	0	0	0	0	0.98	0	0	0.87	0
comp107779_c0	0	0	0	0	0	0	0.11	0.07	0	0.05	3.91	3.02	0	0	0	0	0	0	0.36	0	0.07	0	0.36	0.46
comp107811_c0	0.24	0.24	0.22	0.36	0.19	0.43	0.42	0.38	0.11	0.4	0	0.35	0.67	0.62	0	0	0.09	0.36	0.27	0.14	0.13	0.22	0.27	0
comp107819_c0	0.2	0.2	0.19	0.1	0.4	0.42	0.09	0.1	0.19	0.34	0	0	0.39	0.35	0.19	0.41	0.15	0.15	0.06	0.35	0.27	0.24	0.34	0.12
comp10782_c0	0	0	0	0.28	0.11	0	0.36	0.57	0.13	0	0.64	0.8	0	0	0	0	0	0	0	0	0	0	0.46	0.31
comp10783_c0	0.86	0	0	0	0	0	0	0	0	0.66	0	0	0	0.71	0	0	0	0	0	0	0	0.78	0	0
comp107843_c0	2.21	0	0.91	1.07	0	0.79	7.78	1.23	0	0	0	0	0.85	0.9	2.18	3.06	0.84	0	0	2.73	0	0	0	1.49
comp10784_c0	0	0	0	0.03	0	0	0	0.07	0	0.05	3.65	3.71	0	0	0	0	0	0	0.14	0.23	0	0.03	0.15	0.28
comp107853_c0	0	2.84	1.13	0	4.79	2.06	2.32	2.17	3.59	3.64	2.99	5.7	1.63	1.65	0	1.21	2.5	3.82	3.87	1.61	3.22	6.64	2.15	1.59
comp10785_c0	0	0	0	0	0	0	0	0	0	0	0	0	0	0	0	0	0	0	0	0	0	2.8	0	0
comp10785_c1	0	0	0	0	0	0	0	0	0	0	0	0	0	0	0	0	0	0	0	0	0	0	0	0
comp10786_c0	0	0.23	0	0	0.19	0.42	0.21	0	0.22	0.4	0	0	0	0.41	0.23	0	0	0	0	0	0	0.44	0	0
comp10787_c0	0	0	0	0	0	0	0.57	0	0	0	0	0	0	0	0	0	0	0	0	0	0	0	0	0
comp10788_c0	0	0	0	0	0	0.59	0	0.75	0	0	0	0	0	0	0	0.32	0	0	0	0	0	0	0	0
comp10788_c1	0	0	0	0	0	0	0	0	2.13	0	0	0	0	0	0	0	0	0	0	0	0	0	0	0
comp107910_c0	0	0	0.93	1.09	0.91	1.61	0	0	0	0.86	0	0	0	0	0	2.08	0	0	0	0	0	0	0	0
comp10791_c0	0	0	0	0	0	0	0	0	0	0	0	0	0	0	0	0	0	0	0	0	0	0	0	0
comp107950_c0	0.68	0	0.3	0.67	0.81	0.85	0	0	0.61	0.83	0	0	0.3	0.57	0	0.31	0.25	0	0	0.4	2.06	1.56	0	0
comp107964_c0	0.79	0.79	0.42	0.6	0.08	0.86	0.34	0.26	0	0.08	0.93	0.58	0.38	0.65	0.5	0.36	0	0	0.11	0.52	0.05	0.23	0.11	0.3
comp107966_c0	0	0	0	0	0	0	9.38	0	0	0	0	0	0	0	0	0	0	0	0	0	0	0	0	0
comp10798_c0	0.21	0.4	0	0	0.16	0.18	0.18	0	0	0	0	0	0.38	0.71	0.39	0	0	0	0	0	0.21	0.19	0	0
comp1079_c0	0	0	0	0	0	0	0.02	0.11	0.04	0.07	3.17	3.17	0	0	0	0	0	0	0.16	0.31	0	0.04	0.14	0.13
comp108005_c0	0	0	0	0	0	0	0.07	0.27	0	0	4.56	4.19	0	0	0	0	0	0	0.34	1.05	0	0.04	0.29	0.05
comp10801_c0	0	0	0	0	0	0	0	0	0.78	0.67	0	0	0	0	0	0	0	0	0	0	0	0	1.87	1.27
comp108027_c0	0.69	0.59	0	0	0	0	0	0	0	0.54	0	0	2.8	2.29	1.34	1.26	0	0	0	0.84	0	0.63	0	0.54
comp10802_c0	0	0.25	0.24	0	0	0	0	0	0	0	3.02	0	0	0	0	0	0	0	0	0	0	0	0	0.53
comp108043_c0	1.23	0.29	0	0	0.24	1.04	0	0.65	0	0	1.41	6.22	0.27	0.52	0	0	0	0	0.35	1.09	0.62	0.56	1.35	0
comp108065_c0	0	0	0	0	0	0.4	0	0.54	0	0.8	0	0	0	0.42	0.96	0.91	0	0	0	0.6	0.49	0	0	0
comp108070_c0	0	0	0.23	0	0.2	0	0	0	0	0	0	0	0	0.22	0	0	0	0	0	0	0	0.24	0	0
comp10807_c0	0	0	0	0	0	0	0	0	0	0	0.85	0	0	0	0	0	0	0	0	0	0	0	0.28	0.35
comp108080_c0	0	0	1.95	0	0	0	0	0	0	0	0	0	0	0	0	0	0	0	0	0	0	0	0	0
comp10808_c0	0	0	0	0.56	0	0	0	0	0	0.45	0	0	0.95	0	0	0	0	0	0	0	0	0	0	0
comp1080_c0	0	0	0	0	0	0	1.66	0	0	0	0	0	0	0	0	0	0	0	0	0	0	0	0	0
comp10811_c0	0.46	0	0	0.44	0.72	0.74	0	0	0.41	0.36	0	0	0	0	0	0	0	0.88	0	0	0.45	0.41	1.48	0
comp108122_c0	0	0	0	0	0	0	0	0	0	0	0	0	1.23	1.37	3.38	1.57	0	0	2.08	0	0	0	0	0.97
comp108129_c0	0	0	0	0	0	0	0	5.21	0	0	0	0	0	0	0	0	0	0	0	0	0	0	0	0
comp108142_c0	0	0	0	0	0	0	0	0	0	0.51	0	0	0	0	0	0	0	0	0	0	0.63	0	0	0
comp108168_c0	0	0	0	0	0	0	0.73	0	0	0	4.52	8.17	0	0	0	0	0	0	1.28	9.3	0	0	0.31	0.56
comp10816_c0	1.49	0	0	0	0	0	0	0	0	0	0	0	0	0	1.5	0	0	0	0	0	0	0	0	0
comp108172_c0	0.33	0.2	0.5	0	0.57	0.6	0.34	0.07	0.54	0.78	0.31	0.19	0.19	0	0.06	0.12	0.15	0.33	0.15	0.46	0.42	0.31	0.15	0.08
comp1081_c0	0	0	0	0	0	0	0.06	0.13	0	0.22	3.17	2.84	0	0	0	0	0	0	0	0.3	0	0	0.07	0.15
comp1081_c1	0	0	0	0	0	0	0	0	0	0	0	0	0	0	0	0	0	0	0	0.83	0	0	0	0
comp108201_c0	2.48	1.32	0.43	0.48	0	1.19	0	0	0	0	1.12	0	0	0.83	0	0.45	0	0	0	0	0	0	0	0
comp10820_c0	0.38	0	0	0	0	0	0.33	0	0	0.3	0	0	0	0	0	0	0	0	0.43	0	0	0	0	0
comp108212_c0	0.3	0	0	0.3	0.96	2.04	0.26	0	0.82	0.49	0.69	0	2.14	1.02	0	0.54	0.45	0	0	0.36	1.22	1.38	0.33	0
comp10821_c0	0	0	0	0	0	0	0	0	0	0	0	0	0	0	0	0	0	0	0	0	0	0	0	0
comp108222_c0	0	0	0	0	0	0	0.34	0.31	0	0	5.04	6.62	0	0	0	0	0	0	0.33	0.69	0	0	0.11	0.34
comp108223_c0	0.55	0.95	0.94	0	0.87	1.73	0.47	0	0	0.43	2.45	0	0	0.45	0.52	0	0	0	5.03	0.65	0	0	0.59	0.92
comp10824_c0	0	0	0	0	0	0	0.09	0	0	0	1.2	0.3	0	0	0	0	0	0	0	0.36	0	0	0.34	0.12
comp10825_c0	0	0.58	0	0	0	0	0	0	0	0.53	0	0	0	0	0	0	0	0	0	0	0	0	0	0
comp10827_c0	0	0	0.32	0	0.29	0	0.32	0	0	0	0	0	0	0	0	0	0	0	0	0	0	0	0	0
comp10827_c1	0	0.16	0	0	0.13	0	0	0	0	0	0	0	0	0	0	0.3	0.12	0.17	0	0.2	0	0.15	0	0
comp10828_c0	1.76	0	0	1.71	2.87	1.17	0	4.06	0	1.33	0	0	5.13	2.87	0	0	0	0	0	2.24	1.62	0	0	0
comp10829_c0	0	0	0	0	0.11	0	0.12	0.14	0.13	0	0	0	0	0	0	0.12	0.1	0	0	0	0	0	0.46	0
comp108317_c0	0	0	0	0	0	0	0	0.19	0	0.1	3.54	6.57	0	0	0	0	0	0	0.34	0.7	0	0	0	0.14
comp10831_c0	0.51	0.24	0.93	0.51	0.82	1.54	0.22	0.27	0.47	0.63	0	0	0.92	0.44	1.21	0.23	0.96	0	0.58	0.91	0	0.24	0	0.52
comp108320_c0	0	0	0	0	0	0	6.52	0	0	0	0	0	0	0	0	0	0	0	0	0	0	0	0	0
comp108327_c0	0.11	0	0.1	0.11	0.17	0.1	0.37	0.33	0.1	0.18	0.5	0	0	0.09	0.2	0.1	0.16	0.11	0.24	0	0	0	0.12	0.37
comp10832_c0	0	0	0	0	0	0	0	0	0	0.93	0	0	0	0	0	0	0	0	0	0	0	0	0	0
comp10832_c1	0	0	0	0	0	0	0	0	0	0	0	0	0	0	0	0	0	0	0	0	0	1.65	0	0
comp108345_c0	0.21	0.61	0	0.1	0.49	0.47	0.09	0.43	0.19	0.44	0	0	0.59	0.27	0.19	0.47	0.39	0.42	0.35	0.48	0.33	1.06	0.35	0.36
comp10837_c0	0	0	0	0	0	0	1.08	0	0	0	0	0	0	0	0	0	0	0	0	0	0	0	0	0
comp10837_c1	0	0	0	0	0	0	1	0	0	0	0	0	0	0	0	0	0	0	0	0	0	0	0	0
comp108396_c0	0	0	0	0	0	0	0.18	0	0	0	0	0	0.19	0	0	0.18	0	0	0	0	0	0	0	0
comp108408_c0	2.04	0	0	0	1.68	0	0	2.39	0	0	0	0	0	0	0	1.94	0	0	0	0	0	0	0	0
comp108416_c0	0	0	1.36	0	1.37	2.25	0	0	0	1.27	3.77	0	0	0	0	0	1.3	0	2.08	0	1.55	0	0	0.97
comp10841_c0	0	0	0	0	0	0	0	0	0	0.12	1.68	1.48	0	0	0	0	0	0	0.08	0	0	0	0	0.08
comp108425_c0	0	0	0.32	0	0	0	0.92	0	0	0	1.62	1.02	0	0	0.34	0	0	0	0.81	1.26	0	0	2.33	3.7
comp10842_c0	0	0	0	0	0.9	0.31	0	0	0	0	0	0	0	0	0	0	0	0.37	0	0	0	0	0.41	0
comp10843_c0	0	0	0	0	0	0	0	0	0	0	0	0	0	0	0	0	0	0	1.75	0	0	0	0	0
comp108470_c0	0.08	0.97	0.07	0.31	0.03	0.75	0.03	0	0	0.03	0	0	0.85	1.65	0.21	0.28	0	0	0.04	0.13	0	0	0.09	0
comp108472_c0	0	0	0.32	0.35	0	0.15	0	0.73	0	0	0	0	0.64	0.15	0.49	0.47	0.52	0.35	0.39	0.41	0.18	0	0.78	0.19
comp108473_c0	0.37	0.31	0.12	0.13	0	0.22	0.38	0.58	0.17	0.16	0.73	1.1	0.42	0.81	0.06	0	0.05	0.13	0.21	0.51	0	0.52	0.21	0.07
comp10847_c0	0	0	1.17	0	1.16	0.99	0	0	0	1.08	0	0	0	2.34	1.43	1.34	1.1	0	0	1.8	0	1.3	0	0
comp10849_c0	0	0.39	0	0	0	0	0	0	0	0	0	0	0.37	1.08	0	0	0	0	0	0	0.43	0.39	0	0
comp10850_c1	0	0	0	0	0	0	0	0	0	0	2.56	0	0	0	0	0	0	0	0	0	0	0	0	0
comp108515_c0	0.37	0.71	0	0.36	0	0.61	0.95	1.55	0	0	0	0	0	1.23	0.69	0	1.09	0	0.42	1.73	0.74	0	0.4	0.69
comp108523_c0	0.28	0	0.09	0	0.22	0.08	0.48	1.55	0	0.08	0.65	0.55	0.09	0.16	0.43	0.34	0.63	0.19	0.63	0.33	0.1	0	0.52	1.19
comp10852_c0	0	0	0	0	0	1.3	0	0	0	0	0	0	0	0	0	0	0	0	0	0	0	0	0	0
comp108537_c0	0.47	0	0.82	0	0.38	0.38	0.82	2.02	0	0.38	0	1.36	0	1.97	1.8	0.43	0.71	0.92	0.54	0	0.47	0.86	0.51	0.42
comp10854_c0	0	0	0	0	0	0	0	0	0	0	0.69	0.88	0	0.51	0	0	0	0	0	0	0	0	0	0
comp108550_c0	0	0	0	1.71	0	0	0	0	0	0	3.96	0	0	1.44	1.78	0	1.37	0	0	0	0	0	0	2.01
comp108554_c0	1.29	0.89	0.86	0	0.51	1.08	0.56	0	0	0	0	0.93	0	0.27	0.61	0.29	0.24	0.63	0	1.14	0.33	0.29	1.41	0.31
comp108567_c0	0	0.73	0.74	0	0	0.66	0	0	0	0.68	0	0	0	0	0	0	0	0	0	0	0	0.8	0	0.64
comp108578_c0	0	0	0	0	0	1.83	0	0	0	0	0	0	0	0	0	2.88	0	0	0	0	0	0	0	0
comp10857_c0	0	0	0	0	0	0	1.37	0	0	0	0	0	0	0	0	0	0	0	0	0	0	0	0	0
comp10857_c1	0	0	0	0	0	0	0.96	0	0	0	0	0	0	0	0	0	0	0	0	0	0	0	0	0
comp108595_c0	0	1.42	0	0	0	0	0	0	0	0	0	0	0	0	0	0	0	0	0	0	0	0	0	0
comp1085_c0	0	0	0.16	0	0.14	0.16	0.15	0.19	0	0	0	0.52	0.16	0.15	0	0	0	0	0	0	0	0	0	0
comp10860_c0	1.12	0	0	0	0	0	0	0	0	0	0	0	0	0.92	0	0	0	1.05	0	0	0	0	0	0
comp108622_c0	0	0	0	0	0	0	0	0.12	0	0.03	6.08	4.15	0	0	0	0	0	0	0.13	0.35	0	0	0.3	0.09
comp108625_c0	0	0.43	0	0	0.23	0.79	0	0	0	0.12	0.34	0	0.69	0.76	0.14	0.27	0.11	0.15	0.33	0.69	1.08	0.96	0.16	0.33
comp10862_c0	0.17	0.33	0	0	0.27	0.3	0	0	0.16	0.28	0	0	0.16	0	0	0.15	0.13	0.17	0	0	0.53	0	0	0
comp10863_c0	0	0	0	0	0.84	0	0	0	0	0.8	0	2.99	0	0	0	0	0	0	0	0	0	0	0	0
comp10866_c0	0.12	0.12	0	0	0	0.11	0	0	0	0.15	0	0.17	0.06	0.25	0.05	0.05	0.04	0.12	0.19	0.07	0.12	0.11	0	0
comp108670_c0	0.17	0.33	0	0.17	0.27	0.75	0.44	0	0.92	0.71	0	0.49	0.47	1.02	0.32	0.46	0.25	0.34	0	0.2	0.18	0.16	0.19	0.18
comp1086_c0	0	0	0	0	0	0.93	0	0	0	0	0	0	0	0	0	0	0	1.24	0	0	1.25	0	0	0
comp108703_c0	0.83	1.38	0.7	0	0	0.62	0.73	0	0.75	0.64	0	0	0.66	1.37	0	0	0	0	0	0	0	1.51	0	0
comp10870_c0	0.8	0.1	0.29	0.31	0	0.28	0	0	0	0.26	0.24	0.61	0.2	0.18	0	0	0	0.1	0	0.12	0.11	0.77	0	0.12
comp10872_c0	0	0	0	0	0	0	0	0	0	0.36	0	0	0	0	0	0	0	0	0	0	0	0	0.49	0
comp10875_c0	0	0.46	0	0.62	0.42	0	0.46	0	0	0.42	0	0	0.44	0.96	0	0	0	0.61	0	0.63	0	0	0	0
comp108762_c0	0.2	0	0.74	0.2	0.48	0	0.7	0	0	0.17	0.47	0	0.18	0	0.38	0	0.91	0.2	0.91	0	0	0.37	0.22	0.21
comp10876_c0	0	0	0	0	0	0	0	0	0	0	0	4.17	0	0	0	0	0	0	0	0	0	0	0	0
comp10876_c1	0	0	0	0	0	0	0	0	0	0	1.78	3.73	0	0	0	0	0	0	0	0.3	0	0	0	0
comp108772_c0	0	0	0	0	0	0	0	0	0	0	0	0	0	0	0	0	0	0	0	0	0	0	0	0
comp10879_c0	0	0	0	0	0	0	0	0	0	0	0	0	0	1.45	0	0	0	0	1.05	0	0	0	0	0
comp10879_c1	0	0	0	0	0	0	0	0	0	0	0	0	0	0	1.52	0.72	0	0	0	0	0	0	0	1.18
comp1087_c0	0	0	0	0	0	0	0	0	0	0	3.36	3.48	0	0	0	0	0	0	0.28	0.1	0	0	0.09	0.39
comp108802_c0	0.76	0	0	0	0.61	0.58	0.67	0.83	0.68	0.59	0	0	0.61	0	0.74	0.7	0	0	0	0	0	0	0.82	0
comp10880_c0	0.78	0	0	0	0	0	0.69	0	1.41	0	0	0	0	0	0	0	0	0	0	0.95	0	0.71	0	0
comp108829_c0	0	0	0	0	0	0	5.74	0	0	0	0	0	0	0	0	0	0	0	0	0	0	0	0	0
comp10882_c0	0	0	0	0	0	0	0.07	0.04	0	0	1.79	2.24	0	0	0	0	0	0	0.09	0.28	0.04	0	0.49	0.24
comp10882_c1	0	0	0	0	0	0	0	0	0	0	1.01	1.28	0	0	0	0	0	0	0	0	0	0	0.24	0
comp10883_c0	0	0	0	0	0	0.2	0	0	0.21	0	0	0	0	0	0	0	0	0.23	0	0	0	0	0	0
comp10886_c0	0	0	1.3	0	0	0.58	0	0.85	0	0	1.73	0	0	0	0.75	0	0	0	0	0	0	0	0	0
comp108874_c0	0	0	0	0	0	0	0	0	0	0.06	5.03	5.52	0	0	0	0	0	0	0.3	0.78	0	0	0.08	0.16
comp10888_c0	0	0	0	0	0	0	0	0	0	0	0	0	0	0	0	0	0	0	0	0	0	0	0	0
comp1088_c0	0.55	0	0	0	0	0	0	0.59	0	0.43	0	0	1.82	1.36	0.52	0	0	0	0	0	0	0	0	0.46
comp10890_c0	0	0	0	0	0.7	0	0.76	0	0	2.01	0	0	0	0	0.85	0	0.66	2.47	0	0	2.49	1.58	0.93	0
comp108924_c0	0	0	0.44	0.48	0.19	0.42	0.84	0.51	1.33	0	0	0	0.66	0.42	0.69	0.66	0.18	0.24	0.83	1.72	0.25	0.67	0.27	0
comp10892_c0	0	0	0	0	0	0	0	0	0	0	0	0	0.55	0	1.3	0	0.51	0.64	0	1.63	0	0	0	0
comp108931_c0	1.76	1.3	0	0	0	2.34	0	0	0	0	0	0	0	0	0	0	0	0	0	0	0	1.61	0	0
comp108938_c0	0.15	0.29	0.14	0.3	0.47	0.93	0	0	0.27	0.75	0	0	1.11	0.26	0.14	0.14	0	0.15	0	0.53	1.4	1.94	0	0
comp10893_c0	0	0.29	0.28	0.31	0	0.27	0	0	0	0	0	0	0	0.53	0.3	0	0.23	0.31	0	0.74	0	0.29	0	0
comp10894_c0	17.31	3.99	9.35	0	0	8.91	2.64	3.46	0	0	6.63	8.46	0	4.73	0	5.57	2.32	0	3.76	0	0	2.7	0	4.14
comp108953_c0	1.23	0	0	0	1.17	0.21	0.43	0.78	0.45	0	0	0	0.44	0.63	0.23	0.89	0.92	0.24	0.28	0.87	0	0.23	0.27	0.25
comp10895_c0	0	0	0	0	0	0	0	0	0	0	0	0	0.92	0	0	0	0	0	0	0	0	0	0	0
comp108980_c0	0	0	0	0	0	0	0	0.43	0	0	0	0	0	0	0.38	0.37	0	0	0	0	0	0	0	0
comp108982_c0	0	0	0	0	0	0	0	0	0	0	0	0	0	0.39	1.35	0.43	0	0	1.08	0	0	0	1.02	0.83
comp108988_c0	0	0	0	0.06	0	0	0.1	0.12	0	0.1	4.08	3.89	0	0	0	0	0	0	0.13	0.21	0	0	0.07	0.36
comp10898_c0	0	0	0	0	1.07	0	2.33	0	0	2	0	0	0	0	0	1.22	0	0	0	0	0	1.2	0	0.83
comp108999_c0	0	0	0	0	0	0	0	0	0	0	0	0	0	2.09	0	0	0	0	0	0	0	0	2.78	0
comp108_c0	0	0	0	0	0	0	0	0	0	0	1.28	0	0	0	0	0	0.43	0	1.97	0	0	0	0	0.48
comp109022_c0	0	0	0.44	0.32	0.37	0.14	0.68	0.33	0.29	0.66	0.37	0.92	0.15	0	0.44	0.28	1.17	0.63	0.71	0.55	0	0	0.18	0.17
comp109023_c0	0	0	0	0	0	0	0	0	0	0	2.58	3.48	0	0	0	0	0	0	0.28	0.2	0	0.04	0.24	0.41
comp10903_c0	0	0.24	0	0	0	0	0.44	0	0.7	0.63	0	0	0.46	0.22	0.24	0.23	0.57	0.76	0	1.51	0.52	0.47	0.28	0.26
comp109051_c0	0.16	0.62	0.3	0.32	0.38	0.42	0.28	0	0.29	0.53	0	0	0.89	0.69	0.45	0.58	0	0.8	0.18	0	0.33	0.44	0.18	0.35
comp10905_c0	0	0	0	0	0	0.13	0	0.45	0	0.12	0	0.84	0	0	0	0	0.11	0	0.32	0	0	0	0.16	0
comp109060_c0	0	0	0	0	0	0	1.18	0.36	0	0.28	0	0	0	0	0.32	0.61	0.25	0	0.39	0.4	0.69	0	0	1.3
comp109063_c0	0	0	0.25	0	0.22	0.48	0.73	1.19	0.51	0.46	0	0	1.51	0.24	0	0.76	0.42	0.28	0.32	0.33	0	0	0	0
comp10907_c0	0	0	0	0	0	0	0.46	0	0	0	0	0	0	0	0.51	0	0	0	0	0	0.52	0	0	0
comp109081_c0	0	0	0	0	0	0	0	3.18	0	0	0	0	1.05	1.14	0	1.31	2.16	0	0	1.76	0	0	0	0
comp109098_c0	0	0	0	0	0	0	0	0	0	0	0	0	0	0	0	0	1.98	0	3.19	0	0	0	0	0
comp1090_c0	0	0	0	0	0	1.61	0	0	0	0	0	0	0	0	0	0	0	0	0	0	0	0	0	0
comp10910_c0	0.35	0.23	0.33	0.23	0.46	0.37	0.45	0.66	0.53	0.34	0.14	0	0.28	0.4	0.43	0.58	0.6	0.76	0.26	0.34	0.31	0	0.2	0.21
comp109135_c0	0	2.5	0	0	0	3.38	1.5	0	0	0	0	0	0	0	1.69	0	1.3	0	0	2.13	0	0	1.8	0
comp10913_c0	0	0	0	0	0	0	0	0	0	0	0	0	0	0	0	0	0	0	0	0	0	0	0	0
comp10915_c0	0	0	0	0	0	0	0.71	0.89	0	0	0	0	0	0	0	0	0	0	0	0	0	0	0	0
comp10916_c0	0.49	0.46	0	0	0	1.25	0	0	0	0	0	0	0	0.41	0	0	0	0.24	0	0.29	0	0.45	0	0
comp109177_c0	0.63	0.45	0.43	0.55	0.57	0.49	0.94	0.94	0.17	0.53	0.42	0.8	0	0.08	0.34	0.33	0.27	0.18	0.51	0	0.29	0.08	0	0.11
comp10918_c0	0.66	0.31	0.22	0.28	0.77	0.57	0.44	0.48	0.46	0.53	0.37	0.57	0.22	0.37	0.32	0.7	0.49	0.35	0.22	0.81	0.45	0.51	0.26	0.52
comp109197_c0	0	0	0	0	0	0	0	0	0	0.03	1.59	1.09	0	0	0	0	0	0	0.65	0.11	0	0	0.35	0.6
comp10919_c0	0	0	0	0	0	0	0.19	0.12	0	0.09	2.62	4.93	0	0	0	0	0	0	0	0	0	0.1	0.38	0
comp10920_c0	0	0	0	0	0	0	0	0.13	0	0	1.05	0.59	0	0	0	0	0	0	0	0	0	0	0	0.14
comp109213_c0	0	0.84	0	0	0	0	0	0	0	0	0	0	0	0	0	0	0	0	0	1.29	0.99	0	0	0
comp109219_c0	0.19	0	0.18	0.19	0.3	0.35	0.66	0.2	0.26	0.65	0	0	0.45	0.08	0.53	0.52	0.36	0.96	0.43	0.67	0.4	0.27	0.43	0.33
comp10922_c0	0.08	0.08	0	0.16	0.06	0.88	0.07	0.08	0	0.3	0	0	0.54	0.07	0.07	0.07	0	0.16	0.26	0.43	0	0.33	0.4	0
comp109241_c0	0.14	0.14	0.71	0.21	0.32	0.12	0.41	0.57	0.62	0.17	0.16	0	0.39	0.12	0.82	0.49	0.71	0.82	0.08	0.32	0	0	0.38	0.16
comp109253_c0	0.68	0	0.41	0	0.9	0.2	0.39	0.24	0.82	0.94	0	0	0.62	0.19	0	0.61	0.17	0.45	0	0	0.93	1.46	0	0.24
comp109256_c0	2.11	1.78	0.6	0	0	3.23	0	0	0	0	0	0	0	1.16	0	0.64	0	0	0	0	0	1.27	0.75	0
comp10927_c0	0	0	0	0	0	0	0	0	0	0	0	0	0	0	0	0	0	0	0	0	0	0.13	0.47	0.16
comp10927_c1	0.62	0	0	0	0	0	0	0	0	0	0	0	0	0	0	0	0	0	0	0	0	0.56	0	0
comp109288_c0	0	0	0	0	0	0	0	0.55	0	0.15	9.4	11.32	0	0	0	0	0	0.18	0.2	0.41	0	0	1.76	0.57
comp10928_c0	0	0	0	0	0	0	0	0	0	0	0	0	0.25	0	0	0	0	0	0.31	0	0	0	0	0
comp10930_c0	0	0	0	0	0	0	0	0	0	0	2.07	0	0	0	0	0	0	0	0	3.41	0	0	0	0
comp109316_c0	0.23	0	0	0.23	0.18	0.4	0	0	0	0	0	0	0.21	0.2	0	0	0	0.23	0	0	0	0	0	0.24
comp10931_c0	0	0	0	0	0.11	0	0.13	0	0	0.36	0	0	0.13	0.12	0.14	0.13	0.11	0	0	0.34	0	0	0.16	0
comp109332_c0	0.15	0.23	0.07	0.54	0.6	0.07	0.73	0.48	0.42	0.58	0.36	0	0.15	0.13	0.21	0.35	0.34	0.08	0.26	0.36	0.24	0.28	0.34	0.09
comp10933_c0	0	0	0	0	0	0	0	0	0	0	3.54	4.97	0	0	0	0	0	0	0	0.24	0	0	0.31	0.22
comp10934_c0	0	0	0	0	0	0	0	0	0	0	0	0	0	0.21	0	0.22	0	0	0	0	0	0.22	0	0
comp10939_c0	0	0	0	0	1.83	0	0	0	2.07	0	0	0	0	0	0	0	0	0	0	0	0	0	0	0
comp109403_c0	0	1	0	0	0	0	0	0	0	0	0	0	0	0	0	1.2	0	1.19	0	0	0	0	0	0
comp10940_c0	0	0	0	0	0	0	0.39	0.48	0	0	1.02	2.59	0	0.75	0	0	0	0	0	0	0	0	0.49	0.4
comp10942_c0	0	0	0	0	0	0	0.11	0.13	0	0	2.33	1.1	0	0	0	0	0	0	0	0	0.13	0	0	0
comp10943_c0	0.35	0	0	0.35	0	0	0	0	0	0	0	0	0.31	0	0	0	0	0	0	0.42	0	0	0	0
comp109441_c0	0	0	0	0	0	0	0.05	0.19	0	0	3.37	3.87	0	0	0	0	0	0	0.07	0.35	0.13	0	0.27	0.43
comp10944_c0	0	0	0	0	0	0	0	0	0	0	2.59	2.78	0	0	0	0	0.15	0	0.18	0.35	0	0.07	0.27	0.19
comp10945_c0	1.22	0.85	0.55	0	0.73	4.12	0	0.64	3.59	1.49	0	0	0.54	0.26	0.86	0	0.23	0.6	0	0.36	0.62	1.68	0.67	0.6
comp109497_c0	0	0	0	0	0	0	0.02	0.11	0	0.11	5.2	5.75	0	0	0	0	0	0	0.14	0.49	0	0.03	0.37	0.14
comp10949_c0	0	0.47	0.46	0.52	0.42	1.27	0.46	1.72	0.96	1.27	1.2	0	0	0.89	2.04	0.48	1.2	0.52	0.61	0.52	0	0.97	0.58	0.91
comp1094_c0	0	0.31	0	0	0	0	0	0	0	0	0	0	0	0.86	0	0	0	0.33	0	0	0.34	0.31	0	0
comp10950_c0	0	0	0	1.2	0	0	0	0	0	0	0	0	0	0	0	0	0	0	0	0	0	0	0	0
comp109510_c0	0	0	0	0	0	0	15.02	0	0	0	0	0	0	0	0	0	0	0	0	0	0	0	0	0
comp10952_c0	0	0	0	0	0	0	0	0	0	0	1.59	1.2	0	0	0	0	0	0	0	0	0	0	0.3	0
comp109531_c0	0.59	0.19	0	0.2	0	0.27	0	0.1	0.18	0.08	0	0	0.37	1.62	1.19	0.53	0.07	0.1	0	1.27	0.1	0	0	0
comp10953_c0	0	0	0	0	0	0	0	0	0	0	0	0	0	0	0	0	0	0	0	0.8	0.34	0	0	0
comp10954_c0	0.21	0	0	0	0	0.63	0	0	0	0.18	0.24	0	0	0	0	0	0	0	0.12	0.12	0	0	0	0.12
comp109566_c0	0.8	0	1.34	0.77	0	0	0.7	0.87	0	0.62	1.78	0	0	0	0	0	0.6	0.75	0	0	0	0	0.85	0
comp10956_c0	0	0	0	0	0	0	0	0	0.47	0	2.35	1.5	0	0	0	0	0	0	0	0	0	0	0	0
comp109589_c0	0.52	0.25	0	0	0.21	0.45	0	0	0.24	0.64	0	0	0.7	0.45	0	0	0.19	0	0.3	0.31	0.27	0.72	0.58	0
comp10960_c0	0	0	0	0	0	0	0	0.57	0	0.08	13.57	6.76	0	0	0	0	0	0.09	0.52	0.69	0.05	0.04	0.82	0.5
comp10961_c0	0	0	0	0	0	0.63	0	0	0	0	0	0	0	0	0	0	0.64	1.77	0	0	0	0	0	0
comp109620_c0	0	0	0	0	2.56	0	2.82	7.41	2.92	4.65	7.09	0	2.15	7.57	3.21	2.98	2.48	2.77	4.03	8.16	0	8.67	0	1.44
comp109637_c0	0.31	0.57	0.27	0	0.48	1.29	0.26	0.64	0	0	0	0	1.08	0.52	0	0.55	0.45	0.6	0.35	0.36	0.62	1.4	1	0.3
comp10963_c0	0	0	0	0	0	1.53	0	0	0	0	0	0	0	0	0	0	0	0	0	0	0	0	0	0
comp109643_c0	0	0	0	0.23	0	0.1	0.2	0.85	0.11	0.39	3.26	1.36	0	0.3	0	0.21	0.95	0.93	0.78	0	0.24	0.32	0.78	0.53
comp109650_c0	0	0.47	0	1.05	0.43	0	0.47	0	0	0.43	0	0	0	0	1.03	0.98	0.81	0	0.62	0	0	0.98	0.58	0
comp10965_c0	0	0	0	0	0	0	0	0.58	0	0.12	3.22	0.81	0	0	0	0	0	0	0	0	0	0	0	0.15
comp10966_c0	0.75	0	0	0	0.4	0.22	0	0	0	0	0	0	0.45	0.21	0	0	0	0	0	0	0.26	0	0	0
comp109671_c0	0	0	0	0	0	0	0.11	0.13	0	0	5.77	10.13	0	0	0	0	0	0	0.76	0.64	0	0	0.14	0.22
comp109695_c0	0.07	0.13	0.38	0.07	0.05	0.24	0.11	0.14	0.12	0.11	0	0.2	0.57	0.23	0.31	0.36	0.05	0.2	0	0.15	0.77	0.49	0	0
comp109698_c0	0	0	0	0	0	0	0	0.16	0	0	2.07	2.56	0	0	0	0	0	0	0.09	0.37	0	0	0.35	0.05
comp1096_c0	0	0	0	0	0	2.45	0	0	0	0	0	0	0	0	0	0	0	0	0	0	0	0	0	0
comp10970_c0	0	0	0	0	0	0	0	0.07	0	0	3.26	1.43	0	0	0	0	0	0	0.08	0.4	0	0	0.08	0.16
comp109717_c0	0.49	0.19	0.09	0.29	0.46	0.61	0.08	0	0.27	0.57	0	0.29	0.37	0.34	0.27	0	0.44	0.29	0.11	0.45	0.51	0.63	0.11	0.11
comp109724_c0	0	0	0	0	0	1.88	0	0	0	0	0	0	0	0	0	0	0	0	0	0	0	2.89	0	0
comp10972_c0	0	0	0	0	0	0	0	0	0	0	0	0	1.03	0	0	0	0	0	0	0	0	0	0	0
comp10973_c0	0	0	0	0	0	0	0	0.19	0	0.11	1.59	2.52	0	0	0	0	0	0	0.55	0.16	0	0.08	0.3	0.11
comp109744_c0	0.5	0	0.15	0.17	0.26	0.29	0.43	0.17	0.3	0.42	0	0	0.15	0.14	0.31	0.45	0.75	0.33	0.19	0.2	1.21	1.23	0.19	0.18
comp109755_c0	0	0	0	0	0	0	0	0	0	1.92	2.83	0	1.91	0	0	1.17	0	0	0	0	1.18	0	0	0
comp109758_c0	0	0	0	0	0	0	0.08	0.1	0	0	6.81	5.13	0	0	0	0	0	0	0.11	0.34	0	0	0.11	0.34
comp10977_c0	1.04	0.32	0	0.34	0.28	0.87	0.3	0.37	0.31	1.69	0	0	0.61	0.94	0.33	0	0	1.02	0	0	1.05	0.95	0	0
comp10978_c0	0	0	0	0	0	0	0	0.05	0	0.04	2.36	2.66	0	0	0	0	0	0	0.22	0.29	0	0.05	0.11	0.24
comp109795_c0	0	0	0	0	0	0	0	0	0	0	2.35	2.95	0	0	0	0	0	0	0.13	0.96	0	0	0.26	0.28
comp109802_c0	0	0	0	0	0	0	6.8	0	0	0	0	0	0	0	0	0	0	0	0	0	0	0	0	0
comp10980_c0	0	0	0	0	0	0	2.82	0	0	2.33	0	0	0	0	0	2.98	0	0	0	0	0	0	0	0
comp10981_c0	0	0	0.5	0	0.93	0	0	0	0	0	0	0	0	0	0	0	0	0	0	0	0	0	0	0
comp109825_c0	0	0	0	0	0	0	0	0.41	0	0	23.52	14.34	0	0	0	0	0	0	0.87	0	0	0	0.42	0
comp109838_c0	0	0	1.19	0	2.38	1	0	1.66	0	1.11	0	0	0	0	1.46	1.37	0	0	0	1.84	0	0	0	0.89
comp10983_c0	0	0	1	0	0.98	0	1.07	0	1.1	0	0	3.47	0	0.99	0	0	0	0	0	0	0	0	0	0.79
comp109841_c0	2.28	0	0	0	0	2.92	0	0	0	0	0	0	0	0	0	0	0	0	0	0	2.09	0	0	0
comp10984_c0	0	0	0	0	0	0	0	0	0	0.11	1.58	1.79	0	0	0	0	0	0	0.15	0.16	0	0	0.3	0.16
comp109851_c0	0	0	1.75	0	1.78	0	0	0	0	1.63	0	0	0	1.76	0	2.05	0	0	0	0	0	0	0	1.15
comp109852_c0	0	0	0	0	0	0	0	0	0	0	0	0	1.37	0	0	0	1.48	0	0	2.42	0	0	0	0
comp10985_c0	0	1.73	1.79	0	0	2.34	1.91	1.21	0.98	0.83	0	0	0.83	0	2.14	0	2.48	0	2.6	1.34	1.02	1.97	0	0
comp10986_c0	0.12	0	0	0	0	0	0.1	0.12	0	0	0.54	0.34	0.22	0	0.11	0	0.26	0	0.26	0	0.24	0.21	0	0
comp10987_c0	0	0	0	0	0	0	0	0.32	0	0.26	4.65	4.95	0	0	0	0	0	0	0	0.36	0	0	0.17	0
comp109887_c0	0.05	0.26	0.25	0.05	0.16	0.33	0.22	0.38	0.14	0.18	0.49	0.15	0.1	0.18	0	0.23	0.15	0.21	0.17	0.06	0.11	0.1	0.17	0.06
comp109901_c0	0	0	0	0	0	0	0	0.04	0	0.03	5.1	5.7	0	0	0	0	0	0	0.22	0.18	0	0.04	0.22	0.09
comp109902_c0	0	0	0	0	0	0	0	0	0	0.41	4.58	3.17	0	0	0	0	0	0.1	0.77	0	0	0	0.44	0.23
comp109903_c0	0	0	0	0	0.69	1.92	0	0	0.77	0.66	0	0	0	0	0	0	0	0.81	0	0	0	0	0	0.63
comp109907_c0	0	1.36	0	0	0.66	0	0	0	0	0.63	0	0	0.65	0	0.8	1.5	0	0.78	0	1	0.78	0	1.76	0
comp10990_c0	0	0	0	0	0	0	0	0	0	0	0	2.11	0	0	0	0	0	0	0	0	0	0	0	0
comp109912_c0	0	0	0	0	0	0	0	0.34	0	0.44	12.89	8.75	0	0	0	0	0	0	0.22	0.83	0.07	0	0.51	0.54
comp109919_c0	0	0	0	0	0	0	0	0	0	0	0	0	0	0	0	0	0	0	0	0	0	0	0	0
comp10991_c0	0	0	0	0	0.22	0.23	0.24	0.29	0	0.45	0	0	0	0	0	0	0	0	0.31	0.32	0	0.25	0	0.27
comp10992_c0	0	0	0	0.15	0	0.14	0	0	0	0	0	0	0	0.26	0.14	0.14	0	0	0	0.18	0	0	0	0
comp10993_c0	0	0.58	0	0	0	0.53	0.6	0	0.61	0	0	0	0	0	0	0	0	0	0	0	0.66	0	0	0
comp109946_c0	0.16	0.15	0.44	0	1.13	0.56	0.41	0.5	0.29	0.4	0.37	0	0.15	0.14	0.15	0.43	0.95	0.63	0.36	1.12	0.33	0	0.18	0.35
comp109952_c0	0	0	0	0	0	0	0	0	0	0	0	0	0.79	0.55	0.39	0	0.31	0.74	1.89	1.11	0.44	0.39	2.35	2.54
comp109965_c0	0	0	0.6	0.68	0.56	1.08	0	1.53	0	1.09	0	0	1.7	0	0	1.28	0	0	0	0	2.03	0	0.75	1.65
comp10996_c0	0	0	0	0	0	0	0.06	0.15	0	0.06	3.18	2.94	0	0	0	0	0	0	0.36	0.66	0	0	0.4	0.39
comp10997_c0	0	0	0	0	0	0	0	0	0	0	0	0	0.87	0.94	0	1.06	0.88	0	0	0	0	1.04	0	0
comp109982_c0	0	0	0	0	0	0	0	0	0	2.05	0	0	0	0	0	0	0	0	0	7.13	0	0	0	1.33
comp109992_c0	6.02	12.56	2.72	1.62	0.87	0.47	1.18	1.15	0.74	0.9	1.26	0.79	2.45	1.86	1.8	2.72	2.65	1.35	0.93	1.93	1.12	0.75	2.41	1.1
comp109999_c0	0.25	2.13	0.23	0	0	0.22	0	0	0	0	0	0	1.35	2.99	0.47	0	0	0	0	0.29	0	0	0.28	0
comp10999_c0	0	0	0	0	0	0	0	0	0	0	0	0	0	0	0	0	0	0	0	0	0	0	0	0
comp1099_c0	0	0.1	0	0	0	0	0.09	0	0	0	0.73	0.61	0	0	0	0	0	0	0.12	0	0	0	0.58	0.24
comp1099_c1	0.12	0	0.12	0.12	0	0	0	0	0	0.1	1.15	0.36	0	0.11	0.12	0	0	0	0.14	0	0	0	0	0.28
comp110006_c0	0	0	0	0.42	0	0	0.37	0	0	0	1.95	0	0	0.36	0.82	1.95	0.64	0	0.99	0.51	0	0.39	0.47	0
comp11000_c0	0	0	0	0	0	0	0	0.11	0	0.09	0.75	1.56	0	0	0	0	0	0	0	0.25	0	0	0.12	0
comp11001_c0	0	0	0	0	0.72	0.37	0	0	0	0.73	0	0	0	0	0	0	0.34	0.44	0	0.54	0	0	0	0.4
comp110022_c0	0	0	0	0	0	0	0	0.26	0	0.07	4.61	3.14	0	0	0	0	0	0	0.37	0.48	0	0	0.83	0
comp11004_c0	2.22	4.77	0	0	0	4.28	0	0	0	0	0	0	0	3.63	2.27	6.34	0	0	0	0	0	0	0	0
comp11007_c0	0	0	0	0	0	0	0.03	0.12	0	0.1	3.68	3.68	0	0	0	0	0	0	0.09	0.32	0	0	0.22	0.14
comp11008_c0	0	0.33	0	0.35	0	0	0	0	0	0.57	0	0	0	0	0	0	0	0	0	0.42	0	0	0	0
comp110099_c0	0	0	0	0	0	0	0.1	0	0	0	0	0	0.66	0.2	0.55	0.42	0.7	0.7	0.92	0.41	0.86	0.76	0.79	0.27
comp11009_c0	0	0.13	0	0.44	0	0.06	0	0	0	0	1.04	0	0	0.35	0.44	0	0	0	0	0.55	0	0	0	0
comp1100_c0	0	0	0	0	0	0	0	0	0	0	1.82	2.29	0	0	0	0	0	0	0.11	0.11	0	0	0	0
comp110147_c0	0	0	0	2.05	0	0	1.89	0	0	0	0	0	0	0	0	0	1.65	0	0	0	0	0	0	2.25
comp110149_c0	0	0	0	0.27	0	0	0.48	0	0	0	0	0	0.25	0	0	0	0	0.27	0.31	0.33	0	0	0	0
comp11014_c0	0	0.18	0.18	0	0.3	0.34	0	0	0.18	0.16	0	0.56	0.35	0.17	0	0	0.14	0	0	0	0.2	0	0	0
comp110163_c0	0.1	0.29	0.18	0.29	0.08	0.35	0.08	0.4	0.18	0.25	0	0	0.18	0.17	0	0.26	0.22	0	0.11	0.11	0	0.18	0.22	0
comp110169_c0	0.95	0.88	0.28	0	0.25	0.8	0.55	0.33	0.85	0.26	0	0.91	0.56	0.53	0.89	0.57	0.23	0.62	0.36	0.74	0.64	0.29	0	0.92
comp11016_c0	0.25	0.48	0.46	0.49	0.1	0	0.53	0.51	0.11	0	0.86	0.72	0.23	0.21	0.11	0.11	0.09	0	0	0.29	0	0	0.41	0.7
comp110174_c0	0	0	0.95	2.22	0.93	2.45	4.04	2.57	1.04	1.75	0	0	1.75	0.94	2.26	2.12	0.88	0	0	1.42	2.23	2.08	1.23	0
comp11017_c0	0	0	0	0	0	0	0	0	0	0	0	0	0	1.34	0	1.54	0	0	0	0	0	0	0	0
comp110210_c0	2.53	0.98	0	1.22	2.05	0.89	0	0	0	0	0	0	0	0	0	2.35	0	3.51	0	0	1.18	0	1.35	0
comp11024_c0	0	0	0	0	0	0	0	0	0	0	4.53	1.93	0	0	0	0	0	0	0	0	0	0	0	0.53
comp11025_c0	0	0	0	0	0	0	0	0.19	0	0.08	1.52	1.09	0	0	0	0	0	0	0.1	0.22	0	0	0.1	0
comp110271_c0	0.27	0.25	0.24	0.53	1.07	1.38	0.23	0	0.73	1.1	0	0	0	0.91	0.25	0.49	0	0.53	0	0	0.55	0.49	0.3	0.27
comp11027_c0	0	0	0	0	0	0	0.05	0.11	0	0.04	5.57	5.12	0	0	0	0	0	0	0.12	0.25	0.06	0	0.3	0.13
comp11028_c0	0	0.1	0.3	0.32	0.25	0.19	0.55	0.33	0	0.18	0	0	0.5	0.18	0.1	0.58	0.32	0.21	2.03	0.87	0.45	0.1	0.36	0.37
comp110298_c0	0	0	0	4.28	0	0	0	0	0	0.84	0	0	0.85	1.81	0	0	0.84	0	0	0	0	0	0	0
comp11030_c0	0	0	0	0	1.6	0.4	0	0	2.25	1.99	0	0	0	0.84	0	0	0	0.49	0	0.6	0	0.46	0	0.43
comp11032_c0	0.23	0.17	0.27	0.29	0.09	0.16	0.1	0.42	0.21	0.1	0	0.17	0.11	0.1	0.16	0.16	0.26	0.17	0.19	0.13	0.12	0.16	0.19	0.35
comp11033_c0	0	0.37	0	0.19	0.15	0	0	0	0	0	0	0	0.18	0.16	0	0.17	0	0	0.22	0	0	0.18	0	0
comp11034_c0	0	0	0	0	0	0	3.6	0	0	0	0	0	0	0	0	0	0	0	0	0	0	0	0	0
comp110352_c0	0.51	0.51	0.64	0.34	0.13	0.23	0.37	0.35	0.08	0	0.2	0.25	0.32	0.67	0.48	0.54	0.7	0.09	0.19	0.2	0.09	0.08	0.38	0.7
comp110358_c0	0.19	0	0	0	0.15	0.17	0.33	0.8	0	0.16	0.44	0	0.18	0	0.54	0	1.29	0.38	0.65	1.11	0.4	0.71	1.06	1.03
comp11035_c0	0	0.35	0	0	0	0	0.34	0	0	0	0	0	0	0.33	0	0.35	0	0	0.44	0	0	0	0	0
comp11035_c1	0	0	0	0	0	0	0	0	0	0	0	0	0	1.67	0	0	0	0	0	0	0	0	0	0
comp110374_c0	0	0.7	0	0	0	0.32	0	0.81	0	0	0.87	0	0	1.93	0.36	0	0	0	0	0.45	0	0	0	0
comp11041_c0	0	0	0.12	0	0	0	0	0	0	0	2.89	3.99	0	0	0	0	0	0	0	0.43	0	0	0.14	0
comp11042_c0	0	0	0.84	0	0	0	0	0	0	0.77	0	0	0	0	0	0	0	0	0	0	0	0	0	0
comp11043_c0	0	0	0	0	0	0	0	0	0	0	0	0	0	0.92	0	0	0	0	1.35	0	0	0	0	0
comp110441_c0	0	0	0	0	0	1.26	0	0	0.47	0.42	0	0	0	0	0	0	0	0	0	0	0.52	0.48	0	0.45
comp11044_c0	0	0	0	0	0.39	0	0	0	0	0	0	0	0	0	0	0	0	0	0	0	0	0	0	0.25
comp110455_c0	0.15	0.22	0.14	0	0.12	0.47	0.06	0.15	0.34	0.37	0	0.22	0.49	0.19	0.07	0.4	0.05	0.37	0	0.17	1.01	0.85	0	0.09
comp110457_c0	0	0	0	0	3.65	2.85	0	0	0	0	0	0	0	0	2.27	0	1.75	4.02	0	0	0	0	0	0
comp11045_c0	0	0	0	0	0	1.2	0.7	0	0	0.62	0	0	0.63	0	0	0	0	0	0	0	0.76	0	0	0
comp11046_c0	0	0	0	1.3	0	0	0	0	1.22	0	0	6.43	0	0	0	0	0	0	0	0	0	1.22	0	0
comp11047_c0	0	0	0	0	0	0	0	0	0	0	0	0	0.33	0.15	0.17	0	0	0	0	0	0	0.25	0	0.46
comp11048_c0	0	0	0	0	0	0	0	0	0	0.27	0.76	0	0	0	0	0	0	0	0.38	0	0	0	0	0
comp110495_c0	0	4.21	0	0	0	0	0	0	0	0	0	0	0	5.05	0	0	0	0	0	0	0	0	6.72	1.44
comp11049_c0	0.14	0	0	0	0.11	0.12	0	0	0	0	0	0	0.51	0.12	0	0.13	0	0	0	0	0	0	0	0
comp11050_c0	0	0	0	0	0	0	0	0	0	0	0	0	0	0	0	1.66	0	0	0	0	0	0	0	1
comp11051_c0	0	0	0.27	0	0	0	0.52	0	0	0	0.69	0.88	0	0	0	0	0	0	0	0.72	0.31	0	0.33	0.89
comp11054_c0	0.24	0.12	0	0	0	0.22	0.11	0	0.11	0.1	0	0	0.23	0.1	0.11	0	0.09	0.12	0	0	0.13	0.11	0	0
comp11057_c0	1.52	0.35	1.68	1.87	2.11	0.31	3.95	3.64	1.71	2.45	1.73	1.09	1.98	0.32	1.44	1.72	2.84	1.49	3.03	1.35	1.14	1.04	3.73	2.84
comp11058_c0	0	0	0	0	0	0	0	0.05	0	0.04	2.7	2.48	0	0	0	0	0	0	0.34	0.65	0	0	0.17	0.12
comp110599_c0	3.12	3.54	2.55	1.52	1.27	2.12	0	1.79	1.43	2.36	0	0	5.77	1.28	1.57	5.86	0	0	0	5.92	1.45	0	0	0.93
comp11059_c0	0	0	0	0	0	0	3.42	0	0	0	0	0	0	0	0	0	0	0	0	0	0	0	0	0
comp11060_c0	0.3	0	0	0.1	0	0.27	0.09	0	0	0.08	0	0	0.19	0.19	0	0.09	0.07	0.2	0	0	0.42	0.19	0	0
comp11061_c0	0	0	0	0	0	0	0	0	0	0	0	0	0	1.1	0	0	1.03	0	0	0	0	0	0	0
comp11062_c0	0	0	0	0	0	0	0	0.17	0	0.13	2.23	2.33	0	0	0	0	0	0	0.18	0	0	0	0	0
comp110648_c0	0.74	0	0	0	0.58	0.92	0	0	0.66	0.6	0	0	0.64	0.62	0	0	0	0.72	0	1.75	1.11	1.01	0	0.35
comp110661_c0	0.21	0	0	0	0	0.18	0	0.44	0	0.17	0	0	0	0.18	0	0	0	0.21	0	0.25	0	0	0	0
comp110666_c0	0	0	0	0	0	0	0.51	0	0	0.46	0	0	0	0	0	0	0	0	0	0.7	0.57	0.53	0	0
comp11066_c0	0	0	0	0	0	0	0	0	0	0	0	0	0	0	0	0	0	0	0	0	0	0	0	0
comp11067_c0	2.19	1.85	3.09	2.13	4.68	2.23	5.1	3.19	4.6	0.57	3.27	2.08	5.88	3.62	5.66	12.68	9.35	2.78	5.12	4.42	7.73	3.31	4.71	6.77
comp11068_c0	0	0	0	0.64	0	0	0	0	0	0	0	0	0	1.09	0	0	0	0	0	0	0	0	0	0
comp110705_c0	0	0	0.27	0.29	0.12	0	0	0.61	0	0	0.34	1.28	0.54	0.5	0.54	0.66	0.33	0.29	0.82	0.85	0.3	0.13	0.49	0.16
comp11070_c0	0	0	0	0	0	0.11	0	0	0.11	0.1	0	0	0.34	0.42	0	0.22	0	0	0	0	0	0	0	0
comp110711_c0	0	0	2.27	0	0	0	0	0	0	0	0	0	0	0	0	0	0	0	3.64	0	0	0	0	0
comp110720_c0	0.31	0.29	0.56	0.31	0.74	0	0.27	0.33	0	0	0.71	0.9	0.27	0.26	0.59	0.28	0	0	0.71	0.37	0	0.29	0.68	1.22
comp110735_c0	1.55	1.94	0	0	0	0.58	0	0.85	0.69	0	0	0	1.24	1.27	0	0	0	0	0	0.94	0	0	0	0
comp11074_c0	0	0	0	0	0.12	0.07	0.39	0	0	0	0	0	0	0	0	0	0.23	0	0	0	0	0	0	0
comp110755_c0	0.11	0.44	0.31	0.34	0.53	0.4	0.68	0.35	0.41	0.75	0	0	0.21	0.19	0.31	0.2	0.17	0.45	0.25	0.13	0	0	0.12	0.26
comp11075_c0	0	0	0	0	0	0.33	0	0	0.11	0.1	0	0	0.23	0.32	0	0	0	0	0.14	0	0.65	0.23	0	0
comp11076_c0	0	0	0	0	0	0	0.07	0.15	0	0.12	3.66	3.48	0	0	0	0	0	0	0.1	0.17	0.06	0.03	0.06	0.18
comp11078_c0	0	0	0	0	0	0	0.12	0	0	0	1.35	2.76	0	0	0	0	0	0.07	0.08	0.76	0	0	0.16	0.51
comp11079_c0	0.27	0.09	0.08	0.09	0	0	0.23	0	0	0	0	0	0.09	0.16	0	0	0	0	0	0	0	0	0	0.1
comp11080_c0	0	0	0	0	0	0.21	0.21	0.26	0	0	0.57	0	0	0.42	0	0	0	0	0	0.29	0	0	0.55	0.76
comp110819_c0	0	0	0	0	0	0	0	0	0	0	5.23	5.25	0	0	0	0	0	0	0.17	0.09	0	0	0	0.26
comp11081_c0	0	0	0	0	0	0.2	0	0	0	0	0	0	0	0	0	0.2	0	0	0	0	0	0.42	0	0
comp11082_c0	0	0.11	0	0.22	0.09	0	0.28	0	0	0	0	0.64	0.1	0.19	0	0	0	0	0	0.38	0	0	0.24	0.12
comp110835_c0	0	0.04	0	0	0	0	0.04	0.14	0	0.04	3.39	2.44	0	0	0	0	0	0	0.05	0.25	0	0	0.2	0.26
comp11083_c0	0	0	0	0	0	0	0	0.12	0	0	2.55	1.85	0	0	0	0	0	0.17	0	0.33	0.06	0	0.06	0
comp110842_c0	0	0	0	0	0	0	0.17	0.21	0	0.34	8.41	9.69	0	0	0	0	0	0	0.22	1.05	0	0	0.78	0.12
comp110849_c0	0.6	0.51	0.08	0.52	0.14	0.7	0.67	0	0.08	0	0.8	0.75	0	0	0	0	0	0	0.1	0	0	0	0	0
comp11085_c0	0	0	0	0	0	0	0	0	0	0.58	0	0	0	0	0	0	0	0	0	0	0	0	0	0
comp110883_c0	0.41	0	0	0	0.32	1.34	0	0	1.11	0.33	0	0	0.35	0	0.39	0.74	0.31	0.4	0	0	0.82	0.75	0	0
comp110887_c0	0	0	0	0	0	0	0	0	0	0.08	7.1	7.52	0	0	0	0	0	0	0.21	0	0	0	0.32	0.33
comp110914_c0	0	0	0	0	0.39	0	0.43	0	0	0	0	0	0	0	0.47	0	0	0	0	0	0.49	0	0	0
comp110921_c0	0	0	1.5	0	3.02	0	0	0	3.41	1.39	0	0	1.34	0	0	0	1.44	1.68	2.31	0	0	0	0	1.04
comp11093_c0	0.23	0	0	0	0	0.2	0	0	0	0.38	0	0	0	0	0	0.21	0	0.46	0	0	0	0	0	0
comp110953_c0	0	0	0	0	0	0	0.07	0.08	0	0	5.14	4.14	0	0	0	0	0	0	0.26	0.27	0	0	0.61	0.28
comp11095_c0	0.08	0	0.04	0	0.03	0.03	0.1	0.16	0.07	0	0.09	0	0.04	0.1	0.17	0.07	0.03	0.04	0.08	0.13	0.04	0	0.08	0.14
comp110965_c0	0	1.8	0	0	2.12	0	0	0	0	0	0	0	0	2.09	0	4.91	0	0	0	0	0	2.38	0	0
comp11097_c0	0	0	0	0	0	0	0	0	0	0	0	0	0	0	0	0	0	0	0	0	0	0	0	0
comp11098_c0	0.18	0.09	0.08	0.18	0.14	0.08	0.61	0.18	0.49	0.3	0.62	0	0.08	0	0.17	0.16	0.13	0	0.4	0.41	0	0	0	0.1
comp1109_c0	0	0	0	0	0	0	0	2.46	0	0	0	0	1.51	0	0	0	0	0	0	2.71	1.93	0	0	0
comp11100_c0	0	0	0	0.7	0	0	0	0	0	0	0	0	1.16	0	0	0.63	0	0	0	0	0.69	0	0	0
comp11101_c0	0	0	0	0	0	0	0	0	0	1.54	0	0	0	0	0	0	0	0	0	0	0	0	0	0
comp11102_c0	0	0	0	0	0	0.18	0.18	0	0	0	0	0	0	0	0	0.35	0.15	0.21	0.44	0.49	0.38	0	0	0
comp11103_c0	0.45	0	0	0	0	0	0	0	0	0	0	0	0	0	0	0	0	0	0	0	0	0	0	0
comp111044_c0	0	0	1.19	0	1.19	1	1.3	1.66	1.33	0	0	0	0	0	0	0	0	0	0	0	0	0	0	0
comp111045_c0	0	0	0	0	0	0	0	0.09	0	0	7.53	8.45	0	0	0	0	0	0	0.19	0.1	0	0	0.19	0.3
comp11104_c0	0	0	0	0	0	0	0	0	0	0	0	0	0	0	0	0	0	0	0	0	0	0	0	0
comp111066_c0	0	0	0	0	0	0	0.04	0.24	0	0.08	5.41	4.15	0	0	0	0	0	0	0.37	0.71	0.05	0	0.47	0.34
comp111068_c0	0.14	0.41	0.13	0.14	0.67	0.25	0.37	0.44	0.39	0.24	0.66	0	0.39	0.12	0.53	0.51	0.42	0.42	0.48	0.66	0.3	0.13	0.32	0.47
comp111076_c0	0	0	0	0	0	0.82	2.02	1.28	1.04	0	2.56	0	1.75	0	0	0	1.75	1.07	1.38	0	1.07	0	1.23	0
comp11107_c0	0	0	0	0	0	0	0	0	0	0.06	1.62	1.22	0	0	0	0	0	0	0.23	0.16	0	0	0.15	0
comp11109_c0	0.21	0	0	0	0	0	0.09	0.11	0	0.09	0	0	0	0.09	0	0.1	0.08	0.11	0	0	0	0.1	0	0.12
comp111102_c0	0	0	0	0	0	0	0.02	0.26	0	0.08	3.79	4.53	0	0	0	0	0	0	0.14	0.34	0	0	0.47	0.15
comp111136_c0	0	0	0	0	0	0	0	0	0.34	0	4.26	7.55	0	0	0	0	0	0	0	2.22	0	0	0.41	0.35
comp11113_c0	0.11	0.1	0	0	0.08	0.09	0.09	0	0	0.09	0.25	0	0.4	0.09	0	0	0	0	0	0	0.22	0	0	0
comp111154_c0	0	0	0	0	0	0	0	0	0	0	0	0	0.6	0	0	0	0	0.71	0	0	0	0	0	0
comp11117_c0	0	0	0	0	0	0	0	0	0	0	0	15.95	0	0	0	0	0	0	0	0	0	0	0	0
comp11118_c0	0	0	0	0	0	0	0.22	0.09	0	0	1.96	2.21	0	0	0	0	0	0	0	0.29	0.09	0	0	0
comp11119_c0	0	0	0	0.05	0.09	0.1	0	0	0.2	0.09	0	0	0.15	0	0.05	0.05	0	0.22	0.06	0	0.11	0.1	0	0.26
comp1111_c0	0.61	0.15	0.14	0.15	0.12	0.41	0	0.16	0.14	0	0	0	0	0.53	0.14	0	0.11	0	0.17	0	0.16	0	0.17	0
comp111209_c0	10.22	0	0	0	0	4.82	0	0	0	1.93	0	0	0	0	0	0	0	0	0	0	0	0	0	0
comp11123_c0	0	0	0	0	0.16	0	0	0	0	0	0	0	0	0.17	0.19	0	0	0	0	0.24	0.21	0	0	0
comp11124_c0	0	0	0.11	0.12	0	0.22	0.42	0	0.33	0	0	0	0	0	0.22	0	0	0	0	0.28	0	0.22	0.27	0
comp11125_c0	0	0.46	0	0	0	0.42	0	1.14	0.58	0	0	0	0	0	0.5	0	0	0	0	0	0	0	0	0.45
comp111262_c0	0	0	0	0	0	0	0.09	0	0	0	6.77	7.72	0	0	0	0	0	0	0.17	0	0	0	0.58	0.06
comp11129_c0	0	0	0	0	0	0	0	0.47	0	0	3.36	3.59	0	0	0	0	0	0	0	0.13	0	0	0.49	0.13
comp1112_c0	0	0	0.28	0	0	0	0	0.34	0	0.52	0	0.92	0	0	0	0	0	0	0.72	0	0.32	0	0.35	0.31
comp11130_c0	0	0	0	0	0	0	0	0.39	0	0	2.61	1.65	0	0	0	0	0	0	0	0	0	0	0	0
comp111311_c0	0	0	0	0	0	0	0	0	0	0	4.83	5.43	0	0	0	0	0	0	0.12	0.13	0	0	0.36	0.12
comp11131_c0	0	0	0	0	0	0	0	0	0	0	0	0	0	0	0	0	0	0	0	0	0	0	0	0
comp111322_c0	0.25	0.37	0.12	1.01	0.1	0.11	0.33	0	0	0	0.29	0	0	0.22	0.7	0.34	0	0.25	0	0.15	0	0	0.14	0.14
comp11132_c0	0	0	0	0	0	0	0	0.28	0	0	0.31	2.72	0	0	0	0	0	0	0	0.16	0	0.12	0.15	0
comp111330_c0	0	0	0	0.04	0	0	0	0.21	0	0.07	2.99	2.9	0	0	0	0	0	0	0.14	0.33	0	0.04	0.37	0.2
comp11135_c0	0	0	0	0	0	0	0	0	0	0	0	0	0	2.37	0	0	0	0	0	0	0	0	0	0
comp111361_c0	0	0	0	0	0	0	0	0	0	1.67	0	0	1.59	0	0	0	0	0	0	0	0	2.05	0	0
comp11136_c0	0	0	0	0	0	0	0	0	0	0.09	3.31	1.28	0	0	0	0	0	0	0.12	0.13	0	0.1	0	0.12
comp111374_c0	0	1.8	0	0	0	0	0	0	2.4	0	0	0	0	0	0	0	0	2.31	3.29	0	0	0	0	0
comp11137_c0	0	0.25	0	0	0	0.23	0	0	0	0	0	0	0	0.45	0	0	0	0	0	0.31	0	0	0	0
comp11138_c0	0	0	0.81	0	1.11	0	0	0	0	0	0	0	0	0	0.44	0	0	0	0	0	0	0.42	0	0
comp11139_c0	0	0	0	0	0	0	0	0	0	0	9.36	3.56	0	0	0	0	0	0	0.47	0	0	0	0	0
comp111400_c0	0	0	0	0	0	0	0	5.93	0	0	0	0	0	1.4	0	0	0	0	2.13	0	0	0	0	2.97
comp111402_c0	0.35	0.32	0	0	1.11	1.46	0.91	0	0.32	1.13	0	0	0	0.59	0.66	0.63	0.52	0.34	0	0.83	0.71	1.6	0	0.33
comp111404_c0	0.26	0	0	0.26	0	0	0	0	0	0	0	0	0	0.45	0	0	0	0	0	0	0	0	0	0
comp11140_c0	0	0	0	0	0	0	0	0	0	0.24	3.05	1.28	0	0	0	0	0	0	0.16	0.17	0	0	0.32	0.48
comp11142_c0	1.34	0	0	0	0	0	0	0	0	0	0	0	0	0	0	0	0	0	0	0	1.25	0	0	0
comp11143_c0	0	0	0	0	0	0	0	0	0	0	1.18	3.86	0	0	0	0	0	0	0	0	0	0	0.11	0
comp11145_c0	0	0	0	0	0	0	0	0.1	0	0	1.76	2.48	0	0	0	0	0	0	0	0.44	0	0	0.31	0
comp111471_c0	0.73	0.53	0	0.36	0.29	0.32	0.32	0.19	0.17	0.45	0	0	0.33	0.16	0.68	0.66	0	0.54	0	0.21	0.76	0.34	0	0
comp111485_c0	0	0	0	0	0	0	0	0	0.82	1.4	0	0	0.72	0	0	0	0	0	0	0	0	0.83	0	0.66
comp11149_c0	0	0	0	0	0	0	0.06	0.07	0	0	2.18	2.15	0	0	0	0	0	0	0.07	0.39	0	0	0.15	0.24
comp1114_c0	0	0	0	0	0	0	2.25	0	2.33	0	0	0	0	0	0	0	0	0	0	0	0	0	0	0
comp11150_c0	0	0	0	0	0	0	0	0	0	0	3.09	2.59	0	0	0	0	0	0	0	0.26	0	0	0	0.13
comp11151_c0	0.14	0.14	0.27	0.29	0	0	0.13	0	0	0.12	0	0	0.54	0.37	0.4	0.52	0.11	0.29	0.16	0.34	0.3	0	0.32	0
comp111547_c0	0.51	0.49	0	0.34	1.08	0.9	0.29	0	0.31	0.28	0	0	0.31	0.15	0.32	0.46	0.38	0.51	0.19	1.19	0.18	0.47	0.57	0.18
comp11156_c0	0	0	0	0	0	0	0	0	0	0	0.95	1.2	0	0	0	0	0	0	0	0.24	0	0	0.45	0.22
comp11157_c0	0	0	0	0	0	0	0.02	0	0	0.07	3.42	3.04	0	0	0	0	0	0	0.24	0.34	0	0	0.21	0.16
comp111596_c0	0	0	0	0	0.8	0	0	0	0	0	0	0	0	0	0	0	0	0	0	0	0	0	0	0
comp1115_c0	0	0	0	0	0	0	0	0.05	0	0.08	2.63	2.73	0	0	0	0	0	0	0.16	0.06	0	0	0.16	0.12
comp1115_c1	0	0	0	0	0	0	0.1	0	0	0.1	1.62	1.35	0	0	0	0	0	0	0	0.13	0	0	0	0
comp111605_c0	0	0	0	0	0	0	0	0.24	0	0.1	5.16	4.42	0	0	0	0	0	0	0.26	0.54	0	0	0.39	0.07
comp11160_c0	5.98	1.45	0	0	3.27	1.3	0	0	0	1.5	0	0	0	3.26	2.03	3.78	0	0	0	0	3.66	3.67	0	0
comp11161_c0	0	0	0	0	0	0	0	0	0	0	0	0	0	0.68	0	0	0	0	0	0	0	0	0	0
comp111628_c0	0	0.43	0	0.67	0.54	1.37	0.2	0	0.61	0.56	0	0	0.61	0.39	0	0.41	0	0	0.25	0	0.46	0.83	0.25	0.47
comp11162_c0	0	0	0	0	0	0	0	0	0	0	0	0	0	0	0	0	0	0	0	0	0	0	0	0
comp111630_c0	0	1.18	0	0	1.27	1.06	0	0	1.43	0	0	0	0	0	0	1.46	1.21	0	0	0	0	0	0	0.93
comp11163_c0	0	0	0	0	0	0	0	0.31	0	0	2.12	0.59	0	0	0	0	0	0	0	0.76	0	0	0.39	0.3
comp111640_c0	0.54	0	0.34	0.54	0.72	0.8	0.63	0.76	0.33	0.6	0	0.53	0.67	0.31	0	0.33	0.14	0.72	0.2	0.21	0.75	0.17	1.41	0.39
comp111648_c0	0	0	0	0	0	0	0	0	0	2.12	0	0	1.05	0	0	0	0	1.29	1.71	0	0	0	1.5	0.87
comp11164_c0	1.86	2.28	5.42	2.7	2.24	4.78	4.89	4.11	5.28	3.57	2.07	0	3.63	1.52	4.54	4.27	4.93	4.37	3.3	5.69	2.64	4.21	5.98	2.65
comp11168_c0	0	0	0	0	0	0	13.53	0	0	0	0	0	0	0	0	0	0	0	0	0	0	0	0	0
comp111694_c0	0.17	0.33	0	0.17	0.14	0.15	0.15	0	0.16	0.29	0.4	0.51	0	0	0	0	0	0	0	0	0	0	0	0
comp11169_c0	0	0	0	0	0	0.22	0	0	0	0	0	0	0	0.22	0	0	0	0	0	0	0.26	0	0	0.52
comp111702_c0	0.09	0.17	0.58	1.05	0.34	0.16	0.68	1.18	0.08	0.29	0.41	0.26	0.33	0.15	0.16	0.71	0.39	0.26	0.29	0.1	0.09	0.08	0.1	0.3
comp111712_c0	0	0	0	0	0	0	0	0.39	0	0	8.66	9.07	0	0	0	0	0	0.12	0.56	1.74	0.13	0	0.28	0.14
comp111713_c0	0	0	0	0.59	0	0	0	0	0	0	0	0	0	1.01	0	0	0	0	0	0.73	0	0	0	0
comp11171_c0	0	0	0	0	0	0	0	0	0	0	1.87	2.34	0	0	0	0	0	0	0.13	0.33	0	0	0.19	0
comp111727_c0	0	0	0	0.07	0	0	0.06	0.2	0	0.05	5.6	6.07	0	0	0	0	0	0	0.22	0.6	0	0	0.43	0.38
comp111728_c0	0.27	1.02	0	0.27	0	0.23	0.24	0.29	0	0.22	0	0	0.97	0.69	1.79	0.49	0.41	0	0	0.64	0.28	0	0	0
comp11172_c0	0	0	0	0.29	0	0	0	0	0	0.24	0	0	0	0.25	0	0	0	0	0	0	0	0	0.32	0
comp111743_c0	0	0	0	0.83	0	0.64	1.5	0.94	4.63	0	0	2.45	0	0	0	0	0	0	0	0	0	0	0	0
comp111746_c0	0	0	0	0	0	0	0	0	0	0.11	4.6	4.47	0	0	0	0	0	0	0.49	0.22	0	0	0.35	0.45
comp111769_c0	0	0.98	0	0	0	0.89	0	0	0	0	0	0	0	0	0	0	0	0	0	0	0	0	0	0
comp11176_c0	0	0	0	0	0	0	0.58	0.36	0	0	0	0.96	0	0	0	0	0	0	0.38	1.2	0	0	0	0
comp11177_c0	1.24	0	0	1.2	0	2.62	0	0	0	0.94	0	0	0	1.01	0	1.15	0	0	0	0	0	0	0	0
comp11178_c0	0	0	0	0	0	0	0	0	2.01	0	0	0	0	0	0	0	0	0	0	0	0	0	0	0
comp11179_c0	0	0	0	0	0	0	0	0	0	0	2.02	3.85	0	0	0	0	0	0	0	0	0	0	0	0
comp1117_c0	0	0	0	0	0	0	0.12	0.22	0	0.06	4.84	3.56	0	0	0	0	0	0	0.24	0.41	0	0	0.16	0.17
comp1117_c1	0	0	0	0	0	0	0	0	0	0.14	1.14	0.96	0	0	0	0	0	0	0.18	0	0	0	0	0
comp11181_c0	0	0	0	0	0	0	3.33	0	0	0	0	0	0	0	0	0	0	0	0	0	0	0	0	0
comp11182_c0	0	0	0.9	0	0	0	0	0	0	0	0	0	0	0	0	0	0	0	0	0	0	0	0	0
comp111832_c0	1.18	0	0	0	0	0.93	0.51	0	1.06	0.46	0	0	0.97	0	0	0.54	0	0.57	0	0.71	0	1.07	0	0
comp11183_c0	0	0	0	0	0	0	0	0	0	0.71	0	0	0	0	0	0.85	0	0	0	0	0.88	0	0	0
comp111843_c0	0	0	0	0	0	0	0	0	0	0	0	0	0	0	0	0.29	0	0	0	0	0.32	0	0	0
comp111847_c0	0	0	0	0	0	0	0.03	0.07	0	0	2.81	3.33	0	0	0	0	0	0	0.15	0.23	0	0	0.22	0.16
comp11184_c0	0	0	0	0	0	0	0.87	0	0	0	0	0	0	0.81	0	0	0.75	0	0	0	0	0	0	0
comp111850_c0	1.04	1.17	0.3	0.59	0.12	0.53	0.07	0.32	0	0.07	0.18	0	0.48	0.88	0.18	0.21	0.17	0.16	0.17	0.09	0.25	0.11	0.22	0.24
comp111861_c0	0	0	0	0	0	0	0	0	0	0	9.42	7.14	0	0	0	0	0	0	0	0	0	0	0.3	0.82
comp11187_c0	0	0	0	0	0	0	0.44	1.33	0	0.1	13.58	14.24	0	0	0	0	0	0	0.56	0.89	0	0	1.38	0.92
comp11189_c0	0.34	0	0	0	0	0	0	0	0.31	0.84	0	0	0	0	0	0	0	0	0	0	0	0.63	0	0
comp11190_c0	0.33	0	0.05	0	0.13	0.1	0	0.06	0.15	0.19	0.39	0.32	0	0.05	0.05	0	0.04	0.05	0.18	0.13	0	0	0	0.07
comp11191_c0	0	0	0	0	0.37	0.75	0	0	0	0	0	0	0	0	0.44	0	0.35	0	0	0	0	0	0	0
comp11193_c0	0	0	0	0	0	0	0	0.07	0	0	3.68	2.03	0	0	0	0	0	0	0.14	0	0	0	0	0.07
comp11195_c0	0.15	0.58	0	0	0	0	0	0	0.14	1.25	0	0	0.14	0.52	0.28	0	0	0	0	0	0.16	0.28	0	0
comp111967_c0	0	0	0	0	0	0	0	0	0	0	0	0	0	0	1.37	0	0.54	0	0	0	0.69	0.64	0.76	2.22
comp11196_c0	0.44	0	0	0	0	0	0	0	0	0	0	0	0	0	0	0	0	0	0.51	0.53	0	0	0	0
comp11198_c0	0	0	0	0	0	0.31	0	0	0	0.3	0	0	0	0	0.35	0	0	0	0	0.44	0	0.34	0	0.35
comp111999_c0	0	0	0	0	0	0	0.04	0.88	0	0.11	7.22	6.3	0	0	0	0.04	0	0.04	0.25	0.93	0.05	0	0.25	0.27
comp111_c0	0.41	0	0	0	0	1.01	0	0	0	0	0	0	0.35	0.34	0	0.37	0	0	0.47	0	0.41	0	0	0
comp112017_c0	0	0	0	0	0	0	0	3.04	0	0	17.52	7.46	0	0	0	0	0	0	0	0	0	0	0	0
comp11201_c0	0	0	0	0	0	0	0	0	0	0	0.42	0.52	0	0	0	0	0	0	0	0	0	0	0	0
comp11202_c0	0	0	0	0	0	0	0	0	0	1.47	4.39	5.61	0	0	0	0	0	0	0	0	0	0	0	0
comp112053_c0	3.14	1.31	0	0	0	0	0	0	1.41	0.61	0	0	0.63	1.29	0	0.72	0.59	0	0	0	0	0.71	0	0.59
comp11205_c0	0	0	0	0	0	0	0	0	0	0	0	0	0	0	0	0	0	0	0	0	0	0	0	0
comp112064_c0	0.42	0.63	0.35	0.43	0.12	0.43	0.14	0.27	0.1	0.04	0.12	0	0.35	0.23	0.1	0.24	0	0.11	0.18	0.18	0.06	0.2	0.18	0.13
comp112066_c0	0.22	0.41	0.2	0	0.17	0	0.19	0.45	0	0.18	0	0	0.39	0	0.2	0.2	0.16	0.21	0.24	0	0.22	0	0.24	0.23
comp112079_c0	0	0	0	0	0	0	0	0	0	0	0	0	1.15	1.28	1.57	2.24	0	0	0	3.95	0	1.43	0	0
comp112099_c0	0.64	1.1	0	0	0	1.49	0	0	0	0	0	0	0	0	0	0	0.96	1.23	0	0.77	0.62	2.33	0	0
comp1120_c0	0.69	0	0.26	0.15	0.17	0	0.31	0.17	0.2	0	0	0.33	0.1	0.09	0.21	0.33	0	0.11	0	0.19	0.12	0.15	0	0
comp11210_c0	0.18	0	0	0	0.14	0	0.31	0	0	0.15	0	0	0.16	0.15	0	0	0	0	0	0.21	0.37	0	0	0
comp11211_c0	0	0	0	0	0.19	0	0	0	0	0.4	0	0	0	0	0	0.22	0	0	0	0	0	0.22	0	0
comp11214_c0	0	0	0	0	0	0	0	0	0	0	4.08	2.61	0	0	0	0	0	0	0	0	0	0	0	0
comp112150_c0	2.89	0	0	0	0	0	0	0	2.73	0	0	0	2.02	2.37	0	0	0	2.6	0	0	0	0	0	0
comp11215_c0	0	0	0	0	0	0	0	0	0	0	0	0	0.99	0	0	0	0	0	0	0	0	0	0	0
comp11216_c0	0	0	0	0	0	0	1.44	0	0	0	0	0	0	0	0	0	0	0	0	0	0	0	0	0
comp112193_c0	0	0	0	0	0	0	0	0	0	0	5.73	6.11	0	0	0	0	0	0	0.21	0	0	0	0.21	0.61
comp11219_c0	0.11	0	0	0	0	0	0	0	0.1	0	0	0	0	0	0	0	0	0.11	0	0	0.11	0.2	0	0
comp112207_c0	0	0	0.47	0	0	0	0	0	0	0	0	0	0.91	0	0	0.99	0.82	0.53	0	0.65	0.53	0.5	0	1.84
comp11220_c0	0	0	0.19	0.21	0	0	0	0.66	0	0	0	0	0	0.36	0	0	0.16	0	0	0	0	0	0	0
comp11222_c0	0	0	0	0	0	0	0	0	0	0	0	0	0.63	0	0	0	0	0	0	0	0	0.71	0	0.59
comp112234_c0	0	0	0	0	0	0	0	0	0	0	0	0	0	0	0	0	0	0	0	0	0	0	0	0
comp112237_c0	0	0	0.42	1.34	0.35	0	0.52	0.62	0.14	0.25	0	0.44	0.41	0.39	0.56	0.81	0.89	0.15	0.33	0.35	0.16	0.14	0.5	0.99
comp112244_c0	0	0	0	0	0	4.33	0	0	1.47	0	0	0	2.36	0	0	0	0	1.47	0	0	0	0	0	0
comp11224_c0	0	0	0	0.51	0	0	0	0.57	0	0	0	0	0	0	0.5	0	0	0	0	0	0	0	0	0
comp112260_c0	0.53	0.64	0.2	0	0.13	0.83	0.18	0.17	0.19	0.41	0.25	0.16	0.25	0.28	0.15	0.1	0.6	0.21	0.77	0.25	0.11	0.2	0.18	0.45
comp11226_c0	3.78	6.56	2.74	0.76	1.52	13.44	3.85	2.58	6.37	5.81	0	6.71	4.71	6.58	3.21	4.91	0.59	3.26	3.36	5.58	2.54	3.42	2.87	7.57
comp11227_c0	0.45	0.21	0	0	0	0	0	0.24	0	0.19	0	0	0	0.19	0.21	0	0	0.45	0	0	0	0.21	0	0
comp11228_c0	0	0	0	0	0	0	0	0	0	0	0	0	0.21	0.06	0.07	0.33	0.28	0.15	0.58	0.52	0.08	0	0.33	0.44
comp112295_c0	0	0	0	0	0	1.17	0	0	1.62	0	3.96	0	0	0	0	0	1.37	0	0	0	0	0	0	0
comp112302_c0	0	0	0	0	0	0	0	0.29	0	0.24	8.6	4.71	0	0	0	0	0	0	0.42	0.22	0	0	0.21	0
comp11230_c0	0	0.82	0.85	0	0	0	0	0	0	0	0	0	0	0	0	0	0	0	0	0	0	0	0	0
comp112314_c0	0.21	0.06	0.06	0.06	0.49	0.21	0.16	0.19	0.47	0.46	0	0.06	0.24	0.29	0.17	0.49	0.28	0.31	0.12	0.34	0.07	0.08	0.14	0
comp112316_c0	0.79	1.24	0.24	0	0.42	0.9	2.52	0.56	0	0.22	0	0.77	0.24	0.9	0	0.48	0.39	0	0	0.31	0	0.24	0.58	0.27
comp112322_c0	0	0	0	0	0	0	0.12	0	0	0.06	5.58	2.88	0	0	0	0	0	0	0.23	0.24	0	0	0.31	0.41
comp112336_c0	0	0.12	0.35	0.25	0	0.11	0.75	0.26	0	0	0	0	0.23	0	0.35	0.79	0.37	0.37	0.56	1.16	0	0.23	0.55	0.56
comp112348_c0	0.31	0.6	0.14	0.77	0	0.41	0.13	0	0.14	0.64	0.72	0	0.71	0.53	0.29	0.14	0	0.46	0.17	0.54	0.32	0.28	0	0.68
comp112356_c0	0	0	0	0	0	0	0	0	0	0	0	0	0.28	0.3	1.03	0.74	1.04	0.29	0.59	1.08	0.12	0.11	0.78	0.7
comp112358_c0	0.99	0.57	0	0.4	0	0.35	0.17	0	0	0	0	0	0	0.17	0.56	0	0	0.2	0.22	0.7	0	0.18	0	0
comp112359_c0	0	0	0	0	0	0	0	0.39	0	0.09	8.06	8.35	0	0	0	0	0	0.11	0.36	1	0.06	0.05	0.48	0.13
comp11235_c0	0	0	0	0	0.06	0.06	0	0	0	0.06	0	0	0	0.06	0.06	0.06	0	0.14	0	0.08	0.37	0.19	0	0
comp112363_c0	0	0	0	0	0	0	0.07	0.42	0	0	7.01	8.79	0	0	0	0	0	0	0.36	0.85	0	0	0.27	0.19
comp112365_c0	0.38	0	0.68	0	0	0.32	0	0	0.35	0	0	0	0	0	0.36	0.35	0.29	0	0.44	0.45	0	0	0	0
comp11236_c0	0	0	0	0	0	0.8	0	0	0	0	0	0	0	0	0	0	2.58	0	0	0	0	0	0	0
comp11238_c0	0	0	0	0	0	0	0	0	0	0	0	0	0	0.37	0	0	0	0	0.51	0.53	0	0	0	0
comp112394_c0	0	0	0	0	0	0	0.09	0.33	0	0	3.5	5.34	0	0	0	0	0	0	0.36	0.88	0	0	0.48	0.12
comp11239_c0	0	0	0	0	0	0	0	0	0	0	0	0	0	0	0	0	0	0	0	0	0	0	0	0
comp1123_c0	0	1.26	1.9	2.18	0	0	0	0	0	0	0	0	0	0.62	0	0	0	0.71	0.88	0	0	0.68	0	0
comp11240_c0	0	0	0	0	0	0	1.5	0	0	0	0	0	0	0	0	0	0	0	0	0	0	0	0	0
comp11241_c0	0	0.91	0	0	0	0.82	0.45	0	0.93	0	0	0	0	0.43	0.49	0	0	0.5	0	0	0	0.47	0	0.44
comp11242_c0	0.49	0	0	0	0	0.15	0	0	0	0.14	0	0	0.61	0.14	0	0	0	0	0	0	0.34	0.61	0	0
comp11244_c0	0	0	0	0	0	0	0	2.77	0	0	0	0	0	0	0	0	0	0	0	0	0	0	0	0
comp11246_c0	0	0	0	0	0	0	0	0.25	0	0.07	0	0.93	0	0	0	0	0	0	0.14	0.28	0	0	0.18	0.09
comp112480_c0	0.09	0.09	0.58	0.35	0	0	0.76	0.09	0.08	0.07	0	0.26	0.25	0.53	0.74	0.24	0.26	0.44	0.2	0.92	0.19	0.08	0.2	0
comp11249_c0	0	0	0	0	0.23	0.24	0.25	0	0.26	0	0	0	0.26	0.49	0	0	0.21	0	0	0	0.29	0	0	0
comp1124_c0	0	0	0	0	0.68	0	0.74	0	0	0.65	1.89	0	0	0	0	0	0	0	0	0	0	0.76	0	0
comp11250_c0	0	0	0	0	0	0	0	0	0	0	2.39	2.01	0	0	0.48	0.31	0	0	0.19	0	0	0	0	0
comp11251_c0	0	0.31	0	0	0	0	0	0	0	0	0	0	0	0	0	0	0	0	0	0	0	0	0.37	0
comp112521_c0	0	0	0	0	0	0	0	0	0	0	0.96	0	0	0	0	0	0	0	0	0	0	0.39	0	0
comp11253_c0	0	0	0	0	0	0.3	0	0	0	0	0	0	0.21	0.1	0	0	0	0.11	0.12	0	0.12	0.1	0	0.13
comp11256_c0	0	0.22	0.21	0	0	0	0	0	0	0	0.53	0	0	0	0	0	0	0	0	0	0.24	0.63	0	0.24
comp11257_c0	0	0.86	0	1.05	0	0	0	0	0	0	0	0	0	0.89	0	0	0	0	0	0	0	0	0	0
comp11258_c0	0.89	0.4	0	0	0	0.73	0	0	0.4	0	0	0	0.38	0.75	0	0	0	0	0	0	2.66	2.44	0.49	0
comp1125_c0	0	0	0.39	0	0	0	0	0.47	0	0	0	0	0	0	0.42	0	0.66	0.43	0	1.05	0.44	0.81	1.44	0
comp11262_c0	0	0	0	0.38	0	0	0.16	0	0	0	0	0	0	0	0.18	0	0.14	0	0	0	0	0	0	0.2
comp112636_c0	1.08	0	0	0	0.87	0	0.95	0	0	0	2.42	3.1	0	0	1.07	0	2.48	0	0	4.02	0	0.98	0	0
comp11263_c0	0	0	0	0	0	0	0.14	0	0	0	5.04	2.93	0	0	0	0	0	0	0.19	0.39	0	0	0	0.18
comp11264_c0	0	0	0	0	0	0.38	0	0	0	0.38	0	0	0	0.39	0	0	0.35	0	0	0	0	0	0	0
comp11265_c0	0	0	0	0	0	0	0	0	0	0	4.59	3.24	0	0	0	0	0	0	0.14	0.29	0	0	0	0.14
comp112664_c0	0.28	0.14	0.13	0.07	0.22	0	0.3	0.29	0.32	0.12	1.63	0.82	0.2	0.24	0	0	0.67	0.28	0.47	0.16	0.29	0.06	0.31	0.33
comp11268_c0	0	0	0	0	0	0	0	0	0	0	0	0	0	0	0	0.18	0.15	0	0	0	0	0	0	0
comp112693_c0	0	0	0	0	0	0	0	0	0.05	0	2.93	3.03	0	0	0	0	0	0	0.54	0.82	0	0	0.55	0.71
comp112702_c0	0.19	0.65	0.44	0.47	0	0.34	0.08	0	0	0	0.22	0.28	0.36	0.49	0	0.26	0	0	0	0.22	0	0	0	0
comp11270_c0	0	0	0	0.21	0	0	0.36	0.66	0	0	0.97	0	0	0	0.2	0	0	0	0.24	0	0	0	0	0
comp112717_c0	1.19	0	0	0	0.96	0.84	0	0	0	0	0	0	0.91	1.95	0	0	0	2.21	0	0	4.46	1.08	0	1.56
comp11271_c0	0	0	0	0.59	0	0	0	0	0	0.47	1.36	1.73	1.49	0	0.58	0	0	0	0	0	0	1.1	0.65	0
comp112736_c0	0.16	0.15	0	0	0	0.14	0.14	0.17	0.14	0	0.37	0.47	0	0.14	0	0.14	0.12	0.16	0.36	0	0	0	0.18	0.52
comp11273_c0	0	0	0	0	0	1.36	0	0	0	0	0	0	0	0	0	0	0	0	0	0	0	0	0	0
comp112746_c0	0	0	0	0	0	0	0.19	0	0	0	5.03	4.42	0	0	0	0	0	0	0.12	0.75	0	0	0.36	0.49
comp11274_c0	0	0	0.23	0.25	0.1	0.11	0.32	0.13	0	0	0.29	0.37	0	0.22	0.23	0.11	0.28	0.25	0	0.15	0.13	0.12	0.28	0.28
comp112765_c0	1.01	0	0	0	1.63	0	0.89	0	0	1.55	0	0	0	0	2.97	0	0.77	0.95	0	0	0	0	0	0.7
comp112772_c0	0	0	0	0	2.8	0	1.53	0	0	2.59	0	0	0	2.8	0	3.23	0	1.57	0	0	1.58	0	0	0
comp112782_c0	0	0	0	0.31	0.25	0	0.81	0.33	1.13	0.51	0.71	0.9	0	1.05	0.29	0	0.46	0.31	0.35	0.73	0.63	0.29	0.68	0.91
comp11279_c0	0	0	0	0	0	0	0.04	0.09	0.04	0.07	2.19	1.31	0	0	0	0	0	0	0.09	0.05	0	0	0.19	0.15
comp1127_c0	0	0.62	0	0	0	0	0	0	0	0.57	0	0	0.59	0	0	0	0	0	0	0	0	0	0	0
comp1127_c1	0.21	0.21	0	0.14	0	0.44	0.18	0	0.06	0.23	0.32	0.41	0.39	0.18	0	0	0	0	0.08	0.24	0.07	0.19	0.08	0.08
comp112816_c0	0	0.81	0	0	0	0	0.89	1.12	2.74	1.55	0	0	0	0	0	1.86	0	2.84	0	0	0.95	0.92	0	0.7
comp11281_c0	0.24	0.12	0.23	0.25	0.1	0.22	0.21	0.38	0	0	0	0	0	0.21	0.57	0	0	0.24	0	0.14	0	0	0.27	0.14
comp112825_c0	0	0.32	0	0	0.53	0.59	0	0	0.46	1.39	0	0	0.46	0	0	0	0	0.5	0.19	0	1.04	0.93	0	0
comp11283_c0	0	0	0	0	0.19	0	0.42	0.13	0.45	0	0	0	0	0	0	0	0.27	0.12	0	0	0.13	0	0.55	0.97
comp112858_c0	0.42	0.61	0.19	0.63	0.5	0.18	0.37	0.22	0.19	0.7	0	0.62	0.19	0.18	0.2	0	0.16	0.84	0.48	0.25	1.09	0.78	0.47	0.22
comp11286_c0	0	0	0	0	0.71	0	0	0	0	0	0	0	0	0	0	0	0	0	0	0	0	0	1.9	0
comp11289_c0	0.1	0	0	0	0	0	0	0.1	0	0	0	0	0	0.08	0	0	0	0	0.23	0.23	0	0	0.11	0
comp11290_c0	0	0	0	0	0.02	0	0.02	0.19	0.02	0.1	3	2.93	0	0	0	0	0	0.02	0.23	0.35	0.05	0	0.16	0.09
comp112925_c0	0	0	0	0	0	0	13.35	0	0	0	0	0	0	0	0	0	0.24	0	0	0	0	0	0	0
comp11292_c0	0	0	0	0.04	0	0	0	0.09	0	0.07	1.64	3.21	0	0	0	0	0	0	0.19	0.2	0	0	0.15	0.05
comp11293_c0	0.23	0.44	1.49	1.39	0.55	0	1.21	0	0.21	0	0	0	0.63	0.2	1.31	0.21	0.52	0	0.53	1.37	0	0	0.52	0
comp11294_c0	0	0	0	0	0	0	0	0	0	0	4.51	2.02	0	0	0	0	0	0	0	0.16	0	0	0	0
comp11295_c0	0	0	0	0.18	0	0	0.08	0	0.16	0	0	0	0.17	0.08	0	0	0	0.09	0	0	0	0	0	0.1
comp112962_c0	0	0.69	1.35	1.49	0	0	0	0	0	0	0	1.09	0	0.64	0.72	0.34	0	0	1.3	0.45	0	0	0.41	0
comp11296_c0	0	0	0	0	0	1.05	0	0	0	0	0.56	0	0.22	0	0	0	0	0	0	0	0	0.22	0	0
comp112975_c0	0.15	0.29	0	0.44	0.47	0.52	0	0.15	0.8	0.49	0	0	0.27	0.51	0	0.27	0.22	0.15	0.17	0.17	0.31	0.14	0.16	0.16
comp11297_c0	0	0	0	0	0	0	0	0	0	0	0	0	0	0.39	0	0	0	0	0	0	0	0	0	0
comp112985_c0	0.68	0.26	0.63	0.54	0.43	0.6	0.23	0.99	0.37	0.11	0.32	0	0.63	0.82	0.13	0.24	0	0.14	0	0.32	0.85	0.38	0.15	0.15
comp11298_c0	0.21	0	0.3	0	0.08	0.19	0	0	0	0.09	0	0	0.2	0.09	0.3	0.1	0.08	0	0.24	0	0	0.1	0	0
comp11300_c0	0	0	0	0	0	0	0	0	0	0	1.89	0	0	0	0	0	0	0	0	0	0	0	0	0
comp113042_c0	0.06	0	0	0	0	0	0	0.06	0	0.05	4.51	5.3	0	0	0	0	0	0	0	0.35	0.06	0.06	0.07	0.21
comp11305_c0	0	0	0	0	0	0	0	0	0	0	1.74	2.93	0	0	0	0	0	0	0.57	0	0	0	0.28	0
comp11307_c0	0	0	0	0.67	0	0	0	0	0	0	0	0	0	0	0	0	0.26	0.34	0	0	0.35	0	0	0
comp11308_c0	0	0	0	0	0	0	0	0.23	0	0.18	1.51	3.81	0	0	0	0	0	0	0.49	0.51	0	0	0	0.23
comp113096_c0	0	0	0	0	0	0	0	0	0	0	3.12	7.84	0	0	0	0	0	0	0.37	1.56	0	0	0.25	0.38
comp11309_c0	2.89	0	2.34	5.7	0	0	0	0	2.73	0	0	0	6.07	0	0	2.79	0	0	0	0	0	0	0	1.38
comp11311_c0	0	0	0	0	0	0	0	0	0	0	2.15	6.34	0	0	0	0	0	0	0.71	0.37	0	0	0	0.92
comp11312_c0	0	0	0	0	0	0	0	1.59	0	0	0	4.01	0	0	0	0	0	0	0	0	0	0	0	0
comp11314_c0	0.09	0	0.08	0.09	0.07	0.24	0	0.09	0.4	0.22	0	0	0.17	0.15	0.08	0.24	0.13	0.09	0	0.1	0.37	0.41	0.1	0.1
comp113153_c0	0	0.52	0	0	0.48	0.47	1.56	0.64	0	0.94	0	0	0	0	0.57	0.54	0.45	0.57	0	0	0	0.54	1.93	0.98
comp113158_c0	0	0	0	0	0	1.05	0	0	0	0	0	0	0.55	0	0	1.25	1.03	0	0	0.83	0	0.62	0.74	0
comp113168_c0	0	0	0	0	0	0	0	0.12	0	0	4.57	4.39	0	0	0	0	0	0	0.13	0.4	0	0	0.26	0.39
comp11316_c0	0	0	0.66	0	0	0	0	0	0	0.61	0	0	0.63	0	0	0.72	0	0	0	0	0	0.71	0.84	0
comp11317_c0	0	0	0	0	0	0	0	0.17	0	0	3.07	1.93	0	0	0	0	0	0	0.19	0.19	0	0	0.18	0
comp11319_c0	0	0	0	0	0	0	0.02	0.07	0	0.05	2.63	2.6	0	0	0	0	0	0.02	0.12	0.31	0.02	0.03	0.18	0.2
comp113202_c0	0	0	0	0	0	0	0	0	0	0	0	0	0	0	0	0	0	0	0	0	0	0	0	0
comp11321_c0	0	0	0	0	1.04	0.9	0	0	0	0.98	0	0	0	0	0	0	0	0	0	0	0	1.17	0	0
comp11322_c0	0	0	0.22	0	0	0.42	0.21	0.17	0	0	0	0	0	0.14	0	0	0.54	0	0	0	0	0	0	0
comp11323_c0	0	0	0	0	0	0	0	0	0	0	0	0	0	0	0	0	0	0	0	0	0	0	0.71	0
comp11324_c0	0	0.39	0.76	0	0.35	0.35	0	0	0	0	0	0	0	0.36	0	0	0	0	0	0.52	0	0	0	0.39
comp11326_c0	0	0	0	0	0	0	0	0.09	0	0	1.22	3.57	0	0	0	0	0	0	0	0.2	0	0	0	0.1
comp113280_c0	0	0	0	0	0	0	0	0	0.17	0.15	0	0	0	0	0	0.17	0	0.18	0.21	0.22	0	0	0.41	0
comp11328_c0	0	0	0	0	0	0	0	0	0	0	2.76	2.33	0	0	0	0	0	0	0	0.48	0	0	0.44	0.37
comp11329_c0	0.56	0	0	0	0	1.2	0	0	0	0	0	0	0.25	0	0	0	0	0	0	0.33	0	0.52	0	0.28
comp1132_c0	0.08	0.08	0	0	0.07	0.46	0	0	0	0	0	0	0.16	0.37	0	0	0	0.09	0	0.2	0.27	0.16	0	0
comp11330_c0	0	0	0	0	0	0	0	0.26	0	0	0.59	1.1	0	0	0	0	0	0	0	0	0	0.12	0.14	0
comp113311_c0	0	0.53	0	0	0	0.32	0.16	0	0.17	0	0	0	0.51	0.48	0	0.33	0.14	0.37	0.42	0	0.58	0.34	0.82	0
comp113330_c0	0	0	2.27	0	0	0	0	0	0	0	0	0	0	2.29	0	0	2.24	0	0	0	0	0	3.05	0
comp11334_c0	0	0	0	0	0	0	0.14	0	0	0.13	0	0	0.15	0	0	0.15	0.36	0.48	0	0.19	0.17	0	0.18	0.18
comp11335_c0	0	0	0	0	0	0.52	0.59	0	0	0	0	0	0	0	0	0	1.52	0	0	0	0	0	0	0
comp113372_c0	0	0.23	0	0	0	0.63	0.64	1.29	0.22	0.2	0	1.43	0.44	0	0.23	0.44	1.46	0	1.11	1.44	0	0	0.81	0.5
comp11338_c0	3.99	3.13	8.7	7.89	1.26	2.87	4.67	5.1	1.32	1.43	5.44	6.68	4.85	4.99	7.37	5.75	0.83	1.65	3.28	4.43	1.23	0.76	2.81	1.92
comp113405_c0	0	0	0	0	0	0	0.11	0	0	0	6.01	4.15	0	0	0	0	0	0	0.29	0.45	0	0	0.57	0.29
comp113412_c0	0	0	0	0	0	0	0	0	0.19	0.35	0	0.61	0.19	0.18	0	0	0.16	0.21	0	0.25	0	0.19	0	0
comp113413_c0	0	0	0	1.42	0	1	0	0	1.33	0	0	0	3.26	0	0	0	0	1.35	0	0	0	0	0	0
comp113434_c0	0	0	0.87	2.03	0	1.51	1.84	0	0	0.8	0	0	0.81	0.86	0	0.97	0.8	0	0	0	0.99	0	0	0
comp11345_c0	0.49	0	0	0.48	0	0	0	0	0	0	0	0	0	0	0	0.45	0	0.48	0	0	0	0	0	0
comp113471_c0	0.13	0.86	0.24	0.38	0.1	0.45	0.11	0	0	0	0	0	0.47	1.52	0.23	0.23	0	0	0	0	0	0	0	0
comp113473_c0	4.09	0	0	0	0	4	1.84	0	0	1.54	0	0	0	0	0	0	0	1.86	0	0	0	1.89	0	1.11
comp11347_c0	1.51	2.36	3.32	1.7	3.15	1.33	1.31	3.18	2.76	2.52	3.51	3.87	3.3	2.93	2.48	3.6	4.24	3.2	4.06	2.22	1.96	0.88	2.52	3.65
comp11347_c1	0.31	0	0.83	0.3	0.73	0.52	0.27	0.32	0.28	0.25	0	0	0.82	0.78	0.29	0	0.46	0.6	0.7	0.36	0.62	0.28	0.34	1.51
comp11348_c0	0	0	0	0	0.3	0.64	0.04	0	0	0	0	0	0	0	0	0	0.24	0	0	0	0	0	0	0
comp11349_c0	0	0	0	0	0	0	0.08	0.09	0	0	5.67	4.26	0	0	0	0	0	0	0.2	0.1	0	0	0.1	0.16
comp1134_c0	0	0	0	0	0	0	0	0.14	0	0	3.47	2.9	0	0	0	0	0	0	0.2	0.26	0	0	0.25	0.22
comp113503_c0	0.3	0	0.57	0.46	0	0.14	0.53	0	0.42	0	0	0.45	0.85	0.39	1.71	0.96	0	0	1.37	0.89	0	0	0.51	0.5
comp113512_c0	0	0	0	0	0	0	2.44	1.03	0	0	6.22	7.95	0	0	0	0	0	0	0	0	0	0	0	5.96
comp11353_c0	0	0	0	0	0	0	0	0	0.87	0	0	0	0	0	0	0.44	0	0	0	0	0	0	0	0
comp11354_c0	0	0	0	0	0	0	0	0	0	0.15	0	0	0.34	0.66	0	0	0	0	0	0	0	0	0	0
comp113557_c0	0	1.36	0	0	0	3.67	0	0	0	0	0	0	1.34	0	3.74	0	0	0	0	2.36	1.7	3.39	1.99	1.04
comp11355_c0	27.98	31.25	38.56	28.34	25.09	38.26	26.27	40.87	35.3	33.07	27.34	24.87	37.1	33.13	31.55	35	34.33	38.74	27.69	34.41	41.64	42.28	45.13	35.57
comp113577_c0	0	0	0	0	0	0	0	0	0	0	0	0	0	1.28	0	0	1.21	0	0	0	0	0	0	0.93
comp11357_c0	0.55	0	0	0	0	0.44	0	0	0	0.44	0	0	0	0.46	0.53	0	0	0	0	0	0.54	0	0	0
comp1135_c0	0	0	0	0	0	0	0	0	0	0	0	0	0	0	0	0	0	0	0	3.05	0	0	0	0
comp11360_c0	0	0.34	0	0	0	0	0	0	0	0	0	0	0	0	0	0.34	0	0	0	0.44	0.38	0	0	0
comp11361_c0	1.77	1.19	2.33	3.03	2.46	1.08	3.84	3.78	1.2	1.42	0	5.08	1.51	4.07	4.63	2	4.63	3.02	5.07	2.63	0.44	0.4	2.4	3.97
comp11362_c0	0.64	0	0	0	0.25	0.54	0	0	0	0.26	0	0	0.28	0	0	0	0	0.31	0	0	0	0	0	0
comp113634_c0	0	0	0	0	0	0	0.03	0	0	0	2.74	3.78	0	0	0	0	0	0	0.45	0.27	0	0	0.72	0.79
comp11363_c0	0	0.27	0	0	0	0.25	0	0	0	0	0	0	0.52	0	0	0	0	0	0	0	0	0	0	0
comp113649_c0	0	0	0	0	1.83	1.15	1.33	0	0.68	0	0	0	0	0.63	0.74	0	0.57	0.72	0	1.85	0.73	2.76	0	0
comp113666_c0	0	0	0	0	0	0	0	0.07	0	0.09	3.06	3.24	0	0	0	0	0	0	0.11	0.39	0	0.03	0.15	0.08
comp11366_c0	0	0	0	0	0	0	0.22	0.06	0	0.11	3.17	4.04	0	0	0	0	0	0	0	0.36	0	0.06	0.35	0.14
comp11368_c0	0	0	0	0.18	0	0	0	0	0	0	1.63	2.05	0	0	0	0	0	0	0.39	0.21	0	0	0.19	0
comp113704_c0	0.45	0.55	0	0	0.09	1.11	0.19	0	0.21	0.28	0.52	0.66	0.11	1.26	0.21	0.1	0	0	0.63	0.26	1.06	0.62	1.13	0.77
comp113705_c0	0	0	0	0	0	0	0	0	0	0	0	0	0	0	0	0	0	0.7	0	0.28	0.49	0.22	0.52	0
comp113709_c0	5.96	0	0	0	0	0	0	0	0	0	0	0	0	0	0	0	0	0	0	0	0	2.8	0	0
comp113713_c0	0	0	0	0	0	0	0	0	0	0	0	0	0	0.79	0	0	0	0	0	0	0	0	0	0
comp11371_c0	0	0	0	0	0	0	0	0	0	0	5.48	3.49	0	0	0	0	0	0	0	0	0	0	0	0
comp113722_c0	0	0.13	0.19	0.21	0.38	0.19	0.29	0.56	0.31	0.06	0.48	0	0.06	0	0.57	0.55	0.51	0.27	0.15	0.24	0.22	0.06	0.08	0.16
comp11373_c0	0	1.52	0	0	1.73	2.72	0	0	1.95	4.75	4.76	0	1.51	1.72	0	0	0	0	0	0	0	3.88	0	1.13
comp11374_c0	1.34	0	0	1.3	1.09	0.93	0	0	0	0	0	0	0	0	0	0	0	0	0	0	0	0	0	0
comp113755_c0	0	0	0	0.28	0.23	0	0	0.61	0	0	0.66	0	0	0.24	0.27	0.26	0.21	0	0.32	0	0	0	0	0.29
comp11375_c0	0	0	0	0	0	0	0	0.13	0	0.11	1.95	1.32	0	0	0	0	0	0	0	0.3	0	0	0.07	0
comp113766_c0	0.38	0.23	0.14	0.46	0.24	0.42	0.13	0.32	0.07	0	0.36	0.22	0.29	0.46	0.28	0.48	0.34	0.69	0.22	0.36	0.08	0.14	0.09	0.09
comp11376_c0	0	0	0	0	0	0	0	0.11	0	0	2.5	1.57	0	0	0	0	0	0	0.24	0	0	0	0	0
comp11377_c0	1.08	0.33	0	0	0.29	0.9	0.31	0	0.33	1.46	0	0	0.31	0.3	0.34	0.65	0.27	0.35	0	0.43	0.73	0.66	0	0
comp113781_c0	0	0	0	0	0	0	0	0	0	0	0	0	0	0	0	2.88	0	0	0	0	0	0	0	0
comp11378_c0	0.31	0.15	0	0	0.12	0	0	0	0.14	0	0	0	0.15	0	0	0	0	0	0	0	0	0	0	0
comp113797_c0	0	0	0	0	0	0	0	0	0	0	0	0	0.57	0.26	0.28	0.37	0	0.3	0	0.12	0.21	0.19	0.11	0.23
comp11379_c0	0	0	0	0	0	0	0.28	0	0	0	0	0	0	0.27	0	0	0	0	1.1	0	0	0	0	0
comp1137_c0	0	0	0	0	0	0	0	0	0	0	0	0	0	0	0	0	0	0	0	0	0	0	0	0
comp11380_c0	1.24	0	0	0	0	0	1.09	0	0	0	0	3.54	0	0	0	0	0	0	0	0	0	0	0	0
comp11381_c0	0	0.66	0	0	0	0	0	0	0	0	0	0	0	0	0	0	0	0	0	0	0	0	0	0
comp11382_c0	0.13	0	0	0	0	0.12	0.34	0.33	0	0	0	0	0	0.11	0.56	0	0	0.18	0.15	0.21	0.14	0.24	0	0
comp113830_c0	0	0	1.13	0	0.53	0	0	0	0	0	0	0	0	0	0	0.61	0	0	0	0	0	0.6	0	0
comp113839_c0	0	0	0	0	0	0	0.1	0.24	0	0.24	6.89	6.1	0	0	0	0	0	0	0.06	0.4	0	0.05	0.58	0.62
comp113845_c0	0	0	0	0	0	0	0	0	0	0.75	0	0	0	0	0	0	0	0	0	0	0	0	0	0
comp113847_c0	0	0.47	0	0	0	0	0.94	0	0	0	0	0	0	0	0	0	0	0	0	0	0	0	0	0
comp11385_c0	0.3	0.28	0	0	0	0.25	0	0	0.54	0	0	0	0.26	0.75	0	0	0	0	0.67	0	0.3	0	0	0.29
comp113872_c0	0	0	0	0	0	0	0.62	0.19	0	0	1.24	1.04	0	0	0	0	0	0	0.6	0.21	0	0	1.39	2.9
comp11391_c0	0	0	0	0	0	0	0	0	0	0	0	0	0	0	0	0	0	0	0	0	0	0	0	0
comp11392_c0	0	0	0	0	0	0	0	0	0	0	3.03	2.38	0	0	0	0	0	0	0	0.38	0	0	0.18	0
comp11393_c0	0	0	0.44	0	0	0	0	0.54	0	0	0	0	0.43	0	0.48	0	0.38	0.49	0	1.21	0.5	0	0	0
comp113943_c0	0.13	0.25	0.24	0.64	0	0.11	0.11	0.13	0.12	0.11	0	0	0.12	0.55	0.6	0.23	0	0.26	0	0.3	0.13	0.24	0	0.14
comp11394_c0	0	0	0	0	0	0	0	0	0	0	0	0	0	0	0.66	1.25	0	0	0	0	0	0	0	0
comp11395_c0	0	0	0	0	0	0	0	0	0	0	0	0	0	0	0	0	0	0	1.9	0	0	0	0	0.6
comp11396_c0	0	0	0	0	0	0	0	0	0	0	0	0	0	0	0	0	0	0	0	0	1.68	0	0	0
comp11399_c0	0	0.33	0	0	0	0.3	0	0	0	0	0	0	0	0.6	0	0	0	0	0	0	0	0	0	0
comp1139_c0	0	0	0	0	0	0	1.32	0	0	0	0	0	0	0	0	0	0	0	0	0	0	0	0	0
comp1139_c1	0	0	0	0	0	0	0.9	0	0	0	0	0	0	0	0	0	0	0	0	0	0	0	0	0
comp114008_c0	0	0	0	0	0	0	0.04	0.13	0	0.11	3.02	2.07	0	0	0	0	0	0	0.14	0.72	0	0	0.09	0.2
comp11401_c0	0	0.39	0	0	0	0.35	0	0	0	0.69	0	0	0	0	0	1.17	0.64	0	0	0	0.43	0	0	0
comp11402_c0	0.6	0	0	0	0	0	0	0	0	0	0	0	0	0	0.58	0	0	0	0	0	0	0	0	0
comp11403_c0	0	0	0	0	0	0	0	0	0	0	0	0	0.33	0.5	0.11	0.21	0.26	0	0.39	0	0.12	0.43	0.13	0.39
comp11405_c0	0	0	0	0	0	0	0	0	1.86	0	0	0	0	0	0	0	0	0	0	0	0	0	0	0
comp11406_c0	0	0	0	0.3	0.24	0	0	0	0.28	0.25	0	0	0	0	0	0.28	0	0.3	0	0.36	0.31	0	0	0
comp114083_c0	0	0	0.08	0	0	0	0	0.18	0	0	3.92	3.89	0	0	0	0	0	0	0.1	0.51	0	0	0.2	0.31
comp11410_c0	0	0.31	0	0	0	0.14	0	0	0	0.13	0	0	0.15	0	0	0	0	0	0	0	0	0.15	0	0
comp11411_c0	0.64	0	0	0	0.15	0.19	0	0.23	0	0	0	0	0.35	0	0	0	0	0	0	0.26	0	0.21	0	0
comp114133_c0	0	0	0	0	0	0	0.09	0.22	0	0.09	8.26	7.54	0	0	0	0	0	0	0	0.38	0	0	0.12	0.61
comp114134_c0	1.97	0	3.85	2.4	0	1.97	1.28	0.53	0.88	0	0	0	0	0	0	0.45	0	0	0	0	0	0	0	0
comp114139_c0	0	0	0	1.67	2.8	1.15	0	0	1.58	1.3	0	0	0	0	1.73	0	1.34	0	2.13	4.36	0	1.57	3.69	0.99
comp11413_c0	0.95	0.62	0.29	0.95	0.25	0.28	0.41	0.33	0.29	0.13	0.37	1.86	0.44	1.23	0.74	0.86	0.47	0.79	0.89	0.19	0.33	0.59	0.53	1.05
comp11414_c0	0	0	0	0	0	0	0	0	0	0	0.95	0	0	0	0	0	0	0	0	0	0	0	0	0
comp11415_c0	0	0	0	0	0	0	0	0	0	0	0	0	0	0	0	0	0	0	0	0	0.82	2.33	0	0
comp11415_c1	0	0	0	0	0	0	0	0	0	0	0	0	0.68	0	0	0	0	0	0	0	0	0	0	0
comp114164_c0	0.42	0	0	0.41	0	0.34	0.36	0	0.38	0	0	0	0.36	0.35	0.8	0.38	0.63	0.41	0	0.5	0.42	0.38	0	0
comp114166_c0	0.16	0.61	0.15	0.47	0	0.7	0	0.33	0.14	0	0	0	0.73	1.35	0.59	1.42	0.12	0	0	0.92	0.16	0.15	0.35	0
comp11419_c0	0.74	0	0	0	0.59	0	0.64	0.79	0	0	0	0	0.65	0	0.35	0.34	0.28	0	0	0.44	0	0	0	0
comp1141_c0	0	0	0	0	0	1.22	0	0	0	0	0	0	0	0	0	0	0	0	0	0	0	1.7	0	0
comp114200_c0	0.62	0.51	0.29	0.21	0.33	0.56	0.18	0.22	0.47	0.7	0.48	0	0.29	0.09	0.48	0.28	0.23	0.1	0.35	0.36	0.22	0.48	0.35	0.24
comp11420_c0	0	0	0	0.22	0	0.07	0.06	0.15	0	0.06	0.17	0	0.21	0.19	0	0.2	0.05	0.07	0.08	0.09	0	0	0	0
comp11421_c0	0	0	0	0	0	0	0	0.14	0	0.08	3.9	3.93	0	0	0	0	0	0.05	0	0.32	0	0	0.05	0.06
comp11422_c0	0	0	0	0	0	0	0	0.37	0.16	0.15	0	0	0	0	0.17	0.16	0.13	0	0	0	0.18	0.16	0	0
comp114258_c0	0.08	0.32	0.15	0.16	0.19	0.74	0.28	0.42	0.3	0.35	0.38	0	0.46	0.42	0.15	0.44	0.18	0	0.18	0.19	0	0.08	0.27	0.19
comp114278_c0	0	0	0	2.23	0	0	0	0	0	0	0	0	0	0	0	0	0	0	0	0	0	0	0	0
comp11427_c0	0	0	0.3	0	0	0	0	0	0	0	0	0	0	0	0.32	0.31	0	0	0	1.6	0	0	0	0.32
comp11428_c0	0	0	0	0	0	0	0.02	0.13	0	0.08	5.57	4.46	0	0	0	0	0	0	0.14	0.23	0	0	0.22	0.33
comp11429_c0	0	0	0	0	0	0	0	0	0	0.75	0.7	0	0	0	0	0	0	0	0	0	0	0.28	0	0
comp11431_c0	0	0	0	0	0	0	0	0	0	0	0	0	0	0.26	0.29	0	0	0	0	0	0	0	0.68	0.3
comp11432_c0	0	0.27	0	0.14	0	0	0.12	0.15	0	0.12	0	0.41	0	0	0	0.13	0.1	0	0.32	0	0.15	0	0	0
comp11434_c0	0	0	0	0	0	0	0	0	0	0	1.63	0.69	0	0	0	0	0	0	0	0.27	0	0	0.26	0.24
comp114351_c0	0	0	0	0	0	0	0	1.52	0	0	0	0	0	0	0	0	0	0	0	0	0	0	0	0
comp114352_c0	0	0.15	0.07	0.08	0.18	0.21	0.2	0.16	0.64	0.2	0.54	0.23	0.15	0	0.29	0.21	0.23	0.08	0.26	0.45	0.08	0.14	0.43	0.55
comp11435_c0	0	0	0	0	0	0	0.73	0.45	0	0	0	0	0	0.35	0	0.38	0	0	0.48	0.5	0	0	0	0
comp114367_c0	0.92	0.38	0	0.08	0.37	0.56	0.13	0	0.14	0.91	0.18	0	0.59	0.74	0.07	0.21	0.06	0.23	0.09	0.09	0.65	0.57	0.09	0
comp11436_c0	0	0	2.22	0	0.81	0.82	0.89	0.55	0.92	4.46	1.15	0	0.43	0	0.49	0.93	1.15	1.49	0	1.83	1.01	2.33	0.55	0.88
comp114381_c0	0	0	0.04	0.09	0	0	0.04	0.05	0	0	2.99	3.61	0	0	0	0	0	0	0.46	0.42	0	0	0.36	0.16
comp11441_c0	0	0	0	0	0	0.33	0	0	0	0	0	0	0.35	0.34	0	0	0	0	0	0	0	0	0	0
comp11442_c0	0	0	0	0	0	0	0	0	0	0	4.26	1.67	0	0	0	0	0	0	0	0.4	0	0	0	0
comp11443_c0	0	0	2.49	0	2.56	5.64	5.64	7.41	0	0	7.09	0	0	0	0	0	2.48	0	0	0	0	0	0	2.88
comp114477_c0	0.03	0.06	0.12	1.68	0.12	0.06	0.93	0.22	0	0	0.51	0.91	0	0.03	0.06	0	0.09	0.03	0.89	0.14	0	0.03	1.17	0.71
comp11447_c0	119.65	104.55	109.72	100.8	166.08	148.21	159.61	153.15	155.94	166.83	143.9	140.46	104.23	109.54	98.92	124.65	179.84	165.19	144	112.22	164.44	140.59	188.3	175.96
comp114497_c0	1.46	1.23	0	0	0.58	0	1.28	0.8	1.31	0.57	1.64	0	0	0	0	0	0	0	0	0	0	0	0	0
comp1144_c0	0	0	0	0	0	0	0.29	0	0	0.14	3.56	1.99	0	0	0	0	0	0	0	0.6	0	0	0.57	0.37
comp11453_c0	0	0	0	0.55	0.45	0.45	0	0	0	0.45	0	0	0.47	0	0	0	0	0	0	1.37	0	0	0	0
comp114541_c0	0	0	0	0	0	0	0.2	0.12	0.05	0.24	6.59	6.58	0	0	0	0	0	0	0.51	0.67	0.06	0	0.39	0.34
comp11454_c0	1	0	0	0.49	3.19	4.25	0.87	1.08	1.35	1.59	0	0	3.37	2.51	2.87	2.27	1.12	1.94	0	2.99	0	0	0	0.43
comp11458_c0	0.12	0	0.11	0.12	0.1	0.11	0	0	0	0	0	0	0.11	0	0	0	0.09	0	0.14	0	0.13	0	0.14	0.14
comp11460_c0	0	0	0	0	0	0	0	0.26	0	0	2.87	5.05	0	0	0	0	0	0	0.14	0.29	0	0	0.55	0.56
comp11462_c0	0	0	0	0	0	0	0	0	0	0	3.73	1.96	0	0	0	0	0	0	0	0.16	0	0	0.15	0
comp11464_c0	0.5	0.61	0.23	0	0.2	0.33	0.32	0.13	0.11	0.21	0.29	0.37	0	0	0.35	0.23	0	0.12	0	0.29	0.13	0.12	0.28	0.14
comp11465_c0	0	0	0	0	0	0	0	0	0.9	0	0	0	0	0	0	0	0	0	0	0	0	0	0	0
comp11466_c0	0	0	0.27	0	0	0	0	0	0	0	0	0	0.27	0	0	0.27	0.22	0	0	0.36	0.31	0.55	0	0
comp114671_c0	0.14	0.84	0.27	0	0.11	0.51	0.87	0	0.13	0.24	0.67	0.84	0	0.99	0.13	0.26	0.21	0	0	0.34	0.15	0.13	0	0.16
comp114674_c0	0	0	0	0	0	0	0	0.13	0	0.11	7.23	7.57	0	0	0	0	0	0	0.72	1.51	0.14	0	1.01	1.6
comp114689_c0	0	0	0	0	0	0	0	0	0	0	0	0	0	0	0	0	0	0	0	0	0	0	0	0
comp11468_c0	0	0	0	0	0	0	0	0	0	0	0	0	0	0	0	0	0	0	0	0	0	0	0	0
comp11470_c0	0	0	0	0	0	0	0	2.94	0	0	0	0	0	0	0	0	0	0	0	0	0	0	0	0
comp114710_c0	0.13	0.38	0.48	0.13	0.51	1.16	0.56	0.41	0.47	0.33	0.3	0	0.36	0.45	0.24	0.35	0.48	0.78	0.15	0	0.68	0.6	0	0.15
comp114728_c0	0	0	0	0	0	0	0	0.07	0	0.05	4.27	4.8	0	0	0	0	0	0	0.07	0.51	0	0	0.28	0.22
comp11472_c0	3.98	3.74	2.38	2.85	2.93	5.69	2.83	2.38	4.67	5.13	1.66	1.25	4.1	4.78	4.51	3.86	3.98	2.7	2.4	5.16	3.27	3.16	3.17	1.74
comp114732_c0	0	0	0	0	0	0	0.04	0.19	0	0.12	2.98	4.15	0	0	0	0	0	0	0.16	1.04	0	0.04	0.37	0.4
comp11473_c0	0.17	0.16	0.15	0	0.39	0.29	0.14	0.17	0.3	0.28	0.39	0	0	0.14	0	0.15	0.25	0.17	0.19	0.58	0.17	0.61	0.18	0
comp11474_c0	0.14	0	0	0	0	0	0	0	0.13	0.18	0.16	0	0	0.06	0.07	0.06	0.26	0	0.47	0	0	0.13	0.16	0.08
comp114758_c0	0	0	0	0	0	0	2.06	0	0	0	0	0	0	0	2.34	0	5.41	0	0	0	0	0	0	0
comp11475_c0	0.11	0.06	0.05	0	0.05	0.06	0	0	0.1	0.1	0	0.17	0.11	0.05	0.05	0	0	0.17	0	0	0.24	0.48	0	0
comp11477_c0	0	0.45	0	0	0	0	0	0	0	0	0	0	0	0	0	0	0	0	0	0.6	0	0	0	0
comp11478_c0	0	0	0	0	0	0	0.15	0.37	0	0	8.71	4.18	0	0	0	0	0	0	0.2	0.21	0	0	0.2	0
comp11480_c0	0	0.08	0	0	0	0.43	0	0	0	0.13	0	0	0.15	0.14	0	0.07	0	0	0	0	0	0	0	0
comp11481_c0	0	0	0	0	0	0	0.11	0.14	0	0	2.13	3.82	0	0	0	0	0	0	0	0.46	0	0	0	0
comp11482_c0	0	0	0	0	0.16	0	0.17	0	0.18	0	0	0	0.18	0	0	0	0.3	0	0	0	0.21	0.18	0	0
comp114838_c0	0.14	0.14	0.13	0.29	0.23	0.39	0.13	0	0.13	0.36	0	0	0.54	0.12	0.68	0.65	0	0	0	0	0	0	0	0
comp11484_c0	0	0	0	0	0	0	0	0	0	0	0	0	0	0	0	0	0	0	0	0	0	1.4	0	0
comp11485_c0	0	0	0	0	0	0	0	0.15	0	0	3.07	1.29	0	0	0	0	0	0	0.66	0.52	0	0	0.33	0.49
comp114862_c0	0	0	0	0	0	1.39	0	0	4	1.63	4.89	0	0	1.52	0	0	0	1.96	0	0	0	0	0	0
comp11486_c0	0	0	0	0	0.19	0	0	0	0	0.21	0.2	0.25	0	0.07	0.23	0	0	0	0.09	0	0.09	0.22	0.27	0
comp11487_c0	0	0.54	0	0	0	0.49	0	0	0	0	0	0	0	0	0	0	0.47	0	0	0	0	0	0	0
comp114887_c0	0	0	0	0	0	0	0	0.29	0	0.14	7.9	3.63	0	0	0	0	0	0	0.19	0.46	0.06	0	0.19	0.2
comp114888_c0	0.91	2.24	0.76	0	0	1.35	0	0	0	0	0	0	0	0	0.89	0	0	0	0	0	0	0	0	0.66
comp11488_c0	0	0	0	0	0	0	1.22	0	0	0	3.07	0	0	0	0	0	0	0	0	0	0	0	0	0.86
comp11489_c0	0	0	0	0	0	0	0	0.21	0	0.17	2.59	2.33	0	0	0	0	0	0	0	0	0	0	0.22	0.53
comp114903_c0	0.83	0.37	0.09	0.09	0.44	0.75	0.24	0	0.25	0.55	0.22	0	0.26	1.04	0.17	0.34	0.28	0.19	0.1	0	0.68	0.77	0.31	0.11
comp11492_c0	0	0	0	0	0	0	0.03	0.15	0.03	0.18	4.63	3.42	0	0	0	0	0	0	0.35	0.41	0.04	0.07	0.16	0.13
comp11493_c0	0.61	0	0	0	0	0.26	0	0	0	0.5	0	0	0	0	0.29	0	0	0	0	0	0	0.56	0	0
comp11494_c0	2.53	1.79	0.88	2.47	0	0.4	1.76	1.09	0.46	0	2.28	0	0.85	1.27	2.9	1.84	1.14	0.98	2.91	3.02	0	0	2.19	6.56
comp11495_c0	1.76	0	0	0	0	0	0	0	0	0	0	0	1.28	0	0	0	0	0	0	0	1.62	0	0	1
comp11496_c0	0	0	0	0	0	0	0	0	0	0	0	0	0	0.52	0	0.57	0	0	0	0	0	0	0	0
comp114972_c0	0.29	0	0.52	0	0.69	0.49	1	0.3	0	0.24	0	0.84	0.26	0	0	1.3	0.65	0.57	0.33	0	0.29	0.53	0	0.29
comp11497_c0	0	0	0	0	0	0	0	0.42	0	0	7.19	4.56	0	0	0	0	0	0	0	0.94	0	0	0.43	0.37
comp114982_c0	0	0	0	0	0	0	0.26	0.32	0	0	11.04	17.44	0	0	0	0	0	0	0.34	2.13	0	0	0.66	0
comp114987_c0	0	0	0.14	0.15	0.17	0.2	0.13	0.45	0.33	0.37	0.68	0.64	0.21	0.13	0.14	0.4	0.71	0.29	0.57	0.17	0.15	0	0.25	0.52
comp11498_c0	0.67	0.62	0.3	0	0.27	0.56	0	0	0	0	0	0	0	0.57	0	0.91	0	0	0	0.4	0	0.31	0	0
comp114995_c0	0	0	0	0	0	0	0	0.3	0	0.23	0	0	0.25	0	0	0	0	0	0.32	0	0	0	0	0
comp11500_c0	0.07	0	0	0	0.09	0	0	0.24	0	0	0.27	0	0.11	0.2	0.22	0.11	0.09	0	0	0.14	0.12	0	0.13	0
comp115016_c0	0.62	0	0	0.31	0.49	0.52	0.53	0	0.28	0.25	0.71	0	0	0.52	0.58	0	0.23	0	0.35	1.09	0	0.28	0.34	0.3
comp11501_c0	0.28	0.27	0	0	0.11	0.25	0	0	0.13	0	0	0	0.13	0.24	0	0	0	0	0	0.16	0	0.13	0.15	0
comp115036_c0	0	0	0	0	0	0.95	0	0	0	1.04	0	0	0	1.12	0	0	0	0	0	0	0	1.25	2.94	0
comp11503_c0	0	0.18	0	0	0	0	0	0	0	0	0	0	0	0	0	0	0	0	0	0	0	0	0	0
comp11504_c0	0	0	0	0	0	0	0	0	0	0	2.65	1.39	0	0	0	0	0	0	0.32	0	0	0	0	0
comp115056_c0	0	0.33	0	0	0	0.3	0	0	0	0	0	0	0	0	0	0	0	0	0.41	0	0	0.33	0	0
comp115064_c0	0	0.62	0	0	0.59	1.13	2.59	2.43	0	0	0	0	0	0.61	0	0	0	0	1.73	1.8	0.71	0	1.59	0.57
comp11506_c0	0	0	0	0	0	0	0	0	0	0	0	0	0.53	0	0	0	0	0	0	0	0	1.18	0	0
comp11507_c0	0	0.12	0	0	0	0.32	0	0	0	0	0	0	0.44	0.2	0	0.11	0	0	0	0.14	0	0	0.26	0.13
comp115080_c0	0	0	0	0	0	0.6	0	0	0	0	0	0	0	0	0	0	0	0	0	0	0.76	0	0	0
comp115082_c0	0.44	0.79	0	0	1.05	0	0	0.47	0.39	0.35	0	1.26	0.37	0	0	0	0	0	0.5	0	0	0	0	0
comp115086_c0	1.17	0	0.96	0	0	0	0	0	1.06	0.89	0	0	0.89	0.96	0	2.16	0	0	0	0	1.09	0	0	0
comp11508_c0	0.51	0.45	1.22	0.44	4.59	2.42	5.9	6.16	6.19	5.16	4.64	3.37	1.04	0.41	0.57	1.22	6.16	4.22	9.23	6.9	1.41	1.65	9.03	7.72
comp115100_c0	0	0	0	0	0	0	0	0.17	0	0	4.5	4.7	0	0	0	0	0	0	0.45	0.28	0	0	0.18	0
comp11510_c0	0	0	0	0	0	0	0.06	0	0	0	3.25	3.27	0	0	0	0	0	0	0.16	0.08	0.07	0	0	0.16
comp115117_c0	0	0	0	0	0	0	0	0	0	0	2.47	0	0	0	0	0	0	0	0	0	0	0	0	0
comp115118_c0	0	0	0	0	0	0	0.04	0.12	0	0.16	6.43	6.11	0	0	0	0	0	0	0.2	0.32	0.07	0.02	0.13	0.36
comp11511_c0	0	0.69	0	0	0	0	0	0	0	0	0	0	0	0	0	0	0	0	0	0	0	0	0	0
comp115122_c0	0	0.4	0	0	0	0.36	0	0.47	0	0	0	0	0	0	0.42	0	0	0	0.51	0.53	0	0	0	0
comp11512_c0	0	0	0	0	0	0	0	0.26	0	0	4.5	3.55	0	0	0	0	0	0	0	0.29	0	0	0	0.25
comp11513_c0	0	0	0	0	0	0	0	0	0	0.37	0	0	0	0	0	0	0	0.45	0	0	0	0	0.5	0
comp11514_c0	0	0	0	0	0	0	0	0.14	0	0	2.6	2.3	0	0	0	0	0	0	0.22	0.08	0	0	0.29	0.23
comp11516_c0	0	0	0	0	0	0	0	0.3	0	0.24	5.65	3.34	0	0	0	0	0	0	0	0.33	0	0	0.32	0
comp11517_c0	0	0	0	0	0	0	0	0	0	0	0	0	0	0	0	0	0	0	0	0	0	1.06	0	0
comp11518_c0	0	0	0	0	0	0	0	0.14	0	0.23	3.81	3.19	0	0	0	0	0	0	0	0.8	0	0	0.3	0.15
comp115194_c0	0	0	0	0	0	0	0.59	0	0.61	0.53	1.51	0	0.55	0.56	0	0	0.51	0.64	0	0	0	0.61	0	0
comp1151_c0	0	0	0	0	0	0	0	0	0	0.15	0.43	1.62	0	0	0	0	0	0	0	0.22	0	0	0	0
comp1151_c1	0	0	0	0	0	0	0	0	0	0	5.34	0	0	0	0	0	0	0	0	0	0	0	0	0
comp115200_c0	0.22	0.3	0.28	0.15	0.12	0.2	0.06	0.55	0.07	0	0.35	0.22	0.07	0.26	0.07	0.2	0.17	0.23	0.25	0	0.16	0.07	0.08	0.53
comp11522_c0	0	0	0	0	0	0	0	0	0	0	0	0	0.83	0.89	0	0	0	0	0	0	0	0	0	0
comp115235_c0	0	0	0	0	0	0	0.03	0.22	0	0	2.32	2.38	0	0	0	0	0	0	0.33	2.29	0.03	0	0.57	0.26
comp115239_c0	0	0	0	0	0	0	0	0	0	0	0.86	0	0	0	0	0	0	0	0	0	0	0	0	0
comp115247_c0	0	0	0	0	0	0	0	0.12	0	0.15	7.06	6.02	0	0	0	0	0	0	0.34	0.28	0	0	0.4	0.36
comp11524_c0	0	0	0	0	0	0	0.15	0.18	0	0	5.5	2.97	0	0	0	0	0	0	0	0	0	0	0	0.18
comp11525_c0	0	0.12	0	0.06	0	0.17	0	0.06	0.17	0.05	0.14	0.36	0.06	0.11	0.06	0	0	0.06	0	0.07	0.13	0.06	0	0.22
comp11526_c0	0	0	0	0.95	0	0	0	0	0	0	0	0	0	0	0	0	0	0	0	0	0	0	0	0
comp11527_c0	0.28	0.26	0.4	0.56	0	0.24	0	0	0	0	0.33	0	0.38	0	0.27	0.13	0.42	0	0	0	0	0	0	0
comp115286_c0	0.12	0	0	0.25	0.39	0.33	0.21	0.13	0.22	0.1	0.29	0	0.57	0.42	0.8	1.33	0.27	0.49	0.14	1.15	0.64	0.23	0.41	0.14
comp115295_c0	0	1.45	0	0	0	0	0	0	0	0	0	0	1.44	0	0	0	0	0	0	0	0	0	0	0
comp11529_c0	8.59	4.81	6.52	6.23	3.91	2.17	12.88	9.64	5.86	1.21	3.59	4.59	4.71	6.53	12.85	4.5	6.21	2.93	11.84	4.04	2.96	2.93	6.88	5.67
comp115306_c0	0	0	0	0	1.73	0.77	0.94	2.37	0	2.44	0	6.08	1.64	0.87	0	0.98	0	0	1.27	1.31	0	0.96	1.14	0.73
comp11530_c0	0	0	0	0	0	0	0	0.49	0	0	2.08	0	0	0	0	0	0	0	0	0	0	0.42	0	0
comp11531_c0	0	0	0.14	0	0	0	0	0.15	0	0	0	0	0.14	0	0	0	0	0.15	0	0	0	0.27	0	0.16
comp115328_c0	0	0	0	0	0	0	0.04	0.05	0.04	0	6.8	4.98	0	0	0	0	0	0.04	0.3	0.52	0	0	0.4	0.43
comp11532_c0	6.34	3.5	4.95	5.72	1.84	3.17	3.01	4.98	2.07	1.81	1.3	3.3	3.82	5.74	5.53	5.76	2.16	0.55	5.99	4.84	0.56	0.52	1.87	3.83
comp115330_c0	0	0	0	0	0	0	0.08	0.34	0	0.08	5.46	6.43	0	0	0	0	0	0	0.37	0.5	0	0	0.48	0.17
comp11533_c0	0	0	0	0	0	0	0.04	0	0	0.12	5.01	2.57	0	0	0	0	0	0	0.32	0.34	0	0	0.49	0.53
comp115349_c0	0	0	0	0	0	0	0	0	0	0	0	0	0	0	0	0	0	0	0	0	0	0	0	0
comp11534_c0	0	0	0	0	0	0	0	0	0	0	0	0	0.29	0.55	0	0.29	0.24	0	0	0	0	0.3	0.36	0
comp11536_c0	0	0	0	0	0	0	0	0.05	0	0.07	3.73	1.95	0	0	0	0	0	0	0.15	0.46	0	0.04	0.5	0.37
comp11537_c0	0	0	0	0	0	0	0	0	0	0	0	0	0	0	0	0	1.59	0	1.25	1.29	0	0	0	0
comp11539_c0	0	0	0	0	0	0	0.04	0.04	0	0.1	5.05	4.74	0	0	0	0	0	0	0.09	0.42	0	0	0.32	0.15
comp115404_c0	0	0	0	0	0	0	0	3.14	0	1.99	0	0	0	2.16	0	0	0	0	0	0	0	0	0	0
comp115409_c0	0	0	0	0	0	0	11.13	0	0	0	0	0	0	0	0	0	0	0	0	0	0	0	0	0
comp11540_c0	0	0	0	0	0	0	0.17	1.02	0	0.16	0.9	0	0	0	0	0	0	0	0.44	0.46	0	0	0.86	0.41
comp11541_c0	0	0	0	0	0	0.45	0	0	0	0	0	0	0.47	0	0	0	0	1.1	0	0	0	0	0	0
comp11542_c0	0	0	0	0	0	0	0	0	0	0	0	0	0	0	2.27	0	0	0	0	0	0	0	0	0
comp11542_c1	0.55	0	0	0.53	0	0	0	0	0	0	0	0	0.91	0.91	0	0.5	0	0	0	0.65	0	0	0	0
comp115437_c0	0	1.39	1.54	3.69	0	0	0	0	0	1.43	0	0	0	0	1.92	0	0	1.73	2.37	0	0	0	0	0
comp11543_c0	0	0	0	0	0	0	0	0	0	0	0	0	0	0	0	0	0	0	0	0	0	0	0	0
comp11546_c0	0	0	0	0	0	0	0	0	0	0	0	0	0	0	0	0	2.4	0	0	0	0	0	0	0
comp115474_c0	0	0	0	0	0	0	0	0	1.4	0	0	0	0	0	0	0	0	0	0	0	0	0	0	0
comp11547_c0	0	0.07	0.06	0.07	0	0.12	0	0.48	0	0	1.55	0	0	0	0.12	0.06	0	0	0.22	0	0	0	0	0
comp115483_c0	0	0	0	0	0	0	0	0	0	0	6.26	6.56	0	0	0	0	0	0	0	0.88	0	0	0.67	0.99
comp11548_c0	0	0	0.36	0	0	0.34	0	0	0	0	0	0	0	0.86	0	0	0	0	0	0	0	0	0	0
comp115494_c0	0	0	0.54	0	0	0.49	0	0	0	0	0	0	0	0	0	0	0	0.61	0	0	0	0	0	0.51
comp11549_c0	0	0	0	0	0	1.28	0	0	0	0	0	5.61	0	0	0	0	0	0	0	0	0	0	0	0
comp1154_c0	0	0	0.68	0	0	0	1	0	0	0	0	0	0	0	0.36	0	0	0	0	0	0.38	0.35	0	0
comp115505_c0	0	0	0	0	0	0.89	0	0	0	0	0	0	0	0	0	0	0	0	0	0	0	0	0	0
comp11550_c0	0	0	0	0	0	0	0.02	0.06	0	0.05	2.64	2.15	0	0	0	0	0	0	0.03	0.26	0.03	0	0.16	0.1
comp11551_c0	0	0	0	0	0	0	0.81	0	0	0	0	0	0	0	0	0	0	0	0	0	0	0	0	0
comp115523_c0	0	0	0	0.22	0	0.2	0	0	0	0.19	0	0	0	0.39	1.27	0.41	0.17	0	0.76	0.27	0	0	0.25	0
comp11553_c0	0	0	0	0	0	0	0	0	0	0	2.99	3.23	0	0	0	0	0	0	0	0.87	0	0	0	0
comp115542_c0	0.45	0.4	0.39	0.44	0.36	0.37	0	0	0	0.36	1.02	0	0	0	0.43	0.41	0.67	0	0	0	0	0	0	0
comp115557_c0	0	0	0	0	0	0	0.09	0.03	0	0.03	3.11	2.24	0	0	0	0	0	0	0.37	0.08	0.04	0.03	0.04	0.08
comp11556_c0	0	0	0	0	0	0	2.06	0	0	0	0	0	0	0	0	0	0	0	0	0	0	0	0	0
comp115577_c0	0	0.98	0	0	0	0	0	1.42	0	0	0	3.61	0.95	1.03	0	0	0	0	1.53	0	0	0	0	0.81
comp11557_c0	0	0	0	0.39	0	0	0	0.86	0	0.65	0	0	0	0	0	0	0	0	0	0	0	0	0	0
comp11558_c0	0	0	0	0	0	0	0	0	0	0	0	0	0	0.39	0	0	0	0	0	0	0	0	0	0
comp11560_c0	0	0	0.25	0	0.22	0	0	0.58	0	0	0	0	0	0	0.26	0.5	0	0	0	0.33	0	0	0.3	0
comp11561_c0	0	0	0	0	0	0	0	0.22	0	0	5.69	2.39	0	0	0	0	0	0	0	0.24	0	0	0.23	0
comp11562_c0	0	0	0.13	0	0.11	0.13	0	0	0	0	0	0	0	0.12	0.14	0.13	0	0	0.16	0.17	0	0	0	0
comp11564_c0	0	0	0.55	0.62	0	0	0	0	0	0	0	0	1.05	0.53	0.62	0	0.96	0	0	0	0	0	0	0.52
comp115654_c0	0	0	0	0	0	0	0	0.41	0.03	0.08	5.95	4.94	0	0	0	0	0	0	0.24	1.59	0.03	0.03	0.21	0.11
comp115656_c0	0	0	0.31	1.03	0	0.58	0.3	0	0	0	0	0	0	0.59	0.33	0	0	0	0	0.41	0	0	0	0
comp115657_c0	0	0	0	0	0	0	0	0	0	0	0	0	0	0	0.8	0.77	0.63	0	0.48	1.01	0	0.39	0	0.77
comp11566_c0	0	0	0	0	0	0	0	0	0	0	0	0	0	0	0	0	0	0	0	0	1.25	1.22	0	0
comp115701_c0	0	1.84	0	0	0	0	0	0	2.48	1.99	0	0	0	0	0	0	0	0	0	0	0	0	0	0
comp11570_c0	0	0	0	0	0	0	1.04	0	0	0	0	0	0	0	0	0	0	0	0	0	0	0	0	0
comp11571_c0	0	0	0	0	0	0	0	0	0	0	0	0	0.11	0.42	0	0	0	0	0.27	0.14	0	0	0	0.14
comp115721_c0	0.1	0.19	0	0	0.38	0.6	0	0.2	0.26	0.32	0.22	0	0.99	0.25	0.09	0	0.21	1.15	0.11	0.22	0.2	0.09	0.11	0.11
comp115746_c0	0	0	0	0	0	0	0.04	0.11	0	0.22	5.76	4.06	0	0	0	0	0	0	0.23	0.3	0	0	0.11	0.43
comp11574_c0	0	0	0	0	0	0	0	0	0	0	1.24	0.78	0	0	0	0	0	0	0	0	0	0	0	0
comp11576_c0	0	0.23	0	0.35	0.09	0	0.1	0.12	0.11	0.1	0	0	0.22	0.4	0	0.1	0.17	0.35	0.26	0.14	0.24	0.11	0.13	0
comp11577_c0	0.45	0.42	1.02	1.11	1.42	1.16	0.19	0.47	0.41	0.37	2.06	0	0	0.76	0.63	0.61	1	0.44	0.25	0.26	0.92	1.03	0.99	0.23
comp115787_c0	0.35	0.64	0	0.69	0	0	0.3	0	0	0.28	0	1.01	0	0.59	0	0	0	0	0	0	0	0	0.38	0
comp11579_c0	0	0	0	0	0	0	0.34	0.42	0	0.32	1.78	0	0	0	0	0	0	0	0	0	0	0	0	0
comp11580_c0	2.98	4.32	4.75	3.2	2.95	1.53	3.94	2.36	1.13	1.18	1.97	1.55	3.43	3.34	3.29	3.26	2.58	4.82	2.46	2.28	1.66	2.03	4.51	4.48
comp115818_c0	0.07	0.36	0.14	0.22	0	0.27	0.19	0	0	0.12	0	0.22	0.49	0.19	0.2	0.26	0.05	0.44	0.65	0.26	0.31	0.48	0.25	0.52
comp115819_c0	0	0	0	0	1.11	0	0	0	1.25	0	0	0	0	0	0	1.28	0	1.27	0	0	0	0	1.47	0
comp11581_c0	0	0.55	0	0	0	0.25	0.26	0	0	0	0.68	0	0.79	0.5	0	0.27	0	0	0.34	0	0	0	0	0
comp11582_c0	0	0	0	0	0	0	0	0	0	0	0	0	0	0.64	0	0	0	0	0	0.45	0	0	0	0
comp115833_c0	0	0.27	0	0.87	0.93	0.5	1.26	0.62	0.53	0.24	0	0	0.26	0	0	1.32	0.22	0.86	0	0.69	0	0	0.32	0.29
comp11583_c0	0.24	0.12	0	0	0.05	0.11	0	0	0.22	0.05	0	0	0.17	0	0.11	0	0	0.06	0	0.07	0.32	0.33	0.07	0
comp115846_c0	0.33	0.22	0.52	0.11	0.35	0.44	0.38	0.12	0.3	0.09	0	0	0.1	0.19	0.41	0.6	0.08	0	0	0	0	0.1	0	0
comp11584_c0	0	0	0	0	0	0	0	0	0	0	0	0	0	1.92	0	0	0	0	0	0	0	0	0	0
comp115856_c0	0	0	0	0	0	0	0.07	0.18	0	0	6.19	3.26	0	0	0	0	0	0	0.19	0.3	0	0	0.76	0
comp11586_c0	1.24	0	1.02	0	1	0.87	0	0	0	0	0	3.54	0	1.01	0	0	0	0	0	0	0	0	0	0
comp11588_c0	0	0	0	0	0.53	0	0	0	0	0	0	0	0.54	0	0	0	0	0	0	0	0.64	0.6	0	0
comp11589_c0	0	0	0	0	0	1.87	0	0	0	0	0	0	0	0	0	0	0	0	0	0	0	0	0	0
comp115902_c0	0.34	0.94	0	0	0.27	0.28	0.29	0	0	0.28	0	0	0.89	0.29	0	0.31	0.25	0.67	0	0.4	0.34	0.62	0	0.33
comp11590_c0	0	0	0	0	0	0	0	0.17	0	0	3.47	1.45	0	0	0	0	0	0	0.09	0	0	0	0.09	0.19
comp11591_c0	0	0.65	0.65	0	0	0.58	0	0	2.08	0	0	0	0.62	1.91	0.75	0	0	0	0	0	0	0	0	0.59
comp115928_c0	0	0	0	0	0	0	0.05	0.06	0	0	3.02	4.48	0	0	0	0	0	0	0	0.41	0	0	0.07	0.21
comp11592_c0	0	0	0	0	0.39	0.39	0	0	0	0	0	0	0	0	0.46	0.88	0	0	0	0	0	0	0.53	0.42
comp115932_c0	0.89	0.4	0	0	0	1.09	0	0	0	0	0	0	0.38	0.37	0.85	0	0	0	0	0.53	0	0	0	0.4
comp11593_c0	0	0	0	0	0	0	0	0	0.02	0.04	3.86	3.5	0	0	0	0	0	0	0.08	0.21	0.05	0	0.18	0.06
comp115943_c0	0.96	0	0.22	0.72	0.19	0.83	0	0	0.44	0.99	0	0.7	0.65	0.41	0.45	0.43	0.18	0.24	0	0.28	0.74	1.77	0.53	0
comp11595_c0	0	0	0	0	0	0	0	0	0	0	0	0	0	0	0	0	0	0	0	0	0	0	0	0
comp11597_c0	1.06	0.33	1.9	0.35	0.28	0.59	1.23	1.13	0.32	0	0.81	1.02	0.62	0.75	2.03	0.96	1.06	1.19	2.42	1.68	0	0.32	1.16	0.67
comp11598_c0	0.09	0	0	0.17	0.07	0.23	0.07	0.18	0	0.07	0.2	0	0.25	0	0	0	0.13	0	0	0.1	0	0	0	0
comp11600_c0	0	0	0	0	0	0	0.21	0	0	0	0	1.75	0	0.2	0	0	0	0	0	0.28	0	0	0.26	0
comp116024_c0	0	0	0	0	0	0	7.54	0	0	0	0	0	0	0	0	0	0	0	0	0	0	0	0	0
comp116025_c0	0.17	0.16	0	0.67	0.8	0.89	0.58	0.18	0.31	0.56	0	0	0.47	0.43	0.32	0	0	0.34	0	0.79	0.35	0.78	0.19	0.37
comp11603_c0	3.64	5.04	1.42	2.52	3.07	7.22	3.9	4.46	4.32	2.48	0.84	2.53	14.96	10.74	8.37	14.92	19.41	21.82	17.59	17.6	17.52	17.31	26.77	22.04
comp116070_c0	0	0	0	1.01	0	0	0.92	0	0	0	0	0	0	0	2.06	0	0	0	1.25	0	0	0	0	0.72
comp116075_c0	0	0	0	0	0.15	0.16	0.32	0.15	0	0	0	0	0.16	0	0.18	0	0.42	0	0	0.22	0.19	0.52	0	0
comp11607_c0	3.31	3.21	3.07	3.03	4.67	7.37	9.57	8.22	7.19	6.73	2.47	2.96	5.32	4.56	5.36	10.36	11.83	4.42	11.06	14.16	6.97	5.04	9.25	7.44
comp116088_c0	0	0	0	1.01	0.84	0	0.92	0	1.89	0.8	0	0	0	0	0	0	0.8	0.98	0	0	0	0.95	0	0
comp11608_c0	0	0	0.07	0	0	0	0.07	0.51	0.03	0.23	7.65	8.14	0	0	0	0	0	0	0.51	1.71	0.04	0	0.76	0.69
comp116106_c0	0.32	0.89	0	0	0.76	0.54	0	0.68	0.58	0.26	0	0.92	0.56	0	0	0.29	0.24	0	0	1.13	0.32	0.29	0.7	0.62
comp11611_c0	3.53	4.26	17.9	20.5	14.41	4.04	24.93	40.39	7.08	5.89	11.49	11.88	4.98	9.55	27.52	24.45	18.72	14.31	24.47	30.27	2.75	2.77	21.37	19.78
comp116154_c0	0	0	0	0	0	0	0	2.6	0	0	0	0	0	0	0	0	0	0	0	0	0	0	0	0
comp11615_c0	0	0	0	0	0	0.65	0	0	0.17	0.15	0	0	0.34	0	0	0	0	0	0	0	0.39	0.34	0	0.4
comp116163_c0	0	0	0	0	0	0.65	0	0	0	0	0	0	0	0	0	0.8	0	0	0	0	0	0.79	0	0
comp116172_c0	0.22	0	0	0.43	0	0.38	0	0.23	0	0	0.5	0.63	0.39	0.74	0.61	0	0	0	0.49	0.25	0.22	0	0.24	0.91
comp11617_c0	0.16	0	0	0	0.13	0.43	0	0	0.15	0	0	0	0	0.14	0	0	0	0	0	0	0.51	0.3	0.18	0
comp1161_c0	0	0	0	1	0	0	0	0	0	0	0	0	0.79	0	0	0	0	0	0	0	0	0	0	0
comp11620_c0	0.15	0	0	0	0	0.4	0	0	0	0	0	0.44	0	0	0	0	0	0.15	0	0.18	0	0	0	0
comp11621_c0	0	0	0	0	0.62	0.58	0	0	0.69	0	0	0	0	0	0	0	0	0	0	0	0	0	0.83	0.59
comp116223_c0	0	0	1.66	0	0	0	0	2.11	0	0	1.46	1.85	0	0.54	1.25	0	0.98	0	0.75	0	0	0	0	0
comp11622_c0	0	0	0	0	0	0	0	0	0	0	0	0	0	1.13	0	0	0	0	0	0	0	0	0	0
comp116235_c0	1.37	0	0	0.44	0	0.74	0.79	0	0.41	0.73	0	0	1.16	0.76	0	0.82	0	0	0	0	0.45	1.24	0	0
comp116242_c0	0.44	0	0.77	0	0.7	0.36	1.14	0	0	0.35	0	0	0.75	0.37	0	0.4	0	0.43	0	2.09	0.44	0.4	0.48	0.39
comp116243_c0	0	0.42	0	0.46	0	0.76	0.41	0.5	0	0.37	0	1.34	0	0.78	0	0.85	0.7	0	1.07	0.56	0	0	0.51	0
comp116248_c0	0	0	0	0	0	0	0	0	0	0	0	0	0.39	0.18	0.2	0.19	0.63	0.21	1.43	0.5	0.65	0	0	0.22
comp11625_c0	0.57	0.5	0	0	0	1.35	0.99	0	0.51	1.35	1.28	0	0.94	0	0.55	0	0	0.55	0.66	0	1.67	1.55	0	0.48
comp11626_c0	0	0	0	0	0	0	0.02	0.09	0	0	2.48	2.59	0	0	0	0	0	0.02	0.05	0.22	0	0	0.07	0.05
comp11627_c0	0	0	0	0	0	0	0	0	0	0	0	0	0.82	0	0	0	0.36	0	0.56	0	0	0	0.53	0.42
comp11628_c0	0	0	0	0	0	0	0	0.3	0	0	4.6	7.48	0	0	0	0	0	0	0.65	0	0	0	0.32	0
comp116291_c0	0	0	0	0	0.47	0.46	0	0	0	0.46	0	0	0	0	0.57	0	0	0	0.68	0.71	0	0	0	0
comp11631_c0	0	0	0	0	0	0.12	0.06	0	0	0.17	0	0.2	0.06	0.17	0	0	0	0.13	0	0	0.07	0	0.07	0
comp11632_c0	0	0	0	0	0	0	0	0	0	0	2.41	2.69	0	0	0	0	0	0	0.13	0.13	0	0	0	0
comp116360_c0	1.23	0	0	0	0	0.67	0.35	0	0.74	0.99	0	0	0.35	0.69	0	0	0.92	0.4	0.47	0	2.04	2.61	0	0
comp116365_c0	0	0	0	1.59	0	0	0	0	0	0	0	0	0	0	0	0	0	0	0	0	0	0	0	0
comp11636_c0	0	0	0	0	0	0	0	0	0	0	0	0	0	0	0	0.95	0	0	0	0	0	0.93	0	0
comp11638_c0	0	0	0.81	0	0	0	0	0	0	0	2.18	0	0	0.8	0	0	0	0	0	0	0	0	0	0
comp11639_c0	0	0	0	0	0	0	0	1.05	0	0	4.22	2.69	0	0	0	0	0	0	0	1.16	0	0	0	0
comp1163_c0	0	0	0.18	0	0.32	0	0	0	0	0	0	0	0.55	0.17	0	0	0	0	0	0	0.21	0.18	0	0
comp116405_c0	1.13	0	0	0.74	0.3	0.31	0	0	1.02	0.61	0	0	0.33	0.32	0.36	0.34	0.84	0.74	0.43	0	0.76	0.34	0	0
comp11640_c0	0	0	0	0	0	1.18	0	0	0	0	0	0	0	0	0	0	0	0	0	0	0	0	0	0
comp11641_c0	0	0	0	0	0.17	0	0	0	0.39	0.54	0	0	0	0	0	0	0.16	0	0	0.26	0.22	0	0	0
comp11642_c0	0	0	0	0	0	0	0	0	0	0	0	0	0	0.92	0	0	0	0	0	0	0	0	0	0
comp11644_c0	0.51	0.48	0	0	0	0	0	0	0	0	0	0	0	0	0	0	0	0	0	0	0	0	0	0
comp11645_c0	0	0.85	0	0	0	0	0	0	0	0	0	0	0	0.87	0	0	0	0	0	0	0	0	0	0
comp116460_c0	0	0	0	0	0	0	0.21	0	0	0	0	0	0	0.41	0	0	0	0	0	0.57	0.25	0	0.53	0.25
comp11646_c0	0.08	0.13	0.04	0.04	0	0.23	0	0.13	0.16	0.11	0.5	0.5	0.04	0.11	0.04	0.04	0	0.04	0.09	0.15	0.14	0	0.05	0.15
comp116479_c0	0	0	0	0	0	0	0	0.05	0	0.13	2.9	3.63	0	0	0	0	0	0	0.17	0.34	0.05	0	0.17	0.18
comp11647_c0	0	0	0.25	0	0	0.23	0	0	0	0	0	0	0	0	0	0	0.2	0	0	0	0.28	0.5	0.6	0
comp116480_c0	13.67	3.25	27.72	6.7	5.64	5.84	8.25	2.68	8.51	1.72	5.18	0	11.39	3.75	18.7	13.05	3.61	4.13	5.81	2.96	0	0	4.94	5.94
comp11648_c0	0.17	0.06	0	0	0.22	0.1	0.29	0.06	0	0.09	0	0	0	0.1	0	0.35	0.08	0.06	0	0.32	0	0.05	0	0
comp11649_c0	0	0	0	0	0	0	0	0	0	0	0	0	0	0	0	0	0	0	0	0	0	0	0	0
comp1164_c0	0	0	0	0	0	0	0	0	0	0	0	0	0	0	0	0	0	0	0	1.72	0	0	0	0
comp116509_c0	0.45	0	0	0.44	0	0	0.39	0	0	0.36	0	0	0.38	1.51	0	0.41	0	0	0.52	0.54	0	0	0.98	0
comp11654_c0	0	0	0	0	0	0	0	0	0	0	2.3	0	0	0.84	0	0	0	0	0	0	0	0	0	0
comp116550_c0	0.18	0.17	0.17	0	0	0.48	0	0	0	0.3	0.42	0	0.66	0	0.17	0.16	0	0	0.41	0.21	0.38	0.17	0.2	0
comp11655_c0	0	0	0	0	0	0	0	0	0	0	1.79	3.17	0	0	0	0	0	0	0.1	0.37	0	0	0.3	0
comp116579_c0	0	0	0	0	0	0	0	0.14	0	0.11	4.51	3.29	0	0	0	0	0	0	0.15	0.21	0	0	0.3	0.16
comp116589_c0	0	0	0	0	0	0	0.03	0.07	0.03	0.08	4.9	5.65	0	0	0	0	0	0	0.26	0.73	0	0	0.11	0.2
comp11658_c0	0	0	0	0	0	0	0	0	0	1.72	0	0	0	1.87	0	0	0	0	0	0	0	0	0	0
comp116616_c0	0	0	0	0	0	0	0	0.6	0	0	7.8	3.28	0	0	0	0	0	0	0.32	0.67	0	0	0.62	0
comp11662_c0	0.26	0.13	0	0	0	0.35	0	0	0	0	0.31	0	0	0	0	0	0	0	0	0	0	0.12	0.15	0
comp116669_c0	0	0	2.07	0	0	0	0	3.04	0	0	0	0	0	0	5.28	0	0	0	3.29	0	0	0	0	0
comp11666_c0	0	0	0	0	0	0	2.73	0	0	0	0	0	0	0	0	0	0	0	0	0	0	0	0	0
comp116671_c0	0	0	0	0	0	0	0.13	0	0	0	3.6	5.71	0	0	0	0	0	0	0.4	0.3	0	0	0.29	0.12
comp116676_c0	0.99	0	0	0	0.26	0.44	0.29	0.35	0.3	0	0	0	0.46	0.57	0.46	0.3	0.62	0.49	0.37	0.77	0.17	0	0.73	0.54
comp116677_c0	0	0	0	0	0	0	0	0.21	0	0.22	6.92	6.84	0	0	0	0	0	0	0.46	0.78	0.05	0	0.41	0.31
comp11667_c0	0	0	0	0	0	0	0.36	0	0	0	0	0	0.71	0	0	0	0	0	0	0	0.42	0	0	0
comp11669_c0	0	0	0	0	0.36	0	0	0	0	0	0	0	0	0.37	0	0	0	0	0	0	0	0.41	0	0
comp116701_c0	0.21	0.31	0	0.16	0.41	0.43	0.22	0.16	0.09	0.22	0	0.46	0.05	0.18	0.1	0.09	0.23	0.1	0.4	0.24	0.05	0.19	0.23	0.5
comp116719_c0	0.23	0.22	0.63	0.69	0.18	0.4	0	0.24	0.21	0.38	0.53	0	0.63	0	0.65	0.42	0.34	0.23	0.52	1.36	0	0	0	0
comp11672_c0	0	0	0	0	0	0	0	0	0	0	0	0	0.43	0.2	0	0	0	0.24	0	0	0.25	0.22	0	0
comp116793_c0	0	0	0	1.15	0	0.84	0	1.34	0	0.91	2.66	3.4	0	0	2.36	0	1.82	0	0	0	0	1.08	1.28	1.56
comp11679_c0	0	0	0	0	0	0	0	0	0	0.04	1.68	2.25	0	0	0	0	0	0	0.06	0.06	0	0	0.17	0
comp11680_c0	0	0.88	0	0	0	0	0	0	0	0	2.47	0	0	0	0	0	0	0	0	0	0	0	0	0
comp116813_c0	0	0	0.12	0	0.1	0.11	0.33	0.13	0.12	0	0	0.37	0	0.22	0.47	0.8	0.09	0	0.28	0.44	0.13	0.12	0.28	0.14
comp11682_c0	0	0	0.34	0	0.31	0	0	0	0	0	0	0	0	0	0	0.7	0.29	0	0	0	0	0	0	0
comp116830_c0	0	0.17	0.55	0.23	0.23	0.11	0.2	0.18	0.16	0.1	0	0.17	0.44	0.45	0.38	0.58	0.65	0.35	0.52	0.88	0.12	0.11	0.13	0.21
comp116845_c0	0	0	0	0	0	0	0	0	0	0	0	0	0	0	0	0	0	0	2.66	0	0	0	2.27	0
comp116869_c0	0	0	0	1.25	0	0	1.14	0	3.51	0.98	0	0	0.97	0	1.28	0	1.98	0	1.56	1.61	0	0	0	0.82
comp11686_c0	0	0	0	0	0	0.57	0.29	0	0	0	0	0	0	0	0	0	0.25	0	0	0	0	0	0	0
comp116883_c0	0.08	0.23	0.07	0.16	0	0	0.2	0.25	0	0.07	0.18	0.23	0.07	0.14	0.22	0.14	0	0	0.26	0.09	0.08	0.22	0.18	0
comp11688_c0	0	0	0	0	0	0	0	0	0	0	0	0	0	0	0	0	0	0	0	0	0	0	0	1.07
comp1168_c0	0.39	0	0	0	0	0.32	0.34	0	0	0	0	1.12	0.34	0	0.37	0	0	0.38	0	0	0	0.36	0	0.72
comp11691_c0	0	0	0	0	0	0	0	0	0	0	2.06	2.22	0	0	0	0	0	0	0.28	0.59	0	0	0.14	0
comp116925_c0	0	0	0	0	0	0	0.17	0.99	0	0.07	5.25	5.05	0	0	0	0	0	0.04	0.18	1.71	0.04	0	0.49	0.24
comp116937_c0	0	0	0	0	0	0	2.4	0	0	0	0	0	0	0	0	0	0	0	0	0	0	0	0	0
comp11693_c0	0	0	0	0	0	0	0	0	0	0	0	0	0	0	2.06	0	0	0	0	0	0	0	0	0
comp116979_c0	0	0	0	0	0	0	0	0.26	0	0	5.9	4.82	0	0	0	0	0	0	0.28	0.59	0	0	0.14	0.43
comp11699_c0	0	0	0.2	0	0	0	0.38	0	0	0	0	0.64	0	0.37	0	0	0	0	0	0	0	0	0	0
comp117011_c0	0	0	0	0	0	3.26	0.39	1.43	0.8	0.71	0	0	0.38	0.37	0	0	0.33	1.3	0	0.53	0.44	0	0	0.4
comp11703_c0	0	0	0	0	0	0	0	0	0	0	0	0	0.66	0	0	0	0	0	0.28	0.29	0	0	0.54	0
comp117059_c0	0	1.55	0	2.11	0	1.39	0	0	0	0	0	0	0	5.29	0	0	0	0	0	0	0	0	0	0
comp11706_c0	0	0	0.59	0	0	0	0	0	0	0.54	0	0	0	0.57	0.67	0.63	0.52	0	0	0	0	0	0	0
comp11709_c0	0.69	0	0	0	0	0	0	0	0	0	0	0	0	0	0	0.63	0.52	0	0	0	0	0	0	0
comp11715_c0	0	0	0	0	0	0	0	0.07	0	0.06	1.86	1.75	0	0	0	0	0	0	0.22	0	0	0	0.15	0.24
comp117172_c0	0.11	0.11	0.1	0.22	0.09	0.59	0.19	0.23	0.1	0.37	0	0.32	0.21	0.38	0.51	0.89	0.33	0.22	0.25	0.77	0.12	0.2	0.61	0.13
comp11717_c0	0	0	0	0	2.12	0	0	0	2.4	0	0	0	0	0	0	0	0	0	0	0	0	0	0	0
comp11718_c0	0	0	0	0	0	0	1.94	0	0	0	0	0	0	0	0	0	0	0	0	0	0	0	0	0
comp11719_c0	1.6	0	0	0	0	0	0	0	0	0	0	0	0	0	0	0	0	0	0	0	0	0	0	0
comp117202_c0	0.18	0.12	0	0.25	0.48	0.83	0.21	0.06	0.22	0.52	0.29	0.36	0.41	0.48	0.06	0.16	0.23	0.37	0.07	0.57	0.32	0	0.2	0.51
comp11720_c0	0	0	0.15	0.16	0.51	0.14	0	0	0	0.81	0	0	0.3	0	0	0.44	0.36	0.16	0.18	0	0.17	0.15	0.18	0.71
comp117218_c0	0	0	0	1.8	0	0	0	0	0	0	4.17	0	0	0	0	0	1.44	0	0	2.36	1.7	3.39	0	0
comp117233_c0	0	0	0	0	0	0	0	0	0	0	0	0	0	0	0	0	0	0	0	0	0	0	0	0
comp117248_c0	0	0	0	0	0	0.38	0	0	0	0	0	0	0	0	0	0	0	0	0	0	0	0	0	0
comp117269_c0	0.83	0	0	0.41	0	0.34	0.36	0	0	0.33	0	0	0	0	0.39	1.51	0	0	0.95	0.49	1.25	0.38	0.45	1.52
comp11726_c0	0	0	0	0	0	0	0	0	0	0	0	0	1.15	0	0	2.93	0	0	0	0	0	0	0	0
comp11728_c0	0.14	0	0	0	0	0.24	0	0	0	0	0.32	0.4	0	0	0.13	0	0	0	0	0	0.14	0.13	0	0
comp11729_c0	0	0	0	0	0	0	0	0	0	0	2.74	2.4	0	0	0	0	0	0	0	0.41	0	0	0.13	0.27
comp11730_c0	0	0.31	0.29	0	0.25	0.28	0.28	0.17	0.14	0.53	0	0	0.29	0.14	0.15	0.29	0.12	0.48	0	0.37	0.17	0	0.53	0
comp117335_c0	0	0	0	0	0	0	0	0.46	0	0	6.02	6.33	0	0	0	0	0	0	0.49	0.77	0	0	0.48	0.46
comp11733_c0	0.09	0.09	0	0	0.07	0.09	0	0	0	0.16	0	0	0.36	0.25	0	0.09	0	0	0	0.55	0	0	0	0
comp117349_c0	0	0	0	0	0.91	0	0.99	0	1.02	0.86	2.51	0	0	0.92	1.11	0	0.86	1.05	0	1.39	0	0	0	0
comp117358_c0	0	0	0	0	0	0.58	0	0	0	0	0	0	0	0	0	0	0	0	0	0	0.74	0	0	0
comp117370_c0	1.65	0.96	0.95	0.54	0	0.44	0.96	0	0	0	0	0	0.46	2.29	1.06	0	0	0	0	0	0	0	0.6	0.46
comp117388_c0	0.28	0.25	0.02	0.04	0.05	0.64	0.33	0.04	0.17	0.07	1.15	1.08	0.12	0.28	0.02	0.02	0	0.29	0.09	0.12	0.3	0.4	0.16	0.18
comp11738_c0	0	0	0	0	0	0	0.04	0.25	0.04	0.12	3.83	4.66	0	0	0	0	0	0	0.11	0.61	0.05	0	0.05	0.35
comp11739_c0	0	0	1.17	0	1.16	0	1.27	0	0	0	3.21	0	1.07	0	0	1.34	0	0	0	0	0	0	0	0
comp11740_c0	0	0	0	0	0.3	0	0	0.81	0	0.31	0	0	0.33	0	0	0	0	0	0	0	0	0	0	0
comp11741_c0	1.29	0	0	0	0	0.9	0	0	0	0	0	0	0	0	0	0	0	0	0	1.61	0	0	0	0
comp11742_c0	0	0	0	0	0	0	0	0	0	0	0	0	0.19	0	0	0	0.15	0	0	0	0.21	0.19	0	0
comp117430_c0	0.22	0.13	0.04	0.13	0.17	0.72	0.15	0.05	0.12	0.3	0	0.13	0.13	0.3	0.08	0.08	0	0.26	0.05	0	0.97	0.53	0.15	0
comp11743_c0	0.34	0.65	0	0	0	0	0	0	0.15	0.14	0	0.49	0.16	0	0.16	0	0	0.17	0	0.2	0.52	0.16	0	0.18
comp117443_c0	1.8	0	0	0	0	0	0	0	0	0	0	0	0	0	0	0	0	0	0	0	0	0	0	0
comp117452_c0	0	0	0	0	0	0.86	0	0	0	0	0	0	0	0	0	0	0	0	0	0	0	0	0	0
comp117453_c0	0	0.23	0	0	0	1.05	0	0	0.22	0	0	0	1.54	0.62	0.23	0.66	0	0.24	0.55	0.86	1.5	0.22	0	0
comp11745_c0	0	0	0	0	0	0	0	0.47	0	0	0	1.26	0	0	0	0	0	0	0	0	0	0	0	0
comp11747_c0	0	0.89	0	0	0	0	0	0	0	0.86	2.51	3.21	0	0	0	0	0	0	0	0	0	0	0	0
comp11749_c0	0	0	0	0	0	0	0	0	0	0.1	8.52	5.19	0	0	0	0	0	0	0.5	0.52	0.15	0	0.33	0.33
comp117567_c0	0	0.14	0.07	0.28	0.22	0.44	0.3	0.07	0.25	0.41	0	0	0.33	0.06	0.13	0.06	0.21	0.07	0.23	0.08	0.22	0.39	0.39	0.08
comp117568_c0	0	0	0	0	0	0	0.07	0.8	0	0.29	7.58	9.26	0	0	0	0	0	0	0.19	0.4	0	0	0.38	0.1
comp117569_c0	1.31	0	0	1.28	1.07	4.59	0	0	1.2	0	0	0	0	1.08	0	1.22	0	0	0	0	0	0	0	0
comp11758_c0	0.37	0	0	0	0	0.16	0	0	0	0.16	0	0.54	0.17	0	0	0	0	0	0.21	0	0	0	0	0
comp117599_c0	0	0.48	0	0.53	1.3	0.86	0	0	0.49	0.43	0	1.56	0.45	0.45	0.52	0.5	0	0	0.63	0	2.14	0	0	0.46
comp1175_c0	0	0.22	0.21	0.23	0.18	0.2	0.2	0.24	0	0	0	0	0	0.99	0.22	0.63	0.34	0	0	0	0.48	0.21	0	0
comp117605_c0	7.89	10.18	4.31	3.83	8.53	10.1	4.66	1.49	10.76	6.99	2.94	3.76	4.94	2.15	2.61	6.12	9.1	6.08	1.6	8.21	8.58	5.99	5.65	5.83
comp11760_c0	0	0	0	0	0	0	0	0.14	0	0.08	2.81	1.96	0	0	0	0	0	0	0.05	0.1	0	0	0.15	0.05
comp11762_c0	0	0	0	0	0.05	0	0.23	0.19	0.06	0.15	0.31	0	0.06	0.06	0.08	0	0.05	0	0.2	0	0	0	0	0.11
comp117630_c0	0	0	0	0	0	0	0.1	0.28	0	0.13	5.85	6.09	0	0	0	0	0	0	0.26	0.73	0	0.11	0.22	0.09
comp11763_c0	0	0	0	0	0	0	0	0	0	0.33	1.87	2.37	0	0	0	0	0	0	0	0	0	0	0	0
comp117643_c0	0	0.02	0	0	0	0	0.02	0.24	0	0.15	4.9	3.83	0	0	0	0	0	0	0.21	0.35	0	0.04	0.31	0.08
comp11764_c0	0	0	0	0	0	0	0	0	0	0	2.65	1.76	0	0	0	0	0	0	0	0.23	0	0	0.07	0.16
comp117667_c0	0	0	0.15	0	0	0	0	0.35	0	0	6.93	7.75	0	0	0	0	0	0	0.37	0.19	0	0	0.18	0.36
comp117669_c0	0.15	0.15	0	0.15	0.36	0.54	0	0.48	0.28	0.76	0	0	0.42	0.13	0.28	0.41	0.57	0.15	0.88	0.89	0.16	0.42	0.34	0
comp117670_c0	0	1.2	0	0	0	0	0	0	0	1.21	0	0	1.18	1.31	0	1.5	1.24	0	0	0	0	0	0	0
comp11767_c0	0	0	0	0	0	0	2.62	0	0	0	0	0	0	0	0	0	0	0	0	0	0	0	0	0
comp11768_c0	0	0	0	0	0	0	0	0	0.33	0	0	0	0	0	0	0	0.27	0	0	0	0	0	0	0
comp117694_c0	0	0	0	0	0	0	0.39	0.7	0	0.28	3.65	5.24	0	0	0	0	0	0	0.25	1.04	0	0	0.25	0.38
comp117703_c0	0.06	0.06	0.25	0.07	0.36	0.47	0.34	0.13	0.24	0.11	0	0	0	0.11	0.06	0.23	0.1	0.33	0.22	0.08	0.14	0.42	0.15	0
comp117708_c0	0	0	0	0	0	0.46	0	0	0	0	0	0	0.96	0	0	0	0	0	0	0	0	0.53	0	0
comp11770_c0	0.23	0	0	0	0	0.2	0	0	0	0	0	0	0	0	0	0	0	0	0	0	0	0	0	0.24
comp11771_c0	0	0	0	0	0	0	0	0	0	0	0	0	0	0.49	0	0	0	0	0	0	0	0	1.27	0
comp117730_c0	0	0	0.66	1.1	0.3	0.62	0.65	0	0.34	0	0	1.08	0	0.31	0	1.02	0.56	1.47	0.85	0	0	0	0.82	0.7
comp117732_c0	0	0	0	0	0	0	0	0.15	0	0.12	2.34	5.25	0	0	0	0	0	0	0.24	0.33	0	0	0	0.25
comp117754_c0	4.82	0	0	0	1.99	0	0	0	0	0	0	0	0	0	2.48	0	0	0	0	0	0	0	0	0
comp11776_c0	0.28	0.18	0.35	0.56	0.15	0	0.24	0.29	0	0.16	0.43	0.82	0.26	0.32	0.17	0.34	0.14	0.19	0.1	0.11	0	0.17	0.21	0.11
comp11777_c0	0	0	0	0	0	0	0.61	0	0	0	0	0	0	0.58	0	0	0	0	1.64	0	0	0	0	0
comp117787_c0	0	0	0	0	0	0	0.26	0.16	0	0	3.04	5.72	0	0	0	0	0	0	0.85	1.06	0	0	1	0.5
comp117788_c0	0	0	0	0	0	0	0	0	0	0	0	0	0	0	0	0	0	0	0	0	0	0	0	0
comp117789_c0	11.35	1.39	0	1.85	1.55	8.74	10.19	0	7	2.86	0	0	0	1.55	0	0	0	0	0	0	0	0	0	0
comp11781_c0	0	0	0	0	0	0	0.08	0.19	0	0.08	1.9	1.85	0	0	0	0	0	0	0	0.95	0	0	1.01	0.1
comp117844_c0	0.35	0.34	0.16	0	0.14	0.31	0.15	0.18	0.16	0.44	0.41	0.51	0.49	0	0	0.32	0.13	0.18	0.2	0.83	0	0.16	0.39	0.19
comp11786_c0	0	0	0	0	0	0	0	0.1	0	0	1.95	1.58	0	0	0	0	0	0	0.2	0.23	0	0	0	0.1
comp117878_c0	0	1.16	0	0	0	0	0	0	0	0	0	0	0	1.25	0	0	0	0	0	1.93	1.42	0	0	0
comp117883_c0	0.66	0	0	0	0	0.51	0	0	0	0	0	0	0.54	0	0	0.6	0.49	0	0	0	0	0.6	0	0
comp117886_c0	0.34	0.38	0.23	0.24	0.11	0.54	0.06	0.14	0.16	0.09	0	0.1	0.4	0.51	0.03	0.22	0.1	0.28	0.04	0.2	0.37	0.29	0.12	0.04
comp11788_c0	0.1	0	0	0	0	0.18	0	0	0.18	0.34	0	0	0.19	0.26	0	0.09	0	0.1	0	0	0.1	0.18	0	0
comp11789_c0	0	0	0	0	0	0	0	0	0	0	2.62	0	0	0	0	0	0	0	0	0	0	0	0	0.24
comp117919_c0	0	0	0	0	0	0	0	0	0.38	0	0	0	0	0	0	0	0	0	0	0	0	0	0	0
comp117929_c0	0	0	0	0	0	0	0	0	0	0	0	0	0	0	0	0	0	0	0	0	0	0	0	0
comp11792_c0	0	0	0	0	0	0	0.11	0	0.24	0	0	0	0.12	0	0	0	0	0	0	0.16	0.14	0.12	0.15	0
comp117934_c0	0.4	0.4	0.19	0.1	0	0.63	0.35	0.1	0.09	0.08	0	0	0.19	0.52	0.28	0.18	0	0	0.23	0	0.11	0.19	0.11	0
comp117944_c0	0.32	0.13	0.12	0.39	0.26	0.06	0.22	0	0.18	0.05	0.15	0.19	0.31	0.45	0.17	0.47	0.24	0.13	0.44	0.45	0.07	0.06	0.51	0.19
comp117948_c0	0.22	1.04	0	0.44	0.35	1.14	0.19	0	0.6	0.91	0	0	0.4	0.56	0.41	0.4	0	0.44	0	0.26	0.23	0.2	0	0.23
comp117952_c0	0.25	0.36	0.11	0	0.1	0.66	0	0.13	0.22	0.21	0	0	0.34	0.11	0	0	0.18	0.12	0	0.14	0.13	0.57	0.14	0
comp117956_c0	0.14	0	0	0	0	0.24	0.23	0.14	0.37	0.23	0	0	0	0	0	0.25	0.51	0	0.3	0.64	0	0	0.45	0.3
comp11796_c0	0.1	0.1	0.16	0	0.26	0.22	0.03	0	0.25	0.2	0.16	0.1	0.16	0.12	0.09	0.15	0.03	0.17	0.04	0.27	0.14	0.09	0.11	0.12
comp117985_c0	0.29	0.56	0.27	0	0.11	0.38	0.12	0.15	0	0	0.33	0	0.13	0.25	0	0.26	0	0.28	0	0.17	0.15	0.13	0	0
comp11800_c0	0	0	0	0	0	0	0	0	0	0	0	0	0	0	0	0	0	0	0	0	0	0	0	0
comp118021_c0	0.11	0.28	0.21	0.11	0.48	0.3	0.29	0.46	0.05	0.24	0.13	0	0.21	0.19	0.1	0	0.29	0.06	0.12	0.13	0.12	0.31	0.37	0.6
comp11802_c0	0.06	0	0.06	0	0	0.17	0	0	0	0	0	0	0.29	0.11	0	0	0	0	0	0	0.32	0.17	0	0
comp11804_c0	0	0	0	0	0	0	0	0	0	0.15	1.86	1.83	0	0	0	0	0	0	0.2	0.86	0	0	0	0
comp11805_c0	0.41	0.37	0.36	0.4	0	0	0	0.44	0.37	0	0	0	0	0.34	0	0	0	0	0	0.97	0	0	0	0
comp118067_c0	0	0	0	0	0	0	0	0	0	0	0	0	0	0	0	0	0	0	0	0	0	0	0	0
comp118075_c0	0	0	0	0	0	0	0	0	0	0	0	0	0	0	0	0	0	0	0	3.45	0	0	0	0
comp11807_c0	0	0	0	0	0	0	0	0	0	0.23	0	0	0	0	0	0	0.21	0	0	0	0	0	0.31	0.56
comp118095_c0	0	0	0	0	0.58	0.56	0	0	0.66	1.14	0	0	0	0	0	0	0.55	0	0	0	0.7	1.32	0	0
comp118104_c0	0	0	0	0	0	0	0.41	0	0	0	2.16	4.1	0	0	0	0	0	0	0	0	0	0	0	0.42
comp11812_c0	0	0	0	0	0	0	0.89	0	0	0	0	0	0	0	0	0	0	0	0	0	0	0	0	0
comp118132_c0	0	0	0	0	0.42	0.12	0.12	0.28	0.37	0.11	0	0.39	0	0	0	0	0.1	0.13	0	0	0.14	0	0	0
comp118147_c0	0	0	0	0	0	0	0.17	0.1	0	0	3.14	3.67	0	0	0	0	0	0	0	0.67	0	0.09	0.43	0.22
comp118149_c0	0	0	0	0	1.88	0	0	0	0	0	0	0	0	0	0	2.17	0	0	0	0	0	0	0	0
comp11814_c0	0.31	0.29	0	1.22	0.25	0	0.27	0	0	0	0	0.89	0.82	0	0.87	0.28	0.69	0.61	0	0.36	0.31	0.28	0.34	0.3
comp118152_c0	0.27	0	0.12	0	0.74	0.71	0.23	0.14	0.24	0.78	0	0	0.5	0	0.12	0.12	0	0.13	0.15	0.47	0.42	0.74	0.15	0
comp118163_c0	0.92	0.27	0.44	0.09	0.15	0.92	0	0.29	0.17	0.94	0.22	0	0.26	0.24	0.34	0.33	0.21	0.28	0	0.43	0.49	0.26	0	0.11
comp118164_c0	0.9	0.28	0	1.19	0.24	0	0	0	0	0.25	0	0	0.8	1.28	0.28	1.09	0.45	0.59	0	0.36	0.61	0.28	0	0
comp118178_c0	0	0	0.85	0	0	0.75	0	2.29	0.93	0	0	0	2.38	0	0	0	0	0	1.23	0	0.97	0	0	0.71
comp11817_c0	2.04	0	0	0	0	0	0	0	0	0	0	0	1.47	0	0	0	0	0	0	0	0	0	0	0
comp118203_c0	0.37	0.36	0.12	0.25	0.39	0.22	0.43	0	0.34	0.31	0	0.36	0.12	0.11	0.23	0.45	0.74	0.25	0.14	0.44	0.26	0.46	0.42	0.14
comp11822_c0	0	0	0	0	0	0	0.07	0.13	0	0.07	2.35	1.51	0	0	0	0	0	0.03	0.03	0.42	0.03	0.02	0.2	0.09
comp118246_c0	1.64	0	0	0	1.33	1.1	0	0	1.5	0	0	0	2.41	1.34	1.65	0	1.27	1.5	0	0	1.51	1.5	0	0
comp11825_c0	0	0	0	0	0	0	0	0.48	0	0	2.02	0	0	0	0	0	0	0	0	0	0	0	0	0
comp11827_c0	0	0	0	0	0	0	0.22	0.26	0.23	0	0.58	0	0.23	0.21	0	0	0	0	0	0	0.26	0.46	0	0
comp118281_c0	0	0.52	0.33	0.18	0.85	1.1	0.47	0	0.16	0.15	0	0	0.33	0.62	0	0.32	0.27	0	0.61	0.21	0	0	0.2	0.77
comp118285_c0	0.76	0.69	0	0	0.91	0.63	0.33	0	0.69	0.92	0.86	1.09	0.33	0	0	0	0.28	0	0	0	0.76	0.69	0	0
comp118293_c0	0	0	0	0	0	0	0	0.1	0	0	4.32	3.25	0	0	0	0	0	0.09	0.1	0.22	0	0	0.41	0.11
comp11829_c0	0	0	0	0	1	0.87	0	0	0	0	0	0	0	0	0	0	0	0	0	0	0	0	0	0
comp1182_c0	0	0	0	0	0	1.53	0	0	0	0	0	0	0	1.97	0	0	0	0	0	3.14	0	2.24	0	0
comp11831_c0	0	0.08	0	0	0.31	0.14	0	0.08	0.14	0.07	0	0	0.22	0.27	0.15	0.21	0	0	0	0.18	0.08	0.15	0	0
comp118323_c0	1.4	0	0.6	0	0	0	0	0	0.63	0	0	0	0.57	0	0.68	0	0	1.34	0	0	0.68	0	0.75	0
comp118325_c0	2.09	0.84	0.87	2.03	0.84	0	0	0	0	0	0	0	1.61	1.71	0	0	0	0.98	1.25	0	0	1.9	0	0
comp11834_c0	0.22	0.11	0	0	0.35	0.5	0.1	0	0	0.19	0	0	0	0	0.21	0.1	0	0	0.25	0.13	0.47	0	0	0
comp11836_c0	0	0.59	0	0	0	0	0	0	0	0	0	0	0.56	0	0	0.63	0.52	0	0.81	0	0	0	0	0.54
comp118383_c0	0.48	0	0	0	0.13	0.29	0	0	0	0.13	0	0	0.45	0.42	0.15	0.15	0	0	0	0.19	0.17	0.75	0	0
comp11838_c0	0	0	0	0	0.13	0	0	0	0	0	0	0.23	0.08	0.14	0.15	0.14	0.18	0.16	0	0.18	0.08	0	0.27	0.19
comp118390_c0	0.98	0.44	0.43	0	0.39	0.79	0.43	0	0	0.39	0	0	1.24	0.41	0.47	0.45	0.73	0	0.56	0.59	0	0	0.53	0
comp118391_c0	0	0	0	0	0	0	0.17	0.14	0	0	4.22	3.14	0	0	0	0	0	0	0.45	0.47	0	0	0.45	0.47
comp118399_c0	0	0	0	0	0	0	0	0.15	0	0	4.81	4.1	0	0	0	0	0	0	0.08	1.03	0	0	0	0.09
comp118428_c0	0	0	0	0	0	0	0	3.24	0	0	0	0	0	0	0	0	2.17	0	0	0	0	0	0	1.33
comp11842_c0	0	0.05	0	0	0	0	0.04	0.15	0	0.04	0.22	0.42	0.04	0	0.09	0.04	0	0	0.89	0.22	0.05	0.04	0.05	0
comp118443_c0	0	0.39	0.19	0	0.48	0.18	0.18	0	0	0.67	0.47	0	0	0.35	0.19	1.29	0.61	0.2	0.46	0.72	0.21	0.75	0.23	0.43
comp118445_c0	0.08	0	0.07	0.04	0.29	0.09	0.05	0.18	0.31	0.31	0	0	0.18	0.07	0.25	0.27	0.45	0.48	0.4	0.22	0.36	0.35	0.41	0.45
comp11845_c0	0	0	0	0	0	0	4.12	0	0	0	0	0	0	0	0	0	0	0	0	0	0	0	0	0
comp118463_c0	0	0	0	0	0	0	0	0	0	0	0	0	0	0	0	0	0	0	0	0	0	0	0	0
comp118465_c0	0	0	0	0	0	1.22	1.66	0	0	0	0	0	0	0	0	0	0	0	0	0	0	0	0	0
comp11846_c0	0.28	0	0	0	0	0	0.48	0.29	0	0	0	0	0.25	0	0.26	0.25	0	0.27	0.31	0.32	0	0	0.3	0
comp11847_c0	1.29	1.84	3.17	5	1.04	0.9	1.14	1.45	0	2.93	0	0	2.91	4.28	5.13	4.79	0	2.28	1.56	1.61	0	0	0	0.82
comp1184_c0	0	1.07	0	0	0	0.97	0	0	0	0	0	0	0	0	0	0	1.08	0	0	0	0	0	0	0
comp11850_c0	0	0	0	0	0	0	1.01	0	0	0	0	0	0	0	0	0	0	0	0	0	0	0	0	0
comp11852_c0	1.12	0	0	0	0	0	0	0	0	0	0	6.43	0	0	0	0	0	0	0	0	0	0	0	0
comp11854_c0	0	0	0	0	0	0	0.79	0	0	0	0	0	0	0	0	0	0	0	0	0	0	0	0	0
comp11855_c0	0	0	0	0	0	0.8	0	0	0	0	0	0	0	0	2.22	0	0	0	0	0	0	0	0	0.75
comp11856_c0	0	0	0	0	0	0	0	0	0	0	1.73	0.73	0	0	0	0	0	0	0.57	0	0	0.23	0	0
comp11859_c0	0	0	0	0	0	0	0	0	0	0	0	0	0	0	0	0	0	0	0	0	0	0	0	0
comp1185_c0	0	0	0	0	0	0	0	0	0	0.62	0	0	1.27	0	0	0.73	0	0	0	0.97	0.76	1.44	0	0
comp118600_c0	0	1.1	0	0.62	0.51	1.99	0.56	0	0.58	1	0	0	2.62	1.06	0	0.58	0.48	0	0	0.77	0	1.16	0	0.52
comp118616_c0	0.71	1.95	0	0.35	0	0.59	0.61	0.38	0	0	0	0	0.31	1.2	0.34	0.96	0.79	0	0	0.84	0.36	0	0	0.34
comp118621_c0	0.14	0.54	0	0	0.55	0.49	0	0.14	0.76	0.46	0	0	0.39	0.48	0.13	0	0.1	0.14	0	0.16	0.29	0.51	0	0
comp11862_c0	0.77	0	0	0	0	0	0	0.85	0.69	0	0	2.2	0	0.64	0	0	0	0	0	0	0	0	0	0
comp118642_c0	0	0	0	0	0	0	0	0.04	0	0.09	6.3	4.09	0	0	0	0	0	0	0.23	0.35	0	0	0.34	0.08
comp11864_c0	0	0	0	0	0.14	0	0	0	0	0.14	0	0.51	0	0	0	0	0	0	0	0	0	0	0	0
comp118659_c0	0	0	0	0	0	0	0	0.16	0	0	6.8	9	0	0	0	0	0	0	0.35	0.18	0	0	0.34	0.17
comp11865_c0	0.09	0	0.09	0.1	0.3	0	0.08	0.29	0.09	0	0.22	0	0.18	0.16	0.18	0.09	0.21	0.09	0.21	0.22	0	0	0	0
comp11866_c0	0	0	0	0	0	0	0	0	0	0	2.76	0	0	0	0	0	0	0	0	0	0	0	0.33	0
comp118679_c0	0	0	0	0	0	0	0	0	2.92	0	0	0	0	0	0	0	0	0	0	0	0	0	0	0
comp11868_c0	0	0	0	0.59	0	0	0	0	0	0	0	0	0	0	0	0	0	0	0	0	0	0	0	0
comp11868_c1	2.21	0	0.91	1.07	0	0	0	0	0	1.69	0	0	1.69	0	0	0	0	0	1.32	0	0	0	0	0
comp1186_c0	0	0	0	0	0	0.13	0	1.97	0	0	0.34	0	0	0	0	0	0	0	0.16	0	0.15	0	0	0.32
comp1186_c1	0	0	0	0	0	0	0	1.43	0	0	1.47	0	0	0	0	0	0	0	0	0	0	0	0	0
comp11870_c0	0	0	0	0	0	0	0.07	0.56	0	0	1.8	3.61	0	0	0	0	0	0	0.17	0.71	0	0	0.51	0.45
comp11871_c0	0	0	0	0	0	0	0	0	0	0	0	0	0	3.73	0	0	0	2.06	0	0	2.09	0	0	0
comp11872_c0	0	0	0.21	0	0	0.39	0	0.24	0.21	0	0	0	0	0	0	0	0.17	0.23	0.26	0	0	0	0	0
comp11873_c0	0	0	0	0	0	0	0.03	0.04	0	0.17	3.99	5	0	0	0	0	0	0	0.26	0.5	0.04	0.04	0.09	0.29
comp118748_c0	0	0	0.05	0	0	0	0	0.11	0	0.13	4.53	5.23	0	0	0	0	0	0	0.28	0.3	0	0	0.51	0.3
comp11875_c0	0	0.34	0	0	0	0	0	0	0	0	0	0	0	0.32	0.36	0.68	0	0	0.86	0	0	0	0	0
comp11876_c0	0	0	0	0	0	0	0	0	0	0	0	0	0	0	0	0	0	0	0	0	0	0	0	0
comp1187_c0	0.27	0.02	0.02	0	0.08	0.25	0.02	0.08	0.07	0	0.12	0.22	0.14	0.02	0.02	0.02	0	0	0.16	0.17	0	0	0	0.06
comp1187_c1	0	0	0	0	0	0	0.38	0	0.39	0	0	0	0	0.36	0	0	0	0	0	0	0	0	0	0
comp118800_c0	0	0	0.69	0.79	0	0.61	0	0	0	0	0	0	0	0.67	0.8	0	0.62	0	0	0	0.78	0	0	0
comp118805_c0	0	1.73	0	1.05	0	0	0	0	0	0	0	0	0.83	0	0	2	0	0	0	0	0	0	0	0
comp118824_c0	0	0	0	0	0	0	26.12	0	0	0	0	0	0	0	0	0	0	0	0	0	0	0	0	0
comp118829_c0	0	0	0	0	0	0	0.03	0.03	0	0.08	3.28	4.11	0	0	0	0	0	0	0	0.26	0	0.03	0.58	0.24
comp118832_c0	0	0	0	0	0	0	0	0	0	0	13.32	8.42	0	0	0	0	0	0	0	0.38	0	0	1.77	0.63
comp118868_c0	0	0	0	0	0	0	0	0	0	0.18	6.63	6.66	0	0	0	0	0	0	0.08	0.33	0	0	0.32	0.33
comp118891_c0	0	0	0	0	0	0	0	0.87	0	0.62	0	0	1.27	0	0	0.73	0.6	0	0	0	1.52	0	0.85	0.6
comp118897_c0	0	0	0	0	0	0	0.08	0.28	0	0.23	7.54	6.57	0	0	0	0	0	0	0.5	0.31	0.09	0	0.6	0.1
comp11895_c0	0	0	0	0	0	0	0	0	0	0	0	0	0	0	0	0	0	0	0	3.24	0	0	2.69	0
comp118977_c0	0	0.65	0.65	0	1.24	1.17	0.68	0	0.69	1.8	0	0	0	0	0	0	0	0	0	0	0	0	0	0
comp118987_c0	1.46	0	0.42	0.47	1.94	0	0	0	2.19	3.87	0	0	0.41	0	0.46	0.44	0.73	0.47	0	0	0	0	0.53	0
comp1189_c0	0.72	0.74	0	0.54	0.72	0.63	0.33	0.58	0.35	0.31	0.42	1.13	0	0.5	0	0.52	0.58	0.38	0.65	1.13	0.2	0.66	0.43	0.41
comp119023_c0	0	1.36	0	1.8	0	0	0	0	0	0	0	0	0	0	0	0	0	0	2.31	0	0	0	5.97	0
comp119027_c0	0	0	0	0	0	0	0	0.23	0	0.23	5.28	4.52	0	0	0	0	0	0	0.24	0.38	0	0.05	0.18	0.13
comp119035_c0	0	0	0	0	0	0	0	0	0	0	15.14	12.76	0	0	0	0	0	0	0.36	0	0	0	1.04	0
comp119042_c0	0	0	0.19	0	0.16	0.35	0.35	0.21	0.55	0.17	0	0	0	0.17	0	0.55	0	0.2	0	0.24	0	0	0	0.21
comp11904_c0	0	0	0	0	0.35	0	0	0	0	0	0	1.26	0.75	0.28	0	0	0.33	0	0	0.52	0.33	0.4	0.48	0
comp11905_c0	0	0	0	0	0	0	0	0	0	0	0	4.19	0	0	0	0	0	0	0	0	0	0	0	0
comp11906_c0	0	0	0	0	0	0	0	0	0.58	0	0	0	0	0	0	0	0	0	0	0	0	0	0	0
comp119073_c0	0	0	0	0	0	0	0	0	0	0	0	0	0	1.01	0	0	0	0	0	1.54	1.16	0	1.33	0.8
comp119089_c0	0	0	0	0	0	0	0	0	0	0	0	1.2	0	0	0	0	0	0	0	0.24	0	0	0	0.22
comp11908_c0	0	0.07	0	0	0	0	0.06	0.35	0	0	0	0	0	0.06	0.13	0.25	0.2	0	0.46	0.08	0.07	0	0	0.08
comp119090_c0	0	0	0	0	0	0	0	0.16	0	0	2.9	1.59	0	0	0	0	0	0	0.26	0.63	0.08	0	0.35	0.45
comp119117_c0	0	0	0.76	0	0	0	0	0	0	0	0	0	0.72	0	0	0	0	0	0	1.12	0	0	0.98	0.66
comp119123_c0	0.4	0.57	0.18	0.4	0.32	0.87	0.35	0.42	0.91	0.33	0.46	0.58	0	0	0	0	0	0	0	0	0	0	0	0
comp11912_c0	0	0	0	0	0	0	0	0.09	0	0.11	1.42	1.52	0	0	0	0	0	0.02	0.07	0.23	0	0	0.2	0.17
comp11913_c0	0	0	0	0	0	0	0	0	0	0.5	0	0	0	0	0	0	0	0.61	0	0.76	0	0	0	0
comp119147_c0	0.2	0.19	0.46	0.4	0.23	0.36	0.43	0	0.18	0.17	0	0	0.65	0.51	0.37	0.18	0	0.1	0	0.23	0	0.09	0	0
comp11914_c0	0	0	0	0	0	1.22	0	0	0	0	0	0	0	0	0	0	0	0	0	0	0	0	0	0
comp11915_c0	0	0	0	0	0	0	1.79	0	0	0	4.51	0	0	1.63	0	0	0	0	0	0	0	0	2.15	0
comp11916_c0	0.13	0	0	0	0	0.11	0	0	0	0	0	0	0.12	0.11	0.12	0	0	0	0	0.15	0	0.12	0.14	0.14
comp11917_c0	0.28	0.54	0	0	0	0.12	0	0	0	0	0.32	0	0	0	0	0	0	0	0	0	0	0	0	0
comp119187_c0	0	0	0	0	0	0	0.04	0	0	0	3.96	3.87	0	0	0	0	0	0	0	0.19	0	0	0.32	0
comp11919_c0	0	0	0	0	0.19	0	0	0	0	0	0	0.7	0	0.21	0	0	0.18	0	0	0	0	0	0	0
comp11920_c0	0.95	0	0	0	0	0	0	0	0	0	0	0	0	0	0.45	0.43	0.36	0	0	0	0	0	0	0
comp119233_c0	0.95	0.23	0.87	0	0.19	0.41	0.62	0	0.22	0	0	0	0.21	0.61	0.45	0.22	0.18	0	0	0.28	0	0	0.26	0
comp119238_c0	0.73	0.35	0.17	0.55	0	0.64	0.16	0.19	0.5	0.3	0	0.53	0	0	0.17	0.17	0.14	0.18	0	0	0.38	0.34	0	0
comp11923_c0	0	0	0	0	0	0	0	0	0	0	0	0	0	0	0	0	0	0	0	0	0	0	0	0
comp119243_c0	0.14	0.19	0	0.19	0.33	0.3	0.2	0.1	0.47	0.91	0	0	0	0.2	0.13	0.21	0.07	0.42	0.05	0.43	0.49	0.52	0.26	0.06
comp11925_c0	0	0	0	0	0	0	0	0.08	0	0	2.14	2.46	0	0	0	0	0	0	0.25	0.44	0	0	0.25	0.27
comp11927_c0	0	0	0	0.07	0	0	0	0	0.25	0.11	0	0.2	0	0.06	0.13	0	0.05	0.07	0	0	0.14	0	0	0
comp119291_c0	0	0.8	0.19	0.42	0.33	0.18	0	0.22	0.57	0.35	0	0	0	0.18	0.39	0.57	0.16	0.62	0	0	0.22	0	0	0.22
comp1192_c0	0	0	0.17	0.36	0.14	0.32	0.16	0.38	0.16	0	0	0	0.33	0.16	0.68	0.16	0.13	0.54	0	0.21	0	0	0	0.2
comp119307_c0	0.27	0.13	0.76	0	0.11	0	0.23	0.85	0.49	0	0	0.4	0	0.23	0.38	0.98	0.7	0	0.76	0.63	0	0.13	0.6	0.91
comp11930_c0	0	0	0	0	0	0	0	0	0	0	0	0	1.09	0	0	0	0	0	0	0	0	1.33	0	0
comp119315_c0	0	0	0	0	2.13	3.67	0	0	0	0	0	0	0.99	0	0	0	0	0	0	0	0	2.39	0	0
comp11931_c0	0.46	0	0	0	0	0	0.59	0	0	0	0	0	0	0	0	0	0	0	0	0	0	0	0	0
comp119344_c0	0.09	0.29	0.14	0.1	0.38	0.13	0.29	0.54	0.35	0.12	0.22	0.14	0.05	0.04	0	0.09	0.46	0.24	0.42	0.11	0.05	0.18	0.48	0.29
comp11934_c0	0.24	0.23	0.11	0	0.09	0.11	0.31	0	0	0	0	0	0.22	0.1	0.22	0	0	0	0.13	0	0	0	0	0
comp119359_c0	0	0	0	0	0	0	0	0	0	0.11	5.93	6.92	0	0	0	0	0	0	0.1	0.1	0	0	0.2	0.21
comp11935_c0	0.08	0.16	0.3	0.16	0.38	0.44	0.14	0.08	0.07	0.07	0	0.24	1.3	1.4	0.6	0.58	0.06	0.4	0	1.41	0.09	0	0.36	0.09
comp11937_c0	0	0	0	0	0	0	0	0	0	0	0	2.45	0	0	0	0	0	0	0	0	0	0	0	0.63
comp119382_c0	0.87	0	0.73	0	0	0	0	0	0	0	0	0	0	0	0	0	0	0	0	0	0	0	0	0
comp11939_c0	0.72	0	0	0	0	0	0	0	0	0	0	0	0.63	0	0	0	0	0	0	0	0	0	0	0
comp1193_c0	0	0	0	0	0	0	0	0.23	0	0	1.55	4.55	0	0	0	0	0	0	0	0.26	0	0	0	0
comp1193_c1	0	0	0	0	0	0	0	0	0	0	0	0	0	0	0	0	0	0	0	0	0	0	0	0
comp11940_c0	0.16	0.08	0	0	0	0.37	0	0	0	0	0	0	0.31	0.07	0	0	0	0.25	0.09	0	0.17	0.45	0	0
comp119434_c0	0	0	0	0	0	0	2	0	0	0	0	0	0	0	0	0	0	0	0	0	2.03	0	0	1.17
comp11946_c0	0	0	1.75	0	0	1.39	0	0	0	1.63	0	0	0	3.53	2.21	0	0	0	0	0	0	0	0	0
comp119474_c0	0	5.67	2.44	1.45	0	1.02	0	3.41	0	0	0	4.29	0	1.22	0	2.8	0	0	0	1.88	0	0	1.61	0
comp11947_c0	0	0	0	0	0	0	0	2.53	0	0	0	0	0	0	0	2.05	0	0	0	0	0	0	0	0
comp11948_c0	0	0	0	0	0	0	0	0	0.15	0.14	0	0	0	0	0.15	0	0.36	0	0	0	0	0.15	0	0
comp119493_c0	0.17	0.97	0.16	0	0.13	0.3	0.15	0.18	0.31	0.28	0.39	0.98	0.62	1.44	0	0.15	0.13	0.33	0	1.18	0	0	0.19	0.37
comp1194_c0	0	0	0	0	0	0.44	0	0	0	0	0	0	0	0	0	1.02	0	0	0	0	0	0	0	0
comp11950_c0	0	0	0	0	0.68	0	0	0	0	0	0	0	0	0.69	0	0	0	0	0	0	0	0	0	0
comp119520_c0	0	0	0	0	0	0	1.46	1.88	1.5	0	3.68	0	0	0	0	1.54	0	0	0	0	0	0	1.76	0
comp11954_c0	0	0	0	0	0	0	0	0	0	0	0	0	0	5.05	0	0	0	0	0	0	0	0	3.36	0
comp119555_c0	0	0	0	0	0	0	0	2.2	0	0	0	0	0	0	0	0	0	0	2.37	0	0	0	0	0
comp119567_c0	0	0	0	0.57	0.47	0.46	0	0	0	0.93	0	0	0	0.49	0	0.54	1.33	1.13	0.68	0	0.58	0.54	0	0.97
comp11956_c0	0	0	0	0	0	0	0	0	0	0	0	0	0	1.37	0	0	0	0	0	0	0	0	0	0
comp119575_c0	1.46	0	1.19	0	0	0	0	0	1.33	1.11	0	0	1.09	0	1.46	1.37	0	0	0	1.84	2.71	2.67	1.57	0.89
comp119577_c0	0	0	0	0	0	0	0	0.06	0	0	4.01	4.87	0	0	0	0	0	0	0.42	0.68	0	0	0.24	0.45
comp119582_c0	0	0	0	0	0	0	0.37	0.91	0	0	14.52	4.9	0	0	0	0	0	0	0	0.51	0	0	0	1.55
comp11958_c0	0	0	0	0	0	0	0.19	0.23	0	0	1.49	1.88	0	0	0	0	0	0	0.24	0.25	0	0	0	0.23
comp11958_c1	0	0	0	0	0	0	0	0	0	0	0	8.19	0	0	0	0	0	0	0	0	0	0	0	0
comp11959_c0	0	0	0	0	0	0	1.11	0	0	0	0	0	0	0	0	0	0	0	0	0	0	0	0	0
comp119601_c0	0	0	0	0	0	0	0	0	0	0	5.84	0	0	0	0	0	0	0	0	0	0	0	0	0
comp11960_c0	0	0	0	0	0	0	0.19	0.47	0	0	3.09	2.6	0	0	0	0	0	0	0	0	0	0	0.25	0
comp119614_c0	0	0	0	0	0	0	0	0.47	0	0	2.09	3.51	0	0	0	0	0	0	0.67	0.53	0	0	0.17	0.33
comp11961_c0	0	0	0	0	0	0	0	0	0	0	0	0	0.47	0	0	0	0	0	0.66	0	0	0	1.23	0
comp119630_c0	1.34	0	0	0	1.09	0	1.19	0	0	0	3.01	0	0	1.1	0	0	0	0	0	0	0	1.22	1.44	0
comp119640_c0	0.21	0	0.1	0.11	0.25	0	0.18	0.44	0.1	0.36	0.25	0.62	0.2	0	0.1	0.19	0.16	0.11	0	0	0	0	0.47	0.48
comp119649_c0	0.23	0	0	0	0.18	0.2	0	0	0	0	0	0	0.41	0.19	0	0	0.34	0	0.26	0	0	0.21	0	0.47
comp119650_c0	0.34	0.5	0.32	0.17	0	1.51	0.15	0.54	0.84	0.72	0	1	0.16	0.15	0.16	0.62	0.26	0	0.19	0	0.18	0.32	0.19	0
comp11966_c0	0.83	0.69	0	0	0	0.62	0	0	0	0.64	0	0	0.66	0	0	0	0	0	0	0	0	0.75	0	0
comp119671_c0	0.28	0	0	0	0.87	0.23	0.48	0.87	0	0	0	0	0	0	0.26	0	0	0.27	0.93	0.32	0.28	0	0.61	0.28
comp119676_c0	0	0	0	0	0	0	0	0.08	0	0	2.24	2.11	0	0	0	0	0	0	0.27	0.19	0	0	0.27	0.09
comp11967_c0	0	0	0	0	0	0	0	0.06	0	0.05	1.91	1.44	0	0	0	0	0	0	0	0.06	0	0.1	0	0.19
comp119681_c0	0	0	0	0	0	0	11.35	0	0	0	0	0	0	0	0	0	0	0	0	0	0	0	0	0
comp119695_c0	0	0	0	0	0	0.16	0	0	0	0.15	0	0	0	0.15	0	0	0	0.18	0	0	0.18	0.16	0	0
comp11969_c0	0	0	0	0	0	0	0	0.06	0	0.11	5.57	5.79	0	0	0	0	0	0	0.12	0.56	0	0.05	0.48	0.59
comp119708_c0	0.27	0.25	0	0	0.64	0.46	0	0	0.24	0.44	0	0	0.24	0	0.5	0.24	0.4	0.26	0.3	0.32	0.82	0.25	0	0.27
comp11970_c0	0.5	0	0	0	0	0.21	0.21	0	0	0	0	0	0	0	0	0	0	0	0	0	0.76	0.23	0	0
comp11971_c0	0	0.03	0	0	0	0	0	0.14	0	0.05	1.45	1.73	0	0	0	0	0	0.03	0.06	0.26	0	0.03	0.06	0.1
comp11972_c0	0	0	0	0	0	0	1.04	0	0	0	0	0	0	0	0	0	0	0	0	0	0	0	0	0
comp119743_c0	3.07	0	2.49	0	0	0	0	0	0	0	0	0	0	0	0	0	0	0	0	0	0	0	0	0
comp11975_c0	0.65	0	0	0	0	0	0	0	0	0	0	0	0.15	0	0	0	0	0	0	0	0.34	0.15	0	0
comp119763_c0	0	0	0	0	0	0	0.04	0.25	0	0.04	4.5	2.26	0	0	0	0	0	0	0.16	0.22	0	0	0.11	0.12
comp11976_c0	0	0	0	0	0	0	0	0	0	0	0	0	0.35	1.37	0.39	0.37	0	0	0.47	0	0	0	0	0
comp11977_c0	0.23	0.1	0.37	0.44	0.07	0.13	0.59	0.21	0.09	0.16	0.05	0.06	0.06	0.05	0.32	0.15	0.03	0.04	0.07	0.22	0.04	0.02	0.07	0
comp119787_c0	0	0	0	0	0	0	13.12	0	0	0	0	0	0	0	0	0	0	0	0	0	0	0	0	0
comp11978_c0	0	0	0	0	0	0	0	0	0	0	0	0	0	0	0	0	0	0	0	0	0	0	0	0
comp11979_c0	0	0	0	0	0	0	0	0	0	0	2.06	2.6	0	0	0	0	0	0	0	0.71	0	0	0	0
comp1197_c0	0.08	0.08	0.08	0	0.07	0.15	0	0.09	0.08	0.14	0.2	0	0	0	0.08	0.08	0.12	0	0	0	0	0	0	0
comp11980_c0	0.26	0.24	0	0	0	0.37	0	0	0.23	0.43	0	0	0.23	0	0.24	0	0	0	0	0	0.26	0.13	0	0
comp119814_c0	0.53	0	0	0	0	0	0	0	0	0	0	0	0	0	0	0	0	0	0.61	0	0.52	0	0.58	0
comp11981_c0	1.64	1.23	0	0	0	0	0	0	0	0	0	0	0	0	0	0	0	0	0	0	0	0	0	0
comp119824_c0	0	0	0	0	0	0	0	0	0	0.13	1.75	1.97	0	0	0	0	0	0	0.5	0.26	0	0	1.34	2.02
comp119827_c0	0	0.98	2.08	1.22	0	0	0	1.42	0	0	0	0	2.86	1.03	0	0	0.97	0	1.53	0	0	0	0	0.81
comp11983_c0	0	0	0	0	0	3.06	0	0	0	0	0	0	0	0	0	0	0	0	0	0	0	0	0	0
comp119840_c0	0	0	0	0	0	0	0	0	0	0	0	0	0	0	0	0	0	0	0	0	0	2.8	0	0
comp119858_c0	2.98	0	0.43	0.48	0	1.19	0.86	0	0	0.39	0	0	2.09	2.48	2.84	0.45	0	0	1.14	2.37	0	0	0	0
comp119863_c0	0	0	0	0.58	0	0	0	0	0	0	2.02	0	0	0	0	0.27	0	0	0	0	0	0	0	0.58
comp119865_c0	0	1	0	0	0	0.9	0	0	0	0.98	0	0	0.97	0	0	0	0	1.19	0	0	0	0	0	0
comp11987_c0	0	0.12	0	0.13	0	0.11	0.11	0	0.11	0.11	0	0	0.12	0	0	0	0	0	0	0.15	0	0.23	0	0.14
comp119888_c0	0	0	0	0	0	0	0.07	0.18	0	0	5.39	3.01	0	0	0	0	0	0	0.1	0.1	0	0	0.29	0.3
comp119909_c0	0	0.58	0	0.2	0.32	0.35	0.18	0.42	0	0.67	0	0	0.37	0	0.38	0	0.15	0.2	0.23	0.48	0.21	0.93	0.45	0.21
comp11990_c0	0	0	0	0	0	0	0.67	0	0	0	0	0	0	0	0	0	0	0	0	0	0	0	0	0
comp11991_c0	0	0	0	0	0	0	0	0.18	0	0.14	2.5	1.88	0	0	0	0	0.03	0	0.33	0.3	0.05	0.04	0.33	0.21
comp119924_c0	0	0	0.04	0	0	0	0	0.18	0	0.08	4.8	3.92	0	0	0	0	0	0	0.45	0.57	0.05	0.12	0.4	0.38
comp119938_c0	0	0.38	0	0	0	0	0	0	0.38	0	0	0	0	0	0	0.39	0.32	0	0	0	0	0	0	0
comp11993_c0	0	0	0	0	0	0	0.83	0	0	0	0	0	0	0	0	0	0	0	0	0	0	0	0	0
comp11994_c0	0	0	0	0	0	0	0	0	0	0.21	2.93	2.96	0	0	0	0	0	0	0.86	0	0	0	0.28	0.26
comp11996_c0	0	0	0	0	0	0.92	0	0	0	0	0	0	0	0	0	0	0	0	0	0	0	0	0	0
comp119974_c0	0.88	0	0	0	0.23	0.25	0	0	0	0	0	0	0	0	0.28	0	0.22	0	0	0.35	0	0.27	0	0
comp11997_c0	0	0	0	0	0	0	0	0.06	0	0	1.89	1.82	0	0	0	0	0	0	0.21	0.22	0	0	0.07	0
comp11998_c0	0	0	0	0.24	0.39	0	0.21	0	0	0	0	0	0	0	0	0.22	0	0	0	0.29	0	0.22	0.27	0.25
comp119992_c0	0.13	0	0.12	0	0.41	0.92	0.44	0.13	0	0.11	0	0.38	0.12	0.33	0.24	0	0	0.13	0.58	0.6	0.13	0.12	0	0.14
comp120019_c0	0	0	0	0	0	0	0	0	0	0	6.97	6.4	0	0	0	0	0	0	0	0.27	0	0	0	0.26
comp12001_c0	0	0	0	0	0	0	1.18	0	0	0	0	0	0	0	0	0	0	0	0	0	0	0	0	0
comp120028_c0	0	0	0	0	1	0	0	0	0	0	0	0	0	0	1.23	1.15	0	0	0	0	0	0	0	1.6
comp12002_c0	0	0	0	0	0.03	0	0.1	0.28	0	0.16	2.86	3.25	0	0	0	0	0.03	0	0.21	0.04	0	0	0.17	0.09
comp120071_c0	0	0	0	0	0	0	0.11	0.07	0	0	3.73	3	0	0	0	0	0	0	0.64	0.67	0	0	0.14	0.23
comp120078_c0	0	0	0	0	0	0	0	0	0	0	0	0	0.25	0.24	1.05	0.51	1.25	0.55	0.63	1.65	0.86	0	1.23	0.28
comp1200_c0	0	0	0	0	0	0.47	0	0.65	0.54	0	0	0	0	0	0	0.55	0	0	0	0	0.59	0	0	0.49
comp120104_c0	0	0.47	0	0	0.42	2.12	0.46	0.57	0.96	0.42	0	0	0	1.78	0	1.45	0.4	1.55	0	0	1.05	1.45	0	0
[truncated: 126,728 more rows]
