# Supplementary material for: Comparative transcript profiling of resistant and susceptible peanut post-harvest seeds in response to aflatoxin production by Aspergillus flavus
Source: BMC Plant Biol. 2016 Feb 27;16:54. doi: 10.1186/s12870-016-0738-z (PMC4769821; doi:10.1186/s12870-016-0738-z)
Supplement: Additional file 8: — Primer information for genes used to validate the FPKM-based expression data using qRT-PCR. (XLSX 10 kb) [file 12870_2016_738_MOESM8_ESM.xlsx]

## Sheet: Sheet1
Additional file 8 - Primer information for genes used to validate the FPKM-based expression data using qRT-PCR
Gene ID	Annotation in Swissprot	Forward primer (5'-3')	Reverse primer (5'-3')	Length of amplificon (bp)	Anneal temperature (°C)
comp66535_c0	B3H7G2	TGTCGTGCACTCTGCTACAA	TGCTGTACACGAAGATGCAA	186	59.1
comp89779_c0	F4IAE9	GCCCATAGAGGGTCTGTTGT	TTGACAGCTTCGTCAACTCC	145	59.05
comp85542_c0	O23487	GGGTTTCTCATTGGAATCGT	GCCTCTTCTCTTCCATTTGC	153	58.92
comp90004_c1	O81360	TGGAGCTTGATAAAGCATGG	AGTCCCACACCCAGATAAGC	175	58.95
comp82897_c0	P09189	GAACGTTTGATTGGTGATGC	CTGTACAGAAGGGTCGCTGA	111	59
comp86665_c0	P09444	AGTGACAAGGCAAGATGCTG	GGATGTGTGGCTACATTTGG	72	58.95
comp84527_c1	P0C895	AACTTCCCGAGACATTCACC	AACTGGCGGAGAAATTCAAC	160	59.08
comp86038_c0	P21298	CTCAGCGATGAGTTCGGTAA	CGGTTGGATACTCTGCAATG	103	59.08
comp85036_c1	P22302	TTATGGAGAAGCTCGTGTCG	TGCCTCTTCCTCCTTTCTGT	98	59.02
comp91631_c1	P25986	TCAGCATCGACTCCAAACTC	GAGCATCTCCTTTGCTGTGA	87	59.04
comp82230_c0	Q9SLH7	ATTCCAGCACCAAACTCCTC	CACGCATCTCGCTTTACCTA	120	59.12
comp78760_c0	Q9SXS8	TTTCGATTCTGCTGAGGATG	TGATGAGCATAAGGCAAAGG	102	58.91
comp87080_c2	Q9T048	ACAAACACATCTCGGGTTGA	CTGCAAAGAGTCGCAGTAGC	148	58.98
comp87363_c0	Q9XED8	AAATCGCGGAGGTGAATATC	TTCCATGTGACCTTGAGGAA	115	59.03
comp91039_c0	Q9ZQG9	CGTGCTCCTTCGATCACTAA	TGCCTAAACCGATCATGAAA	110	59.07
comp86416_c0	Q9ZR72	CGGTGTGGCAACTAGCTTTA	AACGAAAGCCATCACTACCC	176	59.03
comp87572_c0	Q9ZUP2	GAAGTGTGGTTGGAACATCG	GACCCTTTGCCAAATGAACT	163	59.01
comp84477_c0	Q9ZUU0	CAAATCCCGGAACTTCAGAT	TCCACCTGAATCCATCTTCA	168	59
comp89696_c0	Q9ZVN2	TTCAGTTCGATGCTTCAAGG	GCAAGAATCCAAGCACTTCA	185	59
comp87450_c2	Q9ZWA6	TGGTGATCTTACCGGCATTA	TCCCACAAGTCTTGGAATGA	128	59.03
Actin		TAAGAACAATGTTGCCATACAGA	GTTGCCTTGGATTATGAGC
