# Supplementary material for: Comparative transcript profiling of resistant and susceptible peanut post-harvest seeds in response to aflatoxin production by Aspergillus flavus
Source: BMC Plant Biol. 2016 Feb 27;16:54. doi: 10.1186/s12870-016-0738-z (PMC4769821; doi:10.1186/s12870-016-0738-z)
Supplement: Additional file 11: — Differentially expressed unigenes analysis and annotation in each comparison. (XLSX 16087 kb) [file 12870_2016_738_MOESM11_ESM.xlsx]

## Sheet: Resistant genotype
Gene_id	Readcount		log2 (fold_change)	q value	Gene_id	Readcount		log2 (fold_change)	q value	Gene_id	Readcount		log2 (fold_change)	q value	Gene_id	Readcount		log2 (fold_change)	q value	Gene_id	Readcount		log2 (fold_change)	q value	Gene_id	Readcount		log2 (fold_change)	q value	Gene_id	Readcount		log2 (fold_change)	q value	Gene_id	Readcount		log2 (fold_change)	q value	Gene_id	Readcount		log2 (fold_change)	q value
	R_T1	R_CK1				R_T2	R_CK2				R_T3	R_CK3				R_CK2	R_CK1				R_CK3	R_CK2				R_CK3	R_CK1				R_T2	R_T1				R_T3	R_T2				R_T3	R_T1
comp89598_c1	76.4903	906.289	-3.5666	7.1812e-21	comp81770_c0	4347.56	33.2636	7.0301	1.6898e-34	comp12752_c0	38215.1	13.649	11.451	0	comp75649_c0	4.59863	558.592	-6.9244	1.317e-18	comp58598_c0	0	54.4342		1.4278e-05	comp66705_c0	18.5275	3224.34	-7.4432	8.8991e-80	comp78861_c1	4169.6	165.251	4.6572	1.9017e-44	comp67514_c0	18786.9	16.5436	10.149	8.5648e-258	comp12752_c0	35496.5	2.18712	13.986	0
comp87215_c1	96.3444	820.089	-3.0895	5.6364e-16	comp77916_c0	3808.05	36.6846	6.6977	1.7477e-32	comp20102_c0	3667.7	26.8639	7.0931	0	comp90817_c2	29.6923	537.073	-4.177	2.1714e-08	comp75180_c0	0.482279	62.4286	-7.0162	1.4278e-05	comp86995_c2	8.44953	1812.09	-7.7446	2.2246e-74	comp90018_c0	240.159	3823.92	-3.993	1.7081e-34	comp51384_c0	130263	322.037	8.66	3.3423e-239	comp23438_c0	94557.1	10.228	13.174	0
comp25695_c0	1311.52	8461.91	-2.6897	1.5006e-13	comp64496_c1	719.158	0.44754	10.65	1.636e-29	comp20358_c0	3895.96	0.484459	12.973	0	comp70473_c0	9.15976	179.382	-4.2916	4.5247e-07	comp72963_c0	87.7638	821.143	-3.2259	0.00096758	comp90638_c0	372.326	20040.5	-5.7502	1.9217e-64	comp73357_c0	341.071	5298.09	-3.9573	2.0239e-34	comp78517_c0	18847.3	37.9755	8.9551	5.0793e-228	comp38621_c0	44858.5	7.70623	12.507	0
comp87352_c0	18.377	203.635	-3.47	1.4166e-12	comp90255_c1	11404.3	193.337	5.8823	2.8927e-28	comp21507_c0	5269.54	19.4456	8.0821	0	comp86995_c2	147.955	1853.3	-3.6469	4.5247e-07	comp92064_c0	152.202	1195.71	-2.9738	0.0032107	comp21481_c0	7.70774	1057.89	-7.1007	6.8677e-61	comp77853_c0	50.7927	1057.87	-4.3804	2.7789e-34	comp23449_c0	6680.56	3.40443	10.938	5.8501e-225	comp50065_c0	26904.5	0.266261	16.625	0
comp83406_c0	210.165	19.9864	3.3944	2.0857e-12	comp64314_c0	669.584	2.22398	8.234	1.4647e-25	comp21672_c0	2631.4	4.13472	9.3138	0	comp21481_c0	94.5871	1082.15	-3.5161	1.3903e-06	comp76887_c0	0	33.6471		0.0084422	comp73505_c0	7.40433	971.541	-7.0358	1.0358e-58	comp87289_c1	612.317	8215.38	-3.746	9.1317e-33	comp67821_c0	8073.98	8.32898	9.9209	1.2871e-222	comp51230_c0	15127	4.10797	11.846	0
comp85420_c2	32.2919	281.145	-3.1221	1.423e-11	comp93223_c0	392.053	0.440677	9.7971	2.4092e-25	comp21943_c0	2961.13	1.95466	10.565	0	comp80345_c0	592.196	7235.92	-3.611	1.3903e-06	comp80810_c0	0	29.1204		0.042788	comp73828_c0	26.0297	1511.77	-5.8599	2.8807e-54	comp83611_c0	1351.12	17214.9	-3.6714	1.7932e-32	comp75128_c0	13754.7	28.5268	8.9134	8.8494e-222	comp51384_c0	129927	0		0
comp77618_c0	1277.56	151.084	3.08	3.9967e-11	comp81599_c0	449.152	1.3289	8.4008	3.3369e-25	comp23438_c0	101801	40.1361	11.309	0	comp75180_c0	55.8546	0		1.5586e-06						comp75649_c0	2.93003	546.208	-7.5424	2.6227e-50	comp71736_c0	186.584	2318.12	-3.6351	8.265e-30	comp75169_c0	13852.7	37.4277	8.5318	7.2599e-211	comp58804_c0	15058.8	1.93226	12.928	0
comp90463_c4	11.9248	139.788	-3.5512	1.1135e-10	comp77510_c0	1655.4	30.3504	5.7693	1.3336e-24	comp23449_c0	7173.89	1.93784	11.854	0	comp83611_c0	1991.59	20634.5	-3.3731	1.5586e-06						comp86709_c3	174.385	5176.92	-4.8917	1.5192e-48	comp76431_c0	5283.34	457.984	3.5281	3.6788e-29	comp21507_c0	4907.17	2.81445	10.768	1.3926e-207	comp65980_c0	16752.3	2.70824	12.595	0
comp85891_c0	1232.93	234.415	2.395	1.5246e-10	comp75336_c0	1500.82	29.0284	5.6921	8.0106e-24	comp25257_c0	3910.01	4.39377	9.7975	0	comp66705_c0	318.487	3297.69	-3.3721	2.1601e-06						comp91710_c0	958.475	22986.1	-4.5839	9.3303e-46	comp80345_c0	928.777	10329.2	-3.4752	1.0617e-28	comp73721_c0	9004.43	29.6376	8.2471	2.3747e-194	comp67514_c0	18737.4	0		0
comp82434_c1	118.243	662.865	-2.487	1.8593e-10	comp80920_c0	656.938	7.16065	6.5195	9.8689e-24	comp32981_c0	6680.4	39.7189	7.394	0	comp88144_c2	30.75	362.306	-3.5586	3.7005e-06						comp75611_c0	3.17275	443.633	-7.1275	4.9275e-45	comp50182_c0	19.6174	459.793	-4.5508	2.9572e-28	comp20102_c0	3415.46	5.67406	9.2335	3.5222e-175	comp68187_c0	37952.9	0.798784	15.536	0
comp91340_c0	8208.18	39188.4	-2.2553	1.8593e-10	comp87808_c0	1252.7	25.352	5.6268	6.1706e-23	comp37564_c1	3116.05	2.92357	10.058	0	comp73357_c0	982.677	9423.03	-3.2614	4.5811e-06						comp86123_c1	8.38885	578.14	-6.1068	5.8952e-44	comp83142_c0	209.549	3232.85	-3.9474	3.763e-28	comp68277_c0	4072.15	9.85208	8.6911	8.1972e-175	comp71379_c0	39428.5	0		0
comp90778_c1	16.3898	160.345	-3.2903	1.9054e-10	comp85781_c0	618.75	9.84589	5.9737	5.6314e-21	comp37721_c0	2039.26	0.484459	12.039	0	comp58598_c0	48.7016	0		7.1694e-06						comp82808_c0	1814.73	40107.2	-4.466	6.6864e-44	comp93223_c0	335.013	9.61652	5.1226	1.192e-27	comp65202_c0	2818.62	2.35993	10.222	3.2148e-174	comp74941_c0	15007.1	3.55264	12.044	0
comp87728_c0	379.025	3372.43	-3.1534	2.0463e-10	comp79687_c2	2480.5	76.399	5.0209	5.6318e-21	comp38200_c0	7089.17	2.43911	11.505	0	comp71736_c0	95.862	883.67	-3.2045	1.404e-05						comp82876_c1	224.131	4255.47	-4.2469	8.1115e-39	comp82235_c0	631.161	38.0941	4.0504	1.9856e-26	comp69022_c0	10379.3	60.3587	7.4259	2.3983e-173	comp75128_c0	13718.6	0		0
comp88254_c1	247.884	1263.23	-2.3494	2.1893e-10	comp77916_c1	343.797	2.2377	7.2634	1.3336e-20	comp38421_c0	3402.62	1.21115	11.456	0	comp78572_c0	56.9052	597.327	-3.3919	1.404e-05						comp84019_c0	36.4718	966.164	-4.7274	5.9429e-38	comp22162_c0	456.179	22.5819	4.3364	7.6885e-26	comp71379_c0	39529.5	312.383	6.9835	7.3221e-173	comp75169_c0	13817	0		0
comp75341_c0	89.4059	4.53945	4.2998	2.2241e-10	comp87674_c1	1994.69	61.4312	5.0211	1.408e-20	comp38621_c0	48295.1	24.3575	10.953	0	comp78572_c1	33.8183	353.428	-3.3855	1.404e-05						comp86278_c1	171.142	3248.07	-4.2463	1.0465e-37	comp76479_c0	18926.3	1597.88	3.5662	2.6654e-24	comp74123_c0	4585.64	17.2269	8.0563	6.8066e-170	comp76000_c0	22794.5	0		0
comp81791_c0	4717.19	1003.93	2.2323	3.3091e-10	comp81599_c1	240.17	0		2.3197e-20	comp47568_c0	5886.99	19.1866	8.2613	0	comp78177_c0	5.82894	101.28	-4.119	1.466e-05						comp82053_c1	175.147	3170.26	-4.178	2.8256e-37	comp81599_c0	383.395	19.3408	4.3091	9.9363e-24	comp50065_c0	26973.6	217.917	6.9516	9.4068e-170	comp78512_c0	135865	9.93897	13.739	0
comp87125_c3	66.0903	558.977	-3.0803	8.0216e-10	comp64805_c0	1580.59	0.440677	11.808	2.4076e-20	comp47603_c0	5056.4	16.8148	8.2322	0	comp82053_c1	381.562	3242.89	-3.0873	1.8735e-05						comp90394_c0	53.5059	1204.42	-4.4925	1.4195e-36	comp81770_c0	3710.99	415.881	3.1576	1.6509e-23	comp94145_c0	60088.3	529.905	6.8252	2.4817e-168	comp78517_c0	18798.5	0		0
comp77898_c0	229.02	1110.21	-2.2773	1.1619e-09	comp92891_c0	257.198	0.44754	9.1666	3.1843e-20	comp48544_c0	4080.97	1.69561	11.233	0	comp38651_c0	0	43.2185		1.9679e-05						comp87852_c1	60.1684	1287.22	-4.4191	4.3347e-36	comp94531_c0	754.342	52.2524	3.8517	1.6509e-23	comp37564_c1	2901.78	4.74393	9.2566	6.5597e-167	comp78920_c0	14374.5	0.266261	15.72	0
comp74028_c0	1422.84	301.33	2.2394	1.2772e-09	comp38621_c0	3810.45	0.888218	12.067	3.7452e-20	comp50065_c0	28965.4	9.46377	11.58	0	comp72394_c0	22.6705	241.719	-3.4144	2.369e-05						comp22989_c0	68.1052	2811.9	-5.3676	6.9083e-35	comp79470_c0	246.154	2459.57	-3.3208	3.2916e-23	comp76000_c0	22853.6	196.647	6.8607	6.9429e-166	comp79358_c0	21049.9	1.35412	13.924	0
comp79735_c0	969.402	4368.49	-2.172	1.2827e-09	comp82991_c0	1074.35	32.2229	5.0592	2.7147e-19	comp50186_c0	8512.04	3.1658	11.393	0	comp82160_c0	9.66986	128.767	-3.7351	2.8458e-05						comp81796_c0	14.0297	490.097	-5.1265	1.2584e-34	comp72660_c0	17.3679	343.768	-4.3069	1.2825e-22	comp94100_c0	54659.4	519.28	6.7178	2.1305e-164	comp83410_c0	12725.6	0.543928	14.514	0
comp87757_c0	18.8843	159.689	-3.08	1.479e-09	comp22162_c0	534.382	10.2797	5.7	3.2793e-19	comp50417_c0	2353.33	2.18007	10.076	0	comp87621_c1	404.947	3176.76	-2.9718	3.2369e-05						comp79173_c0	178.337	2757.08	-3.9505	2.6857e-33	comp77916_c0	3253.02	391.407	3.055	2.9912e-22	comp92995_c0	4908.94	24.3518	7.6552	1.0916e-163	comp94100_c0	54519.5	0		0
comp80253_c0	1967.14	8379.14	-2.0907	5.8106e-09	comp87852_c1	8828.32	379.709	4.5392	5.1903e-19	comp50429_c0	4643.59	2.4223	10.905	0	comp83439_c0	312.556	2536.52	-3.0207	3.3155e-05						comp90817_c2	4.65635	525.248	-6.8177	3.0898e-32	comp82321_c0	745.784	6032.56	-3.0159	7.583e-22	comp75185_c0	5045.79	27.5997	7.5143	1.9521e-160	comp94145_c0	59935.5	0		0
comp88894_c0	1273.34	5452.6	-2.0983	5.8106e-09	comp91710_c0	107945	4965.17	4.4423	9.5613e-19	comp50499_c0	2724.76	0.760326	11.807	0	comp84384_c0	48.8555	484.091	-3.3087	5.6163e-05						comp78572_c1	3.91455	345.64	-6.4643	1.6154e-31	comp90531_c1	689.18	59.6596	3.5301	7.6297e-22	comp65980_c0	16796	160.689	6.7077	8.6471e-159	comp73721_c0	8981.44	0		2.1416e-292
comp38146_c0	11.4287	114.178	-3.3205	8.8202e-09	comp70248_c0	701.714	19.1687	5.1941	2.0112e-18	comp51230_c0	16286.8	8.07767	10.977	0	comp75611_c0	54.3134	453.852	-3.0628	7.7475e-05						comp77345_c0	2.46811	304.268	-6.9458	5.0023e-31	comp79735_c0	7830.75	1020.84	2.9394	1.2287e-21	comp85557_c1	5467.16	34.7457	7.2978	1.0247e-158	comp37866_c0	256169	3.24076	16.27	1.1205e-286
comp87452_c2	9.94178	106.098	-3.4157	9.7423e-09	comp76114_c0	7581.42	354.86	4.4171	4.1953e-18	comp51384_c0	139882	112.031	10.286	0	comp83142_c0	361.258	2709.14	-2.9067	8.1486e-05						comp85934_c0	117.879	1690.17	-3.8418	1.8274e-30	comp87215_c1	980.047	101.459	3.272	1.6853e-21	comp58547_c0	4943	31.278	7.3041	1.0682e-154	comp67821_c0	8053.18	0		1.042e-284
comp88673_c0	7748.72	32044.3	-2.048	1.0113e-08	comp74859_c1	660.521	19.1756	5.1063	1.0727e-17	comp51680_c0	2151.01	1.95466	10.104	0	comp72660_c0	29.6173	267.205	-3.1734	9.7355e-05						comp70473_c0	0	175.36		2.9176e-30	comp81371_c1	7.62368	521.874	-6.0971	1.0931e-20	comp51230_c0	15166.7	156.327	6.6002	1.9296e-153	comp69022_c0	10352.9	3.57545	11.5	5.1344e-284
comp82013_c0	5566.96	1188.77	2.2274	1.445e-08	comp79362_c0	617.12	17.8124	5.1146	1.4764e-17	comp52474_c0	3227.95	3.87567	9.702	0	comp72417_c0	815.887	5850.57	-2.8421	0.00013122						comp79077_c0	285.824	3821.12	-3.7408	5.44e-30	comp87265_c0	901.719	11181.7	-3.6323	1.1868e-20	comp58406_c0	6829.64	56.0603	6.9287	1.9296e-153	comp71026_c0	9367.37	2.18712	12.064	1.4758e-282
comp93823_c0	2.48474	62.3583	-4.6494	1.6635e-08	comp77345_c0	1805.37	77.4039	4.5437	1.5133e-17	comp52639_c0	8117.8	1.21115	12.71	0	comp89252_c0	1397.12	10167.7	-2.8635	0.00013395						comp69922_c0	101.199	1527.61	-3.916	7.2267e-30	comp81847_c2	13447.1	1860.95	2.8532	1.3492e-20	comp79358_c0	21104.5	232.447	6.5045	6.2391e-153	comp67906_c0	8457.52	1.07645	12.94	3.5345e-281
comp82906_c0	468.022	96.7924	2.2736	2.2715e-08	comp82235_c0	739.081	23.6373	4.9666	1.5135e-17	comp57850_c0	6047.09	18.0259	8.39	0	comp85201_c0	1036.01	7232.87	-2.8035	0.00015596						comp72963_c0	73.5542	1102.62	-3.906	4.0853e-29	comp75649_c0	43.2813	1782.48	-5.364	1.708e-20	comp47568_c0	5482.17	39.5408	7.1153	9.8788e-153	comp50186_c0	7906.18	1.08786	12.827	2.7796e-276
comp86751_c1	19083.8	76087.7	-1.9953	2.4561e-08	comp78861_c1	4885.78	239.073	4.3531	2.0277e-17	comp57859_c0	4619.3	30.2551	7.2544	0	comp73609_c0	77.9026	559.346	-2.844	0.00027584						comp81714_c0	231.539	2720.3	-3.5544	5.8846e-28	comp87808_c0	1070.17	128.58	3.0571	1.3527e-19	comp70907_c0	2711.28	8.69319	8.2849	1.033e-152	comp58406_c0	6811.87	0		7.5022e-273
comp82735_c0	329.853	62.7909	2.3932	2.5273e-08	comp38200_c0	174.916	0		1.2566e-16	comp57925_c0	2951.09	16.3303	7.4976	0	comp37845_c0	42.3141	327.883	-2.954	0.00030536						comp86489_c1	119.292	1565.68	-3.7142	5.8846e-28	comp87096_c0	2830.06	19167.6	-2.7598	5.0123e-19	comp78662_c0	4628.11	30.5977	7.2409	1.1156e-151	comp80413_c0	8405.8	3.00871	11.448	6.6937e-272
comp80022_c0	767.08	3103.3	-2.0164	3.3814e-08	comp72131_c0	235.113	2.2377	6.7152	3.1604e-16	comp58406_c0	7334.02	35.0156	7.7105	0	comp38347_c0	2.51687	52.4751	-4.3819	0.00033439						comp73352_c0	7.12446	480.438	-6.0754	8.3013e-28	comp81428_c0	1086.08	7387.23	-2.7659	1.6543e-18	comp36593_c0	3890.85	14.5298	8.0649	8.3019e-151	comp82626_c1	6840.97	0.266261	14.649	2.1883e-271
comp23194_c0	1091.32	258.661	2.0769	4.8624e-08	comp90255_c2	166.153	0		3.537e-16	comp58804_c0	16211.8	6.08938	11.378	0	comp50182_c0	17.5618	430.516	-4.6156	0.00033681						comp89654_c0	80.5436	1083.45	-3.7497	2.0171e-27	comp86714_c0	680.335	79.0917	3.1046	5.956e-18	comp47335_c0	2546.23	8.7835	8.1794	2.5044e-149	comp52639_c0	7540.34	1.62038	12.184	1.3832e-269
comp82511_c0	766.373	55.7031	3.7822	7.1666e-08	comp93221_c0	346.294	2.68524	7.0108	3.537e-16	comp59283_c0	4332.25	2.18007	10.957	0	comp74279_c0	269.401	1760.62	-2.7083	0.00033681						comp51213_c0	2.52879	200.445	-6.3086	4.9341e-27	comp85687_c0	13680.7	2194.86	2.6399	7.4134e-18	comp58583_c0	1743.18	0.749514	11.183	2.9926e-149	comp23449_c0	6663.36	0.266261	14.611	8.0614e-269
comp51945_c0	2359.92	538.331	2.1322	7.2855e-08	comp78317_c1	158.541	0		1.0866e-15	comp59437_c0	4890.69	7.78498	9.2951	0	comp87738_c0	11.8829	117.805	-3.3094	0.00035671						comp81565_c0	2612.17	26199.4	-3.3262	8.6842e-27	comp93391_c0	237.715	13.6418	4.1231	9.0598e-18	comp76725_c0	1925.03	2.8596	9.3948	1.0826e-147	comp72889_c0	6356.43	0		1.7604e-268
comp78427_c0	3762.91	968.383	1.9582	8.3577e-08	comp76552_c0	2213.86	125.704	4.1385	1.9944e-15	comp60484_c0	6034.82	1.69561	11.797	0	comp73505_c0	147.329	993.997	-2.7542	0.0003671						comp85201_c0	736.628	7071.74	-3.2631	1.8679e-25	comp86521_c0	9738.97	1648.84	2.5623	1.2487e-16	comp68187_c0	38052.2	521.809	6.1883	7.5371e-146	comp83016_c0	6260.55	0.277667	14.461	3.265e-264
comp82343_c0	265.643	1086.65	-2.0323	9.1925e-08	comp84863_c0	5687.96	349.995	4.0225	2.3192e-15	comp61335_c0	2156.04	0.726689	11.535	0	comp51213_c0	25.1312	205.045	-3.0284	0.00037028						comp82024_c0	30.6489	500.107	-4.0283	2.2505e-25	comp77079_c0	2665.21	15809.7	-2.5685	1.2633e-16	comp73978_c0	4786.89	40.3144	6.8917	1.5755e-143	comp71176_c1	6835.01	1.62038	12.042	1.1527e-262
comp79006_c0	12773	3360.06	1.9265	1.1241e-07	comp68452_c0	329.463	7.54642	5.4482	3.3491e-15	comp62277_c0	3594.88	6.5402	9.1024	0	comp87265_c0	3418.62	21908.9	-2.68	0.00040454						comp83943_c1	4.59566	213.306	-5.5365	4.1277e-25	comp89694_c0	544.004	3397.59	-2.6428	1.3342e-16	comp69070_c0	4360.45	35.6126	6.9359	1.5876e-143	comp38200_c0	6584.71	1.93226	11.735	1.1467e-258
comp85024_c0	7.95174	85.8282	-3.4321	1.1241e-07	comp79249_c1	568.067	7.12633	6.3168	4.5577e-15	comp64248_c0	6060.67	45.4483	7.0591	0	comp90394_c0	186.481	1231.88	-2.7238	0.00042044						comp79885_c0	33.7238	514.997	-3.9327	4.2836e-25	comp87674_c1	1702.98	267.1	2.6726	2.098e-16	comp83410_c0	12759.1	166.2	6.2625	3.5925e-142	comp85557_c1	5452.92	0		1.414e-256
comp75552_c0	128.157	575.999	-2.1682	1.1691e-07	comp85887_c1	1814.96	114.326	3.9887	2.5368e-14	comp64805_c0	3067.78	3.87567	9.6285	0	comp89370_c0	212.174	1678.42	-2.9838	0.00049931						comp88036_c0	905.918	8467.26	-3.2244	5.3394e-25	comp72131_c0	200.933	11.487	4.1286	3.2383e-16	comp66521_c0	1862.62	4.40379	8.7244	4.3059e-140	comp47568_c0	5468.13	0.277667	14.265	3.8271e-254
comp81355_c0	63.0912	304.145	-2.2692	1.7274e-07	comp81299_c0	372.962	12.0767	4.9487	3.7189e-14	comp65202_c0	3026.78	9.96505	8.2467	0	comp63784_c0	34.726	255.387	-2.8786	0.00055023						comp84772_c1	153.754	1638.72	-3.4139	5.74e-25	comp81299_c0	318.181	20.8903	3.9289	4.2776e-16	comp60484_c0	5619.85	58.1282	6.5951	9.5298e-140	comp92995_c0	4896.28	0		2.6689e-248
comp76685_c0	79.4796	7.02358	3.5003	1.8411e-07	comp62277_c0	1667.58	0		1.1635e-13	comp65414_c0	4008.38	18.0932	7.7914	0	comp77274_c0	30.45	233.042	-2.9361	0.00055023						comp82087_c0	2.06687	208.315	-6.6552	6.8862e-25	comp64805_c0	1347.67	5.859	7.8456	6.1762e-16	comp80413_c0	8427.71	102.892	6.3559	2.1633e-139	comp21507_c0	4894.54	0		3.057e-248
comp86535_c0	992.604	248.685	1.9969	1.8845e-07	comp48645_c0	177.303	1.79016	6.63	1.497e-13	comp65980_c0	18036.3	121.788	7.2104	0	comp87215_c1	5913.48	959.551	2.6236	0.00055023						comp80373_c0	145.84	1812.91	-3.6358	1.1346e-24	comp90255_c1	9729.38	867.95	3.4867	6.4469e-16	comp52639_c0	7559.61	95.4475	6.3075	7.253e-136	comp64248_c0	5629.17	2.17571	11.337	2.5672e-246
comp84289_c0	485.795	101.453	2.2595	2.0245e-07	comp76119_c0	1229.89	78.6725	3.9665	2.0282e-13	comp66226_c0	2619.37	6.31479	8.6963	0	comp79602_c0	295.279	1849.21	-2.6468	0.00063951						comp88656_c3	163.849	1714.95	-3.3877	1.3783e-24	comp38347_c0	5.57359	153.211	-4.7808	6.5221e-16	comp66226_c0	2439.24	13.7773	7.468	1.1781e-135	comp75185_c0	5032.95	0.543928	13.176	5.3311e-246
comp42801_c1	1375.1	352.496	1.9639	2.3835e-07	comp64315_c0	154.773	0.888218	7.445	2.3162e-13	comp66283_c0	2564.43	4.15154	9.2708	0	comp76887_c0	30.1048	0		0.00072188						comp73609_c0	38.66	546.745	-3.822	2.144e-24	comp85627_c0	116652	21363.9	2.449	1.2014e-15	comp21943_c0	2757.51	18.9065	7.1883	3.7729e-135	comp58547_c0	4930.43	0.555333	13.116	1.7374e-244
comp85749_c0	6.45501	75.0624	-3.5396	3.0929e-07	comp74769_c0	126.423	0		3.1626e-13	comp66405_c1	2272.65	3.1658	9.4876	0	comp86775_c0	7562.02	44941	-2.5712	0.00072188						comp79197_c0	41.8935	571.83	-3.7708	2.6554e-24	comp83164_c0	407.838	2394.86	-2.5539	1.3022e-15	comp48392_c0	1420.84	1.13481	10.29	8.9943e-135	comp32981_c0	6204.61	4.58347	10.403	4.6218e-244
comp78882_c0	2303.8	615.504	1.9042	3.2461e-07	comp93391_c0	278.427	8.05573	5.1111	3.3838e-13	comp67514_c0	20174.5	157.096	7.0047	0	comp73352_c0	74.4295	491.251	-2.7225	0.00079169						comp79311_c0	260.91	2527.64	-3.2762	2.6934e-24	comp77661_c0	808.645	4623.53	-2.5154	1.3609e-15	comp13959_c0	4396.76	45.0794	6.6078	1.5906e-134	comp73978_c0	4774.68	0.266261	14.13	4.7802e-244
comp79360_c0	92.9138	10.5637	3.1368	3.4325e-07	comp67820_c0	811.52	50.2632	4.0131	6.6818e-13	comp67747_c0	3405.7	10.1905	8.3846	0	comp77454_c0	98.1273	9.63522	3.3483	0.0010981						comp75658_c0	486.397	4480.29	-3.2034	3.4083e-24	comp74725_c0	1002.91	5540.95	-2.4659	1.3632e-15	comp77013_c0	2827.27	21.9016	7.0122	1.905e-133	comp74123_c0	4573.52	0		4.9436e-244
comp79540_c0	188.811	34.6891	2.4444	3.4325e-07	comp84648_c0	1128.16	77.2063	3.8691	1.0322e-12	comp67821_c0	8670.2	29.7707	8.186	0	comp90638_c0	3562.6	20501.4	-2.5247	0.0012652						comp79602_c0	73.5777	1808.48	-4.6194	4.7762e-24	comp81599_c1	205.013	13.0542	3.9731	1.5819e-15	comp83723_c0	2983.71	24.9658	6.901	1.6652e-132	comp60484_c0	5605.51	3.25216	10.751	7.6065e-241
comp89156_c0	1565.84	415.423	1.9143	3.4456e-07	comp82024_c0	1737.67	129.437	3.7468	1.068e-12	comp67906_c0	9105.65	19.9806	8.832	0	comp86709_c3	912.137	5294.19	-2.5371	0.0012666						comp77531_c0	31.7313	487.19	-3.9405	5.1033e-24	comp64314_c0	572.445	14.0516	5.3483	1.9622e-15	comp83016_c0	6276.69	81.8238	6.2613	1.7737e-132	comp47603_c0	4696.22	0.81019	12.501	2.8233e-240
comp77580_c0	50.177	246.233	-2.2949	4.0676e-07	comp81319_c0	1050.42	12199.4	-3.5378	2.381e-12	comp68187_c0	40862.5	295.994	7.1091	0	comp89490_c2	745.693	123.651	2.5923	0.0013344						comp27339_c0	181.914	1808.81	-3.3137	6.5946e-24	comp38200_c0	149.203	3.72199	5.3251	2.7645e-15	comp52474_c0	3005.96	25.1946	6.8986	3.4324e-132	comp78662_c0	4616.19	0.555333	13.021	5.3542e-240
comp74576_c0	32.2975	177.086	-2.455	4.8996e-07	comp64416_c0	197.243	2495.05	-3.661	2.4646e-12	comp68277_c0	4372.85	0.501278	13.091	0	comp85923_c0	321.823	1835.69	-2.512	0.0015548						comp78824_c0	50.4173	641.881	-3.6703	9.4739e-24	comp48530_c0	518.831	2920.66	-2.493	5.0279e-15	comp57859_c0	4301.57	48.7517	6.4633	3.5495e-132	comp70711_c0	4330.91	0		7.1543e-240
comp83706_c4	9542.11	34032.6	-1.8345	4.8996e-07	comp78388_c0	283.265	10.266	4.7862	4.445e-12	comp69022_c0	11145.7	1.98829	12.453	0	comp80693_c3	5.41259	64.1941	-3.5681	0.0016001						comp88610_c1	1793.87	15174	-3.0805	1.6637e-23	comp84332_c0	332.772	1919.28	-2.528	7.3795e-15	comp38200_c0	6601.68	86.2395	6.2583	4.7733e-132	comp79153_c0	5099.68	1.89805	11.392	9.2964e-240
comp74742_c0	75.0146	331.948	-2.1457	6.0888e-07	comp87043_c0	2608.87	219.747	3.5695	5.8663e-12	comp69070_c0	4682.49	15.5531	8.2339	0	comp81161_c0	7.64434	76.4693	-3.3224	0.0017781						comp80345_c0	62.4508	7077.48	-6.8244	2.603e-23	comp77916_c1	293.683	29.3317	3.3237	8.3311e-15	comp69149_c0	2323.46	14.1626	7.358	5.3893e-132	comp59437_c0	4542.64	0.555333	12.998	7.7434e-239
comp84911_c0	1525.24	412.776	1.8856	6.1789e-07	comp82013_c0	8301.75	206.993	5.3258	7.0229e-12	comp69922_c0	5201.81	59.2316	6.4565	0	comp86123_c1	99.8083	591.53	-2.5672	0.0018078						comp83142_c0	291.592	2649.26	-3.1836	3.1876e-23	comp85148_c0	121.523	2009.81	-4.0478	1.0398e-14	comp70880_c0	2048.06	10.7581	7.5727	2.239e-131	comp57850_c0	5616.15	4.31721	10.345	3.0692e-238
comp51994_c0	146.052	582.47	-1.9957	6.5471e-07	comp85536_c2	3233.93	225.157	3.8443	7.0229e-12	comp70711_c0	4663.06	46.0169	6.663	0	comp60684_c0	170.516	23.4609	2.8616	0.0021525						comp83797_c0	943.197	7839.46	-3.0551	1.3354e-22	comp84388_c0	4730.97	895.151	2.4019	1.4983e-14	comp71714_c0	3217.58	29.5081	6.7687	3.4567e-131	comp57859_c0	4290.13	0.277667	13.915	2.364e-237
comp77603_c0	390.475	92.6497	2.0754	7.4803e-07	comp75395_c0	1373.46	111.206	3.6265	7.7426e-12	comp70793_c1	4107.48	8.04403	8.9961	0	comp85204_c0	36.0313	230.778	-2.6792	0.0023281						comp75209_c0	5.92074	198.696	-5.0686	2.4391e-22	comp71380_c0	2826.5	521.011	2.4396	1.9512e-14	comp51318_c0	2912.42	25.3511	6.844	3.9287e-131	comp69070_c0	4349.05	0.81019	12.39	2.1124e-234
comp85588_c0	868.417	228.642	1.9253	7.4803e-07	comp87738_c0	300.182	12.4488	4.5918	7.7426e-12	comp70907_c0	2911.51	15.3446	7.5679	0	comp83061_c0	176.938	1384.56	-2.9681	0.0024358						comp76114_c0	53.5059	1410.47	-4.7203	4.2066e-22	comp85781_c0	527.851	44.5762	3.5658	2.484e-14	comp77084_c0	3129.98	28.87	6.7604	5.3449e-131	comp59283_c0	4023.81	0.277667	13.823	6.0395e-232
comp86882_c1	34135.5	9903.67	1.7852	1.0038e-06	comp90817_c2	1550.03	31.7273	5.6104	1.0948e-11	comp71120_c0	2187.75	0.726689	11.556	0	comp80810_c0	26.0537	0		0.0027608						comp82434_c1	71.6557	759.85	-3.4066	4.9805e-22	comp83706_c4	1904.99	10078	-2.4034	2.6377e-14	comp47603_c0	4708.62	59.1938	6.3137	1.1019e-129	comp68277_c0	4061.7	0.543928	12.866	1.9905e-230
comp62480_c0	218.079	45.0261	2.276	1.0127e-06	comp85158_c0	9114.93	866.762	3.3945	1.2105e-11	comp71176_c1	7358.61	2.43911	11.559	0	comp51436_c0	10.3674	86.8617	-3.0667	0.0027988						comp83439_c0	59.6929	2480.82	-5.3771	6.127e-22	comp68452_c0	281.022	11.0416	4.6697	3.276e-14	comp72889_c0	6373.37	92.6903	6.1035	1.9917e-129	comp50429_c0	4313.12	1.36552	11.625	2.2407e-230
comp79077_c0	949.485	3328.65	-1.8097	1.2324e-06	comp73828_c0	3320.41	309.031	3.4255	1.6349e-11	comp71379_c0	42448.4	26.7293	10.633	0	comp81539_c1	3.34957	46.9581	-3.8093	0.0027994						comp72660_c0	5.17895	261.33	-5.6571	8.1955e-22	comp38621_c0	3248.54	14.8524	7.7729	3.2782e-14	comp64794_c0	1833.37	8.28382	7.79	4.0848e-129	comp65414_c0	3722.99	0		2.6336e-228
comp87536_c1	962.738	260.568	1.8855	1.2324e-06	comp73892_c0	106.858	0		1.6349e-11	comp71637_c1	2757.69	9.51423	8.1792	0	comp87705_c0	204.458	1117.76	-2.4507	0.0030479						comp88495_c0	1471.27	12357.6	-3.0703	1.4466e-21	comp93221_c0	295.335	5.21813	5.8227	3.7802e-14	comp59437_c0	4554.37	55.2505	6.3651	4.1618e-129	comp70793_c1	3815.07	0.266261	13.807	6.2274e-228
comp87833_c1	570.747	146.815	1.9589	1.2324e-06	comp85065_c1	962.49	75.5932	3.6704	1.6489e-11	comp71714_c0	3455.19	5.34587	9.3361	0	comp79484_c1	119.842	1338.27	-3.4812	0.0030963						comp82588_c0	1591.84	12447.9	-2.9671	1.6525e-21	comp83671_c0	94.5418	641.605	-2.7627	4.806e-14	comp57925_c0	2748.1	24.9658	6.7823	5.0613e-128	comp82190_c0	3679.83	0.277667	13.694	4.883e-226
comp74408_c0	432.197	106.587	2.0197	1.243e-06	comp23227_c0	410.358	0		2.8324e-11	comp72889_c0	6844.13	34.5984	7.628	0	comp70041_c0	45.2286	358.666	-2.9873	0.0031968						comp89490_c2	1119.1	120.831	3.2113	2.85e-21	comp94671_c0	146.572	7.33737	4.3202	5.0659e-14	comp20358_c0	3628.06	40.2	6.4959	1.8899e-127	comp20102_c0	3406.55	0		1.0522e-221
comp87043_c0	1877.22	531.956	1.8192	1.243e-06	comp21672_c0	1225.64	0		3.6343e-11	comp72931_c0	3394.42	2.18007	10.605	0	comp73828_c0	288.3	1546.49	-2.4234	0.0033085						comp61103_c0	3.97523	164.098	-5.3674	3.5934e-21	comp91323_c0	1291.37	229.97	2.4894	5.1854e-14	comp37866_c0	256817	1367.22	7.5533	8.8863e-127	comp70645_c1	3594.81	0.81019	12.115	1.173e-220
comp89316_c0	146.133	662.793	-2.1813	1.2792e-06	comp88882_c0	10335.4	1017.8	3.3441	3.6968e-11	comp73427_c0	2492.53	1.4702	10.727	0	comp50511_c1	1.68416	34.8375	-4.3705	0.0041352						comp82405_c3	2683.87	20091.2	-2.9042	5.8815e-21	comp89329_c0	322.015	37.8087	3.0903	6.8307e-14	comp66144_c0	2028.32	12.7779	7.3105	1.2356e-126	comp48544_c0	3790.64	1.36552	11.439	1.4852e-220
comp64416_c0	370.164	1328.68	-1.8438	1.3538e-06	comp80300_c0	1540.12	76.3029	4.3352	5.2765e-11	comp73721_c0	9669.31	63.1075	7.2595	0	comp79694_c0	3458.03	17345.4	-2.3265	0.0041352						comp74279_c0	214.636	1720.63	-3.003	1.8828e-20	comp91831_c0	6344.41	32225.6	-2.3447	6.921e-14	comp48544_c0	3800.35	44.5827	6.4135	3.4342e-126	comp20358_c0	3618.77	0.821595	12.105	4.0366e-220
comp93382_c0	1695.25	475.748	1.8332	1.3538e-06	comp77884_c0	293.692	15.2095	4.2713	1.0105e-10	comp73828_c0	6616.54	15.3378	8.7528	0	comp83151_c0	411.481	2107.79	-2.3568	0.0041352						comp82160_c0	1.2644	125.928	-6.638	2.0928e-20	comp88144_c2	52.3449	851.482	-4.0239	9.6605e-14	comp82231_c1	2728.46	25.7605	6.7268	5.9973e-126	comp13959_c0	4385.61	0		3.8683e-217
comp86273_c1	459.547	115.213	1.9959	1.4643e-06	comp33410_c0	96.9223	0		1.3023e-10	comp73978_c0	5140.36	7.31734	9.4563	0	comp91710_c0	4657.94	23518.3	-2.336	0.0045267						comp90722_c2	582.527	4339.15	-2.897	3.0607e-20	comp48645_c0	151.394	8.45918	4.1616	1.0614e-13	comp91275_c0	1368.31	3.19975	8.7402	2.9694e-125	comp38421_c0	3160.46	0		8.7844e-216
comp79249_c1	188.249	33.3781	2.4957	1.8719e-06	comp90531_c1	807.699	67.3521	3.584	1.4721e-10	comp74045_c0	2529.79	7.99358	8.306	0	comp101728_c0	24.3133	0		0.0045785						comp87265_c0	2170.26	21425.5	-3.3034	6.9931e-20	comp75336_c0	1281.33	233.173	2.4582	1.1343e-13	comp61335_c0	2007.76	13.1421	7.2552	4.3583e-125	comp71714_c0	3209.22	0.532523	12.557	3.2604e-213
comp47461_c0	190.794	38.9452	2.2925	1.8752e-06	comp61503_c0	179.875	0		3.0827e-10	comp74123_c0	4924.33	21.3835	7.8473	0	comp83797_c0	1585.87	8018.36	-2.338	0.0045785						comp73342_c1	302.119	2291.89	-2.9234	7.2009e-20	comp88502_c1	282.614	1757.18	-2.6364	1.2513e-13	comp77003_c0	1719.68	8.3982	7.6778	1.856e-124	comp83723_c0	2975.93	0		1.3126e-211
comp86076_c0	123.686	20.5002	2.593	1.9956e-06	comp68342_c0	735.555	62.5527	3.5557	3.1241e-10	comp74941_c0	16156.5	5.5881	11.497	0	comp86698_c0	519.838	2663.77	-2.3573	0.0046004						comp70608_c0	79.4477	722.122	-3.1842	9.5441e-20	comp86439_c2	4989.33	23824	-2.2555	1.4765e-13	comp64248_c0	5643.86	88.1992	5.9998	7.3077e-124	comp77084_c0	3121.77	0.543928	12.487	1.9751e-211
comp85627_c0	20241	67792	-1.7438	2.0182e-06	comp84376_c0	3271.89	346.253	3.2402	3.2112e-10	comp75128_c0	14770.6	52.5166	8.1357	0	comp83164_c0	480.513	2409.15	-2.3259	0.0050198						comp90185_c0	429.081	3169.23	-2.8848	9.8353e-20	comp88659_c0	136.744	903.343	-2.7238	1.4765e-13	comp87641_c0	2799.77	30.5015	6.5203	9.6e-123	comp73252_c0	2930.97	0		1.2314e-210
comp86694_c1	317.431	76.3167	2.0564	2.0222e-06	comp85923_c0	3110.62	334.556	3.2169	3.4229e-10	comp75169_c0	14875.6	45.6905	8.3468	0	comp38824_c0	6.33903	60.9385	-3.265	0.0054067						comp81890_c0	6901.37	47736.1	-2.7901	1.5079e-19	comp86207_c0	62.7194	452.812	-2.8519	1.7587e-13	comp74252_c0	3080.52	37.3103	6.3675	2.1243e-122	comp72931_c0	3152.8	0.821595	11.906	3.441e-210
comp77791_c0	1297.53	367.013	1.8219	2.0349e-06	comp64820_c0	89.7553	0		5.0192e-10	comp75336_c0	2419.16	2.18007	10.116	0	comp88610_c1	3182.07	15526.4	-2.2867	0.0054067						comp88621_c1	689.361	4913.06	-2.8333	1.6716e-19	comp70989_c0	568.67	88.2628	2.6877	1.9347e-13	comp73252_c0	2938.69	34.8872	6.3963	1.2067e-120	comp52474_c0	2998.15	0.266261	13.459	5.8105e-210
comp57947_c1	216.588	46.9681	2.2052	2.2956e-06	comp48544_c0	90.5182	0		5.334e-10	comp76000_c0	24541.3	23.3886	10.035	0	comp82029_c0	127.088	1273.28	-3.3246	0.0059003						comp81543_c0	466.804	3335.83	-2.8372	3.1319e-19	comp88571_c0	8200.4	1689.43	2.2792	1.9347e-13	comp80255_c0	1420.05	5.42422	8.0323	1.6131e-120	comp37564_c1	2894.36	0		5.5813e-209
comp77103_c0	79.9855	619.949	-2.9543	2.4332e-06	comp78089_c0	253.643	12.9581	4.2909	5.4119e-10	comp76063_c0	2109.91	0.968918	11.089	0	comp71103_c0	2.08176	35.5946	-4.0958	0.0061554						comp91833_c1	8527.9	57770.1	-2.7601	3.1319e-19	comp77917_c0	10613.4	2198.26	2.2714	1.9928e-13	comp91582_c1	2074.15	17.7928	6.8651	4.7776e-120	comp74252_c0	3072.34	0.798784	11.909	5.8309e-209
comp78016_c0	97.8552	13.9338	2.8121	2.4562e-06	comp69022_c0	122.585	0		7.212e-10	comp76114_c0	9315.13	31.4695	8.2095	0	comp77853_c0	57.8317	953.105	-4.0427	0.0061554						comp86612_c0	438.168	3135.27	-2.839	4.9154e-19	comp75611_c0	158.399	904.862	-2.5141	2.052e-13	comp65414_c0	3732.71	52.9779	6.1387	9.6157e-120	comp62277_c0	3339.07	1.94367	10.746	1.1793e-208
comp84741_c2	3878.53	1153.86	1.749	2.6089e-06	comp79541_c0	281.45	16.9585	4.0528	1.6436e-09	comp77013_c0	3036.09	14.342	7.7258	0	comp79885_c0	101.789	526.957	-2.3721	0.0063359						comp61446_c0	148.807	1167.59	-2.972	5.1078e-19	comp92891_c0	219.845	13.4996	4.0255	3.4277e-13	comp71120_c0	2037.27	16.8897	6.9144	1.2395e-119	comp51342_c0	2844.85	0		4.011e-208
comp38651_c0	0	36.6877		2.8129e-06	comp91631_c1	253413	30628.2	3.0486	1.6436e-09	comp77084_c0	3361.15	17.2488	7.6063	0	comp82808_c0	8430.59	41019.3	-2.2826	0.0064491						comp91631_c1	8970.57	59535.7	-2.7305	8.4529e-19	comp73892_c0	91.1355	0.534251	7.4144	4.1807e-13	comp71026_c0	9391.25	181.043	5.6969	2.2426e-119	comp77013_c0	2819.81	0		6.3375e-208
comp88646_c2	37.2529	180.622	-2.2775	2.9132e-06	comp86995_c2	1441.33	158.822	3.1819	1.9422e-09	comp77293_c0	2836.51	8.73032	8.3439	0	comp79541_c0	15.9526	132.378	-3.0528	0.0065304						comp88827_c1	472.061	3286.15	-2.7994	8.4654e-19	comp91704_c0	9343.23	44220.6	-2.2427	5.4186e-13	comp70748_c0	2830.59	33.5928	6.3968	4.3596e-119	comp65202_c0	2811.26	0		2.1986e-207
comp79283_c0	3289.89	982.455	1.7436	2.9865e-06	comp92064_c0	88.2121	1110.07	-3.6535	2.4853e-09	comp77345_c0	3723.86	1.4702	11.307	0	comp85950_c0	163.791	879.382	-2.4246	0.0068013						comp86585_c0	1018.98	6728	-2.7231	1.9682e-18	comp87451_c6	669.734	3242.01	-2.2752	1.2487e-12	comp82626_c1	6859.02	130.901	5.7115	5.183e-119	comp70748_c0	2823.39	0		4.9834e-207
comp72482_c0	0.99502	38.4313	-5.2714	3.0468e-06	comp82022_c0	305.396	17.4266	4.1313	3.2694e-09	comp77444_c0	4795.91	24.9866	7.5845	0	comp77734_c0	71.2558	375.21	-2.3966	0.007252						comp81843_c0	859.919	5715.46	-2.7326	2.3918e-18	comp78177_c0	22.452	211.767	-3.2376	1.3147e-12	comp62857_c1	2383.26	24.3096	6.6153	1.2322e-118	comp87641_c0	2792.53	0		1.2891e-206
comp89801_c0	575.731	156.036	1.8835	3.1664e-06	comp69282_c0	209.479	10.7341	4.2865	4.6705e-09	comp77916_c0	3993.13	4.39377	9.8278	0	comp80373_c0	379.019	1853.85	-2.2902	0.0077004						comp88144_c2	24.1684	354.326	-3.8739	2.567e-18	comp82045_c0	11663.9	2165.79	2.4291	1.326e-12	comp66816_c0	1307.68	4.24425	8.2673	2.2106e-118	comp51318_c0	2904.7	0.555333	12.353	2.1295e-206
comp70567_c0	579.726	1964.58	-1.7608	3.2073e-06	comp52337_c0	360.9	0		5.413e-09	comp78512_c0	146273	62.2126	11.199	0	comp77383_c0	41.5674	226.673	-2.4471	0.0083604						comp85226_c0	47.9257	520.235	-3.4403	3.0423e-18	comp77410_c0	1005.6	6596.02	-2.7135	1.5895e-12	comp70831_c0	1723.22	11.6431	7.2095	3.1849e-118	comp57925_c0	2740.8	0		5.0964e-206
comp77399_c5	41.2499	193.496	-2.2298	3.2315e-06	comp37866_c0	2782.14	0.440677	12.624	6.3694e-09	comp78517_c0	20239.2	5.36269	11.882	0	comp82876_c1	922.495	4353.74	-2.2386	0.0084477						comp89872_c1	420.066	2887.62	-2.7812	3.1492e-18	comp67482_c0	200.68	19.3231	3.3765	1.7408e-12	comp67747_c0	3171.47	42.6502	6.2165	3.213e-118	comp21943_c0	2750.44	0		2.8396e-205
comp83485_c0	54.6574	3.88393	3.8148	3.4259e-06	comp80635_c0	250.32	15.5678	4.0071	7.3226e-09	comp78662_c0	4969.87	8.78754	9.1435	0	comp79173_c0	590.802	2819.44	-2.2547	0.0086675						comp77176_c0	219.05	1574.11	-2.8452	3.2571e-18	comp77412_c0	5388.1	1164.63	2.2099	2.0219e-12	comp76063_c0	1964.81	16.4803	6.8975	9.4888e-118	comp67747_c0	3163.17	1.89805	10.703	3.3672e-205
comp82800_c0	31.2997	156.925	-2.3259	4.1235e-06	comp76526_c0	114.1	2.23084	5.6766	8.273e-09	comp78861_c1	6632.07	55.6991	6.8957	0	comp86911_c2	1702.19	8671.35	-2.3489	0.0089143						comp77844_c1	463.758	45.8215	3.3393	3.7571e-18	comp11508_c0	398.792	59.3943	2.7472	2.2801e-12	comp25606_c0	1775.3	13.6418	7.0239	4.2696e-117	comp76167_c0	2785.99	0.266261	13.353	9.0025e-205
comp90551_c0	1457.92	4765.75	-1.7088	5.0591e-06	comp74255_c0	1213.97	140.179	3.1144	8.4107e-09	comp78920_c0	15476	5.81351	11.378	0	comp77410_c0	1337.22	6273.26	-2.23	0.0090375						comp88428_c0	556.437	3658.57	-2.717	6.1777e-18	comp89706_c0	45392.9	10135.6	2.163	2.3611e-12	comp75645_c0	2023.63	18.9035	6.7421	4.6713e-117	comp88356_c2	2635.21	0		2.0842e-202
comp80181_c1	1362.09	402.616	1.7583	5.0744e-06	comp86932_c0	310.233	23.5275	3.7209	9.9863e-09	comp79153_c0	5490.24	2.69816	10.991	0	comp77192_c0	17.6556	114.088	-2.692	0.0092022						comp62389_c0	201.763	1431.52	-2.8268	6.2837e-18	comp37374_c0	82.1088	1.05073	6.2881	2.8021e-12	comp49261_c0	2327.06	25.8057	6.4947	5.3417e-117	comp70907_c0	2704.23	0.277667	13.25	2.6683e-202
comp85706_c0	1750.26	520.984	1.7483	5.0744e-06	comp85737_c1	21856.4	2953.31	2.8876	1.4928e-08	comp79239_c0	2816.72	7.40144	8.572	0	comp78134_c0	100.284	496.337	-2.3072	0.0092022						comp81962_c0	44.2402	430.419	-3.2823	6.9699e-18	comp87125_c0	2680.94	11969.7	-2.1586	3.4689e-12	comp52878_c0	1700.65	11.8267	7.1679	1.9156e-116	comp62923_c0	2671.62	0.266261	13.293	1.4153e-201
comp87410_c0	1161.99	340.432	1.7712	5.0744e-06	comp85648_c0	221.784	13.3301	4.0564	1.5444e-08	comp79358_c0	22663	25.2592	9.8093	0	comp82321_c0	1259.06	5865.76	-2.22	0.010444						comp87979_c2	5131.63	45177.8	-3.1381	7.6453e-18	comp64496_c1	614.821	31.3266	4.2947	3.9386e-12	comp82214_c0	1834.15	15.3425	6.9014	2.7416e-116	comp51345_c0	2718.1	0.543928	12.287	1.5838e-201
comp89965_c1	1143.43	325.293	1.8136	5.5269e-06	comp64124_c0	75.4502	0		1.7137e-08	comp79430_c0	4033.24	14.8533	8.085	0	comp79904_c0	10.8439	140.937	-3.7001	0.010768						comp77274_c0	9.77461	227.917	-4.5433	9.2238e-18	comp74655_c0	141.982	9.45661	3.9082	4.0069e-12	comp73358_c0	1806.66	15.183	6.8947	1.2386e-115	comp71138_c0	2529.84	0		3.2599e-199
comp89517_c2	1.48832	39.8311	-4.7421	6.0202e-06	comp67482_c0	234.835	15.609	3.9112	1.8684e-08	comp79687_c2	3280.02	9.9751	8.3612	0	comp86478_c0	104.185	506.729	-2.2821	0.010863						comp89200_c1	256.949	1757.7	-2.7741	1.2957e-17	comp75451_c0	80.7477	1.03297	6.2886	4.839e-12	comp65138_c0	1978.05	19.1323	6.6919	1.6171e-115	comp82231_c1	2721.4	0.81019	11.714	3.2599e-199
comp87379_c0	7.45003	67.8404	-3.1868	6.2176e-06	comp82087_c0	1134.65	81.4386	3.8004	1.9631e-08	comp80413_c0	9050.1	1.22797	12.847	0	comp86995_c3	382.33	1774.81	-2.2148	0.012225						comp72420_c0	45.1034	427.882	-3.2459	1.4913e-17	comp82991_c0	917.217	177.54	2.3691	4.839e-12	comp71637_c1	2568.03	32.4339	6.307	2.6839e-115	comp22107_c0	2505.16	0		1.2099e-198
comp91317_c3	468.475	127.176	1.8811	6.5007e-06	comp93309_c0	160.09	7.1332	4.4882	1.9858e-08	comp80509_c0	5280.72	25.8983	7.6717	0	comp36268_c1	0	26.7527		0.012554						comp83151_c0	311.199	2060.55	-2.7271	1.5107e-17	comp85579_c0	4536.17	19857.2	-2.1301	6.3274e-12	comp73910_c0	1663.26	12.3023	7.0789	3.2323e-115	comp88813_c3	2826.89	1.92086	10.523	4.4782e-197
comp83849_c0	63.5873	6.50975	3.2881	6.847e-06	comp63989_c0	359.183	31.7136	3.5015	2.6545e-08	comp81770_c0	3903.45	16.2663	7.9067	0	comp77054_c0	9.19726	69.224	-2.912	0.013228						comp84863_c0	126.5	953.577	-2.9142	1.5417e-17	comp84051_c1	1339.25	278.195	2.2673	7.7186e-12	comp82190_c0	3689.67	62.1166	5.8924	1.0357e-114	comp47335_c0	2539.44	0.821595	11.594	7.2052e-195
comp69193_c0	78.9695	309	-1.9682	6.9263e-06	comp77566_c0	143.069	5.33617	4.7448	2.6903e-08	comp82013_c0	3881.28	16.1722	7.9069	0	comp8939_c0	0.416353	27.3091	-6.0354	0.013762						comp71736_c0	88.1164	864.186	-3.2939	1.5576e-17	comp82311_c0	1983.81	8723.92	-2.1367	1.1079e-11	comp76582_c0	1049.58	1.38465	9.5661	1.063e-114	comp88885_c3	2873.6	2.67402	10.07	2.6459e-194
comp83636_c2	75.5191	9.45104	2.9983	7.2213e-06	comp78803_c0	3817.6	524.827	2.8628	2.7066e-08	comp82231_c1	2929.95	10.9844	8.0593	0	comp71269_c0	525.346	3077.31	-2.5503	0.015643						comp70714_c0	27.5368	312.07	-3.5024	1.7022e-17	comp78134_c0	167.418	902.033	-2.4297	1.7442e-11	comp78512_c0	136215	3484.65	5.2887	1.2586e-114	comp66226_c0	2432.99	0.277667	13.097	4.9353e-194
comp86755_c0	938.803	276.872	1.7616	7.6101e-06	comp83596_c0	1165.66	141.947	3.0377	2.7066e-08	comp82373_c0	3624.24	11.9466	8.2449	0	comp82571_c0	213.006	966.582	-2.182	0.015643						comp80107_c0	174.422	1227.25	-2.8148	2.2933e-17	comp25581_c0	119.547	6.74981	4.1466	1.9484e-11	comp81510_c0	1131.94	2.67899	8.7229	1.5068e-114	comp62772_c0	2772.87	2.41916	10.163	1.4711e-193
comp87711_c0	362.633	1287.63	-1.8281	7.7783e-06	comp66596_c0	77.2708	0		2.7452e-08	comp82626_c1	7365.62	61.8627	6.8956	0	comp86463_c0	588.014	2635.91	-2.1644	0.015643						comp93552_c0	214.043	1468.42	-2.7783	2.728e-17	comp64820_c0	76.6391	1.03297	6.2132	2.1183e-11	comp13421_c0	1600.5	11.6431	7.1029	1.9269e-114	comp71637_c1	2561.33	1.08786	11.201	1.9871e-193
comp91810_c1	314.985	1056.05	-1.7453	8.323e-06	comp89931_c0	3245.57	439.536	2.8844	2.8225e-08	comp82736_c1	4917.07	24.2431	7.6641	0	comp82263_c0	146.112	666.597	-2.1897	0.01594						comp86439_c2	9832.02	60290.1	-2.6164	2.9311e-17	comp73680_c0	887.269	176.651	2.3285	2.1183e-11	comp71027_c0	1732.3	14.3221	6.9183	4.4499e-114	comp72265_c1	2743	2.40776	10.154	1.1381e-192
comp58734_c1	0.496108	32.6054	-6.0383	8.7523e-06	comp66054_c0	135.884	0		3.2132e-08	comp82888_c0	6016.44	46.6929	7.0096	0	comp87228_c0	1024.2	6995.96	-2.772	0.01594						comp86995_c3	199.1	1735.67	-3.1239	3.1424e-17	comp78588_c1	440.563	1946.49	-2.1435	2.8089e-11	comp73763_c0	1836.76	17.1336	6.7442	5.3975e-114	comp64805_c0	2849.42	3.04293	9.871	1.7139e-192
comp82146_c0	1510.61	4794.83	-1.6663	8.9898e-06	comp89183_c1	149.143	6.22439	4.5826	3.5487e-08	comp82991_c0	3014.7	1.45338	11.018	0	comp78803_c0	503.509	2193.19	-2.1229	0.016383						comp90668_c2	347.435	2255.77	-2.6988	4.2463e-17	comp90255_c2	141.886	10.9527	3.6954	2.8776e-11	comp88356_c2	2642.07	36.019	6.1968	1.1511e-113	comp69149_c0	2317.56	0		2.9534e-192
comp69532_c0	260.789	64.7008	2.011	9.2211e-06	comp23342_c0	99.5232	1.7833	5.8024	4.1479e-08	comp83016_c0	6740.19	23.5635	8.1601	0	comp86278_c1	746.027	3321.67	-2.1546	0.016574						comp77430_c0	56.8706	484.658	-3.0912	4.3487e-17	comp80782_c0	7793.27	1863.44	2.0643	4.5358e-11	comp64117_c0	935.373	0.249838	11.87	1.7198e-113	comp21672_c0	2444.18	0.821595	11.539	6.3128e-191
comp85744_c0	282.64	71.696	1.979	9.602e-06	comp49300_c0	84.3569	0.44754	7.5583	4.1479e-08	comp83410_c0	13701.4	23.355	9.1964	0	comp88102_c0	299.181	5519.26	-4.2054	0.017295						comp78572_c0	8.51021	584.26	-6.1013	9.755e-17	comp76459_c0	157.88	911.24	-2.529	4.9282e-11	comp75457_c0	1549.27	11.032	7.1337	4.4077e-113	comp61503_c0	7178.43	1.08786	12.688	2.1694e-190
comp43266_c0	1082.4	324.908	1.7361	9.8288e-06	comp87815_c1	93.3966	1.33576	6.1276	4.2144e-08	comp83723_c0	3204.07	8.80436	8.5075	0	comp77293_c0	92.0851	927.132	-3.3317	0.017875						comp88679_c0	1131.97	6954	-2.619	1.028e-16	comp74037_c0	4288.51	1023.22	2.0674	5.1753e-11	comp78244_c0	1236.62	4.83424	7.9989	5.6568e-113	comp50499_c0	2530.75	1.64319	10.589	8.3918e-190
comp80421_c0	303.61	68.8927	2.1398	9.8288e-06	comp59437_c0	112.262	0		6.2903e-08	comp84863_c0	8850.67	74.3676	6.895	0	comp84019_c0	218.952	988.341	-2.1744	0.017875						comp88370_c0	133.173	3.31449	5.3284	1.1347e-16	comp33410_c0	82.6569	1.05073	6.2977	5.978e-11	comp64522_c0	2110.2	24.5113	6.4278	7.2715e-113	comp58968_c0	2505	1.34271	10.865	1.2514e-189
comp79362_c0	120.7	22.5555	2.4199	9.854e-06	comp37374_c0	96.1074	1.79016	5.7465	6.922e-08	comp85204_c0	3541.79	19.0486	7.5387	0	comp86121_c0	3562.09	23916.2	-2.7472	0.017945						comp81659_c0	0.461919	86.4281	-7.5477	2.7813e-16	comp50614_c0	77.4773	1.56722	5.6275	6.9207e-11	comp80049_c0	1774.07	16.2967	6.7663	8.2326e-113	comp76894_c1	2714.07	2.9859	9.8281	6.1928e-189
comp86661_c2	4.47058	53.4211	-3.5789	9.854e-06	comp82009_c0	268.913	21.3721	3.6533	6.9308e-08	comp85536_c2	5426.09	47.6349	6.8317	0	comp85938_c1	204.068	1002.28	-2.2962	0.019052						comp82571_c0	142.296	944.779	-2.7311	2.7813e-16	comp91271_c0	6492.13	25940.3	-1.9984	1.2142e-10	comp76167_c0	2793.31	41.5546	6.0708	9.4901e-113	comp92575_c0	2440.49	1.36552	10.804	1.4637e-188
comp81337_c1	9.44147	73.4642	-2.96	1.1017e-05	comp86467_c0	1840.76	250.267	2.8788	7.6353e-08	comp85557_c1	5870.92	29.044	7.6592	0	comp90769_c3	22.2917	125.073	-2.4882	0.020548						comp80300_c0	7.70774	172.32	-4.4826	7.9053e-16	comp70304_c0	285.367	42.8313	2.7361	1.2474e-10	comp59094_c0	1495.87	9.94238	7.2332	1.8272e-112	comp66283_c0	2381.89	1.11067	11.066	8.0706e-188
comp86828_c1	17.3876	104.847	-2.5922	1.1017e-05	comp78332_c0	85.4609	0.895081	6.5771	8.7746e-08	comp85781_c0	2348.07	0.24223	13.243	0	comp86127_c0	26.7364	141.858	-2.4076	0.022986						comp69925_c1	300.305	27.9691	3.4245	8.1185e-16	comp62277_c0	1421.23	3.73976	8.57	1.5268e-10	comp40194_c0	2085.75	24.8274	6.3925	8.7026e-112	comp58262_c0	2484.37	1.87524	10.372	1.4713e-187
comp72924_c0	15.3976	94.9959	-2.6252	1.1194e-05	comp77790_c0	459.712	16.9036	4.7653	8.812e-08	comp87808_c0	2842.4	9.99192	8.1521	0	comp76459_c0	137.618	614.27	-2.1582	0.023495						comp86478_c0	65.0402	495.306	-2.9289	9.3319e-16	comp85065_c1	822.08	177.094	2.2148	1.8457e-10	comp70711_c0	4342.34	83.5456	5.6998	1.1022e-111	comp93092_c0	2287.26	0.821595	11.443	2.4635e-186
comp75649_c0	1682.02	476.045	1.821	1.2232e-05	comp85938_c1	1578.39	216.275	2.8675	8.812e-08	comp87852_c1	8153.13	35.4125	7.847	0	comp78621_c0	2391.58	10216.5	-2.0949	0.023495						comp87969_c0	332.104	2013.92	-2.6003	9.3319e-16	comp48470_c0	106.411	6.3044	4.0771	1.908e-10	comp47678_c0	1537.55	11.8929	7.0144	1.6169e-111	comp64522_c0	2104.6	0		3.1697e-186
comp82152_c1	772.936	230.39	1.7463	1.2629e-05	comp86583_c1	184.961	11.113	4.0569	9.003e-08	comp88275_c0	3073.89	5.8976	9.0257	0	comp22989_c0	593.76	2875.32	-2.2758	0.025949						comp88894_c0	1097.83	6252.25	-2.5097	1.2305e-15	comp81612_c1	695.086	143.666	2.2745	1.908e-10	comp22107_c0	2511.68	35.2935	6.1531	2.9695e-111	comp66405_c1	2110.88	0		8.9102e-186
comp47477_c0	504.766	145.634	1.7933	1.2671e-05	comp77773_c0	2393.85	343.193	2.8022	1.0326e-07	comp88813_c3	3043.72	6.59065	8.8512	0	comp73675_c0	12.6406	79.8073	-2.6585	0.025949						comp84354_c0	59.9963	467.879	-2.9632	1.2339e-15	comp61103_c0	42.3594	278.677	-2.7178	2.4957e-10	comp28962_c0	1450.8	10.2585	7.1439	3.1506e-111	comp36593_c0	3881.01	0.532523	12.831	1.1793e-185
comp84609_c0	8.44365	69.0098	-3.0309	1.2767e-05	comp52617_c0	710.135	41.9521	4.0813	1.0827e-07	comp88885_c3	3093.85	8.02721	8.5903	0	comp77780_c0	50.1983	238.013	-2.2453	0.025949						comp11508_c0	369.563	36.5432	3.3381	1.3433e-15	comp88199_c0	1677.81	6740.1	-2.0062	3.2634e-10	comp64116_c0	1305.7	7.30854	7.481	5.5508e-111	comp70880_c0	2042.63	0		5.2718e-184
comp87623_c0	946.247	286.27	1.7248	1.2767e-05	comp82031_c0	474.583	51.6402	3.2001	1.1146e-07	comp89420_c0	6981.58	85.0121	6.3597	0	comp85563_c0	24.0696	129.501	-2.4277	0.025949						comp77042_c0	86.2316	615.527	-2.8355	1.3722e-15	comp91082_c0	944.708	210.611	2.1653	3.6872e-10	comp50416_c0	1529.85	12.0284	6.9908	7.0637e-111	comp49261_c0	2320.89	1.62038	10.484	8.0309e-184
comp94085_c0	282.221	73.2092	1.9467	1.376e-05	comp88712_c0	339.156	32.8641	3.3674	1.1608e-07	comp90255_c1	29868.4	18.2513	10.676	0	comp90332_c1	963.657	4228.95	-2.1337	0.025949						comp63784_c0	19.7919	249.559	-3.6564	1.9598e-15	comp80319_c0	57.6068	334.203	-2.5364	5.2561e-10	comp59345_c0	1177.59	4.83424	7.9283	1.2309e-110	comp71120_c0	2031.85	0		1.1644e-183
comp90278_c0	9.43726	72.5216	-2.942	1.3792e-05	comp88243_c0	230.281	17.3031	3.7343	1.1833e-07	comp90638_c0	10051.1	218.494	5.5236	0	comp67161_c0	39.8347	201.023	-2.3353	0.027497						comp13426_c0	8.63158	153.355	-4.1511	2.0292e-15	comp85358_c0	6713.51	1717.8	1.9665	5.2561e-10	comp58968_c0	2511.37	35.5674	6.1418	3.1149e-110	comp66144_c0	2023.04	0		9.1655e-183
comp89006_c0	6394.75	19692.4	-1.6227	1.4821e-05	comp81161_c0	152.42	8.00082	4.2518	1.1935e-07	comp91631_c1	279664	5266.71	5.7306	0	comp82399_c0	360.165	1527.91	-2.0848	0.027497						comp88109_c0	643.613	91.7883	2.8098	2.0292e-15	comp88776_c0	269.268	43.1512	2.6416	5.3064e-10	comp76394_c0	2049.06	24.9899	6.3575	6.0178e-110	comp50417_c0	2185.9	0.81019	11.398	1.2591e-182
comp75395_c0	619.967	183.673	1.7551	1.5337e-05	comp87138_c0	2252.37	326.149	2.7878	1.2201e-07	comp91710_c0	105657	561.893	7.5549	0	comp79430_c0	210.4	1555.4	-2.8861	0.027633						comp69507_c0	613.075	3433.06	-2.4854	2.9069e-15	comp73828_c0	2837.23	720.57	1.9773	6.1333e-10	comp79830_c0	1305.94	8.19352	7.3164	4.7178e-109	comp77611_c1	2160.41	0.798784	11.401	1.3645e-182
comp78171_c0	2368.74	7265.71	-1.617	1.7154e-05	comp71659_c0	259.307	21.3859	3.5999	1.354e-07	comp92995_c0	5271.44	11.0012	8.9044	0	comp54519_c0	18.7882	0		0.027874						comp76459_c0	87.361	600.403	-2.7809	3.588e-15	comp74680_c0	334.663	2465.6	-2.8812	6.3615e-10	comp61503_c0	7196.61	88.5513	6.3447	1.3985e-108	comp56278_c0	2064.65	0.266261	12.921	4.0272e-182
comp84546_c0	378.065	105.244	1.8449	1.7192e-05	comp84289_c0	1132.12	144.347	2.9714	1.3958e-07	comp93092_c0	2462.56	1.45338	10.727	0	comp82295_c0	32.4154	162.597	-2.3265	0.027874						comp78074_c1	11.0762	171.945	-3.9564	4.1273e-15	comp79687_c2	2117.78	523.607	2.016	6.6014e-10	comp50151_c0	1087.07	3.63319	8.225	1.5927e-108	comp61335_c0	2002.52	0		4.2789e-182
comp78587_c0	6.45921	59.8742	-3.2125	1.7436e-05	comp93033_c0	64.6996	0		1.5107e-07	comp93571_c0	2003.84	0		0	comp87180_c0	29.3283	149.127	-2.3462	0.027874						comp80248_c0	191.746	1895.57	-3.3054	4.2718e-15	comp86844_c0	56.6396	771.074	-3.767	6.8329e-10	comp70793_c1	3825	76.0564	5.6522	6.6991e-108	comp75645_c0	2018.47	0		4.7845e-182
comp78995_c0	156.529	32.8926	2.2506	1.7556e-05	comp73978_c0	81.9063	0		1.8945e-07	comp94100_c0	58695.5	17.7164	11.694	0	comp78824_c0	151.743	656.544	-2.1133	0.027889						comp61288_c0	150.227	941.873	-2.6484	4.4583e-15	comp82180_c1	1858.4	461.116	2.0109	8.0497e-10	comp51680_c0	2003.08	25.0381	6.322	7.9283e-108	comp65138_c0	1972.87	0		4.4916e-181
comp87561_c0	489.272	141.932	1.7854	1.7556e-05	comp89509_c1	5277.24	35097.2	-2.7335	1.8945e-07	comp94145_c0	64525.1	15.5531	12.018	0	comp81133_c0	16.8228	96.8294	-2.525	0.027889						comp82263_c0	72.6675	651.892	-3.1653	4.4583e-15	comp82326_c0	150.838	693.949	-2.2018	8.1791e-10	comp75249_c0	1906.99	22.9701	6.3754	1.1606e-107	comp76001_c0	1990.42	0.277667	12.807	3.2693e-180
comp82031_c0	264.305	69.3498	1.9302	1.8214e-05	comp74279_c0	1896.47	281.152	2.7539	2.5576e-07	comp71026_c0	10084.7	8.02721	10.295	1.9583e-284	comp81796_c0	114.208	501.472	-2.1345	0.027889						comp82295_c0	9.77461	158.961	-4.0235	4.4583e-15	comp23227_c0	349.772	1.0685	8.3547	1.1214e-09	comp37564_c0	1780.06	5.01784	8.4706	3.1206e-107	comp66054_c0	4592.64	0.821595	12.449	1.7483e-179
comp69361_c1	90.9041	14.8198	2.6168	2.0209e-05	comp75341_c0	1086.12	6.64448	7.3528	2.5576e-07	comp72265_c1	2953.47	12.1788	7.9219	2.7735e-271	comp81565_c0	6527.92	26800.5	-2.0376	0.029691						comp80791_c0	10027.5	52647.1	-2.3924	8.0234e-15	comp85751_c0	1408.07	342.934	2.0377	1.2763e-09	comp67906_c0	8479.46	214.247	5.3066	8.6267e-107	comp40194_c0	2080.31	0.81019	11.326	1.8262e-179
comp69291_c0	49.6809	202.582	-2.0277	2.0524e-05	comp51230_c0	317.955	0		2.7096e-07	comp51318_c0	3127.54	22.3692	7.1274	1.5877e-268	comp68357_c0	5.03373	43.6794	-3.1173	0.030728						comp68234_c0	49.2371	384.469	-2.965	9.8574e-15	comp84687_c0	141.392	654.377	-2.2104	1.2906e-09	comp23438_c0	94800.2	2823.69	5.0692	1.7149e-106	comp50445_c0	2188.42	1.62038	10.399	7.3628e-179
comp81776_c0	334.85	91.5445	1.871	2.0635e-05	comp75556_c0	1658.87	243.717	2.7669	2.7507e-07	comp58583_c0	1871.91	0		2.6804e-267	comp79685_c0	2578.64	10367.3	-2.0074	0.030728						comp79470_c0	385.741	2149.76	-2.4785	1.2288e-14	comp49072_c0	54.5191	311.64	-2.515	1.5269e-09	comp92971_c0	1737.84	19.6109	6.4695	2.1541e-106	comp93787_c0	2171.93	1.07645	10.978	1.271e-178
comp85048_c1	12.9198	83.5424	-2.6929	2.0635e-05	comp83211_c1	140.919	7.14006	4.3028	2.7785e-07	comp76894_c1	2922.07	18.4599	7.3065	9.9615e-266	comp70547_c0	2.93322	33.1323	-3.4977	0.033198						comp85116_c0	676.568	3662.14	-2.4364	1.349e-14	comp84001_c0	3784.71	14372.9	-1.9251	1.6011e-09	comp68637_c0	1664.6	18.9276	6.4585	3.9906e-106	comp70769_c0	2128.25	1.33131	10.643	2.3451e-178
comp85939_c0	2270.5	6922.97	-1.6084	2.0771e-05	comp72931_c0	129.37	0		2.8107e-07	comp74252_c0	3308.05	28.4586	6.861	1.5392e-264	comp80514_c0	2152.15	9624.43	-2.1609	0.033532						comp84375_c0	335.768	39.1925	3.0988	1.9402e-14	comp87669_c0	2094.82	533.382	1.9736	1.8451e-09	comp57850_c0	5631.15	138.149	5.3491	1.0801e-105	comp76063_c0	1959.71	0.277667	12.785	2.791e-178
comp76851_c0	93.8919	16.0175	2.5514	2.1611e-05	comp74634_c0	123.105	916.826	-2.8968	2.9036e-07	comp76167_c0	2999.62	21.5921	7.1181	5.631e-263	comp88659_c0	228.393	1092.21	-2.2577	0.033532						comp81922_c0	204.707	1193.82	-2.544	2.301e-14	comp21672_c0	1044.41	1.58499	9.364	1.9489e-09	comp59166_c0	1580.93	16.2064	6.6081	2.189e-105	comp48194_c0	1894.28	0		2.3863e-177
comp21866_c0	44.2279	3.0263	3.8693	2.1649e-05	comp79118_c0	390.215	3.13278	6.9607	2.9669e-07	comp70645_c1	3870.6	43.9949	6.4591	4.431e-262	comp70714_c0	71.7588	319.216	-2.1533	0.03431						comp84220_c0	1485.6	7770.48	-2.387	2.301e-14	comp74859_c1	563.968	123.38	2.1925	2.0459e-09	comp25272_c0	1019.75	3.69943	8.1067	2.4963e-105	comp91582_c1	2068.8	1.06505	10.924	2.579e-177
comp87349_c0	1.48973	36.2627	-4.6054	2.2588e-05	comp79447_c1	679.508	59.7783	3.5068	3.612e-07	comp87641_c0	3006.52	21.8848	7.102	5.2489e-262	comp76441_c0	972.658	3911.23	-2.0076	0.03431						comp37845_c0	22.0409	320.678	-3.8629	2.819e-14	comp75314_c2	107.494	1250.92	-3.5407	2.4171e-09	comp92575_c0	2446.9	41.4854	5.8822	2.5131e-105	comp76725_c0	1919.98	0.266261	12.816	4.8502e-177
comp90947_c0	741.618	229.319	1.6933	2.2911e-05	comp83061_c0	1286.75	188.409	2.7718	3.7087e-07	comp77298_c0	2134.72	4.44423	8.9079	1.7532e-261	comp72704_c0	53.5291	243.471	-2.1854	0.035058						comp72394_c0	5.5195	236.43	-5.4207	6.1126e-14	comp91763_c1	1275.49	4807.76	-1.9143	2.7741e-09	comp88813_c3	2834.37	52.6558	5.7503	4.0396e-105	comp76394_c0	2043.67	1.06505	10.906	6.9995e-177
comp79841_c0	13.9092	86.0303	-2.6288	2.295e-05	comp83450_c0	311.361	31.1014	3.3235	3.7087e-07	comp83047_c0	2499.76	11.6135	7.7498	3.7563e-261	comp133220_c0	17.8618	0		0.037539						comp70041_c0	3.51331	350.408	-6.6401	6.2084e-14	comp82875_c0	584.139	2283.39	-1.9668	3.6465e-09	comp52846_c0	1110.51	5.71921	7.6012	5.2153e-105	comp66521_c0	1857.71	0		9.0673e-177
comp90519_c1	11022.8	33174.5	-1.5896	2.3474e-05	comp88889_c0	231.807	20.5525	3.4955	3.8442e-07	comp92971_c0	1866.18	0.726689	11.326	6.9128e-261	comp93988_c0	37.9928	176.209	-2.2135	0.037539						comp87738_c0	5.05758	115.185	-4.5094	7.0276e-14	comp50365_c0	3239.16	654.674	2.3068	3.7494e-09	comp50429_c0	4324.26	96.194	5.4904	8.6371e-105	comp52229_c0	2023.92	1.07645	10.877	1.6381e-176
comp82390_c1	1585.24	508.467	1.6405	2.4168e-05	comp82948_c0	749.467	4811.84	-2.6827	3.8522e-07	comp50211_c0	1915.36	1.45338	10.364	2.5306e-260	comp87289_c1	890.947	9752.72	-3.4524	0.038446						comp82104_c0	4706.32	794.722	2.5661	7.8188e-14	comp90652_c0	660.513	4646	-2.8143	3.7494e-09	comp66054_c0	4604.27	66.8725	6.1054	1.0811e-104	comp78605_c0	1909.05	0.266261	12.808	3.925e-176
comp79643_c0	494.241	146.216	1.7571	2.4783e-05	comp48470_c0	124.486	5.79744	4.4244	3.9276e-07	comp51345_c0	2926.66	18.0091	7.3444	1.0504e-258	comp91049_c0	8.4208	57.8375	-2.78	0.040027						comp80825_c1	571.897	2957.79	-2.3707	8.231e-14	comp61990_c1	43.5546	261.294	-2.5848	3.7994e-09	comp93092_c0	2293.2	36.5216	5.9725	1.8617e-104	comp37721_c0	1894.02	0.266261	12.796	4.4053e-176
comp50045_c0	192.707	631.504	-1.7124	2.4937e-05	comp74959_c0	384.591	14.6728	4.7121	4.1531e-07	comp58262_c0	2674.95	16.2462	7.3633	1.379e-258	comp77430_c0	118.51	495.757	-2.0646	0.040363						comp92998_c0	910.583	9961.66	-3.4515	8.7582e-14	comp75972_c0	1615.46	414.598	1.9622	3.8924e-09	comp58804_c0	15097.1	434.043	5.1203	4.1933e-104	comp92825_c0	2284.26	2.9745	9.5849	8.3919e-176
comp81319_c0	1616.92	7215.47	-2.1578	2.4937e-05	comp87039_c0	150.461	8.50327	4.1452	4.1563e-07	comp85476_c0	5357.54	90.8525	5.8819	1.3747e-257	comp82024_c0	121.698	511.525	-2.0715	0.041354						comp70567_c0	430.97	2247.9	-2.3829	1.2746e-13	comp49605_c0	10.1096	111.93	-3.4688	3.9261e-09	comp45354_c0	1859.23	26.0314	6.1583	7.7002e-104	comp48660_c0	2650.16	6.23806	8.7308	8.5977e-176
comp80889_c0	1961.83	638.388	1.6197	2.503e-05	comp88275_c0	790.319	108.257	2.868	4.1563e-07	comp93493_c0	1832.32	0.968918	10.885	1.4517e-256	comp76325_c0	0.416353	18.2532	-5.4542	0.041618						comp90459_c1	391.024	2017.18	-2.367	1.3697e-13	comp68326_c0	146.841	640.11	-2.1241	4.161e-09	comp71138_c0	2536.39	45.6182	5.797	1.5988e-103	comp73763_c0	1832.02	0		3.2627e-175
comp77034_c0	110.795	385.515	-1.7989	2.6179e-05	comp76366_c0	208.138	10.6998	4.2819	4.3756e-07	comp48660_c0	2853.11	1.45338	10.939	2.4722e-256	comp82709_c1	7.24673	51.5041	-2.8293	0.041666						comp38146_c0	7.70774	131.176	-4.0891	1.3893e-13	comp82053_c1	339.323	2571.03	-2.9216	4.5387e-09	comp37721_c0	1899.01	26.8291	6.1453	2.6244e-103	comp51680_c0	1997.85	1.07645	10.858	4.829e-175
comp80791_c0	15124.6	46079.1	-1.6072	2.6777e-05	comp81467_c0	1609.63	88.4497	4.1857	4.3756e-07	comp75185_c0	5418.36	6.38206	9.7296	8.5437e-256	comp85365_c0	1896.96	11199.6	-2.5617	0.041666						comp82309_c3	484.822	2512.84	-2.3738	1.3893e-13	comp57951_c0	1024.39	3782.11	-1.8844	5.7172e-09	comp76780_c0	1277.31	10.5534	6.9193	3.2329e-103	comp64794_c0	1828.67	0		5.6475e-175
comp81115_c0	64.0974	8.0229	2.9981	2.7356e-05	comp80943_c2	159.009	0.888218	7.484	5.648e-07	comp71138_c0	2723.69	18.184	7.2267	3.3423e-255	comp85578_c0	33.4129	1.23114	4.7623	0.041666						comp81392_c0	355.284	1865.51	-2.3925	1.5379e-13	comp86383_c1	527.697	2128.37	-2.012	6.9195e-09	comp72931_c0	3160.99	63.6487	5.6341	3.6163e-103	comp72290_c0	2121.34	1.88664	10.135	6.1735e-175
comp90502_c1	1179.25	376.61	1.6467	2.8221e-05	comp80168_c0	287.524	29.0558	3.3068	5.7307e-07	comp66521_c0	2000.19	3.90931	8.999	8.2532e-255	comp73314_c0	477.367	1991.67	-2.0608	0.043207						comp75193_c0	203.864	1119.64	-2.4574	1.7224e-13	comp63619_c0	359.039	50.6141	2.8265	7.0712e-09	comp52353_c0	1648.13	20.0413	6.3617	3.7858e-103	comp45354_c0	1854.29	0.277667	12.705	8.1569e-175
comp89267_c0	1211.41	210.492	2.5249	2.9986e-05	comp51347_c0	80.4208	1.33576	5.9118	5.8536e-07	comp49261_c0	2498.94	13.9248	7.4875	1.1011e-254	comp87834_c0	1366.42	5432.63	-1.9912	0.04401						comp87834_c0	540.422	5313.13	-3.2974	1.8658e-13	comp84819_c0	3347.47	910.889	1.8777	7.2914e-09	comp59600_c0	1697.29	21.5163	6.3017	4.5559e-103	comp73358_c0	1801.99	0		4.6456e-174
comp90257_c2	267.213	39.5723	2.7554	3.0028e-05	comp67461_c0	2067.18	326.883	2.6608	5.9544e-07	comp50445_c0	2356.14	10.4495	7.8168	1.4419e-254	comp81241_c0	6.35778	47.6691	-2.9065	0.044099						comp73427_c0	2.46811	129.734	-5.716	1.8825e-13	comp76097_c0	6394.56	23251.7	-1.8624	8.024e-09	comp12752_c0	35587.3	1112.32	4.9997	5.0432e-103	comp80164_c1	2091.92	2.17571	9.9091	7.1442e-174
comp78891_c1	3664.27	810.819	2.1761	3.0321e-05	comp83439_c0	2062.99	331.349	2.6383	5.9544e-07	comp85065_c1	1774.61	0.743507	11.221	7.9233e-254	comp82207_c0	16.9353	111.84	-2.7233	0.044099						comp81675_c1	1105.39	5509.08	-2.3173	1.9824e-13	comp70248_c0	599.297	141.189	2.0856	9.3738e-09	comp50797_c0	1254.71	10.1681	6.9472	8.1869e-103	comp78289_c0	1863.54	0.532523	11.773	1.6926e-173
comp83387_c0	150.026	33.8919	2.1462	3.0321e-05	comp38789_c0	5975.75	987.032	2.5979	6.1057e-07	comp51342_c0	3062.89	27.7319	6.7872	7.4646e-253	comp86612_c0	817.959	3206.57	-1.9709	0.044099						comp90561_c0	963.41	5410.71	-2.4896	2.2761e-13	comp90375_c2	2683.14	9551.1	-1.8317	1.0355e-08	comp62772_c0	2780.29	54.8352	5.664	8.225e-103	comp76288_c0	1899.34	0.798784	11.215	2.3259e-173
comp51193_c0	64.5655	291.299	-2.1737	3.0599e-05	comp82888_c0	2035.24	325.461	2.6446	9.1587e-07	comp78605_c0	2055.31	5.10364	8.6536	1.4752e-252	comp92064_c0	1069.78	265.757	2.0091	0.044099						comp84051_c1	2396.47	472.513	2.3425	3.0748e-13	comp87016_c0	1034.81	3705.59	-1.8403	1.4104e-08	comp90115_c0	967.297	3.44959	8.1314	9.1997e-103	comp51973_c0	1896.15	0.821595	11.172	6.0744e-173
comp62502_c0	31.3109	141.418	-2.1752	3.1322e-05	comp84080_c0	1876.72	298.212	2.6538	1.0374e-06	comp64522_c0	2266.06	9.98187	7.8267	2.8365e-251	comp83500_c0	99.0803	417.006	-2.0734	0.044332						comp76911_c0	172.267	940.325	-2.4485	3.9619e-13	comp86656_c0	8153.17	27796.7	-1.7695	1.548e-08	comp37464_c0	1780.26	23.9665	6.2149	1.0258e-102	comp52067_c0	10538.5	0		7.7786e-173
comp67461_c0	1990.46	660.541	1.5914	3.2456e-05	comp80107_c0	2353.88	390.766	2.5907	1.1349e-06	comp52878_c0	1826.23	0.484459	11.88	1.8475e-250	comp66482_c0	133.851	549.348	-2.0371	0.044529						comp87072_c1	253.171	29.0758	3.1222	3.9925e-13	comp86842_c0	16365.3	2815.51	2.5392	1.5531e-08	comp64561_c0	1031.86	4.74393	7.765	1.4282e-102	comp37464_c0	1775.72	0		1.1845e-172
comp84721_c1	31.2856	141.103	-2.1732	3.3453e-05	comp82736_c1	1732.41	160.511	3.432	1.178e-06	comp22107_c0	2697.17	19.9637	7.0779	6.3822e-250	comp60732_c0	0.832706	20.597	-4.6285	0.046718						comp91147_c1	2201.82	10517	-2.256	4.4583e-13	comp90113_c1	3813.69	20529.1	-2.4284	1.704e-08	comp13092_c0	1160.54	7.46808	7.2798	1.7054e-102	comp75249_c0	1902.06	0.81019	11.197	1.1845e-172
comp88899_c0	2117.55	703.761	1.5892	3.5542e-05	comp69922_c0	2514.82	420.705	2.5796	1.3767e-06	comp73657_c0	1842.26	2.2137	9.7008	1.1354e-249	comp84751_c0	5.41259	87.8459	-4.0206	0.046925						comp84192_c2	31.9505	262.716	-3.0396	4.4616e-13	comp47191_c0	118.754	513.613	-2.1127	1.7151e-08	comp76001_c0	1995.75	30.8927	6.0135	2.6183e-102	comp93571_c0	1861.25	0.543928	11.741	1.6127e-172
comp58688_c0	460.067	137.424	1.7432	3.5714e-05	comp81174_c0	1646.41	177.657	3.2122	1.3767e-06	comp56278_c0	2222.89	9.23836	7.9106	1.383e-249	comp13426_c0	33.9644	156.856	-2.2073	0.047409						comp73357_c0	736.631	9216.12	-3.6451	4.5243e-13	comp91709_c0	23716.4	4074.26	2.5413	1.7636e-08	comp63619_c1	1595.76	19.4062	6.3616	5.7739e-102	comp82214_c0	1829.36	0.543928	11.716	1.3881e-171
comp11611_c0	112.283	22.5555	2.3156	3.6059e-05	comp59283_c0	316.296	0		1.4627e-06	comp22547_c0	1702.8	0.726689	11.194	8.0461e-248	comp83943_c1	48.807	218.15	-2.1602	0.047409						comp82475_c0	417.469	2098.29	-2.3295	4.5243e-13	comp82343_c0	1587.66	279.179	2.5076	1.829e-08	comp53192_c1	804.831	0.83982	9.9044	6.0964e-102	comp25606_c0	1770.56	0.266261	12.699	1.5792e-171
comp84932_c0	1801.33	591.734	1.606	3.6059e-05	comp50715_c0	3560.11	613.288	2.5373	1.4894e-06	comp86995_c2	1967.48	4.96232	8.6311	2.1988e-247	comp90556_c2	1.26781	23.0593	-4.1849	0.047488						comp78130_c0	79.7882	496.044	-2.6362	4.6029e-13	comp81085_c1	1130.76	3997.01	-1.8216	2.0645e-08	comp25315_c0	735.622	0		1.7708e-101	comp71027_c0	1727.81	0		4.97e-171
comp78615_c0	201.683	51.3942	1.9724	3.7834e-05	comp70935_c0	236.558	20.5251	3.5267	1.4894e-06	comp32995_c0	1813.77	2.19688	9.6893	4.4477e-247	comp94841_c0	1.24906	23.0593	-4.2064	0.047488						comp67533_c0	69.9529	447.02	-2.6759	5.1342e-13	comp89490_c2	562.997	133.106	2.0806	2.0645e-08	comp71369_c0	1346.06	12.5521	6.7447	1.7758e-101	comp25257_c0	3631.62	19.4331	7.546	8.2754e-171
comp83342_c0	2017.14	6687.1	-1.7291	4.0287e-05	comp68546_c0	591.117	13.7777	5.423	1.5395e-06	comp88356_c2	2837.19	24.842	6.8355	5.5517e-247	comp72262_c0	34.437	237.424	-2.7854	0.047558						comp83511_c0	105.417	616.791	-2.5487	5.354e-13	comp87010_c0	3443.89	12221.1	-1.8273	2.1687e-08	comp76432_c0	1057.68	5.5386	7.5772	2.1615e-101	comp77003_c0	1715.28	0		3.415e-170
comp84687_c0	619.461	1867.38	-1.5919	4.0744e-05	comp86121_c0	27542.7	3747.65	2.8776	1.559e-06	comp75457_c0	1663.7	0.484459	11.746	2.1575e-246	comp74680_c0	1307.17	5098.67	-1.9637	0.049328						comp78401_c0	703.222	6811.42	-3.2759	7.7411e-13	comp75899_c0	478.202	1766.14	-1.8849	2.1813e-08	comp62903_c0	3170.84	38.1531	6.3769	2.2391e-101	comp62857_c1	2377.23	0		1.5632e-169
comp83235_c0	1039.63	336.066	1.6293	4.1107e-05	comp25597_c0	2223.48	375.873	2.5645	1.5989e-06	comp82087_c0	1729.13	1.22797	10.46	2.2753e-246	comp89654_c0	281.09	1108.34	-1.9793	0.049348						comp88904_c0	124.089	702.308	-2.5007	8.05e-13	comp84581_c0	24.7217	434.698	-4.1362	2.4531e-08	comp48704_c0	1671.28	20.9082	6.3207	2.7173e-101	comp80049_c0	1769.4	0.532523	11.698	2.1192e-169
comp89110_c0	79.5006	283.474	-1.8342	4.1373e-05	comp83943_c1	402.757	52.3279	2.9443	1.656e-06	comp76907_c0	1668.69	0.726689	11.165	4.0688e-245	comp91277_c1	5.01498	41.2533	-3.0402	0.049348						comp93988_c0	16.2786	172.208	-3.4031	9.7465e-13	comp77566_c0	122.049	13.1253	3.217	2.5388e-08	comp51448_c0	1641.77	21.7872	6.2356	2.9466e-101	comp52878_c0	1696.32	0		2.8196e-169
comp94836_c0	10.9382	72.9504	-2.7375	4.2183e-05	comp73427_c0	1135.56	46.5373	4.6089	1.6658e-06	comp58547_c0	5307.99	10.2577	9.0153	4.7926e-245	comp90375_c2	2588.59	12790.8	-2.3049	0.049654						comp76097_c0	7712.08	35630	-2.2079	9.8189e-13	comp78695_c0	1804.57	502.218	1.8453	2.6775e-08	comp78026_c0	732.805	0		3.3467e-101	comp58583_c0	1738.7	0.277667	12.612	3.012e-169
comp44096_c0	69.5588	9.96487	2.8033	4.2864e-05	comp79447_c0	155.484	11.1611	3.8002	2.0219e-06	comp80049_c0	1905.1	4.636	8.6828	3.4163e-244											comp86463_c0	351.734	2577.87	-2.8736	1.1275e-12	comp81202_c0	348.825	1279.15	-1.8746	2.6775e-08	comp61714_c0	3142.46	37.2441	6.3987	3.9218e-101	comp68637_c0	1660.15	0		6.6454e-169
comp82137_c1	14.9029	111.729	-2.9063	4.6333e-05	comp80653_c0	3903.94	674.347	2.5334	2.0421e-06	comp73252_c0	3155.73	35.9509	6.4558	5.0996e-243											comp80253_c0	2042.1	9618.06	-2.2357	1.1986e-12	comp91953_c2	1186.42	4587.43	-1.9511	3.0623e-08	comp70662_c0	1444.75	16.092	6.4883	4.8664e-101	comp32995_c0	1684.74	0		8.1143e-169
comp83173_c0	538.684	79.0918	2.7678	4.6949e-05	comp74226_c0	218.045	21.4339	3.3467	2.153e-06	comp77611_c1	2326.12	14.3756	7.3382	3.9234e-242											comp21522_c0	183.054	17.1873	3.4129	1.3444e-12	comp79362_c0	527.38	127.353	2.05	3.1508e-08	comp78289_c0	1868.52	29.186	6.0005	6.0255e-101	comp73910_c0	1658.89	0		2.2916e-168
comp66661_c0	2.48474	39.3173	-3.984	4.7603e-05	comp75851_c0	1231.76	205.071	2.5865	2.6413e-06	comp75249_c0	2047.81	8.02721	7.995	4.1663e-241											comp78736_c0	26.8929	226.626	-3.075	2.3652e-12	comp79328_c1	22.9415	244.41	-3.4133	3.5357e-08	comp51828_c0	943.502	3.35928	8.1337	6.0862e-101	comp70831_c0	1718.84	0.277667	12.596	3.6923e-168
comp82624_c0	257.875	803.421	-1.6395	4.7606e-05	comp23991_c0	82.5189	2.2377	5.2046	2.7364e-06	comp85187_c0	3281.92	40.9938	6.323	4.2e-241											comp82051_c0	149.158	794.409	-2.413	2.4241e-12	comp61868_c0	214.819	37.5244	2.5172	3.5631e-08	comp79153_c0	5112.72	132.896	5.2657	2.1754e-100	comp58884_c0	1648.6	0		3.8776e-168
comp91731_c0	221.544	58.6199	1.9181	4.7712e-05	comp23295_c0	505.841	71.8893	2.8148	2.8516e-06	comp52353_c0	1769.85	2.92357	9.2417	1.5758e-240											comp87791_c0	352.853	1712.69	-2.2791	2.4919e-12	comp83261_c0	165.478	681.981	-2.0431	3.5631e-08	comp32981_c0	6220.94	176.528	5.1392	3.7387e-100	comp48704_c0	1667.04	0		7.1544e-168
comp84898_c1	37.7505	157.921	-2.0646	4.8071e-05	comp87211_c0	497.321	0.881355	9.1402	3.042e-06	comp59166_c0	1697.67	1.95466	9.7624	9.2403e-239											comp81942_c0	65.6743	411.348	-2.647	2.5261e-12	comp86779_c1	1435.49	392.549	1.8706	3.8494e-08	comp68218_c0	1483.05	18.4068	6.3322	7.5738e-100	comp50211_c0	1779.01	0.821595	11.08	7.396e-168
comp85935_c0	619.395	184.502	1.7472	4.9155e-05	comp84313_c0	7011.83	1256.1	2.4808	3.0829e-06	comp81288_c0	3666.67	56.4762	6.0207	1.602e-237											comp85226_c1	316.409	1548.25	-2.2908	3.5845e-12	comp64315_c0	132.063	16.2775	3.0203	4.8556e-08	comp56278_c0	2070.02	36.0641	5.8429	1.316e-99	comp50846_c0	1658.65	0		1.2803e-167
comp63428_c0	1168.56	387.349	1.593	4.9289e-05	comp80509_c0	2769.37	384.701	2.8477	3.2554e-06	comp86467_c0	3251.22	43.3421	6.2291	4.4728e-237											comp77188_c0	173.434	887.802	-2.3559	3.7566e-12	comp87610_c0	2180.98	7354.42	-1.7536	4.9227e-08	comp78920_c0	14411.7	461.245	4.9656	1.6435e-99	comp92971_c0	1733.36	0.543928	11.638	2.2692e-167
comp74767_c0	257.341	71.5789	1.8461	5.2213e-05	comp25581_c0	140.04	9.8253	3.8332	3.3854e-06	comp59600_c0	1822.63	4.636	8.6189	4.878e-237											comp85262_c0	2824.96	12715.8	-2.1703	4.2261e-12	comp66596_c0	65.8741	0		6.1968e-08	comp80104_c1	1057.72	7.10386	7.2181	3.3011e-99	comp51448_c0	1637.47	0		2.3109e-167
comp89819_c3	984.36	309.81	1.6678	5.3418e-05	comp83509_c2	1881.15	325.701	2.53	3.3854e-06	comp83061_c0	2323.63	16.2158	7.1628	1.028e-236											comp83061_c0	27.7796	1354.38	-5.6075	4.4476e-12	comp81235_c1	3266.83	11031.7	-1.7557	6.3084e-08	comp50793_c0	1312.63	14.003	6.5506	9.8946e-99	comp73657_c0	1711.17	0.543928	11.619	2.6487e-166
comp71482_c0	158.966	38.403	2.0494	5.3807e-05	comp63428_c0	1250.12	212.31	2.5578	3.9071e-06	comp87613_c1	8709.25	86.3545	6.6561	3.3218e-236											comp89370_c0	55.5826	1641.76	-4.8845	5.2481e-12	comp85201_c0	1039.6	7831.37	-2.9132	6.3527e-08	comp58884_c0	1652.98	24.5565	6.0728	1.4118e-98	comp13421_c0	1596.29	0		1.4018e-165
comp89191_c1	28.3188	128.31	-2.1798	5.433e-05	comp84636_c0	1171.21	165.7	2.8213	3.9667e-06	comp50846_c0	1785.67	0.484459	11.848	4.0404e-236											comp85938_c1	38.2588	979.255	-4.6778	5.2871e-12	comp78130_c0	93.1974	412.172	-2.1449	6.7123e-08	comp52067_c0	10565	83.371	6.9855	2.5296e-98	comp61714_c0	3134	0.277667	13.462	1.5408e-165
comp79033_c0	249.359	69.6936	1.8391	6.2192e-05	comp50614_c0	90.6454	3.54601	4.676	4.3934e-06	comp76725_c0	2067.2	10.2409	7.6572	5.6969e-236											comp90769_c3	8.44953	122.306	-3.8555	5.316e-12	comp77279_c0	97.6881	419.455	-2.1023	7.1915e-08	comp17878_c0	1191.12	10.1471	6.8751	3.3989e-98	comp70875_c0	1587.55	0		3.2277e-165
comp87407_c0	500.199	155.699	1.6837	6.3571e-05	comp83030_c0	340.393	1963.39	-2.5281	4.4181e-06	comp90817_c2	1706.59	2.7318	9.287	1.0006e-235											comp75425_c0	17.0204	168.977	-3.3115	5.7887e-12	comp75493_c0	725.189	2499.23	-1.7851	7.8868e-08	comp21937_c0	1403.29	17.2028	6.35	3.5375e-98	comp63619_c1	1591.61	0		4.0462e-165
comp71736_c0	2195.12	752.42	1.5447	6.6337e-05	comp79540_c0	256.267	15.4443	4.0525	4.7814e-06	comp78991_c0	1825.97	4.9455	8.5283	1.8982e-235											comp79663_c0	2.00619	77.9659	-5.2803	5.7887e-12	comp78125_c0	924.651	200.015	2.2088	8.0578e-08	comp68467_c0	1238.71	12.1669	6.6697	1.213e-97	comp50076_c0	1575.56	0		5.3559e-165
comp83509_c2	1005.92	333.206	1.594	6.6337e-05	comp75451_c0	94.5584	3.98669	4.5679	4.8227e-06	comp22989_c0	3088.71	39.7086	6.2814	3.936e-235											comp81161_c0	1.787	74.7855	-5.3872	5.9849e-12	comp82309_c3	396.205	1411.77	-1.8332	9.107e-08	comp13256_c0	750.101	0.794667	9.8825	1.2804e-97	comp61712_c0	1819.16	1.89805	9.9045	1.4442e-164
comp87373_c0	77.9857	13.0195	2.5825	6.6337e-05	comp87215_c1	1146.95	6151.83	-2.4232	6.2864e-06	comp23133_c0	1763.34	4.202	8.713	3.6074e-234											comp85737_c1	917.88	5169.31	-2.4936	6.4733e-12	comp90406_c1	628.867	162.332	1.9538	1.038e-07	comp52245_c0	941.94	4.74393	7.6334	4.0689e-97	comp59600_c0	1692.86	0.81019	11.029	2.6807e-164
comp77773_c0	1141.91	310.792	1.8774	6.8392e-05	comp94145_c0	1079.38	0		6.5323e-06	comp65138_c0	2124.14	12.1451	7.4504	3.8613e-234											comp74725_c0	725.62	3296.58	-2.1837	7.0101e-12	comp74255_c0	1036.7	287.051	1.8526	1.0637e-07	comp51345_c0	2725.35	63.2515	5.4292	5.5699e-97	comp52353_c0	1643.83	0.543928	11.561	9.554e-164
comp85169_c3	2498.97	858.732	1.5411	6.8392e-05	comp13448_c0	50.7818	0		6.8146e-06	comp82214_c0	1969.6	8.54531	7.8486	5.4579e-234											comp82167_c0	137.428	721.535	-2.3924	7.0211e-12	comp61503_c0	153.337	2.10147	6.1892	1.3477e-07	comp22338_c0	1414.52	17.7265	6.3183	9.9837e-97	comp75457_c0	1545.18	0		2.6659e-163
comp75336_c0	220.121	60.4976	1.8633	7.0036e-05	comp51680_c0	50.8338	0		7.3651e-06	comp70880_c0	2199.34	14.3084	7.2641	6.1978e-234											comp86641_c5	1034.27	4682.13	-2.1786	7.3719e-12	comp86087_c0	339.924	6155.99	-4.1787	1.4506e-07	comp50417_c0	2191.51	42.7857	5.6787	1.3308e-96	comp22547_c0	1581.52	0.277667	12.476	7.8462e-163
comp80991_c1	691.455	224.394	1.6236	7.3417e-05	comp93565_c0	330.238	43.454	2.9259	7.9042e-06	comp62923_c0	2876.47	33.5286	6.4228	4.9329e-233											comp83747_c1	39.4018	274.728	-2.8017	7.6643e-12	comp74737_c0	23.2197	802.077	-5.1103	1.4737e-07	comp52320_c0	1700.24	17.5459	6.5985	1.5993e-96	comp59166_c0	1576.88	0.266261	12.532	4.7859e-162
comp77708_c0	112.304	20.2452	2.4718	7.531e-05	comp52428_c0	50.0651	0		8.093e-06	comp81817_c0	1659.21	2.4223	9.4199	5.225e-233											comp89513_c1	738.205	3318.09	-2.1683	7.6676e-12	comp90455_c2	215.874	40.7832	2.4041	1.5293e-07	comp76894_c1	2721.12	63.2725	5.4265	1.8247e-96	comp93493_c0	1701.89	1.34271	10.308	1.0513e-161
comp82183_c0	554.108	1623.38	-1.5508	7.892e-05	comp82295_c0	278.571	34.3302	3.0205	8.1348e-06	comp70769_c0	2291.42	16.9897	7.0754	1.6426e-232											comp71927_c1	290.929	1398.66	-2.2653	8.2182e-12	comp84651_c1	254.223	929.901	-1.871	1.5469e-07	comp63858_c0	1209.99	12.3926	6.6094	1.9591e-96	comp51223_c0	2841.09	4.60628	9.2686	2.4996e-161
comp83429_c0	220.132	60.4164	1.8654	8.0335e-05	comp86531_c0	280.352	35.5287	2.9802	9.9439e-06	comp48194_c0	2039.34	1.22797	10.698	2.8502e-232											comp85060_c0	116.773	1005.51	-3.1062	8.2182e-12	comp52428_c0	42.7332	0		1.5833e-07	comp71176_c1	6852.59	211.313	5.0192	2.7199e-96	comp77508_c0	1537.44	0.266261	12.495	2.1775e-160
comp90157_c3	861.559	2492.36	-1.5325	8.0335e-05	comp75265_c0	181.869	17.8124	3.3519	1.0184e-05	comp71027_c0	1860.23	6.59065	8.1408	4.2192e-232											comp72417_c0	321.517	5722.48	-4.1537	1.2144e-11	comp91292_c0	2964.92	9717.24	-1.7126	1.6464e-07	comp93472_c0	965.382	5.67406	7.4106	3.2721e-96	comp59094_c0	1492.04	0		5.5396e-160
comp80252_c0	77.0047	12.9628	2.5706	8.1682e-05	comp38421_c0	260.717	0		1.0465e-05	comp47335_c0	2734.31	10.7254	7.994	5.5258e-232											comp76853_c0	1551.71	6691.4	-2.1084	1.2144e-11	comp83797_c0	1388.27	7179.09	-2.3705	1.6517e-07	comp78450_c0	741.947	1.04451	9.4724	8.7217e-96	comp47833_c0	1624.91	1.08786	10.545	5.7945e-160
comp83400_c0	1203.24	408.237	1.5594	8.6198e-05	comp74655_c0	166.315	15.6227	3.4122	1.0604e-05	comp51973_c0	2041.58	11.1762	7.5131	1.9615e-231											comp83335_c0	169.179	837.414	-2.3074	1.2144e-11	comp80631_c0	164.147	26.8737	2.6107	1.7319e-07	comp76084_c0	810.557	2.51946	8.3297	1.4823e-95	comp50416_c0	1525.9	0.277667	12.424	7.8602e-160
comp86175_c1	734.194	2121.68	-1.531	8.7208e-05	comp74941_c0	1213.14	0		1.1074e-05	comp92575_c0	2627.62	27.3888	6.584	1.4246e-230											comp90366_c2	164.769	1146.09	-2.7982	1.2258e-11	comp50524_c0	6008.26	1662.78	1.8533	1.8585e-07	comp34480_c0	680.2	0.249838	11.411	4.1464e-95	comp76907_c0	1549.8	0.543928	11.476	8.8234e-160
comp82688_c0	793.847	262.23	1.598	8.7905e-05	comp80480_c0	93.177	4.46854	4.3821	1.1437e-05	comp73358_c0	1940.08	8.7539	7.792	1.5086e-230											comp85546_c0	292.749	1381.47	-2.2385	1.3967e-11	comp64124_c0	64.3302	1.05073	5.936	1.9251e-07	comp50499_c0	2537.37	58.5797	5.4368	6.2057e-95	comp47678_c0	1533.51	0.555333	11.431	7.4441e-159
comp81588_c0	293.048	61.5328	2.2517	8.8772e-05	comp81962_c0	888.005	153.034	2.5367	1.1437e-05	comp37866_c0	275778	66.7073	12.013	4.1423e-230											comp67437_c0	0.802477	64.5961	-6.3308	1.4635e-11	comp78621_c0	827.364	4364.07	-2.3991	2.3765e-07	comp76162_c0	1108.66	10.4631	6.7274	2.069e-94	comp28962_c0	1446.98	0		1.8057e-158
comp89166_c0	241.449	68.2409	1.823	9.2428e-05	comp88299_c0	2090.42	388.871	2.4264	1.1717e-05	comp76394_c0	2200.39	15.8627	7.116	9.8651e-230											comp74793_c0	3150.46	29397.1	-3.222	1.4744e-11	comp86411_c0	3191.32	10306.2	-1.6913	2.3829e-07	comp81534_c1	758.558	1.76995	8.7434	2.5304e-94	comp70662_c0	1440.95	0		4.2899e-158
comp84735_c0	46.1983	4.48277	3.3654	9.2962e-05	comp87820_c1	1647.31	307.723	2.4204	1.1786e-05	comp73763_c0	1972.4	9.96505	7.6289	5.6637e-229											comp79703_c0	394.198	1836.39	-2.2199	1.4837e-11	comp37845_c0	67.5337	304.748	-2.1739	2.5471e-07	comp73334_c0	1101.43	10.4631	6.7179	2.8821e-94	comp60255_c0	1691.9	2.18712	9.5954	6.2904e-158
comp85890_c0	3158.88	1101.05	1.5205	9.4713e-05	comp50061_c0	48.5739	0		1.2324e-05	comp72290_c0	2283.81	13.1477	7.4405	1.3938e-227											comp89878_c0	527.96	2622.13	-2.3122	1.5305e-11	comp50061_c0	41.4508	0		2.8135e-07	comp32995_c0	1689.05	29.3456	5.8469	5.1965e-94	comp70328_c0	1454.16	0		8.351e-158
comp80103_c0	41.7361	163.577	-1.9706	9.4956e-05	comp85440_c0	2841.89	549.97	2.3694	1.2839e-05	comp82744_c0	39885.9	1573.38	4.6639	1.4581e-225											comp88868_c0	227.155	1076.1	-2.2441	1.5725e-11	comp89321_c0	189.632	797.505	-2.0723	2.9532e-07	comp70306_c0	1096.64	9.85208	6.7984	5.6942e-94	comp62903_c0	3162.84	0.543928	12.506	1.5349e-157
comp81922_c0	352.301	1041.24	-1.5634	9.4956e-05	comp70739_c0	88.0502	4.021	4.4527	1.3044e-05	comp82024_c0	2206.7	17.9283	6.9435	1.9651e-225											comp93896_c0	543.415	2433.7	-2.163	1.6862e-11	comp84514_c0	185.528	33.9623	2.4496	3.0146e-07	comp64950_c0	691.029	0.589982	10.194	9.9285e-94	comp50842_c0	1472.92	0.266261	12.434	2.0661e-157
comp88712_c0	241.006	48.9063	2.301	9.4956e-05	comp72977_c1	169.991	1.79016	6.5692	1.3862e-05	comp61712_c0	1958.7	11.193	7.4512	2.4027e-225											comp80445_c1	30.4297	226.749	-2.8975	1.9443e-11	comp86195_c0	223.48	797.13	-1.8347	3.1962e-07	comp94093_c0	699.924	0.83982	9.7029	1.0391e-93	comp80255_c0	1416.34	0		1.0716e-156
comp82512_c0	26.3358	168.651	-2.6789	9.6786e-05	comp74037_c0	5019.71	997.457	2.3313	1.3862e-05	comp66144_c0	2178.11	17.0065	7.0008	1.0074e-224											comp84651_c1	126.921	646.381	-2.3484	2.1149e-11	comp80920_c0	560.959	149.33	1.9094	3.2497e-07	comp76288_c0	1904.43	37.6113	5.662	1.273e-93	comp48392_c0	1417.18	0		2.1026e-156
comp79791_c0	714.799	235.535	1.6016	9.7752e-05	comp76012_c0	250.146	30.5715	3.0325	1.3862e-05	comp64794_c0	1968.76	11.4857	7.4213	4.3929e-224											comp66482_c0	88.1028	537.248	-2.6083	2.4552e-11	comp87430_c0	11370.3	35835.9	-1.6561	3.3836e-07	comp50666_c0	929.801	6.0142	7.2724	1.9739e-93	comp21937_c0	1399.59	0		4.8593e-156
comp86135_c2	342.244	104.443	1.7123	9.9877e-05	comp52639_c0	194.215	0		1.3928e-05	comp70748_c0	3039.6	9.02977	8.395	7.5589e-224											comp73602_c0	2.65015	101.832	-5.264	2.4998e-11	comp91027_c0	4735.99	1181.43	2.0031	3.6329e-07	comp50445_c0	2194.11	49.0919	5.482	6.9486e-93	comp68628_c0	1463.92	0.543928	11.394	6.0338e-156
comp85486_c0	407.801	125.776	1.697	0.00010389	comp71026_c0	368.448	0.44754	9.6852	1.3983e-05	comp45354_c0	1996.56	13.1645	7.2447	7.3608e-223											comp66286_c0	162.665	791.514	-2.2827	2.7467e-11	comp67889_c0	10.6158	97.3262	-3.1966	3.8678e-07	comp72265_c1	2750.32	72.0801	5.2539	9.6401e-93	comp81817_c0	1541.12	1.06505	10.499	9.5043e-156
comp83030_c0	550.819	1583.96	-1.5239	0.00010877	comp82125_c1	2710.43	527.233	2.362	1.4607e-05	comp64496_c1	1452.66	0.968918	10.55	2.588e-222											comp72642_c0	125.404	641.892	-2.3557	2.9527e-11	comp88031_c2	13944.8	44170.3	-1.6634	4.4516e-07	comp76907_c0	1553.91	26.4197	5.8781	1.3976e-92	comp22338_c0	1410.93	0		9.6578e-156
comp67820_c0	330.841	100.308	1.7217	0.00011006	comp20358_c0	81.7386	0		1.5153e-05	comp70875_c0	1709.31	6.08938	8.1329	3.4016e-222											comp80693_c3	0.923839	62.7852	-6.0866	2.9527e-11	comp85262_c0	3333.11	10593.8	-1.6683	4.8591e-07	comp68588_c0	1358.27	19.8155	6.099	1.8085e-92	comp66249_c0	1484.92	0.81019	10.84	1.2711e-154
comp84258_c0	220.606	61.4761	1.8434	0.00011006	comp94100_c0	1057.96	0		1.5153e-05	comp82625_c0	1957.6	12.2965	7.3147	7.2971e-222											comp88587_c0	828.723	6115.22	-2.8834	3.0955e-11	comp86520_c1	1885.78	9510.21	-2.3343	4.9413e-07	comp36411_c0	687.848	0.884973	9.6022	1.9371e-92	comp91275_c0	1364.69	0		2.5578e-154
comp91636_c3	459.533	147.042	1.6439	0.00011044	comp82909_c0	147.924	12.9512	3.5137	1.5452e-05	comp77003_c0	1846.67	9.272	7.6378	2.8902e-221											comp83737_c1	17.7858	161.057	-3.1788	3.2865e-11	comp57962_c0	0.42745	42.6169	-6.6395	5.2293e-07	comp76872_c0	1050.05	10.3728	6.6615	6.1674e-92	comp90255_c1	27742.3	448.856	5.9497	3.4277e-154
comp84224_c0	615.154	202.777	1.6011	0.00011327	comp89329_c0	376.921	57.1205	2.7222	1.5882e-05	comp81234_c0	2538.78	30.5343	6.3776	1.1467e-220											comp64749_c0	4.71703	91.4195	-4.2766	3.3975e-11	comp78317_c1	135.449	20.9258	2.6944	5.9642e-07	comp70544_c0	1297.89	17.3202	6.2276	7.0996e-92	comp94708_c0	1515.23	1.07645	10.459	3.5262e-154
comp79431_c1	56.6376	7.48073	2.9205	0.00011754	comp72179_c1	216.195	14.136	3.9349	1.6066e-05	comp62423_c0	1393.35	0.484459	11.49	1.4601e-220											comp88454_c0	1106.92	4782.36	-2.1112	3.5257e-11	comp77208_c0	48.5801	269.771	-2.4733	6.2422e-07	comp77611_c1	2166.13	50.6331	5.4189	8.1494e-92	comp80139_c0	1571.74	1.89805	9.6936	4.1916e-154
comp81770_c0	394.822	23.4415	4.0741	0.00011855	comp78517_c0	77.213	0		1.6281e-05	comp47678_c0	1651.11	5.34587	8.2708	6.37e-220											comp78134_c0	91.5554	485.189	-2.4058	3.6343e-11	comp78089_c0	216.562	44.6828	2.277	6.4946e-07	comp93571_c0	1866.05	38.403	5.6026	1.7793e-91	comp68588_c0	1354.64	0		5.6196e-154
comp82942_c2	109.315	23.9837	2.1884	0.00012122	comp69646_c0	138.612	12.0493	3.524	1.7948e-05	comp70544_c0	1393.72	0.484459	11.49	2.5831e-219											comp76441_c0	895.675	3822.93	-2.0936	3.7782e-11	comp77159_c0	256.009	56.7941	2.1724	6.8043e-07	comp61937_c0	960.879	7.98883	6.9102	2.2734e-91	comp22672_c0	1349.41	0		2.4654e-153
comp84196_c0	2.98225	38.9168	-3.7059	0.00012472	comp91162_c0	2.59515	161.746	-5.9618	1.7948e-05	comp91582_c1	2227.32	20.7745	6.7444	3.0115e-219											comp75955_c0	250.249	1487.99	-2.5719	3.9584e-11	comp80068_c0	110.45	426.117	-1.9479	6.8178e-07	comp52229_c0	2029.33	47.1353	5.428	4.2337e-91	comp22754_c0	1387.29	0.277667	12.287	2.6365e-153
comp76329_c0	45.2019	4.36943	3.3709	0.00012712	comp81543_c0	4871.02	982.737	2.3093	1.9921e-05	comp82352_c0	2011.5	14.712	7.0951	3.6405e-219											comp82244_c0	480.371	2114.74	-2.1383	4.3141e-11	comp90781_c4	132.536	20.3027	2.7066	7.035e-07	comp21406_c0	1239.68	16.0258	6.2734	4.9128e-91	comp71369_c0	1342.64	0		3.5578e-152
comp77100_c0	10.4435	66.1289	-2.6627	0.00012974	comp90781_c4	155.12	15.0791	3.3628	2.0607e-05	comp59094_c0	1606.32	4.37695	8.5196	7.8388e-219											comp57840_c0	69.4774	385.654	-2.4727	4.3431e-11	comp66705_c0	903.298	2920.93	-1.6932	7.0913e-07	comp65679_c0	613.481	0		6.4031e-91	comp50077_c0	1455.35	1.08786	10.386	1.9701e-151
comp50850_c0	107.311	23.4982	2.1912	0.00013016	comp83884_c0	257.076	34.2685	2.9072	2.0696e-05	comp80255_c0	1524.93	3.39121	8.8127	1.5094e-216											comp81085_c1	504.226	2206.73	-2.1298	4.7557e-11	comp87880_c0	2754.08	8525.17	-1.6302	7.6629e-07	comp70328_c0	1458.08	25.7124	5.8255	8.9838e-91	comp50168_c0	2340.72	0.555333	12.041	4.2731e-151
comp90216_c0	650.713	216.205	1.5896	0.00013016	comp67906_c0	436.269	0		2.1547e-05	comp13959_c0	4721.4	1.93784	11.251	6.9429e-216											comp93767_c0	1.20371	65.3731	-5.7631	4.8816e-11	comp86957_c1	4586.64	1474.47	1.6372	7.7814e-07	comp67260_c0	1209.03	16.2727	6.2153	1.0934e-90	comp64116_c0	1302.21	0		4.2841e-151
comp79849_c3	4.47198	44.8561	-3.3263	0.00013081	comp81414_c0	282.062	38.7576	2.8635	2.215e-05	comp68467_c0	1330.19	0.484459	11.423	8.9661e-214											comp79192_c0	2407.02	11383.7	-2.2417	5.174e-11	comp78727_c0	12306.9	43167.4	-1.8105	7.8221e-07	comp62423_c0	1297.52	19.0209	6.092	1.1565e-90	comp79830_c0	1302.46	0		4.9336e-151
comp84811_c0	1888.51	665.101	1.5056	0.00013085	comp65223_c0	54.5849	0		2.2904e-05	comp40194_c0	2239.79	24.1321	6.5363	2.0051e-213											comp80509_c0	44.2774	1617.18	-5.1908	5.7264e-11	comp79336_c0	213.927	44.0775	2.279	7.8487e-07	comp74485_c0	836.396	4.78908	7.4483	1.3324e-90	comp50793_c0	1309.19	0		5.1202e-151
comp86780_c2	589.453	1863.04	-1.6602	0.00013672	comp73317_c0	359.767	53.7475	2.7428	2.382e-05	comp51448_c0	1763.02	9.94823	7.4694	3.0033e-213											comp90406_c1	1242.25	266.461	2.221	6.0497e-11	comp88656_c3	525.702	1727.89	-1.7167	7.8487e-07	comp68628_c0	1467.85	26.3264	5.8011	3.2129e-90	comp66816_c0	1304.31	0		1.7957e-150
comp69414_c0	40.2212	155.894	-1.9545	0.0001431	comp90157_c3	292.218	2444.79	-3.0646	2.384e-05	comp62005_c0	1426.2	2.18007	9.3536	4.0166e-212											comp87560_c1	180.535	844.602	-2.226	6.1235e-11	comp79566_c0	336.272	1096.72	-1.7055	7.9226e-07	comp44732_c0	1887.04	35.2695	5.7416	3.7477e-90	comp44732_c0	1881.96	1.08786	10.757	3.7915e-150
comp38790_c0	11.9248	106.98	-3.1653	0.00014888	comp69962_c0	77.9991	3.13278	4.6379	2.422e-05	comp77510_c0	1550.77	3.45849	8.8086	1.2826e-211											comp90971_c0	605.678	3076.86	-2.3448	7.3195e-11	comp48544_c0	77.1788	2.63572	4.8719	7.9632e-07	comp61712_c0	1823.98	39.6492	5.5237	4.2421e-90	comp68218_c0	1479.06	1.09926	10.394	6.2002e-150
comp80920_c0	141.559	29.1541	2.2796	0.00014888	comp86373_c0	485.82	42.132	3.5274	2.4375e-05	comp28962_c0	1557.96	5.5881	8.1231	9.0083e-211											comp86127_c0	13.4464	138.705	-3.3667	7.7126e-11	comp70714_c0	71.8702	309.807	-2.1079	8.8003e-07	comp73501_c0	935.398	7.76307	6.9128	4.6709e-90	comp64188_c0	1322.69	0.277667	12.218	7.4165e-150
comp86058_c0	346.217	108.1	1.6793	0.00014927	comp71930_c0	626.617	110.118	2.5085	2.8362e-05	comp87501_c1	2248.07	26.8504	6.3876	2.8606e-210											comp77780_c0	34.3678	232.724	-2.7595	7.7443e-11	comp89931_c0	2772.23	890.597	1.6382	8.8003e-07	comp59251_c0	1193.84	16.2034	6.2032	6.2744e-90	comp91459_c2	1284.68	0		1.1285e-149
comp88316_c0	3614.95	9955.39	-1.4615	0.00015204	comp83849_c0	254.891	33.6631	2.9206	2.8982e-05	comp81441_c0	1668.7	8.38717	7.6363	8.8059e-210											comp50045_c0	150.776	721.457	-2.2585	7.9633e-11	comp90698_c0	3991.69	1301.83	1.6165	8.8003e-07	comp47661_c0	1173.63	15.8422	6.2111	6.4649e-90	comp76780_c0	1273.92	0		1.9623e-149
comp84246_c0	1063	368.704	1.5276	0.00015661	comp23438_c0	5758.21	0.44754	13.651	3.0309e-05	comp78289_c0	2006.54	14.8096	7.082	1.6836e-209											comp78177_c0	6.62538	99.021	-3.9017	8.3635e-11	comp93737_c0	110.939	6.78535	4.0312	9.9815e-07	comp37313_c0	719.555	2.22447	8.3375	7.9942e-90	comp62423_c0	1294.1	0.266261	12.247	2.4863e-148
comp90175_c0	231.499	67.1849	1.7848	0.00015983	comp88946_c0	2837.92	588.298	2.2702	3.0436e-05	comp63858_c0	1299.36	0.726689	10.804	4.3489e-209											comp90222_c2	518.33	3006.19	-2.536	8.3965e-11	comp84699_c0	487.403	1571.86	-1.6893	1.0622e-06	comp58262_c0	2490.96	66.6137	5.2247	8.9449e-90	comp50797_c0	1251.35	0		2.784e-148
comp79471_c0	673.565	228.448	1.56	0.00017008	comp76233_c0	229.836	3.58032	6.0044	3.1806e-05	comp76871_c0	1749.43	10.8767	7.3295	7.266e-209											comp46954_c0	219.9	1002.9	-2.1893	8.4708e-11	comp86529_c1	1086.84	3393.9	-1.6428	1.0627e-06	comp50846_c0	1662.88	32.3677	5.683	1.133e-89	comp66257_c0	1320.64	0.543928	11.246	9.7546e-148
comp77934_c0	16.3968	84.2829	-2.3618	0.00018112	comp52726_c0	45.0944	0		3.2997e-05	comp69149_c0	2495.02	2.19688	10.149	3.4574e-208											comp90029_c0	456.766	2425.69	-2.4089	8.5168e-11	comp83750_c0	111.645	747.94	-2.744	1.0835e-06	comp71921_c0	1048.47	11.7786	6.476	2.0675e-89	comp70544_c0	1294.58	0.266261	12.247	1.3309e-147
comp82496_c0	3.97447	42.1415	-3.4064	0.00018118	comp86182_c0	775.355	142.383	2.4451	3.4195e-05	comp90531_c1	1758.42	12.0643	7.1874	6.2071e-208											comp79089_c0	21.4947	693.443	-5.0117	8.6641e-11	comp78332_c0	73.0989	1.05073	6.1204	1.1184e-06	comp74941_c0	15045.5	595.454	4.6592	3.8824e-89	comp62005_c0	1324.74	0.543928	11.25	1.4219e-147
comp90841_c0	4.47058	43.8001	-3.2924	0.0001839	comp77917_c0	12426.4	2646.4	2.2313	3.5104e-05	comp89931_c0	5501.15	166.915	5.0425	9.1898e-208											comp79694_c0	947.362	16947.1	-4.161	9.22e-11	comp85060_c0	243.799	831.022	-1.7692	1.2109e-06	comp70645_c1	3604.37	117.262	4.9419	5.5534e-89	comp51656_c0	1240.52	0		3.6085e-147
comp86622_c0	287.626	88.1423	1.7063	0.00018652	comp47384_c0	102.933	1.34262	6.2605	3.5312e-05	comp73910_c0	1786.1	13.1477	7.0859	3.4399e-206											comp79846_c1	1.32508	87.0598	-6.0379	9.9961e-11	comp37866_c0	2369.93	6.26887	8.5624	1.2716e-06	comp81232_c0	861.191	6.0142	7.1618	5.6659e-89	comp25792_c0	2699.05	1.63178	10.692	4.3652e-147
comp71646_c0	21.854	0		0.00019045	comp73505_c0	1271.1	157.851	3.0094	3.5312e-05	comp13421_c0	1718.7	11.193	7.2626	3.6413e-206											comp78074_c0	2.99071	76.5853	-4.6785	1.0109e-10	comp88184_c1	303.868	73.3559	2.0505	1.2716e-06	comp47197_c0	892.238	7.14901	6.9635	5.8473e-89	comp79120_c0	1231.54	0		4.3652e-147
comp90260_c0	30302.8	11153.6	1.4419	0.00019045	comp50511_c1	64.3124	1.7833	5.1725	3.6399e-05	comp75556_c0	1612.35	8.38717	7.5868	7.4691e-206											comp87352_c0	34.6848	233.255	-2.7495	1.0953e-10	comp84863_c0	4855.25	1593.38	1.6075	1.2926e-06	comp88885_c3	2881.09	83.6359	5.1063	6.0957e-89	comp78861_c1	6160.15	85.5147	6.1706	5.012e-147
comp80417_c0	61.6085	9.59272	2.6831	0.00019088	comp80637_c0	877.67	167.14	2.3926	3.6895e-05	comp74087_c0	1396.98	3.1658	8.7855	3.7885e-205											comp71459_c0	191.126	883.604	-2.2089	1.2197e-10	comp78572_c0	184.038	640.915	-1.8001	1.6258e-06	comp82855_c0	849.344	6.0142	7.1418	8.09e-89	comp76895_c0	1371.18	1.33131	10.008	1.4475e-146
comp80888_c0	113.777	26.4111	2.107	0.00019088	comp83387_c0	1236.63	29.421	5.3934	3.8124e-05	comp52229_c0	2179.22	22.6451	6.5885	5.584e-204											comp84586_c0	4417.42	19409.3	-2.1355	1.2197e-10	comp89006_c0	2245.68	6754.58	-1.5887	1.6258e-06	comp70769_c0	2133.83	53.6974	5.3124	8.6042e-89	comp74087_c0	1297.52	0.555333	11.19	1.619e-146
comp89248_c0	2.48615	35.575	-3.8389	0.00019754	comp76692_c1	342.687	54.0426	2.6647	3.8843e-05	comp63619_c1	1713.61	11.6438	7.2013	6.2347e-204											comp51286_c0	378.501	1612.55	-2.091	1.2351e-10	comp83604_c1	202.755	42.7603	2.2454	1.6277e-06	comp60127_c0	586.801	0		1.0273e-88	comp70948_c0	5881.46	0		7.6738e-146
comp86048_c0	697.888	239.355	1.5438	0.00019812	comp79280_c0	134.96	12.4282	3.4408	4.2101e-05	comp76959_c0	1256.45	0.726689	10.756	1.4746e-203											comp77773_c0	63.122	355.846	-2.495	1.2351e-10	comp76526_c0	97.4433	12.039	3.0168	1.6778e-06	comp73657_c0	1715.58	36.0882	5.571	1.1927e-88	comp25126_c0	1301.01	0.81019	10.649	2.0999e-145
comp81528_c0	1181.6	3246.82	-1.4583	0.00020807	comp85101_c0	176.638	20.381	3.1155	4.6898e-05	comp80278_c0	1361.99	2.68134	8.9885	1.4746e-203											comp86202_c0	3302.61	786.322	2.0704	1.6282e-10	comp82512_c1	14248.7	42483.8	-1.5761	1.6778e-06	comp62005_c0	1328.13	21.6066	5.9418	1.1961e-88	comp63858_c0	1206.8	0		2.3179e-145
comp78776_c0	567.386	192.355	1.5606	0.00021409	comp88162_c0	989.956	4738.99	-2.2591	4.7821e-05	comp91459_c2	1383.18	3.39121	8.672	6.8972e-203											comp81196_c3	848.221	3872.46	-2.1907	1.7872e-10	comp81320_c0	148.871	12.0568	3.6261	1.8194e-06	comp83605_c0	926.83	8.14836	6.8297	1.2735e-88	comp78244_c0	1233.49	0		4.7538e-145
comp75187_c0	76.4861	303.899	-1.9903	0.00021788	comp73034_c0	884.051	6243.86	-2.8202	4.9382e-05	comp38022_c0	1243.19	0.760326	10.675	9.6985e-203											comp82011_c2	215.22	963.951	-2.1631	1.7999e-10	comp69345_c0	1847.48	275.19	2.7471	2.0328e-06	comp93402_c0	1086.54	12.802	6.4072	1.457e-88	comp68467_c0	1235.47	0.277667	12.119	7.5741e-145
comp86793_c0	3293.63	1203.29	1.4527	0.00021788	comp75170_c0	546.213	99.0177	2.4637	5.0231e-05	comp62772_c0	2985.66	16.5389	7.496	1.5286e-202											comp85578_c0	67.4477	1.2073	5.8039	1.9006e-10	comp75968_c0	39.2264	185.962	-2.2451	2.2163e-06	comp38621_c0	44974.1	1876.23	4.5832	1.9491e-88	comp76815_c0	1278.03	0.81019	10.623	2.7541e-144
comp80136_c0	1.98864	32.9209	-4.0492	0.00022072	comp80413_c0	209.444	0		5.047e-05	comp89031_c0	2115.76	25.7805	6.3587	3.7454e-202											comp74201_c1	40.6427	258.25	-2.6677	1.9132e-10	comp73978_c0	69.8167	0.516483	7.0787	2.3534e-06	comp80164_c1	2097.52	53.5619	5.2913	2.758e-88	comp17878_c0	1188.11	0		2.4635e-143
comp78834_c0	145.545	38.0025	1.9373	0.00022269	comp80748_c1	807.312	158.283	2.3506	5.3522e-05	comp76001_c0	2143.18	2.43911	9.7792	8.0504e-202											comp91317_c3	692.724	145.066	2.2556	1.9319e-10	comp79178_c0	1336.49	4064.09	-1.6045	2.4328e-06	comp22160_c0	855.793	5.94797	7.1687	2.9795e-88	comp72657_c0	1159.78	0		6.109e-143
comp80631_c0	25.3436	109.128	-2.1063	0.00022626	comp38730_c0	327.151	51.0485	2.68	5.5236e-05	comp22162_c0	1214.15	0.484459	11.291	1.2824e-200											comp75583_c0	64.4706	353.113	-2.4534	1.9981e-10	comp59437_c0	95.6882	1.0685	6.4847	2.488e-06	comp74087_c0	1300.91	21.2213	5.9379	3.5097e-88	comp77607_c0	1306.48	1.36552	9.902	6.2734e-143
comp84376_c0	1115.12	397.244	1.4891	0.00022894	comp77618_c0	2696.76	110.686	4.6067	5.5236e-05	comp50842_c0	1585.83	9.46377	7.3886	1.9779e-199											comp90257_c2	279.565	45.475	2.62	2.0529e-10	comp85648_c0	189.268	39.4292	2.2631	2.5283e-06	comp59404_c0	1009.61	11.4625	6.4607	7.6181e-88	comp92931_c0	1171.28	0		1.1018e-142
comp87710_c0	781.411	272.418	1.5203	0.00022894	comp74891_c0	123.024	3.12592	5.2985	6.4059e-05	comp37464_c0	1911.72	17.2319	6.7936	4.2184e-199											comp88019_c3	270.047	1173.83	-2.1199	2.0786e-10	comp48704_c0	36.1387	0		2.6286e-06	comp58437_c0	953.293	9.80393	6.6034	8.4657e-88	comp76959_c0	1167.04	0		2.0848e-142
comp77999_c0	170.372	46.8547	1.8624	0.00023047	comp73352_c0	445.049	79.5455	2.4841	6.4539e-05	comp22672_c0	1452.9	6.07256	7.9024	4.8971e-199											comp67892_c0	1.66563	77.3231	-5.5368	2.0957e-10	comp77566_c1	831.531	2546.33	-1.6146	2.6771e-06	comp36286_c0	754.839	3.51881	7.7449	1.038e-87	comp59251_c0	1190.79	0.266261	12.127	9.504e-142
comp86173_c0	929.482	328.943	1.4986	0.00023149	comp48704_c0	42.3374	0		6.58e-05	comp64188_c0	1424.12	5.32905	8.062	5.47e-199											comp81296_c0	1490.54	10451.2	-2.8098	2.1072e-10	comp86813_c1	149.19	534.109	-1.84	2.7517e-06	comp81377_c0	3112.61	54.8682	5.826	1.2587e-87	comp13092_c0	1157.57	0		9.9129e-142
comp75250_c1	4.96669	44.8277	-3.174	0.00023963	comp80278_c0	358.501	53.2161	2.752	6.9054e-05	comp73505_c0	2168.93	4.41059	8.9418	1.729e-198											comp93823_c0	2.46811	71.3984	-4.8544	2.1545e-10	comp42820_c0	245.974	792.144	-1.6873	2.8419e-06	comp60255_c0	1696.35	38.1261	5.4755	1.4647e-87	comp24035_c0	1204.98	0.543928	11.113	1.5595e-141
comp83969_c0	20.3657	94.0249	-2.2069	0.00024018	comp69739_c0	251.14	12.5311	4.3249	7.1035e-05	comp50416_c0	1642.83	11.4184	7.1687	2.0722e-198											comp90463_c4	16.6192	160.671	-3.2732	2.2946e-10	comp77900_c0	53.9592	1260.94	-4.5465	2.8584e-06	comp86005_c1	817.247	5.51452	7.2114	1.4712e-87	comp12806_c0	1293.6	1.33131	9.9243	1.8412e-141
comp88510_c0	3378.3	1245.44	1.4396	0.00024204	comp72844_c0	3242.7	698.537	2.2148	7.1787e-05	comp92931_c0	1261.02	1.69561	9.5386	4.0714e-198											comp50175_c0	32.3517	219.74	-2.7639	2.383e-10	comp78719_c1	258.117	61.7623	2.0632	2.9295e-06	comp25126_c0	1304.44	22.3772	5.8653	1.4767e-87	comp59345_c0	1174.52	0.277667	12.046	3.1495e-141
comp84065_c0	874.924	308.988	1.5016	0.00024327	comp82137_c1	9.10905	114.759	-3.6552	7.821e-05	comp92825_c0	2459.19	16.7475	7.1981	4.3901e-198											comp77566_c1	426.016	3193.09	-2.906	2.523e-10	comp66054_c0	115.82	1.58499	6.1913	3.269e-06	comp92815_c0	1092.22	14.4576	6.2393	1.6636e-87	comp59057_c0	1192.09	0.532523	11.128	5.5106e-141
comp88265_c0	556.88	189.676	1.5538	0.0002509	comp73713_c0	197.047	25.2833	2.9623	8.1333e-05	comp58884_c0	1775.07	16.2967	6.7672	9.0082e-198											comp84284_c0	968.68	3916.68	-2.0155	2.7096e-10	comp89223_c0	121.904	437.907	-1.8449	3.3267e-06	comp93187_c0	915.26	8.62397	6.7297	2.3889e-87	comp21741_c0	1218.64	0.81019	10.555	5.6859e-141
comp78899_c0	134.64	34.3774	1.9696	0.00025108	comp84198_c2	227.356	1146.23	-2.3339	8.1333e-05	comp92815_c0	1172.89	0.484459	11.241	5.8108e-197											comp90797_c0	341.045	1437.83	-2.0759	2.7285e-10	comp81528_c0	372.426	1251.67	-1.7488	3.4541e-06	comp36128_c0	1132.75	15.7067	6.1723	2.6419e-87	comp81510_c0	1128.93	0		8.3809e-141
comp51673_c0	110.275	26.124	2.0777	0.00025492	comp63619_c0	420.871	73.3912	2.5197	8.6835e-05	comp76552_c0	5628.41	3.95977	10.473	6.5561e-197											comp86813_c1	96.8223	482.685	-2.3177	3.1582e-10	comp91771_c0	849.146	2565	-1.5949	3.4885e-06	comp25792_c0	2705.88	52.1832	5.6964	3.1825e-87	comp22291_c0	1238.46	1.08786	10.153	9.4072e-141
comp84307_c0	410.301	134.887	1.6049	0.00025503	comp32870_c0	47.9092	0.44754	6.7421	8.7763e-05	comp79830_c0	1402.4	5.60492	7.967	2.076e-196											comp79430_c0	25.2272	1521.62	-5.9145	3.2603e-10	comp75774_c0	343.334	1088.98	-1.6653	3.5877e-06	comp64188_c0	1326.17	23.0604	5.8457	3.2678e-87	comp65225_c0	1193.14	0.543928	11.099	1.1665e-140
comp82229_c0	927.474	328.529	1.4973	0.00026135	comp81473_c1	3765.71	640.701	2.5552	9.0602e-05	comp64124_c0	1226.61	1.4702	9.7044	1.3258e-195											comp88325_c0	1477.72	5907.68	-1.9992	3.4025e-10	comp86218_c0	2399.41	172.446	3.7985	3.6438e-06	comp74618_c0	731.038	3.49474	7.7086	7.5778e-87	comp36128_c0	1129.8	0		2.1248e-140
comp84778_c0	1175.72	422.206	1.4775	0.00026328	comp60247_c0	52.3828	0.895081	5.8709	9.3098e-05	comp77607_c0	1406.67	5.81351	7.9187	1.8126e-195											comp85039_c1	526.534	2164.37	-2.0393	3.6657e-10	comp79803_c0	36884.8	12900.6	1.5156	3.6781e-06	comp79865_c0	943.583	9.91831	6.5719	1.22e-86	comp50336_c0	1248.38	1.36552	9.8364	5.5223e-140
comp80516_c0	513.277	174.626	1.5555	0.00027107	comp76879_c0	93.0036	6.24498	3.8965	9.3098e-05	comp58968_c0	2696.8	2.94039	9.841	5.2473e-194											comp64197_c0	9.49473	110.429	-3.5398	3.6725e-10	comp81875_c0	457.677	129.17	1.8251	3.7441e-06	comp67058_c0	1030.45	12.5973	6.354	1.6922e-86	comp52320_c0	1695.66	0.277667	12.576	7.8691e-140
comp84653_c0	1526.99	557.39	1.4539	0.00028252	comp52067_c0	169.708	0		9.413e-05	comp70662_c0	1551.46	10.5168	7.2048	6.2601e-194											comp72188_c0	3.57399	75.255	-4.3962	4.1374e-10	comp81608_c0	231.183	749.262	-1.6964	3.8938e-06	comp50211_c0	1783.64	42.4877	5.3916	3.513e-86	comp52799_c0	1172.69	0.543928	11.074	2.0413e-139
comp87495_c1	126.672	32.0066	1.9847	0.00028252	comp74767_c0	308.927	49.6578	2.6372	0.00010758	comp79120_c0	1326.05	4.36013	8.2485	1.1364e-193											comp72393_c0	70.8904	421.694	-2.5725	4.2629e-10	comp81486_c0	53.2618	225.819	-2.084	4.0468e-06	comp47345_c0	785.385	4.99377	7.2971	5.6987e-86	comp52846_c0	1107.59	0		3.0407e-139
comp82429_c0	172.409	506.421	-1.5545	0.00028648	comp82649_c0	469.977	38.4336	3.6122	0.00010943	comp50077_c0	1566.83	10.7254	7.1907	1.4943e-193											comp78948_c0	259.773	1553.14	-2.5799	4.4406e-10	comp81179_c1	3226.09	1102.67	1.5488	4.4195e-06	comp59079_c1	722.23	3.08836	7.8695	7.5567e-86	comp74146_c0	1212.79	1.08786	10.123	3.4899e-139
comp90679_c0	1258.22	455.155	1.4669	0.00028648	comp82905_c1	693.362	88.0213	2.9777	0.00010946	comp39693_c0	1184.7	1.21115	9.9339	1.547e-192											comp85920_c0	9.06997	109.099	-3.5884	5.0981e-10	comp72662_c0	303.846	75.1198	2.0161	4.4985e-06	comp77508_c0	1541.42	32.7289	5.5576	8.4406e-86	comp59412_c0	1167.13	0.555333	11.037	6.7125e-139
comp83152_c0	2181.53	5813.42	-1.414	0.00028652	comp86304_c0	2150.28	470.551	2.1921	0.00011039	comp72909_c0	1141.76	0.484459	11.203	2.0946e-192											comp50428_c0	51.4761	509.156	-3.3061	5.1727e-10	comp66830_c0	290.778	924.286	-1.6684	4.7046e-06	comp71547_c0	621.004	1.08966	9.1546	1.3236e-85	comp52593_c0	1133.97	0.277667	11.996	8.0634e-139
comp80547_c0	661.582	142.652	2.2134	0.00029507	comp79694_c0	15790.2	3632.15	2.1201	0.00011315	comp77508_c0	1655.25	14.1166	6.8735	2.2644e-192											comp84646_c0	533.58	110.641	2.2698	5.201e-10	comp89578_c0	475.459	138.84	1.7759	4.719e-06	comp37640_c0	993.439	11.2156	6.4688	1.6729e-85	comp73334_c0	1098.55	0		1.5442e-138
comp87332_c1	198.723	573.731	-1.5296	0.00029827	comp65428_c0	189.279	25.2971	2.9035	0.00012282	comp61503_c0	7727.96	2.43911	11.63	2.9172e-192											comp82981_c0	93.4712	3042.69	-5.0247	5.3825e-10	comp77976_c0	9067.07	2522.15	1.846	4.7997e-06	comp74146_c0	1216.02	21.0377	5.853	1.8535e-85	comp67260_c0	1205.87	1.08786	10.114	1.6444e-138
comp74634_c0	288.991	813.426	-1.493	0.00029872	comp80769_c0	471.208	86.6802	2.4426	0.00012287	comp48392_c0	1525.76	9.96505	7.2584	3.0569e-192											comp77399_c5	34.6241	221.992	-2.6807	5.5912e-10	comp72198_c0	143.501	501.144	-1.8042	4.8448e-06	comp76959_c0	1170.04	18.2954	5.9989	3.8503e-85	comp92815_c0	1089.35	0		4.2542e-138
comp90573_c0	8736.96	23132.4	-1.4047	0.00030392	comp66405_c1	186.926	0		0.00012489	comp80139_c0	1692.35	14.8096	6.8363	3.6148e-192											comp69646_c0	2.06687	65.3619	-4.9829	5.9263e-10	comp84147_c0	447.576	128.012	1.8059	5.154e-06	comp63975_c0	938.258	10.123	6.5343	4.8247e-85	comp70886_c0	1169.86	0.81019	10.496	4.7883e-138
comp83065_c0	70.5468	231.049	-1.7115	0.00030642	comp70041_c0	288.443	48.2383	2.58	0.00012575	comp60255_c0	1821.64	20.3809	6.4819	7.6325e-192											comp81133_c0	6.96594	94.6836	-3.7647	6.1232e-10	comp90320_c0	1305.61	3816.95	-1.5477	5.2303e-06	comp62923_c0	2678.64	85.445	4.9704	5.3166e-85	comp50151_c0	1084.18	0		5.9397e-138
comp79664_c0	98.8516	22.5272	2.1336	0.00031278	comp47654_c0	46.5278	0.44754	6.6999	0.00013051	comp50076_c0	1696.47	7.76817	7.7707	9.6298e-192											comp87096_c0	5560.54	28345.3	-2.3498	6.9219e-10	comp79621_c0	367.802	102.386	1.8449	5.2928e-06	comp34829_c0	812.268	6.28811	7.0132	7.4918e-85	comp72778_c0	1090.82	0		9.5709e-138
comp82375_c0	948.767	340.149	1.4799	0.00031284	comp46875_c0	145.831	16.511	3.1428	0.00013158	comp22754_c0	1493.68	9.51423	7.2946	1.4297e-191											comp74576_c0	30.2241	202.234	-2.7423	7.0931e-10	comp76441_c0	955.557	2823.56	-1.5631	5.4272e-06	comp66375_c0	947.697	10.4421	6.5039	7.4918e-85	comp70306_c0	1093.86	0		1.408e-137
comp71320_c0	64.5809	214.801	-1.7338	0.00031438	comp76519_c0	84.8887	5.33617	3.9917	0.00014117	comp64116_c0	1402.14	7.04148	7.6375	2.6769e-191											comp84613_c1	834.587	191.76	2.1218	7.1876e-10	comp83876_c0	24.1366	134.796	-2.4815	5.5624e-06	comp36250_c0	1164.34	19.4724	5.9019	1.464e-84	comp36250_c0	1161.29	0.821595	10.465	2.6341e-137
comp75577_c0	146.583	39.4873	1.8923	0.00031632	comp88610_c1	14296.9	3327.6	2.1031	0.00014692	comp36128_c0	1216.41	2.18007	9.124	3.8396e-191											comp70359_c0	39.2334	240.661	-2.6168	8.3212e-10	comp90614_c0	184.147	38.183	2.2699	5.6253e-06	comp80687_c0	1029.73	14.3883	6.1612	1.5674e-84	comp68934_c0	1182.29	1.09926	10.071	2.923e-137
comp73190_c0	5.9603	47.5669	-2.9965	0.00032266	comp84354_c0	817.421	168.286	2.2802	0.00014755	comp89182_c2	3985.85	121.885	5.0313	5.6899e-191											comp86094_c0	72.6167	986.068	-3.7633	9.177e-10	comp81825_c2	2474.5	813.243	1.6054	5.7327e-06	comp58895_c1	989.084	12.8682	6.2642	1.6717e-84	comp64124_c0	1139.34	0.543928	11.032	6.252e-137
comp77923_c0	749.661	2025.47	-1.4339	0.00032405	comp89132_c1	58.9487	1.79016	5.0413	0.00014755	comp81510_c0	1215.55	2.4223	8.971	1.3986e-190											comp87361_c0	91.3127	441.151	-2.2724	9.3112e-10	comp64536_c0	727.643	3416.83	-2.2314	5.8168e-06	comp50366_c0	1135.81	18.2924	5.9563	2.0328e-84	comp76162_c0	1105.79	0.277667	11.959	9.7096e-137
comp84648_c0	643.899	227.21	1.5028	0.00032405	comp82498_c0	233.726	36.1135	2.6942	0.00015072	comp91275_c0	1469.38	9.20472	7.3186	2.2258e-190											comp87728_c0	886.114	3849.67	-2.1192	9.7107e-10	comp85023_c0	3255.8	28309.3	-3.1202	5.8168e-06	comp23144_c0	1153.03	3.10944	8.5346	2.466e-84	comp52324_c0	1103.91	0.277667	11.957	2.3494e-136
comp85658_c0	758.995	269.116	1.4959	0.00034394	comp58804_c0	884.814	0		0.00015228	comp36593_c0	4178.13	1.21115	11.752	2.9163e-190											comp78963_c0	129.511	584.775	-2.1748	1.0423e-09	comp86911_c7	294.937	912.052	-1.6287	5.8168e-06	comp50517_c0	1017.57	13.5726	6.2283	2.8875e-84	comp80104_c1	1054.87	0		2.7477e-136
comp92011_c0	1292.88	7633.04	-2.5617	0.0003535	comp80379_c0	1672.77	370.361	2.1752	0.00015489	comp85226_c0	1985.51	28.2196	6.1367	4.0107e-190											comp90866_c0	36.0706	316.821	-3.1348	1.1206e-09	comp75658_c0	794.696	2663.55	-1.7449	6.0091e-06	comp81817_c0	1545.11	34.7939	5.4727	3.3797e-84	comp65053_c0	1140.55	0.81019	10.459	3.5606e-136
comp81962_c0	1030.2	375.085	1.4576	0.00035592	comp79096_c0	911.084	5517.92	-2.5985	0.00015592	comp82808_c0	20803.2	1065.58	4.2871	4.8024e-188											comp67161_c0	13.6892	196.622	-3.8443	1.2059e-09	comp79385_c1	244.392	784.789	-1.6831	6.0091e-06	comp72223_c0	1063.99	15.5924	6.0925	4.842e-84	comp75781_c0	1078.97	0.277667	11.924	6.9326e-136
comp86516_c1	312.946	101.732	1.6211	0.00035832	comp81870_c0	585.961	117.526	2.3178	0.00015592	comp86121_c0	27310.2	838.602	5.0253	7.8946e-187											comp76426_c0	4.01238	219.092	-5.7709	1.2059e-09	comp81061_c0	428.534	5025.3	-3.5517	6.0091e-06	comp80139_c0	1575.94	38.2856	5.3633	1.3114e-83	comp66596_c0	2130.14	0		1.0632e-135
comp75618_c0	1604.31	595.102	1.4307	0.00035929	comp88566_c1	2277.76	474.863	2.262	0.00015677	comp12806_c0	1392.66	1.71243	9.6676	1.7164e-186											comp58089_c0	160.784	711.133	-2.145	1.2199e-09	comp87985_c0	727.068	2164.27	-1.5737	6.0091e-06	comp77611_c3	755.136	5.51452	7.0974	1.4016e-83	comp76872_c0	1047.24	0		1.1129e-135
comp71930_c0	292.585	94.4783	1.6308	0.00036802	comp73970_c0	42.8287	0		0.00015959	comp94298_c0	1063.45	0.24223	12.1	5.5609e-186											comp84687_c0	535.517	2141.8	-1.9998	1.2246e-09	comp94145_c0	919.068	0		6.0091e-06	comp22672_c0	1352.97	28.2348	5.5825	4.2012e-83	comp68606_c0	1056.16	0		1.623e-135
comp84994_c0	484.958	168.25	1.5273	0.00036802	comp78373_c0	1497.55	328.399	2.1891	0.00016266	comp88882_c0	9961.72	464.638	4.4222	8.8395e-186											comp73317_c0	15.8167	134.703	-3.0903	1.2617e-09	comp79484_c1	153.298	1169.07	-2.9309	6.0424e-06	comp50526_c0	578.95	0.794667	9.5089	4.2501e-83	comp50133_c0	1045.24	0		1.7041e-135
comp86123_c1	175.911	505.841	-1.5238	0.00037139	comp13959_c0	91.7262	0		0.00016397	comp50133_c0	1125.45	1.45338	9.5969	9.0204e-186											comp81255_c1	181.631	784.365	-2.1105	1.2739e-09	comp78572_c1	102.93	366.457	-1.832	6.0724e-06	comp70948_c0	5896.27	61.6229	6.5802	6.2064e-83	comp38022_c0	1154.66	1.09926	10.037	2.1712e-135
comp77498_c0	363.612	121.403	1.5826	0.00037171	comp21470_c0	320.787	31.0121	3.3707	0.00016652	comp76162_c0	1190.53	2.68134	8.7944	1.2321e-185											comp88103_c0	198.698	1289.52	-2.6982	1.2872e-09	comp77541_c0	5.39089	64.6823	-3.5848	6.4631e-06	comp72290_c0	2126.77	62.7758	5.0823	7.8572e-83	comp50366_c0	1132.86	0.81019	10.449	2.3975e-135
comp90924_c1	684.221	1839.11	-1.4265	0.00037557	comp85226_c0	1012.94	220.191	2.2017	0.00016807	comp76288_c0	2045.1	14.8096	7.1095	3.6172e-185											comp77370_c0	301.553	1228.36	-2.0262	1.3694e-09	comp84252_c0	184.425	779.748	-2.08	6.528e-06	comp68380_c0	868.345	9.48786	6.516	9.1092e-83	comp76432_c0	1055	0		5.6257e-135
comp68328_c0	280.209	89.9388	1.6395	0.00037754	comp85967_c0	45.5337	0.44754	6.6688	0.00016807	comp47833_c0	1749.51	20.9327	6.385	3.6985e-185											comp85420_c2	32.4731	323.215	-3.3152	1.4508e-09	comp87767_c0	227.618	774.192	-1.7661	6.7758e-06	comp75362_c0	891.942	10.0327	6.4742	1.0624e-82	comp76582_c0	1046.87	0		7.4622e-135
comp87640_c1	399.337	101.36	1.9781	0.00038307	comp78326_c1	129.365	0		0.00017176	comp82190_c0	3962.22	39.3085	6.6553	7.9936e-185											comp89252_c0	682.957	9945.37	-3.8642	1.5039e-09	comp77510_c0	1413.57	476.052	1.5701	6.9967e-06	comp59412_c0	1170.16	20.7005	5.8209	1.3878e-82	comp21406_c0	1236.55	0.543928	11.151	1.4535e-134
comp87465_c0	1832.91	683.235	1.4237	0.00039348	comp84322_c1	1333.64	290.583	2.1983	0.00017406	comp88566_c1	5042.12	190.634	4.7252	4.5283e-184											comp85463_c1	24.8124	171.442	-2.7886	1.5474e-09	comp87267_c0	904.353	2587.97	-1.5169	7.0658e-06	comp79276_c0	621.962	2.06494	8.2346	1.4077e-82	comp70799_c0	1059.23	0.266261	11.958	4.7413e-134
comp84422_c0	393.974	133.338	1.563	0.00039351	comp81133_c0	147.276	17.8399	3.0454	0.00018283	comp65183_c0	1090.14	0.968918	10.136	1.0492e-183											comp82689_c2	90.0148	430.453	-2.2576	1.5631e-09	comp59283_c0	269.452	0.534251	8.9783	7.3715e-06	comp64003_c0	755.321	5.49344	7.1032	1.8019e-82	comp72223_c0	1061.25	0.266261	11.961	8.0247e-134
comp74272_c0	2599.87	722.826	1.8467	0.00039718	comp66283_c0	166.674	0.44754	8.5408	0.00018798	comp22291_c0	1333.48	7.30052	7.513	1.2163e-183											comp81303_c0	51.7895	279.864	-2.434	1.5767e-09	comp86279_c1	163.911	34.1044	2.2649	7.3715e-06	comp71734_c0	759.126	5.96905	6.9907	3.1761e-82	comp64561_c0	1029.19	0		8.8859e-134
comp76146_c0	30.2934	118.98	-1.9736	0.00039983	comp69507_c0	5566.91	1313.28	2.0837	0.0001917	comp52846_c0	1192.53	3.39121	8.458	3.6137e-183											comp71064_c0	26.9771	184.801	-2.7762	1.6169e-09	comp86297_c1	1008.97	2963.49	-1.5544	7.4973e-06	comp59424_c0	903.505	10.8514	6.3796	5.759e-82	comp67058_c0	1027.78	0		1.1864e-133
comp90124_c0	1367.14	505.611	1.4351	0.00040535	comp91322_c0	2377.57	546.696	2.1207	0.00019344	comp80699_c0	9207.45	178.119	5.6919	5.1983e-183											comp77010_c1	1.20371	58.867	-5.6119	1.7125e-09	comp68030_c0	13.1805	94.7793	-2.8462	7.87e-06	comp38022_c0	1157.69	21.0407	5.7819	7.9873e-82	comp47661_c0	1170.47	0		2.4214e-133
comp82076_c0	412.751	111.297	1.8909	0.00040648	comp79358_c0	473.676	0		0.00019532	comp75645_c0	2173.05	15.5363	7.1279	5.7909e-183											comp78703_c0	6.84458	90.5699	-3.726	1.7125e-09	comp72056_c0	103051	36756.1	1.4873	7.8712e-06	comp59283_c0	4034.31	155.463	4.6977	8.0126e-82	comp25272_c0	1017.06	0		2.8597e-133
comp63249_c0	113.771	28.1831	2.0132	0.00042617	comp83870_c1	310.644	53.1078	2.5483	0.00019532	comp87043_c0	3042.77	83.1853	5.1929	6.5393e-183											comp90375_c2	743.601	12511.4	-4.0726	1.8087e-09	comp81467_c0	1372.5	128.565	3.4162	8.035e-06	comp66249_c0	1488.79	35.8354	5.3766	8.2177e-82	comp39693_c0	1100.4	0.798784	10.428	4.8226e-133
comp85697_c0	2178.81	820.648	1.4087	0.00042617	comp78512_c0	7111.65	0.440677	13.978	0.00020649	comp80164_c1	2252.45	22.0933	6.6717	2.0637e-182											comp76768_c0	77.0638	375.839	-2.286	1.8457e-09	comp82881_c1	1086.36	360.138	1.5929	8.3267e-06	comp51223_c0	2848.75	80.5445	5.1444	8.2311e-82	comp79688_c0	1002.23	0		1.0292e-132
comp86516_c0	333.336	111.406	1.5811	0.00042617	comp79153_c0	270.699	0		0.0002129	comp86709_c3	3370.22	101.79	5.0492	6.7252e-182											comp86103_c2	26.0768	176.344	-2.7576	1.917e-09	comp87886_c1	1174.82	394.562	1.5741	8.7532e-06	comp36110_c0	714.014	4.65362	7.2615	1.2254e-81	comp64284_c0	1093.72	1.07645	9.9887	6.5651e-132
comp13426_c0	35.7758	133.824	-1.9033	0.00042734	comp61909_c0	48.9033	0.895081	5.7718	0.00022376	comp93787_c0	2338.23	2.18007	10.067	1.1195e-181											comp84944_c0	716.898	3607.56	-2.3312	2.0397e-09	comp82876_c1	1002.05	2899.92	-1.5331	8.9066e-06	comp51342_c0	2852.25	101.606	4.811	1.5107e-81	comp51606_c0	1085.84	0.266261	11.994	1.0711e-131
comp81843_c0	1908.14	4992.44	-1.3876	0.00042734	comp76003_c0	43.5512	0.440677	6.6268	0.00025092	comp80637_c0	1368.24	9.18114	7.2194	2.2375e-181											comp92953_c0	180.208	762.539	-2.0811	2.0618e-09	comp90219_c0	1069.15	358.036	1.5783	8.9066e-06	comp70875_c0	1591.74	41.3499	5.2666	1.5107e-81	comp39143_c0	1072.63	0.81019	10.371	1.1916e-131
comp76772_c0	27.8213	111.555	-2.0035	0.00042998	comp81345_c0	118.55	1.34262	6.4643	0.00026526	comp79118_c0	1009.92	0		3.6378e-181											comp68241_c0	788.821	93.0851	3.0831	2.2756e-09	comp82442_c0	44.6961	1.56722	4.8339	9.109e-06	comp52593_c0	1136.95	20.9022	5.7654	1.5286e-81	comp75995_c0	1296.34	4.10797	8.3018	1.3882e-131
comp83582_c0	0.49751	23.4982	-5.5617	0.00043563	comp85411_c0	572.639	118.91	2.2678	0.00027861	comp67058_c0	1106.55	1.72924	9.3217	3.7381e-181											comp89933_c3	1344.64	5025.95	-1.9022	2.7981e-09	comp86653_c0	2088.14	5829.95	-1.4813	9.2156e-06	comp81288_c0	3414.5	123.249	4.792	1.7252e-81	comp59484_c0	1111.78	1.37693	9.6572	2.4829e-131
comp21718_c0	17.8879	83.5991	-2.2245	0.0004417	comp85727_c1	2930.56	707.484	2.0504	0.00030099	comp73970_c0	1167.71	3.40803	8.4205	2.7784e-180											comp89358_c0	2089.76	537.008	1.9603	2.8025e-09	comp50715_c0	3041.54	949.005	1.6803	9.7311e-06	comp50077_c0	1459.09	34.7909	5.3902	1.9915e-81	comp94298_c0	987.71	0		3.2577e-131
comp90714_c0	879.719	320.279	1.4577	0.00044713	comp88333_c0	36.8234	251.736	-2.7732	0.00030099	comp76780_c0	1371.66	9.706	7.1428	8.4822e-180											comp84791_c0	442.463	1720.08	-1.9589	2.8873e-09	comp78351_c0	47.0244	196.148	-2.0605	1.0416e-05	comp92243_c0	679.07	3.65427	7.5378	2.1492e-81	comp75613_c0	1013.34	0.277667	11.833	3.4669e-131
comp75974_c0	560.798	198.723	1.4967	0.00045121	comp80764_c0	218.149	34.716	2.6516	0.00031135	comp52617_c0	1233.43	5.44678	7.8231	2.8929e-179											comp84983_c0	1019.66	249.498	2.031	3.0757e-09	comp85565_c0	332.415	1309.37	-1.9778	1.0703e-05	comp20404_c0	4879.66	12.0073	8.6667	3.9184e-81	comp58895_c1	986.481	0		3.7157e-131
comp78373_c0	1104.16	328.886	1.7473	0.00046685	comp81969_c0	1715.33	409.456	2.0667	0.00031546	comp85158_c0	6100.81	264.554	4.5274	4.9733e-179											comp64839_c0	144.791	17.2376	3.0703	3.2234e-09	comp38421_c0	222.079	0		1.165e-05	comp51973_c0	1901.16	56.8279	5.0641	4.3821e-81	comp73970_c0	1084.55	1.09926	9.9463	4.5095e-131
comp88946_c0	3296.4	1259.63	1.3879	0.00048019	comp90363_c0	86.2238	6.68565	3.6889	0.00031546	comp52245_c0	1011.5	0.24223	12.028	5.2079e-179											comp79296_c0	204.026	948.988	-2.2176	3.4173e-09	comp86911_c2	3151.36	9257.27	-1.5546	1.1704e-05	comp64401_c0	511.6	0		5.4844e-81	comp59404_c0	1006.9	0.277667	11.824	4.8028e-131
comp79518_c0	338.313	114.376	1.5646	0.00049803	comp70611_c0	146.224	18.6938	2.9676	0.00032067	comp39143_c0	1154.87	3.39121	8.4117	9.029e-179											comp82378_c0	32.6786	200.16	-2.6147	3.5314e-09	comp80943_c2	135.525	2.60018	5.7038	1.1767e-05	comp68617_c0	903.153	11.5528	6.2887	6.2904e-81	comp50517_c0	1014.97	0.266261	11.896	1.5631e-130
comp79555_c1	33.2869	125.716	-1.9171	0.00050164	comp76959_c0	37.1991	0		0.00032873	comp37640_c0	1066.79	1.21115	9.7827	1.1887e-178											comp83221_c1	748.618	4781.29	-2.6751	3.7797e-09	comp76003_c0	37.168	0.516483	6.1692	1.2039e-05	comp70288_c0	800.754	8.28382	6.5949	6.5476e-81	comp80687_c0	1027.03	0.543928	10.883	3.3399e-130
comp82468_c0	851.412	311.257	1.4518	0.00050298	comp80100_c0	230.5	37.1748	2.6324	0.00033923	comp79694_c0	10902.1	555.144	4.2956	1.5618e-178											comp78562_c1	201.979	31.6525	2.6738	4.0209e-09	comp89347_c0	27.8177	146.924	-2.401	1.216e-05	comp50133_c0	1048.04	17.9974	5.8638	7.5597e-81	comp85781_c0	2180.85	23.0656	6.563	4.2914e-130
comp84203_c0	4154.08	11327.5	-1.4472	0.00050694	comp86957_c1	5372.6	1311.35	2.0346	0.00033923	comp94708_c0	1631.27	8.23581	7.6299	3.4556e-178											comp89981_c1	915.6	11308.4	-3.6265	4.0903e-09	comp89030_c0	654.69	4355.07	-2.7338	1.2205e-05	comp25734_c0	830.825	9.07849	6.5159	8.2005e-81	comp21847_c0	1047.37	0		5.5295e-130
comp80768_c1	1128.55	381.362	1.5652	0.00051189	comp78849_c0	202.069	30.6058	2.723	0.00034126	comp25606_c0	1906.43	15.7786	6.9168	6.0758e-178											comp85065_c1	1.2644	53.7193	-5.4089	4.4492e-09	comp76552_c0	1890.44	661.462	1.515	1.2277e-05	comp75095_c0	717.578	5.28876	7.0841	8.9058e-81	comp58978_c0	1022.15	0.543928	10.876	6.6289e-130
comp91186_c1	294.629	926.145	-1.6523	0.00051189	comp67889_c0	12.4209	119.207	-3.2626	0.00035014	comp71369_c0	1445.45	3.1658	8.8347	9.6945e-178											comp79394_c1	183.432	761.314	-2.0533	4.6356e-09	comp90432_c2	422.908	1231.01	-1.5414	1.2406e-05	comp51606_c0	1088.77	19.9269	5.7718	1.1591e-80	comp71921_c0	1045.73	0.81019	10.334	8.1564e-130
comp69664_c0	497.725	175.342	1.5052	0.00051323	comp52651_c0	34.3959	267.765	-2.9607	0.00035594	comp70831_c0	1850.46	12.9223	7.1619	1.0791e-177											comp80296_c0	327.734	1257.51	-1.94	5.2499e-09	comp79523_c0	607.633	1767.44	-1.5404	1.299e-05	comp52258_c0	555.483	0.83982	9.3694	1.2298e-80	comp59293_c0	977.55	0		8.4427e-130
comp79096_c0	1911.78	4945.55	-1.3712	0.00051323	comp47568_c0	80.4671	0		0.00038376	comp66375_c0	1017.68	0.484459	11.037	1.2343e-177											comp77706_c0	60.1548	461.39	-2.9392	5.2771e-09	comp91444_c1	5385.67	1950.33	1.4654	1.3475e-05	comp78985_c0	905.186	12.1879	6.2147	1.3571e-80	comp58792_c0	961.078	0		1.5851e-129
comp84265_c0	1403.42	527.872	1.4107	0.00051323	comp25257_c0	961.732	0		0.00039603	comp78427_c0	4070.38	149.371	4.7682	3.1488e-177											comp82048_c1	792.241	3141.33	-1.9874	6.0349e-09	comp86301_c0	558.007	158.751	1.8135	1.3476e-05	comp75129_c0	783.402	7.64869	6.6784	1.4353e-80	comp71859_c0	1018.49	0.543928	10.871	2.6097e-129
comp87109_c5	20.3769	128.576	-2.6576	0.00051661	comp77780_c0	292.923	52.4186	2.4824	0.00039603	comp85057_c0	8893.73	439.789	4.3379	4.7716e-177											comp90365_c0	2354.91	8474.12	-1.8474	6.1815e-09	comp77948_c0	296.244	80.9065	1.8725	1.3739e-05	comp67566_c0	712.513	5.42422	7.0374	2.3026e-80	comp90115_c0	964.794	0		2.8597e-129
comp83715_c0	217.154	60.1613	1.8518	0.00051925	comp77079_c0	3116.83	12734.1	-2.0305	0.00040547	comp21937_c0	1506.94	15.829	6.5729	2.4474e-176											comp78116_c0	201.298	809.841	-2.0083	6.5313e-09	comp94100_c0	900.75	0		1.3893e-05	comp50842_c0	1476.77	36.8588	5.3243	2.5437e-80	comp61937_c0	958.356	0		4.0915e-129
comp81554_c0	6.46342	47.4252	-2.8753	0.00052091	comp75972_c0	1892.18	452.8	2.0631	0.00040945	comp78727_c0	18877.1	1071.38	4.1391	3.4254e-176											comp61601_c0	193.001	789.429	-2.0322	6.862e-09	comp70244_c0	1501.83	4207.68	-1.4863	1.4289e-05	comp58792_c0	963.634	14.4816	6.0562	2.6851e-80	comp93472_c0	962.919	0		7.5554e-129
comp84094_c1	331.847	111.414	1.5746	0.0005238	comp75590_c0	590.99	128.874	2.1972	0.00043736	comp25126_c0	1400.78	11.9029	6.8788	4.1211e-176											comp80014_c0	66.0384	319.169	-2.2729	7.3696e-09	comp64245_c0	131.602	434.65	-1.7237	1.4411e-05	comp71859_c0	1021.13	17.0433	5.9048	2.7268e-80	comp58437_c0	950.769	0		9.4996e-129
comp84354_c0	1096.59	408.843	1.4234	0.00053556	comp77877_c0	335.254	63.0772	2.4101	0.00045108	comp59345_c0	1264.56	7.35098	7.4265	5.9069e-176											comp85744_c1	191.18	1287.71	-2.7518	7.3696e-09	comp75839_c0	36.122	0.516483	6.128	1.4592e-05	comp75670_c0	946.072	14.0933	6.0689	2.7398e-80	comp74941_c1	982.399	0.266261	11.849	1.4096e-128
comp90714_c1	867.256	313.794	1.4666	0.00054915	comp78741_c0	95.0439	8.40032	3.5001	0.00045204	comp77252_c0	4635.98	183.737	4.6572	6.6275e-176											comp82109_c0	3.67183	677.273	-7.5271	7.5829e-09	comp89358_c0	1145.09	389.968	1.554	1.5451e-05	comp75947_c0	733.2	5.96905	6.9406	3.5916e-80	comp63774_c0	1006.53	0.543928	10.854	1.6269e-128
comp79342_c0	14.9057	73.7476	-2.3067	0.00055878	comp78662_c0	62.2548	0		0.0004539	comp83456_c0	11356.3	599.643	4.2432	7.9514e-176											comp78427_c0	256.712	1112.43	-2.1155	7.7945e-09	comp80974_c3	141.579	454.736	-1.6834	1.5868e-05	comp61587_c0	905.847	12.3926	6.1917	4.3644e-80	comp66975_c0	1558.98	1.35412	10.169	2.4456e-128
comp80726_c0	80.9763	17.3889	2.2193	0.00055883	comp71379_c0	636.91	0		0.00045918	comp75341_c0	1138.54	3.78481	8.2327	5.6032e-175											comp95115_c0	19.9505	143.501	-2.8466	8.1817e-09	comp73568_c0	1077.5	3029.36	-1.4913	1.6128e-05	comp77623_c0	799.648	8.3982	6.5731	4.863e-80	comp79865_c0	941.095	0		5.8919e-128
comp79260_c1	144.093	40.3733	1.8355	0.00056421	comp81449_c0	860.152	195.791	2.1353	0.00046395	comp85689_c1	3825.62	76.3154	5.6476	6.487e-175											comp83164_c0	641.927	2355.21	-1.8754	8.3629e-09	comp69911_c0	414.678	1205.83	-1.54	1.7667e-05	comp78605_c0	1913.97	58.7333	5.0262	5.8672e-80	comp73315_c0	945.194	0		9.1035e-128
comp87327_c0	3.47416	36.4043	-3.3894	0.00057433	comp91831_c0	7411.06	30320.8	-2.0326	0.00046667	comp66054_c0	4944.23	3.92613	10.298	4.0683e-174											comp76224_c0	11.3189	171.895	-3.9247	8.4288e-09	comp82942_c0	687.643	1980.64	-1.5262	1.8135e-05	comp51656_c0	1243.78	27.3469	5.5072	8.0311e-80	comp73501_c0	932.913	0		1.6261e-127
comp89345_c1	204.168	63.216	1.6914	0.00059623	comp87849_c0	445.234	1916.52	-2.1059	0.00046967	comp13092_c0	1246.24	7.10875	7.4538	4.2659e-174											comp81615_c0	679.97	4938.61	-2.8606	9.1556e-09	comp69402_c0	23.8047	124.164	-2.3829	1.858e-05	comp68606_c0	1058.9	18.8373	5.8128	8.7829e-80	comp52245_c0	939.511	0		2.2396e-127
comp86089_c0	2592.38	892.151	1.5389	0.00060491	comp48194_c0	236.205	0		0.000511	comp36250_c0	1250.34	7.50912	7.3795	7.0136e-174											comp86059_c0	417.324	1564.91	-1.9068	9.3023e-09	comp85946_c0	192.927	609.07	-1.6586	1.8608e-05	comp50186_c0	7926.67	367.944	4.4292	1.0032e-79	comp70263_c0	978.733	0.266261	11.844	2.7797e-127
comp21470_c0	239.926	77.4898	1.6305	0.00062387	comp87995_c0	929.406	218.702	2.0873	0.00051864	comp52324_c0	1188.46	5.32905	7.801	7.6829e-174											comp83611_c0	2106.89	20182.5	-3.2599	9.5097e-09	comp84516_c1	5758.36	1304.56	2.1421	1.8929e-05	comp66596_c0	2135.52	38.0447	5.8107	1.0499e-79	comp51828_c0	941.112	0		3.877e-127
comp90392_c0	942.248	2446.3	-1.3764	0.00062387	comp81652_c0	399.891	82.5494	2.2763	0.00052605	comp82235_c0	1167.22	4.92869	7.8877	1.145e-173											comp89955_c0	191.742	754.624	-1.9766	1.0513e-08	comp89428_c0	136.425	27.1769	2.3277	1.8937e-05	comp80191_c0	911.69	12.9374	6.1389	1.1229e-79	comp69813_c0	933.101	0		9.1372e-127
comp78830_c0	131.149	35.8055	1.873	0.00063314	comp85939_c0	979.893	6500.52	-2.7299	0.00053161	comp67260_c0	1298.33	9.272	7.1296	1.7441e-173											comp81108_c0	797.933	2955.14	-1.8889	1.0786e-08	comp76036_c0	15821	5581.2	1.5032	1.9142e-05	comp22291_c0	1241.76	28.2529	5.4578	1.654e-79	comp67732_c0	923.873	0		1.048e-126
comp86589_c0	10.4253	119.012	-3.5129	0.00063902	comp80504_c0	62.6998	3.09847	4.3388	0.00055064	comp73334_c0	1182.77	5.5881	7.7256	3.3135e-173											comp61181_c0	416.243	1569.17	-1.9145	1.0997e-08	comp72931_c0	110.255	1.58499	6.1202	1.9516e-05	comp49809_c0	695.761	4.99377	7.1223	1.6912e-79	comp83605_c0	924.416	0		1.7846e-126
comp75068_c0	116.229	30.2101	1.9439	0.0006428	comp70544_c0	35.1588	0		0.00056115	comp74941_c1	1057.69	2.18007	8.9223	6.1233e-173											comp90515_c1	3579.88	12736.9	-1.831	1.1933e-08	comp87001_c0	2719.38	988.871	1.4594	1.9659e-05	comp66975_c0	1563.2	29.0957	5.7475	1.8467e-79	comp65183_c0	1012.52	1.07645	9.8775	3.4801e-126
comp60144_c0	96.8868	23.4982	2.0438	0.00066729	comp74783_c0	188.273	0.44754	8.7166	0.00056658	comp84350_c0	3843.36	46.2757	6.376	1.9853e-172											comp67121_c0	41.3709	225.022	-2.4434	1.2211e-08	comp48089_c0	596.667	191.27	1.6413	1.9674e-05	comp73143_c0	984.358	15.4118	5.9971	1.9709e-79	comp89748_c2	1637.33	1.86383	9.7789	1.0434e-125
comp86646_c1	90.401	271.539	-1.5868	0.00066807	comp67747_c0	86.8133	0		0.00057032	comp68934_c0	1272.97	9.02977	7.1393	7.0801e-172											comp84726_c0	1589.92	5669.75	-1.8343	1.2303e-08	comp80635_c0	213.595	53.623	1.994	2.0583e-05	comp68934_c0	1185.41	25.598	5.5332	2.4126e-79	comp66375_c0	945.274	0.277667	11.733	1.196e-125
comp81283_c0	125.208	34.3169	1.8673	0.00067802	comp70417_c0	789.707	3162.68	-2.0018	0.00057032	comp59251_c0	1282	8.96249	7.1603	1.0584e-171											comp85642_c0	5.05758	75.255	-3.8953	1.2303e-08	comp81800_c1	299.194	84.2909	1.8276	2.0583e-05	comp66283_c0	2388.07	81.896	4.8659	3.3824e-79	comp80191_c0	909.282	0		1.2254e-125
comp90561_c0	1838	4711.56	-1.3581	0.00067802	comp69744_c0	51.51	286.845	-2.4773	0.00057124	comp64561_c0	1108.06	3.89249	8.1531	4.0018e-171											comp73643_c0	6.16347	79.9724	-3.6977	1.3477e-08	comp85431_c1	49.2405	198.321	-2.0099	2.0583e-05	comp58305_c0	1033.5	6.3995	7.3354	3.7665e-79	comp93187_c0	912.878	0		1.3236e-125
comp84944_c0	1219.35	3140.21	-1.3647	0.00068992	comp25792_c0	106.239	0		0.00057724	comp50366_c0	1219.69	7.26689	7.391	4.1886e-171											comp86365_c0	412.634	1541.73	-1.9016	1.3489e-08	comp70935_c0	202.277	25.1465	3.0079	2.1286e-05	comp74624_c0	716.503	5.87874	6.9293	4.8407e-79	comp37640_c0	990.912	0.81019	10.256	1.3627e-125
comp73951_c0	426.664	123.693	1.7863	0.00069244	comp79663_c0	228.339	29.6695	2.9441	0.00058866	comp76895_c0	1476.36	17.2488	6.4194	1.5238e-170											comp83500_c0	88.6489	407.821	-2.2018	1.4345e-08	comp61951_c0	23.1946	125.339	-2.434	2.156e-05	comp50748_c0	750.706	7.10386	6.7235	6.4212e-79	comp59424_c0	901.1	0		3.4789e-125
comp82693_c1	832.508	310.991	1.4206	0.00069244	comp85187_c0	1717.31	425.924	2.0115	0.00058866	comp50151_c0	1167.36	6.15665	7.5669	2.3809e-170											comp88410_c1	4123.25	15274.4	-1.8893	1.4345e-08	comp73430_c0	745.669	2088.68	-1.486	2.1632e-05	comp70799_c0	1062.01	20.4236	5.7004	7.4834e-79	comp78985_c0	902.792	0		3.6017e-125
comp90446_c1	876.677	275.565	1.6697	0.00069539	comp50186_c0	750.369	0		0.00059463	comp81467_c0	1934.35	38.0702	5.667	3.0369e-170											comp78343_c0	20.291	260.134	-3.6803	1.4632e-08	comp82263_c0	321.497	931.627	-1.5349	2.2388e-05	comp74556_c1	681.819	4.94861	7.1062	9.3007e-79	comp64117_c0	932.941	0.277667	11.714	4.1963e-125
comp60643_c0	51.1566	7.53741	2.7628	0.00069975	comp76288_c0	76.5483	0		0.00059463	comp69813_c0	1004.58	1.45338	9.433	5.6368e-170											comp85923_c0	301.536	1795.37	-2.5739	1.4659e-08	comp83858_c0	162.823	515.913	-1.6638	2.2869e-05	comp81671_c0	779.418	8.35305	6.544	1.7943e-78	comp61587_c0	903.467	0		4.3374e-125
comp79308_c0	842.47	315.417	1.4174	0.00071388	comp52866_c0	153.756	0		0.00062539	comp13448_c0	923.4	0		6.1206e-170											comp38789_c0	624.89	2266.11	-1.8585	1.5584e-08	comp47384_c0	87.7242	1.05073	6.3835	2.3103e-05	comp75781_c0	1081.88	21.2002	5.6733	2.2247e-78	comp91058_c1	1527.11	11.3541	7.0715	4.8717e-125
comp81213_c0	566.833	206.378	1.4576	0.00072024	comp75577_c0	342.121	33.2155	3.3646	0.00063576	comp80528_c0	991.22	1.2616	9.6178	6.2793e-170											comp79904_c0	0.461919	137.889	-8.2217	1.6111e-08	comp78517_c0	65.7953	0		2.4974e-05	comp21741_c0	1221.89	27.9158	5.4519	2.433e-78	comp47031_c0	897.412	0		5.3716e-125
comp76479_c0	1516.73	10978.8	-2.8557	0.00073184	comp85720_c0	218.53	37.3944	2.5469	0.00064118	comp81836_c1	1269.14	9.706	7.0308	8.5868e-170											comp59714_c0	1.72632	53.8422	-4.963	1.6198e-08	comp86123_c1	24.6429	186.495	-2.9199	2.5023e-05	comp58978_c0	1024.84	18.8373	5.7657	2.6827e-78	comp68329_c0	930.14	0.277667	11.71	7.7892e-125
comp90365_c0	2905.29	7383.75	-1.3457	0.00073184	comp82942_c2	227.177	22.1437	3.3588	0.00064163	comp66816_c0	1404.25	14.4429	6.6033	1.0559e-169											comp91042_c0	564.755	3141.04	-2.4755	1.6653e-08	comp60348_c0	182.35	31.772	2.5209	2.5155e-05	comp73970_c0	1087.4	21.0647	5.6899	3.3927e-78	comp37564_c0	1775.58	0		1.1306e-124
comp79966_c0	7.45283	49.5939	-2.7343	0.00073592	comp12752_c0	2270.31	0		0.00064357	comp90115_c0	1038.73	2.43911	8.7342	1.9398e-169											comp67687_c0	6.0421	78.4466	-3.6986	1.6952e-08	comp84343_c1	225.406	58.4324	1.9477	2.7612e-05	comp48935_c0	797.072	9.37348	6.41	3.699e-78	comp67736_c0	1056.69	2.1529	8.9391	1.176e-124
comp88109_c0	243.956	80.0023	1.6085	0.00073592	comp62856_c0	34.5519	0		0.00065182	comp80687_c0	1105.78	4.39377	7.9754	2.6995e-169											comp91407_c0	626.519	2582.86	-2.0435	1.7062e-08	comp85061_c0	1009.69	347.85	1.5374	2.7772e-05	comp73289_c0	653.731	4.40379	7.2138	4.5018e-78	comp73143_c0	981.873	0		2.0738e-124
comp88752_c0	750.492	197.008	1.9296	0.00073712	comp71120_c0	34.2225	0		0.00068464	comp76426_c0	1032.72	2.4223	8.7359	3.2446e-169											comp51436_c0	7.24582	84.9023	-3.5506	1.7172e-08	comp89895_c0	2640.98	7078.52	-1.4224	2.8694e-05	comp80043_c0	680.62	5.51452	6.9475	6.1179e-78	comp75670_c0	943.593	0.532523	10.791	2.2585e-124
comp84092_c0	630.039	232.838	1.4361	0.00074073	comp80266_c0	86.8769	7.56015	3.5225	0.00069138	comp59412_c0	1256.58	9.22154	7.0903	7.4169e-169											comp81428_c0	528.792	4689.54	-3.1487	1.7349e-08	comp79139_c0	85.2837	299.582	-1.8126	2.9224e-05	comp52324_c0	1106.74	22.4915	5.6208	9.8328e-78	comp78326_c1	6619.71	0.543928	13.571	3.4893e-124
comp8939_c0	0	23.1544		0.00074073	comp87192_c0	13.5249	717.722	-5.7297	0.00069519	comp83596_c0	1603.04	23.4255	6.0966	8.5687e-169											comp87125_c3	63.621	642.82	-3.3368	1.7998e-08	comp84727_c0	81.901	335.29	-2.0335	2.9224e-05	comp78966_c0	634.582	4.03957	7.2955	1.4404e-77	comp73343_c0	1642.17	0.81019	10.985	1.4791e-123
comp76395_c0	40.7299	141.766	-1.7993	0.00074841	comp90519_c1	5176.14	33027.6	-2.6737	0.00069519	comp86097_c2	6150.49	295.956	4.3772	9.6922e-169											comp79590_c0	4632.3	16121.4	-1.7992	1.8082e-08	comp76114_c0	6470.64	2396.79	1.4328	2.9333e-05	comp51928_c0	830.763	10.9177	6.2497	1.5378e-77	comp58212_c0	882.083	0		2.7118e-123
comp82138_c0	43.2034	148.53	-1.7815	0.00074841	comp22989_c0	3172.96	635.778	2.3192	0.00070743	comp67736_c0	1137.75	5.5881	7.6696	1.1474e-168											comp85204_c0	32.8	225.497	-2.7813	1.8082e-08	comp73249_c0	711.666	6279.75	-3.1414	2.9467e-05	comp56158_c0	777.077	9.07849	6.4195	1.5882e-77	comp51344_c0	885.297	0		3.4669e-123
comp87235_c0	1049.6	398.506	1.3972	0.00074841	comp77483_c0	85.5591	7.60132	3.4926	0.00072264	comp75995_c0	1395.69	14.6515	6.5738	1.6006e-168											comp90659_c0	69.1504	322.232	-2.2203	1.8694e-08	comp88478_c0	233.412	733.712	-1.6523	3.0117e-05	comp67065_c0	1234.08	13.7532	6.4875	1.6254e-77	comp73313_c0	881.609	0		5.4762e-123
comp77441_c0	236.963	77.1498	1.6189	0.00076014	comp71176_c1	430.79	0		0.00072568	comp62857_c1	2559.23	1.45338	10.782	2.1214e-168											comp77444_c0	42.4062	1143.84	-4.7535	1.9588e-08	comp71169_c0	253.343	763.65	-1.5918	3.0885e-05	comp76866_c0	672.887	5.37907	6.9669	2.2348e-77	comp68380_c0	866.022	0		1.3826e-122
comp80935_c0	114.789	331.07	-1.5282	0.00076582	comp59714_c0	94.83	9.39149	3.3359	0.00072723	comp24035_c0	1297.4	11.1762	6.859	3.6233e-168											comp72099_c0	62.5486	2.23015	4.8098	2.0206e-08	comp83689_c2	2146.1	5811.05	-1.4371	3.0885e-05	comp81492_c0	577.393	2.31478	7.9625	2.3394e-77	comp68617_c0	900.826	0.277667	11.664	1.5245e-122
comp83992_c2	1272.68	487.109	1.3855	0.00076937	comp78695_c0	2112.52	535.49	1.98	0.00073057	comp74146_c0	1305.83	11.6438	6.8093	5.9139e-168											comp83931_c0	446.493	1614.84	-1.8547	2.1123e-08	comp86478_c0	166.645	578.899	-1.7965	3.1389e-05	comp51424_c0	834.716	11.7334	6.1526	3.9402e-77	comp47197_c0	889.893	0.266261	11.707	4.1425e-122
comp13448_c0	18.8801	0		0.00078001	comp59990_c0	39.0833	0.440677	6.4707	0.00073457	comp71921_c0	1125.9	5.37951	7.7094	1.0847e-167											comp73675_c0	6.10278	78.0385	-3.6766	2.2889e-08	comp84198_c1	689.369	1967.41	-1.513	3.1787e-05	comp59293_c0	980.04	17.1365	5.8377	4.4172e-77	comp93402_c0	1083.8	0		9.3992e-122
comp87058_c2	425.676	150.072	1.5041	0.00078001	comp90781_c2	76.4559	374.276	-2.2914	0.00076047	comp66257_c0	1421.86	16.0544	6.4687	1.3753e-167											comp38254_c0	95.7263	413.478	-2.1108	2.3345e-08	comp68342_c0	627.606	206.765	1.6019	3.2311e-05	comp38421_c0	3168.63	128.11	4.6284	4.4756e-77	comp81836_c1	1178.69	5.45069	7.7565	1.6683e-121
comp88155_c0	376.065	132.197	1.5083	0.00078001	comp77192_c0	193.012	18.7349	3.3649	0.0007702	comp22160_c0	918.992	0.24223	11.889	1.9517e-167											comp84139_c0	751.471	2679.68	-1.8343	2.3604e-08	comp77421_c0	280.382	80.7999	1.795	3.2412e-05	comp38727_c0	650.562	4.53925	7.1631	4.7038e-77	comp50666_c0	927.418	0.81019	10.161	3.0863e-121
comp88733_c0	577.669	208.83	1.4679	0.00078001	comp71714_c0	60.0469	0		0.00077066	comp68588_c0	1458.6	12.6464	6.8497	7.5928e-167											comp67959_c1	207.657	797.941	-1.9421	2.3785e-08	comp76157_c0	479.43	119.447	2.0049	3.5207e-05	comp80351_c0	756.186	8.57881	6.4618	4.7639e-77	comp64760_c0	856.034	0		4.1914e-121
comp87528_c0	183.853	56.9613	1.6905	0.00078493	comp92931_c0	296.246	0		0.00080769	comp64284_c0	1177.63	7.54275	7.2866	1.4295e-166											comp85370_c1	131.456	533.252	-2.0202	2.4444e-08	comp81434_c0	118.036	375.148	-1.6682	3.6112e-05	comp70886_c0	1172.97	26.8953	5.4467	6.0873e-77	comp81232_c0	858.996	0		4.4449e-121
comp89819_c1	813.42	268.203	1.6007	0.00078493	comp76101_c0	56.3073	2.68524	4.3902	0.00081732	comp73313_c0	949.15	0.968918	9.936	5.0662e-166											comp76301_c0	28.2043	659.918	-4.5483	2.5407e-08	comp89958_c1	792.213	2338.82	-1.5618	3.7216e-05	comp22754_c0	1390.95	37.7648	5.2029	6.6775e-77	comp22160_c0	853.575	0		5.7119e-121
comp82921_c0	66.065	12.9345	2.3527	0.00078844	comp88776_c0	315.152	63.9791	2.3004	0.00083	comp25734_c0	892.179	0		5.5506e-166											comp77238_c0	10.9412	98.8254	-3.1751	2.5541e-08	comp65223_c0	46.5182	0		3.8511e-05	comp51344_c0	887.568	13.7983	6.0073	7.3386e-77	comp82855_c0	847.097	0		7.1836e-121
comp62489_c0	63.08	11.9068	2.4054	0.00079485	comp80788_c0	873.324	209.621	2.0587	0.00083589	comp83605_c0	995.278	2.2137	8.8125	1.4226e-165											comp88402_c0	677.132	2415.39	-1.8347	2.6357e-08	comp69507_c0	4753.84	1796.09	1.4042	4.0937e-05	comp50168_c0	2347.05	56.2379	5.3832	9.0602e-77	comp61803_c0	892.06	0.555333	10.65	9.8742e-121
comp76793_c0	67.0741	209.064	-1.6401	0.00079762	comp69664_c0	1348.12	209.448	2.6863	0.00083679	comp65053_c0	1228.03	9.72282	6.9808	3.1472e-165											comp79274_c0	394.612	89.9662	2.133	2.752e-08	comp84845_c0	155.005	475.731	-1.6178	4.0981e-05	comp12806_c0	1296.9	31.8229	5.3489	1.109e-76	comp67386_c0	910.42	0.798784	10.155	2.3702e-120
comp79687_c2	496.214	161.756	1.6171	0.00080406	comp75580_c0	56.579	2.68524	4.3971	0.00085724	comp50517_c0	1092.7	4.87823	7.8073	4.4171e-165											comp93309_c0	0.923839	46.5593	-5.6553	2.8117e-08	comp81565_c0	6045.27	16009.6	-1.4051	4.1968e-05	comp72303_c0	843.111	12.0976	6.1229	1.2332e-76	comp51697_c0	894.245	0.555333	10.653	3.5803e-120
comp91876_c4	987.189	2520.32	-1.3522	0.00082121	comp73615_c2	273.792	52.9073	2.3715	0.00086668	comp66249_c0	1598.73	25.101	5.993	5.3803e-165											comp79748_c0	290.618	60.2365	2.2704	2.8869e-08	comp78195_c0	28.515	133.158	-2.2233	4.2325e-05	comp50076_c0	1579.78	48.5441	5.0243	1.3602e-76	comp81131_c1	867.532	0.266261	11.67	3.7849e-120
comp66988_c0	128.648	35.6638	1.8509	0.0008332	comp76063_c0	33.448	0		0.00089223	comp21741_c0	1312.14	13.114	6.6447	6.2035e-165											comp86202_c1	913.541	238.425	1.9379	2.9375e-08	comp89475_c0	4103.59	12150.3	-1.566	4.2325e-05	comp21705_c0	602.096	3.01914	7.6397	1.4288e-76	comp80166_c0	838.018	0		4.4573e-120
comp80078_c0	119.764	22.956	2.3832	0.0008332	comp74191_c0	50.1749	1.77644	4.8199	0.00091197	comp50797_c0	1347.39	6.8497	7.6199	1.7013e-164											comp79940_c0	181.3	703.096	-1.9553	3.0177e-08	comp48204_c1	2103.94	5616.64	-1.4166	4.3072e-05	comp75995_c0	1299.71	33.5657	5.2751	1.8279e-76	comp38880_c0	865.617	0.266261	11.667	8.9518e-120
comp81675_c1	1900.8	4800.96	-1.3367	0.00084929	comp50065_c0	444.309	0		0.00091227	comp51656_c0	1335.63	14.1334	6.5623	2.579e-164											comp84384_c0	26.3938	473.535	-4.1652	3.2411e-08	comp83873_c0	1338.02	483.924	1.4673	4.3268e-05	comp35979_c0	592.917	3.10944	7.575	1.8788e-76	comp51424_c0	832.506	0		9.9955e-120
comp68890_c0	3838.62	1524.65	1.3321	0.00086391	comp58089_c0	1864.04	349.471	2.4152	0.00091227	comp59484_c0	1197	8.73708	7.0981	2.8875e-164											comp86119_c0	8654.21	31402.7	-1.8594	3.5156e-08	comp81984_c0	248.625	4742.56	-4.2536	4.4155e-05	comp81131_c1	869.79	13.2324	6.0385	1.9461e-76	comp25734_c0	828.675	0		5.9253e-119
comp80011_c0	48.1911	159.612	-1.7277	0.00086391	comp93092_c0	74.3404	0		0.0009134	comp50336_c0	1344.17	14.8265	6.5024	4.6805e-164											comp85344_c2	173.943	669.56	-1.9446	3.6276e-08	comp77345_c0	1540.83	559.116	1.4625	4.4262e-05	comp73343_c0	1646.61	27.5545	5.9011	2.0704e-76	comp70851_c0	2108.99	0.81019	11.346	9.0081e-119
comp92061_c1	121.74	33.6614	1.8546	0.00086494	comp93787_c0	190.619	0		0.00091567	comp76582_c0	1127.08	6.29797	7.4835	4.7154e-164											comp78557_c0	901.423	212.043	2.0878	3.6886e-08	comp86210_c1	36.9065	192.8	-2.3852	4.4262e-05	comp75669_c0	669.05	5.6289	6.8931	2.2396e-76	comp75362_c0	889.631	0.833	10.061	1.2054e-118
comp84816_c1	976.605	372.272	1.3914	0.00086924	comp83553_c0	6127.01	1637.95	1.9033	0.00092065	comp80653_c0	3888.66	162.693	4.579	1.4099e-163											comp82875_c0	951.073	3318.85	-1.8031	3.6886e-08	comp79440_c0	920.758	2522.91	-1.4542	4.6867e-05	comp59463_c0	650.383	4.92454	7.0452	2.7813e-76	comp51921_c0	909.756	1.36552	9.3799	3.7968e-118
comp78604_c0	415.835	149.756	1.4734	0.00093931	comp82478_c1	207.421	35.467	2.548	0.00092879	comp81473_c1	3957.64	171.017	4.5324	3.8451e-163											comp76438_c0	49.8811	244.026	-2.2905	3.7048e-08	comp88937_c0	270.314	779.874	-1.5286	4.6867e-05	comp39693_c0	1103.23	23.6504	5.5437	3.4138e-76	comp50061_c0	817.812	0		6.5005e-118
comp89980_c1	0	18.4166		0.0009472	comp83560_c0	22243.1	5348.01	2.0563	0.00092879	comp59293_c0	1052.4	2.95721	8.4752	5.3663e-163											comp66041_c0	166.421	26.2197	2.6661	3.7382e-08	comp79097_c0	378.871	1065.05	-1.4911	4.7734e-05	comp69813_c0	935.497	15.7308	5.8941	3.4138e-76	comp86005_c1	815.142	0		8.9638e-118
comp37435_c0	194.721	49.6297	1.9721	0.00096209	comp80512_c1	276.381	53.9465	2.3571	0.00093252	comp73501_c0	1004.49	3.23308	8.2793	7.3854e-163											comp70105_c0	21.5554	143.719	-2.7371	3.8412e-08	comp62856_c0	29.4655	0		4.7846e-05	comp69098_c0	475.717	0.294991	10.655	6.0853e-76	comp74485_c0	834.198	0.277667	11.553	9.2659e-118
comp87211_c0	26.8291	1.45648	4.2032	0.00097236	comp83811_c0	147.23	22.3015	2.7229	0.00095835	comp58792_c0	1034.81	4.1179	7.9732	2.0609e-162											comp87617_c1	90.8272	387.264	-2.0921	3.9752e-08	comp59990_c0	33.3913	0.516483	6.0146	4.8923e-05	comp74995_c0	643.001	5.21953	6.9448	9.7913e-76	comp76084_c0	808.412	0		9.4298e-118
comp75042_c1	1025.35	393.634	1.3812	0.00098077	comp72432_c0	951.543	28.2308	5.0749	0.0010212	comp48704_c0	1794.68	3.90931	8.8426	2.4761e-162											comp74680_c0	927.224	4986.65	-2.4271	4.2522e-08	comp72844_c0	2767.32	1029.46	1.4266	4.9203e-05	comp75694_c0	870.037	6.87809	6.9829	1.0123e-75	comp81288_c0	3405.62	70.0452	5.6035	1.0265e-117
comp75575_c0	606.024	226.506	1.4198	0.00098077	comp86350_c0	9111.7	2421.22	1.912	0.0010658	comp68380_c0	932.487	1.4702	9.3089	2.5082e-162											comp80793_c2	28.582	168.865	-2.5627	4.3882e-08	comp84220_c0	2523.85	6722.34	-1.4133	4.9493e-05	comp80166_c0	840.233	12.7328	6.0442	1.111e-75	comp65207_c0	816.491	0		1.3276e-117
comp88959_c0	52.6645	211.763	-2.0075	0.00098077	comp64325_c0	102.899	11.9806	3.1024	0.0010708	comp81319_c0	329.437	6115.6	-4.2144	5.1805e-162											comp84173_c0	722.786	174.438	2.0509	4.5786e-08	comp51680_c0	43.3433	2.0837	4.3786	5.0182e-05	comp66257_c0	1324.08	35.5193	5.2202	1.266e-75	comp53192_c1	802.689	0		2.1516e-117
comp92726_c0	2.48755	30.9506	-3.6372	0.00098077	comp75075_c0	52.9319	2.23084	4.5685	0.0010708	comp63428_c0	1830.1	39.2141	5.5444	5.8919e-162											comp83261_c0	106.303	439.217	-2.0467	4.7542e-08	comp71120_c0	29.204	0		5.0353e-05	comp94298_c0	990.313	19.5416	5.6633	1.7118e-75	comp50221_c0	801.962	0		3.7366e-117
comp80400_c0	45.2187	285.309	-2.6575	0.00098728	comp88084_c0	764.229	161.512	2.2424	0.0011085	comp50793_c0	1409.57	18.544	6.2482	1.5365e-161											comp80424_c0	52.3864	254.444	-2.2801	4.9822e-08	comp87953_c0	896.609	2372.3	-1.4037	5.4011e-05	comp67732_c0	926.318	16.9529	5.7719	1.9208e-75	comp70288_c0	798.618	0		4.2208e-117
comp61223_c0	397.905	143.332	1.4731	0.0010041	comp84258_c0	192.527	32.7474	2.5556	0.0011101	comp51697_c0	962.731	2.18007	8.7866	7.0168e-161											comp81954_c0	1178.65	314.222	1.9073	5.1194e-08	comp89351_c2	110.267	357.001	-1.6949	5.4542e-05	comp89857_c1	788.703	11.0531	6.157	2.5931e-75	comp72303_c0	840.899	0.543928	10.594	1.3248e-116
comp71659_c0	136.096	39.6573	1.779	0.0010185	comp80206_c0	45.7591	1.34262	5.0909	0.0011326	comp59424_c0	970.243	2.66453	8.5083	7.0228e-161											comp71269_c0	228.801	3010.13	-3.7177	5.2064e-08	comp82207_c0	65.0192	277.517	-2.0936	5.5203e-05	comp77607_c0	1309.93	35.2484	5.2158	2.7237e-75	comp63975_c0	935.892	0		2.597e-116
comp70758_c0	439.643	160.037	1.4579	0.0010273	comp50429_c0	195.92	0.440677	8.7963	0.0011329	comp68606_c0	1137.1	7.76817	7.1936	1.5852e-160											comp83960_c0	18.4062	127.655	-2.794	5.2566e-08	comp85153_c0	760.454	175.583	2.1147	5.6433e-05	comp76815_c0	1281.42	34.6102	5.2104	3.6888e-75	comp72607_c0	789.961	0		2.883e-116
comp71991_c0	32.2806	117.463	-1.8635	0.0010288	comp70867_c0	80.7445	1.3289	5.9251	0.0011384	comp93472_c0	1036.67	4.39377	7.8823	2.1166e-160											comp25597_c0	258.405	952.565	-1.8822	5.2797e-08	comp79954_c0	79.4904	7.92493	3.3263	5.7866e-05	comp52799_c0	1175.76	29.3215	5.3255	5.7965e-75	comp78769_c1	809.269	0.277667	11.509	3.2917e-116
comp80445_c1	63.5957	197.809	-1.6371	0.0010288	comp82674_c1	278.317	55.2974	2.3314	0.0011384	comp70886_c0	1259.61	12.8718	6.6126	2.7093e-160											comp77293_c0	14.9536	907.073	-5.9227	5.4936e-08	comp90775_c0	3198.45	1021.47	1.6467	5.8559e-05	comp80251_c0	583.954	3.31413	7.4611	6.273e-75	comp71156_c0	809.138	0.277667	11.509	4.7716e-116
comp83404_c1	3.97167	36.4327	-3.1974	0.0010382	comp71669_c0	33.8873	0		0.0011466	comp91058_c1	1644.26	31.2273	5.7185	3.1669e-160											comp74272_c0	36.9474	832.182	-4.4934	5.638e-08	comp89826_c1	211.495	57.0251	1.891	5.8799e-05	comp48107_c0	741.385	8.51258	6.4445	6.3062e-75	comp48831_c0	789.275	0		6.0736e-116
comp85632_c0	901.112	346.655	1.3782	0.0010516	comp21406_c0	32.5637	0		0.0011806	comp58978_c0	1100.54	6.8497	7.3279	4.3191e-160											comp90166_c1	198.236	769.022	-1.9558	5.638e-08	comp75556_c0	1415.86	518.05	1.4505	6.0273e-05	comp70500_c0	633.291	5.21953	6.9228	7.6986e-75	comp30842_c0	811.545	0.266261	11.574	7.2607e-116
comp91953_c2	4331.75	11947.1	-1.4636	0.0010516	comp86369_c1	37.0431	0.44754	6.371	0.0011806	comp76815_c0	1376.07	18.0259	6.2543	6.0107e-160											comp72003_c0	10.9783	176.059	-4.0033	5.7319e-08	comp78636_c0	8530	2434.92	1.8087	6.3551e-05	comp62634_c0	782.05	10.8274	6.1745	9.351e-75	comp75489_c0	790.373	0		7.4739e-116
comp69221_c0	24.8418	97.3912	-1.971	0.0010643	comp81924_c0	113.869	14.1154	3.012	0.0012209	comp87674_c1	2570.47	29.8412	6.4286	6.1416e-160											comp79132_c1	110.899	450.099	-2.021	5.7896e-08	comp78692_c0	211.284	56.4909	1.9031	6.4167e-05	comp79688_c0	1004.93	21.718	5.5321	9.381e-75	comp73230_c0	789.355	0		8.8582e-116
comp81961_c1	237.018	75.6008	1.6485	0.0010753	comp78920_c0	941.133	0		0.0012703	comp65225_c0	1284.62	13.8407	6.5363	6.2966e-160											comp21470_c0	8.79009	88.8931	-3.3381	5.879e-08	comp67565_c0	113.894	22.5997	2.3333	6.5047e-05	comp50336_c0	1251.71	33.4995	5.2236	1.0042e-74	comp34829_c0	810.144	0.277667	11.511	1.0217e-115
comp84008_c0	796.683	217.941	1.8701	0.0010773	comp84288_c2	206.682	38.2002	2.4358	0.001316	comp59057_c0	1283.56	14.1502	6.5032	6.9202e-160											comp67130_c0	54.8173	260.665	-2.2495	5.955e-08	comp76467_c1	448.203	127.852	1.8097	6.5595e-05	comp76090_c0	540.009	2.22447	7.9234	1.5446e-74	comp65062_c0	832.958	0.555333	10.551	1.2103e-115
comp85065_c1	167.883	47.1418	1.8324	0.0010773	comp75301_c0	84.721	5.76999	3.8761	0.001336	comp68546_c0	1106.32	7.34421	7.235	1.6637e-159											comp82976_c1	564.92	143.389	1.9781	5.955e-08	comp52337_c0	307.554	7.76501	5.3077	6.623e-05	comp59484_c0	1114.68	26.486	5.3953	1.878e-74	comp62634_c0	779.955	0		1.3091e-115
comp81811_c1	733.161	279.413	1.3917	0.0010784	comp87669_c0	2454.44	648.26	1.9207	0.0013406	comp52799_c0	1262.6	13.1645	6.5836	1.8036e-159											comp78095_c0	0.802477	44.9328	-5.8072	5.9756e-08	comp72603_c0	55.5936	1109.32	-4.3186	6.8115e-05	comp75438_c0	561.024	2.63384	7.7348	1.9127e-74	comp51928_c0	828.595	0.532523	10.604	1.5943e-115
comp87692_c0	1094.09	2744.12	-1.3266	0.0010844	comp81213_c0	714.135	172.349	2.0509	0.0013472	comp75613_c0	1091.07	6.79925	7.3262	2.3895e-159											comp87180_c0	23.1232	145.826	-2.6568	6.0989e-08	comp86698_c0	785.838	2251.94	-1.5189	7.0528e-05	comp70200_c0	715.268	8.48851	6.3968	2.3196e-74	comp69178_c0	778.978	0		1.8796e-115
comp90115_c1	1806.95	4506.26	-1.3184	0.0010844	comp86127_c0	166.824	28.0097	2.5743	0.0013527	comp58437_c0	1023.71	4.60236	7.7972	3.6652e-159											comp82311_c0	2935.44	9764.54	-1.734	6.3457e-08	comp85187_c0	1466.75	548.445	1.4192	7.1218e-05	comp64284_c0	1096.63	26.2361	5.3854	3.3749e-74	comp75129_c0	781.345	0		2.3774e-115
comp91452_c0	475.866	175.342	1.4404	0.0011003	comp52895_c0	57.9719	0		0.0013923	comp66705_c0	1199.57	10.7691	6.7995	3.9194e-159											comp85200_c0	716.06	190.502	1.9103	6.3457e-08	comp69022_c0	104.507	6.89196	3.9225	7.2872e-05	comp93271_c0	587.524	3.29305	7.4791	3.9087e-74	comp75451_c0	823.506	0.532523	10.595	3.6142e-115
comp84198_c3	317.331	994.244	-1.6476	0.0011043	comp69813_c0	31.9568	0		0.0014061	comp38338_c0	859.794	0.24223	11.793	4.5536e-159											comp89967_c1	349.67	1248.03	-1.8356	6.3457e-08	comp70417_c0	674.471	1795.89	-1.4129	7.4053e-05	comp24035_c0	1208.16	32.5212	5.2153	7.5415e-74	comp47345_c0	783.369	0		4.3812e-115
comp90522_c0	870.371	335.804	1.374	0.0011261	comp79015_c1	147.386	23.0319	2.6779	0.0014874	comp79865_c0	1013.28	4.41059	7.8438	1.0498e-158											comp87906_c1	787.113	212.189	1.8912	6.9531e-08	comp83599_c0	2180	7572.01	-1.7963	7.692e-05	comp30050_c0	774.921	11.3692	6.0908	7.7944e-74	comp81671_c0	777.394	0		8.4693e-115
comp84556_c0	211.15	69.1552	1.6104	0.0011303	comp76115_c0	303.413	52.3073	2.5362	0.0014921	comp50061_c0	880.461	0.743507	10.21	1.3459e-158											comp81550_c0	17.361	488.023	-4.813	7.4153e-08	comp77744_c0	133.433	29.2784	2.1882	7.6923e-05	comp47833_c0	1629.18	55.377	4.8787	1.4403e-73	comp77623_c0	797.548	0.277667	11.488	9.1309e-115
comp88144_c2	803.495	308.442	1.3813	0.0011396	comp52131_c0	31.5175	0		0.0014982	comp25792_c0	2905.66	0.726689	11.965	8.7863e-158											comp87550_c2	98.3529	436.171	-2.1489	7.4464e-08	comp87450_c2	1387.35	3837.67	-1.4679	7.6923e-05	comp81704_c1	1899.71	20.5831	6.5282	1.5403e-73	comp80234_c0	1746.18	0.266261	12.679	1.1444e-114
comp82462_c0	60.1132	187.075	-1.6379	0.0011862	comp80528_c0	293.125	14.7482	4.3129	0.0015047	comp70306_c0	1177.61	2.66453	8.7878	1.5404e-157											comp71809_c0	20.6316	135.061	-2.7107	7.5806e-08	comp88808_c0	1428.72	3751.99	-1.3929	7.7107e-05	comp93330_c0	563.427	3.2449	7.4399	2.4769e-73	comp38338_c0	798.635	0.277667	11.49	2.9094e-114
comp81916_c1	4.96669	39.5723	-2.9941	0.0011921	comp73195_c0	36.7598	0.44754	6.36	0.0015719	comp72303_c0	905.38	1.74606	9.0183	6.5515e-157											comp25797_c0	1.2644	46.9059	-5.2132	7.8728e-08	comp70107_c0	87.7277	295.22	-1.7507	8.2916e-05	comp68332_c0	486.836	1.04451	8.8645	2.874e-73	comp65223_c0	773.06	0		3.6537e-114
comp80094_c0	58.6318	182.681	-1.6396	0.0012134	comp76871_c0	578.852	107.789	2.425	0.0015838	comp51133_c0	856.287	0.484459	10.788	7.4477e-157											comp82183_c0	534.3	1861.85	-1.801	7.9376e-08	comp78792_c0	12199.3	4747.87	1.3614	8.433e-05	comp93493_c0	1706.31	59.6453	4.8383	3.1422e-73	comp51133_c0	795.37	0.277667	11.484	4.8195e-114
comp84641_c0	142.11	390.309	-1.4576	0.0012134	comp70826_c0	101.777	11.588	3.1347	0.0015936	comp30842_c0	873.771	0.968918	9.8167	8.4626e-157											comp76467_c1	1338.52	378.45	1.8225	8.2896e-08	comp86059_c0	420.587	1154.38	-1.4566	8.6218e-05	comp35975_c0	544.865	2.51946	7.7566	3.5143e-73	comp58775_c0	764.758	0		6.8105e-114
comp90582_c0	24.3443	127.577	-2.3897	0.0012323	comp78948_c0	2029.44	485.203	2.0644	0.0016051	comp68329_c0	1001.42	4.37695	7.8379	1.0188e-156											comp85568_c1	109.719	439.072	-2.0006	8.3104e-08	comp70789_c0	2605.67	6684.2	-1.3591	8.7929e-05	comp75393_c0	603.226	4.60847	7.0323	5.2217e-73	comp69546_c0	865.136	0.81019	10.06	3.9555e-113
comp86966_c0	41257.5	16955	1.2829	0.001235	comp89387_c0	532.463	2024.65	-1.9269	0.0016858	comp67732_c0	994.735	4.37695	7.8282	1.7006e-156											comp68305_c0	418.275	102.263	2.0322	8.7432e-08	comp81977_c1	9468.51	24006.3	-1.3422	8.9175e-05	comp80234_c0	1750.92	22.1725	6.3032	7.3798e-73	comp67065_c0	1230.75	0		4.2276e-113
comp85747_c0	354.699	127.601	1.475	0.0012441	comp85967_c1	423.784	82.6729	2.3578	0.0016989	comp78985_c0	972.043	3.89249	7.9642	1.0925e-155											comp85293_c0	164.877	28.1033	2.5526	8.8582e-08	comp77442_c0	883.809	2294.32	-1.3763	9.6037e-05	comp69237_c0	602.868	4.87939	6.949	7.6541e-73	comp77611_c3	753.14	0		4.7287e-113
comp70629_c0	1224.39	482.789	1.3426	0.00125	comp89420_c0	3935.1	848.121	2.2141	0.0017497	comp86334_c1	1570.76	29.8984	5.7153	1.1237e-155											comp83294_c2	669.203	2249.94	-1.7494	8.9364e-08	comp63759_c0	4107.4	1156.83	1.8281	9.6609e-05	comp23556_c0	498.171	1.4298	8.4447	8.5164e-73	comp71734_c0	757.159	0		5.0689e-113
comp80385_c0	61.6057	189.62	-1.622	0.0012657	comp39244_c1	57.5095	1.34262	5.4207	0.0018362	comp75129_c0	841.262	0.501278	10.713	1.1994e-155											comp74868_c0	272.583	1145.78	-2.0716	9.0869e-08	comp79946_c0	447.742	1192.79	-1.4136	9.8664e-05	comp51697_c0	896.531	16.5706	5.7577	8.5353e-73	comp56158_c0	775.027	0.266261	11.507	5.7496e-113
comp87522_c1	1020.77	399.137	1.3547	0.0012687	comp85093_c0	425.599	1636.9	-1.9434	0.0018449	comp75362_c0	957.81	3.39121	8.1418	2.7974e-155											comp79698_c0	105.319	427.054	-2.0197	9.1798e-08	comp80299_c1	126.709	390.034	-1.6221	0.00010299	comp46988_c0	680.589	7.76307	6.454	1.0617e-72	comp21769_c0	814.387	0.821595	9.9531	5.7799e-113
comp79407_c0	1344.05	403.822	1.7348	0.0012703	comp61990_c1	50.8511	260.978	-2.3596	0.0019161	comp75670_c0	1015.94	5.32905	7.5747	3.1846e-155											comp84572_c0	153.683	18.8138	3.0301	9.1798e-08	comp87820_c1	1406.91	532.543	1.4016	0.00010345	comp78815_c0	532.788	2.56461	7.6987	1.1134e-72	comp81534_c1	756.605	0		7.3833e-113
comp74802_c0	145.533	43.9418	1.7277	0.001272	comp91182_c0	1535.68	409.488	1.907	0.0019161	comp67461_c0	2271.01	71.5886	4.9875	3.7299e-155											comp89959_c0	724.982	193.844	1.903	9.1798e-08	comp52067_c0	144.543	0		0.0001054	comp52300_c0	726.665	9.53301	6.2522	1.2959e-72	comp67576_c1	793.054	0.543928	10.51	7.8279e-113
comp84073_c0	161.948	50.3098	1.6866	0.0012784	comp50846_c0	65.8961	0		0.0019572	comp50666_c0	998.46	4.636	7.7507	4.3272e-155											comp78765_c0	2.00619	63.8472	-4.9921	1.0716e-07	comp74793_c0	7213.98	18226.8	-1.3372	0.0001118	comp58050_c0	685.655	8.05806	6.4109	1.3763e-72	comp48935_c0	794.998	0.532523	10.544	9.8174e-113
comp72920_c0	13.4159	68.7793	-2.358	0.0013267	comp48660_c0	297.847	0.440677	9.4006	0.0019915	comp72223_c0	1142.57	9.98187	6.8388	9.9811e-155											comp84008_c0	897.974	249.47	1.8478	1.1318e-07	comp76519_c0	72.3814	6.76758	3.4189	0.0001118	comp38338_c0	800.674	12.4618	6.0056	1.4134e-72	comp36286_c0	752.877	0		1.0173e-112
comp85017_c1	102.847	27.3255	1.9122	0.0013267	comp79071_c0	121.724	17.8604	2.7688	0.0019915	comp71859_c0	1096.54	8.30308	7.0451	1.4084e-154											comp88711_c2	35.73	185.969	-2.3799	1.1413e-07	comp79274_c0	253.834	74.8521	1.7618	0.0001118	comp73212_c0	646.807	6.98948	6.532	1.8012e-72	comp30050_c0	772.9	0.266261	11.503	1.4333e-112
comp82070_c0	1.49113	25.8406	-4.1152	0.001329	comp91183_c0	201.237	812.704	-2.0138	0.002009	comp84376_c0	2627.2	96.6962	4.7639	3.6224e-154											comp87621_c1	333.948	3103.81	-3.2163	1.1519e-07	comp85842_c0	446.443	148.939	1.5838	0.0001118	comp78197_c0	719.253	7.10386	6.6618	1.8408e-72	comp64003_c0	753.38	0		1.5152e-112
comp83548_c0	156.466	48.5379	1.6887	0.0013319	comp50689_c0	302.714	1182.94	-1.9664	0.0020371	comp86005_c1	877.597	1.45338	9.238	5.0783e-154											comp38824_c0	3.51331	59.5825	-4.084	1.1554e-07	comp76631_c0	334.877	106.106	1.6581	0.00011701	comp67576_c1	795.151	13.1181	5.9216	2.3106e-72	comp13256_c0	748.131	0		1.6786e-112
comp83411_c1	230.032	77.7486	1.5649	0.0013376	comp55954_c0	178.314	30.9161	2.528	0.0020371	comp84283_c0	1297.58	17.5111	6.2114	8.2135e-154											comp65299_c0	224.31	40.2769	2.4775	1.1749e-07	comp90104_c2	4080.41	1474.13	1.4688	0.00012383	comp75489_c0	792.427	12.8231	5.9495	2.5603e-72	comp70497_c0	1689.51	1.35412	10.285	2.3343e-112
comp81394_c0	657.639	248.321	1.4051	0.0013428	comp78579_c0	249.88	50.5255	2.3062	0.0020381	comp50748_c0	806.138	0		8.2977e-154											comp86560_c0	51.0006	239.688	-2.2326	1.1915e-07	comp73952_c0	120.779	374.168	-1.6313	0.00012528	comp73417_c0	1442.1	12.0736	6.9002	2.7254e-72	comp58501_c0	742.991	0		9.0818e-112
comp82730_c0	1449.36	459.302	1.6579	0.0013906	comp84092_c0	1252.28	328.186	1.932	0.0021156	comp52067_c0	11345.1	7.85226	10.497	9.13e-153											comp79652_c0	273.83	964.884	-1.8171	1.2147e-07	comp69813_c0	27.2411	0		0.00013285	comp65225_c0	1196.27	33.6109	5.1535	2.8775e-72	comp81704_c1	1894.57	0.543928	11.766	1.8659e-111
comp88391_c0	4177.5	1699.21	1.2978	0.0013906	comp73725_c0	594.648	147.201	2.0142	0.0021463	comp85862_c0	1391.06	22.7325	5.9353	9.2313e-153											comp86334_c1	50.6737	1513.3	-4.9003	1.2147e-07	comp55954_c0	152.46	29.4028	2.3744	0.00013297	comp81143_c0	629.541	6.17373	6.672	2.8775e-72	comp79617_c0	759.538	0.277667	11.418	2.0499e-111
comp84155_c0	405.914	150.011	1.4361	0.0013998	comp76001_c0	62.8616	0.44754	7.134	0.0021463	comp81232_c0	924.781	2.90676	8.3136	9.8908e-153											comp82029_c0	32.6179	1245.69	-5.2551	1.2153e-07	comp85669_c1	205.295	586.628	-1.5148	0.00013514	comp69164_c0	468.076	0.794667	9.2022	4.2313e-72	comp80741_c0	733.157	0		3.7492e-111
comp93569_c0	4.96669	111.261	-4.4855	0.0013998	comp77293_c0	1673.7	98.2805	4.09	0.0021657	comp73725_c0	1333.83	19.7921	6.0745	1.1768e-152											comp89022_c0	425.294	1444.68	-1.7642	1.2175e-07	comp66405_c1	159.197	0		0.00013569	comp80741_c0	735.085	10.6438	6.1098	4.5065e-72	comp80351_c0	754.198	0.266261	11.468	4.0542e-111
comp84792_c1	348.269	126.003	1.4667	0.0014146	comp81917_c0	157.143	26.1784	2.5856	0.0022092	comp92998_c0	8512.32	533.158	3.9969	2.4913e-152											comp90022_c0	1229.23	353.409	1.7983	1.2426e-07	comp78688_c0	297.538	814.423	-1.4527	0.00013692	comp76895_c0	1374.82	43.7128	4.975	5.1789e-72	comp76479_c0	24162	826.347	4.8698	4.1096e-111
comp40290_c0	0.992215	23.3565	-4.557	0.0014178	comp81961_c1	387.256	88.0174	2.1374	0.0022543	comp72778_c0	1174.4	12.421	6.563	7.5273e-152											comp84151_c0	238.11	49.6893	2.2606	1.3468e-07	comp87228_c0	1182.52	3030.97	-1.3579	0.00013782	comp65053_c0	1143.57	31.251	5.1935	5.4141e-72	comp48107_c0	739.503	0		4.1478e-111
comp86953_c1	248.912	85.5165	1.5414	0.0014178	comp84350_c0	4002.55	195.427	4.3562	0.0022543	comp89654_c0	1825.11	47.2177	5.2725	9.802e-152											comp71103_c0	0	34.7937		1.3511e-07	comp83504_c0	121.954	26.7493	2.1888	0.000138	comp76380_c0	623.821	6.14966	6.6645	6.0919e-72	comp78026_c0	730.87	0		4.363e-111
comp73015_c0	100.839	27.1517	1.8929	0.0014502	comp90659_c0	468.942	111.137	2.0771	0.002302	comp64760_c0	921.631	3.14898	8.1932	1.1152e-151											comp79857_c0	72.748	306.185	-2.0734	1.3882e-07	comp91359_c0	87.0471	285.656	-1.7144	0.00014123	comp61874_c0	666.475	7.55838	6.4623	6.7649e-72	comp70750_c0	767.691	0.543928	10.463	8.2898e-111
comp86268_c0	372.116	135.713	1.4552	0.0014502	comp51436_c0	91.9054	10.6037	3.1156	0.0023111	comp25272_c0	1095.06	9.46377	6.8544	1.4464e-151											comp75124_c0	109.051	959.653	-3.1375	1.4013e-07	comp80364_c0	2236.64	5638.73	-1.334	0.00014271	comp59057_c0	1195.27	34.3604	5.1204	7.2777e-72	comp74618_c0	729.126	0		9.3948e-111
comp88089_c0	680.987	214.096	1.6694	0.0014552	comp73825_c0	43.1061	1.32203	5.0271	0.0023166	comp34829_c0	872.258	1.93784	8.8142	3.1381e-151											comp78621_c0	1502.16	9992.52	-2.7338	1.4264e-07	comp85436_c0	791.23	2021.74	-1.3534	0.00014342	comp74359_c0	663.837	7.69384	6.431	1.1058e-71	comp75947_c0	731.322	0		1.4526e-110
comp83098_c0	730.672	283.216	1.3673	0.0014834	comp82364_c0	7355.53	2074.97	1.8257	0.0023689	comp80191_c0	979.028	5.37951	7.5077	4.612e-151											comp83671_c0	20.3145	466.549	-4.5214	1.5272e-07	comp91398_c1	79.5978	266.191	-1.7417	0.00014383	comp78924_c0	649.629	7.28447	6.4786	1.2071e-71	comp52300_c0	724.792	0		4.3431e-110
comp79889_c0	423.198	156.489	1.4353	0.0014877	comp22743_c0	100.685	12.91	2.9633	0.0024197	comp84081_c0	916.159	3.21626	8.1541	4.612e-151											comp89112_c5	620.267	2073.86	-1.7414	1.561e-07	comp69962_c0	66.6167	8.85128	2.9119	0.00014651	comp51133_c0	797.406	13.1421	5.923	1.3675e-71	comp37313_c0	717.639	0		4.708e-110
comp86014_c0	95.8455	271.964	-1.5046	0.0014962	comp60097_c0	64.5783	4.89549	3.7215	0.0024197	comp76872_c0	1127.61	4.87823	7.8527	9.5527e-151											comp90180_c0	2976.34	10043.5	-1.7546	1.561e-07	comp88671_c0	2087.83	5420.88	-1.3765	0.000149	comp70750_c0	769.732	12.6184	5.9308	1.3753e-71	comp78450_c0	739.989	0.266261	11.44	5.9436e-110
comp51014_c0	61.6029	12.3357	2.3202	0.0014971	comp83996_c0	3158.18	163.941	4.2678	0.0024312	comp53192_c1	864.28	1.95466	8.7884	1.0358e-150											comp85713_c1	123.044	471.233	-1.9373	1.5685e-07	comp85553_c0	580.779	1538.07	-1.4051	0.00014919	comp91058_c1	1531.16	53.002	4.8524	4.1139e-71	comp89857_c1	786.576	0.543928	10.498	6.5532e-110
comp71255_c0	2073.22	441.01	2.233	0.0014972	comp12806_c0	64.7921	0		0.0024361	comp25315_c0	789.957	0.24223	11.671	1.394e-150											comp67380_c0	284.893	994.826	-1.804	1.6287e-07	comp74735_c0	92.505	16.7051	2.4692	0.00015647	comp63774_c0	1009.14	24.6016	5.3582	4.613e-71	comp73860_c0	987.601	0		6.8496e-110
comp73419_c0	85.4749	16.9601	2.3334	0.0015048	comp76000_c0	401.093	0		0.0024361	comp65207_c0	879.01	1.93784	8.8253	2.2006e-150											comp87228_c0	364.217	6843.71	-4.2319	1.6308e-07	comp79553_c0	994.249	303.239	1.7132	0.00017158	comp72607_c0	792.063	13.8676	5.8358	4.613e-71	comp75095_c0	715.684	0		1.0142e-109
comp86011_c1	930.495	366.386	1.3446	0.0015048	comp81355_c0	95.7317	417.751	-2.1256	0.0024361	comp50221_c0	863.473	1.95466	8.7871	2.4877e-150											comp88946_c0	427.786	1443.77	-1.7549	1.6308e-07	comp84704_c0	468.085	1219.19	-1.3811	0.00017265	comp43369_c0	683.653	8.7835	6.2823	8.2273e-71	comp67350_c0	757.291	0.555333	10.413	1.2433e-109
comp86646_c0	51.6667	162.865	-1.6564	0.0015048	comp84081_c0	340.664	51.4191	2.728	0.0024361	comp83353_c0	16084.4	1152.31	3.8031	2.9566e-150											comp83858_c0	47.9492	540.719	-3.4953	1.6599e-07	comp27339_c0	680.754	1756.94	-1.3679	0.00017406	comp78326_c1	6636.31	63.5554	6.7062	1.1924e-70	comp59079_c1	720.378	0		1.3349e-109
comp86737_c0	792.943	1965.53	-1.3096	0.0015458	comp85860_c0	1281.39	340.886	1.9103	0.0024361	comp47197_c0	958.136	4.86141	7.6227	4.3495e-150											comp90182_c0	3528.4	11431.8	-1.696	1.7164e-07	comp90749_c1	131.602	2065.79	-3.9724	0.00017486	comp80124_c0	706.879	10.2133	6.1129	1.894e-70	comp25315_c0	733.671	0.266261	11.428	1.7296e-109
comp90182_c0	4101.2	9958.44	-1.2799	0.0015731	comp69074_c0	542.537	133.495	2.0229	0.0024925	comp78860_c0	1757.67	44.496	5.3038	4.5707e-150											comp91271_c0	8961.27	28876.4	-1.6881	1.8183e-07	comp83418_c0	766.747	4045.92	-2.3996	0.00017658	comp65454_c0	671.688	8.60289	6.2868	2.2058e-70	comp73471_c0	735.575	0.266261	11.432	1.7845e-109
comp76901_c0	1.48973	25.5252	-4.0988	0.0015751	comp58718_c0	70.6529	6.24498	3.5	0.0025355	comp47031_c0	966.285	5.32905	7.5024	6.6816e-150											comp72945_c0	339.107	1170.67	-1.7875	2.0923e-07	comp78404_c0	67.7331	9.4033	2.8486	0.00017739	comp80969_c0	648.252	7.64869	6.4052	2.5849e-70	comp52574_c0	736.039	0.277667	11.372	2.1912e-109
comp77341_c0	1749.58	708.089	1.305	0.0015773	comp50417_c0	87.1428	0		0.0025687	comp63774_c0	1083.66	9.48059	6.8367	1.0166e-149											comp86656_c0	12557.2	40326.2	-1.6832	2.0923e-07	comp81433_c0	527.341	1337.64	-1.3429	0.00018252	comp38433_c0	677.804	8.98818	6.2367	2.7217e-70	comp67566_c0	710.635	0		3.1118e-109
comp82914_c1	8911.57	3670.95	1.2795	0.0015773	comp77442_c0	1035.16	5150.27	-2.3148	0.0025687	comp84313_c0	6673.17	410.277	4.0237	1.3313e-149											comp80910_c0	18.8681	122.787	-2.7021	2.2216e-07	comp75175_c0	2.73903	41.5662	-3.9237	0.00018434	comp22257_c0	754.036	11.4173	6.0453	3.8382e-70	comp74624_c0	714.655	0		3.3138e-109
comp92871_c0	717.944	280.465	1.356	0.001587	comp87846_c0	121.596	17.7987	2.7723	0.0025687	comp51223_c0	3059.19	7.28371	8.7143	1.9514e-149											comp51132_c0	2.93003	54.8651	-4.2269	2.2789e-07	comp88878_c0	214.109	1458.11	-2.7677	0.00018834	comp73315_c0	947.635	22.2869	5.4101	4.8119e-70	comp36110_c0	712.156	0		3.8911e-109
comp38347_c0	144.597	44.6256	1.6961	0.0015961	comp83912_c0	67.8959	5.75626	3.5601	0.0025892	comp61587_c0	972.749	5.62174	7.4349	2.7735e-149											comp88658_c0	249.82	1617.65	-2.6949	2.2912e-07	comp90719_c0	8612.48	3252.8	1.4047	0.00018834	comp70568_c0	545.383	3.56397	7.2576	5.1914e-70	comp61198_c0	763.369	0.81019	9.8799	3.9333e-109
comp85676_c0	1252.02	502.314	1.3176	0.0016069	comp36593_c0	29.3674	0		0.0025938	comp73230_c0	849.853	1.69561	8.9693	3.0352e-149											comp79386_c0	979.32	281.653	1.7979	2.3147e-07	comp87136_c0	537.2	1393.27	-1.3749	0.00019005	comp78392_c1	662.039	8.35305	6.3085	6.9203e-70	comp70273_c0	717.233	0		4.2038e-109
comp85352_c0	692.497	270.925	1.3539	0.0016373	comp58301_c0	77.9817	0		0.0026778	comp22338_c0	1518.96	9.73964	7.285	4.6388e-149											comp83009_c0	285.962	1257.68	-2.1369	2.3147e-07	comp89183_c1	127.266	29.385	2.1147	0.00019055	comp93787_c0	2177.46	93.5602	4.5406	1.1385e-69	comp78530_c0	699.743	0		1.3199e-108
comp91958_c1	509.199	193.56	1.3954	0.0016465	comp73850_c0	48.5161	2.2377	4.4384	0.0026829	comp76084_c0	870.426	2.43911	8.4792	4.981e-149											comp88102_c0	37.6755	5400.67	-7.1634	2.4159e-07	comp89341_c0	472.107	164.503	1.521	0.00019314	comp30842_c0	813.677	15.9777	5.6703	1.2929e-69	comp50748_c0	748.795	0.532523	10.458	1.9852e-108
comp74599_c0	16.3912	71.7244	-2.1295	0.0016608	comp90679_c0	3335.54	932.144	1.8393	0.0026883	comp88445_c0	1282.51	11.3444	6.8209	1.2781e-148											comp79572_c0	394.312	1318.43	-1.7414	2.6745e-07	comp71435_c0	43.6669	3.13443	3.8003	0.00019974	comp65183_c0	1015.16	26.3053	5.2702	1.2983e-69	comp94093_c0	698.079	0		4.378e-108
comp79093_c0	26.3288	105.79	-2.0065	0.0016608	comp65414_c0	107.84	0.881355	6.935	0.0027061	comp81131_c1	934.024	4.36013	7.7429	1.5738e-148											comp68734_c0	34.1994	233.35	-2.7705	2.7036e-07	comp85033_c2	3334.47	8216.62	-1.3011	0.00020147	comp72654_c0	549.423	4.24425	7.0163	1.3605e-69	comp73697_c0	876.251	0		5.3725e-108
comp79149_c0	3.97727	34.9195	-3.1342	0.0016608	comp77252_c0	2678.58	709.561	1.9165	0.0027061	comp51828_c0	1013.17	0.501278	10.981	1.5777e-148											comp75788_c0	11.7808	141.383	-3.5851	2.9132e-07	comp88882_c0	8819.51	3553.92	1.3113	0.00020307	comp79120_c0	1234.84	40.0555	4.9462	1.4771e-69	comp73223_c0	695.872	0		7.8005e-108
comp92013_c1	503.827	1253.58	-1.3151	0.0016715	comp88184_c1	356.131	81.5445	2.1267	0.0027061	comp70288_c0	859.903	2.45593	8.4518	7.1081e-148											comp75751_c0	12.6675	96.5449	-2.9301	2.9228e-07	comp75583_c0	282.478	1140.16	-2.013	0.00020314	comp80133_c0	558.689	4.49409	6.9579	2.2678e-69	comp64496_c1	1349.27	16.1924	6.3807	1.7386e-107
comp92911_c0	982.79	2405.04	-1.2911	0.0016859	comp88316_c0	2367.44	10021.6	-2.0817	0.0027354	comp59079_c1	775.561	0.24223	11.645	1.3544e-147											comp77214_c2	262.208	906.816	-1.7901	2.9228e-07	comp76366_c0	177.482	24.5412	2.8544	0.0002056	comp73471_c0	737.512	12.3023	5.9057	3.239e-69	comp49809_c0	693.957	0		2.112e-107
comp70311_c0	925.09	2260.46	-1.289	0.0017267	comp74014_c0	75.7912	7.56015	3.3255	0.0027388	comp48107_c0	796.127	0.726689	10.097	8.3375e-147											comp22635_c0	6.20062	198.986	-5.0041	3.104e-07	comp13959_c0	78.1376	0		0.00020581	comp66405_c1	2116.36	91.8143	4.5267	3.4715e-69	comp68208_c0	762.088	1.09926	9.4373	2.2513e-107
comp89768_c0	397.434	996.666	-1.3264	0.0017281	comp85344_c2	1251.54	339.358	1.8828	0.0028141	comp36110_c0	766.745	0.24223	11.628	9.629e-147											comp74669_c0	811.641	158.62	2.3553	3.1773e-07	comp72152_c0	124.912	29.3139	2.0913	0.00020764	comp58775_c0	766.767	14.1385	5.7611	3.5367e-69	comp68116_c0	693.019	0		3.8511e-107
comp91763_c1	4543.12	10968.5	-1.2716	0.0017281	comp75602_c0	310.47	68.3516	2.1834	0.0028178	comp62634_c0	839.818	1.69561	8.9521	1.643e-146											comp86775_c0	8419.18	43912.6	-2.3829	3.1783e-07	comp78129_c0	204.639	882.344	-2.1083	0.00021238	comp52724_c0	568.579	5.03892	6.8181	4.1867e-69	comp58050_c0	683.831	0		6.2208e-107
comp89727_c0	47.6964	7.99456	2.5768	0.0017752	comp90104_c2	4780.21	1366.36	1.8067	0.0030248	comp17878_c0	1279.07	0.743507	10.748	1.7352e-146											comp77192_c0	16.4607	111.575	-2.7609	3.237e-07	comp81515_c0	98.7257	19.9817	2.3047	0.00021838	comp66615_c0	398.743	0		4.5308e-69	comp81123_c0	702.836	0.266261	11.366	7.6397e-107
comp77849_c0	200.185	67.4966	1.5684	0.0017822	comp58547_c0	63.6882	0		0.0030583	comp56158_c0	834.471	1.95466	8.7378	1.9311e-146											comp67305_c0	196.949	39.4888	2.3183	3.3129e-07	comp13129_c0	69.6876	10.383	2.7467	0.00022142	comp69137_c0	641.5	7.3537	6.4468	5.9436e-69	comp33200_c0	729.155	0.543928	10.389	1.0969e-106
comp79614_c0	441.683	166.437	1.408	0.0018054	comp75552_c0	216.756	841.31	-1.9566	0.0031246	comp82855_c0	912.077	4.36013	7.7086	2.4196e-146											comp91901_c0	141.632	518.541	-1.8723	3.3411e-07	comp90154_c1	3058.96	1228.23	1.3165	0.00022245	comp21847_c0	1050.2	30.071	5.1261	6.6472e-69	comp80124_c0	705.032	0.266261	11.371	1.1859e-106
comp90281_c0	1026.99	411.437	1.3197	0.0018168	comp80916_c0	217.288	8.042	4.7559	0.0031246	comp74485_c0	898.17	3.87567	7.8564	3.0966e-146											comp82706_c0	118.037	1501.91	-3.6695	3.3909e-07	comp80825_c1	748.811	1904.79	-1.347	0.00022759	comp70362_c0	574.095	5.24361	6.7746	7.363e-69	comp36411_c0	686.067	0		1.1888e-106
comp81497_c0	308.951	112.041	1.4633	0.0018265	comp84283_c0	401.89	96.2226	2.0624	0.0031246	comp70799_c0	1140.45	13.6153	6.3882	5.4744e-146											comp65041_c0	2.06687	49.4546	-4.5806	3.5754e-07	comp70544_c0	29.9801	0.516483	5.8591	0.00023501	comp22015_c0	564.508	4.74393	6.8948	7.7187e-69	comp64950_c0	689.28	0		1.5315e-106
comp50022_c0	4.96388	38.1159	-2.9409	0.0018483	comp78792_c0	14290.8	4155.41	1.782	0.0031741	comp80168_c0	816.987	1.50383	9.0855	8.7118e-146											comp78878_c0	3655.08	1145.76	1.6736	3.6216e-07	comp78006_c0	134.864	32.9293	2.0341	0.00023501	comp65068_c0	597.327	6.26404	6.5753	8.2189e-69	comp74556_c1	680.012	0		1.6386e-106
comp85642_c0	14.4096	65.7851	-2.1907	0.0018483	comp23194_c0	1717.71	479.557	1.8407	0.0032523	comp61937_c0	1031.85	9.06341	6.831	9.5275e-146											comp75057_c0	639.634	2087.58	-1.7065	3.6599e-07	comp85464_c0	22986.4	7610.69	1.5947	0.00024025	comp68952_c0	605.512	6.46872	6.5485	9.4532e-69	comp46988_c0	678.782	0		1.9771e-106
comp81186_c0	200.695	68.1805	1.5576	0.0018884	comp77042_c0	1095.33	300.801	1.8645	0.0032713	comp80380_c0	815.699	1.4702	9.1159	1.5995e-145											comp85950_c0	72.4074	859.14	-3.5687	3.7233e-07	comp65737_c0	1.7098	36.3303	-4.4093	0.00024502	comp76005_c0	501.136	2.72415	7.5233	1.1552e-68	comp34480_c0	678.399	0		2.4161e-106
comp84216_c0	955.236	382.428	1.3207	0.0018895	comp90178_c0	220.178	44.9133	2.2935	0.0033561	comp69507_c0	5797.93	356.365	4.0241	2.9107e-145											comp73634_c0	642.605	4596.32	-2.8385	3.7749e-07	comp82629_c0	323.447	106.642	1.6008	0.00024502	comp68266_c0	569.987	5.42422	6.7154	1.2482e-68	comp70774_c0	684.958	0		2.6569e-106
comp91691_c0	618.509	241.807	1.3549	0.0018944	comp77482_c0	721.146	5.34303	7.0765	0.003371	comp68617_c0	969.847	6.55702	7.2086	4.0422e-145											comp89321_c0	356.879	1195.61	-1.7442	3.9181e-07	comp82787_c1	2214.55	6202.33	-1.4858	0.0002543	comp71989_c0	657.573	9.1688	6.1643	1.5338e-68	comp70200_c0	713.357	0.532523	10.388	3.3604e-106
comp85830_c0	22846.2	54428.2	-1.2524	0.0018985	comp81595_c0	217.195	43.8467	2.3085	0.003371	comp36411_c0	738.644	0		1.3156e-144											comp76016_c0	913.888	264.863	1.7868	3.9652e-07	comp84530_c1	150.212	475.964	-1.6638	0.0002543	comp38880_c0	867.844	19.6079	5.4679	1.5385e-68	comp43369_c0	681.904	0		4.7254e-106
comp63987_c1	41.2302	6.02426	2.7748	0.0018989	comp84882_c0	1051.41	292.452	1.8461	0.0033792	comp85934_c0	2020.85	68.9645	4.873	5.4856e-143											comp78587_c0	5.92074	68.5646	-3.5336	3.9652e-07	comp89753_c0	2032.41	5024.96	-1.3059	0.0002543	comp39143_c0	1075.44	31.1847	5.1079	1.9854e-68	comp38433_c0	676.021	0		5.3301e-106
comp81562_c0	296.06	107.583	1.4604	0.0019015	comp89370_c0	922.117	225.906	2.0292	0.0033971	comp65223_c0	832.275	2.4223	8.4245	5.7683e-143											comp59157_c0	2.93003	54.0379	-4.205	3.9823e-07	comp81989_c1	716.877	228.405	1.6501	0.00026228	comp76175_c0	452.398	1.4298	8.3056	2.901e-68	comp68998_c0	679.617	0		5.6066e-106
comp87717_c1	139.104	42.9141	1.6966	0.0019178	comp76974_c0	127.324	524.801	-2.0433	0.0035537	comp64117_c0	1004.45	8.80436	6.834	5.9633e-143											comp90174_c1	3623.13	16692.9	-2.2039	4.0411e-07	comp82432_c0	97.6428	294.614	-1.5932	0.00026228	comp75793_c0	609.07	7.57946	6.3284	3.371e-68	comp63016_c1	696.719	0.277667	11.293	6.3989e-106
comp83276_c0	1202.56	485.058	1.3099	0.0019327	comp21768_c0	125.718	0		0.0035604	comp81543_c0	4623.85	272.063	4.0871	5.9633e-143											comp91893_c0	2017.56	6530.44	-1.6946	4.0411e-07	comp79602_c0	323.356	852.266	-1.3982	0.00026527	comp67386_c0	912.802	22.5367	5.34	4.6633e-68	comp40665_c0	675.426	0		6.4713e-106
comp79876_c0	191.749	64.187	1.5789	0.0019442	comp80890_c0	904.217	237.39	1.9294	0.0035649	comp21406_c0	1331.21	0.24223	12.424	8.1746e-143											comp86455_c2	48.6402	257.815	-2.4061	4.3363e-07	comp80912_c0	43.5093	159.088	-1.8704	0.00026917	comp65207_c0	818.569	16.8416	5.603	5.0479e-68	comp76527_c1	716.307	0.532523	10.394	9.5927e-106
comp79239_c0	165.93	54.4734	1.607	0.0019649	comp86268_c0	456.342	114.45	1.9954	0.0035934	comp80379_c0	4120.62	69.8189	5.8831	9.5522e-143											comp87034_c1	544.464	1764.6	-1.6964	4.37e-07	comp90715_c1	1471.06	3668.94	-1.3185	0.00026917	comp78787_c0	618.608	7.51323	6.3634	6.4988e-68	comp37630_c0	697.433	0.266261	11.355	9.6985e-106
comp86733_c0	477.996	184.328	1.3747	0.0020243	comp51697_c0	33.6676	0.440677	6.2555	0.0036835	comp93187_c0	982.854	8.04403	6.9329	1.5472e-142											comp83315_c1	3198.5	10066	-1.654	4.4753e-07	comp88453_c1	200.331	555.64	-1.4718	0.00027052	comp65935_c0	544.506	4.83424	6.8155	6.5684e-68	comp77495_c0	690.492	0.266261	11.341	1.0651e-105
comp87868_c1	4939.06	2057.74	1.2632	0.0020264	comp79457_c0	103.326	14.2115	2.8621	0.0038006	comp64003_c0	811.097	1.93784	8.7093	1.704e-142											comp72795_c0	68.3009	286.711	-2.0696	4.5833e-07	comp70359_c0	33.7149	138.376	-2.0371	0.0002789	comp73697_c0	878.624	16.977	5.6936	6.7288e-68	comp76866_c0	671.104	0		1.1293e-105
comp87744_c0	23.858	90.5943	-1.9249	0.0020404	comp91704_c0	10924.6	38694.5	-1.8245	0.0039752	comp78026_c0	786.93	1.4702	9.0641	2.1045e-142											comp91277_c1	0.863158	40.3495	-5.5468	4.6166e-07	comp94041_c0	173.315	482.109	-1.476	0.0002805	comp70673_c0	1068.21	13.2324	6.335	1.005e-67	comp30581_c0	673.431	0		1.1656e-105
comp90479_c0	2026.04	832.966	1.2823	0.0020486	comp68842_c0	36.9275	0.895081	5.3665	0.0040113	comp71734_c0	815.186	2.19688	8.5355	4.0626e-142											comp90102_c1	508.337	1657.12	-1.7048	4.7689e-07	comp92862_c0	666.058	1695.13	-1.3477	0.00028058	comp50221_c0	804.084	17.2479	5.5429	1.0058e-67	comp52866_c0	674.82	0		2.2257e-105
comp87036_c0	1402.42	571.934	1.294	0.002061	comp79587_c0	52.2672	3.09847	4.0763	0.0040113	comp81299_c0	817.949	0.259048	11.625	4.0974e-142											comp69275_c0	114.058	16.3377	2.8035	5.0021e-07	comp80003_c0	357.718	933.321	-1.3836	0.00028759	comp61536_c0	675.018	10.4631	6.0115	1.384e-67	comp68092_c1	2078.37	1.36552	10.572	2.4399e-105
comp86531_c0	142.069	44.2856	1.6817	0.0020823	comp81911_c0	909.939	251.861	1.8531	0.0040215	comp80351_c0	812.036	2.18007	8.541	4.1325e-142											comp13060_c0	48.7517	272.526	-2.4829	5.0727e-07	comp74769_c0	108.113	14.657	2.8829	0.00029298	comp68998_c0	681.374	10.6227	6.0032	1.85e-67	comp61874_c0	664.734	0		8.3781e-105
comp90246_c1	305.957	87.313	1.8091	0.0020847	comp74732_c0	206.884	42.5727	2.2808	0.0041619	comp74618_c0	785.029	1.45338	9.0772	7.1784e-142											comp25695_c0	1900.63	9724.04	-2.3551	5.0727e-07	comp76299_c0	263.624	84.7008	1.638	0.00031176	comp63931_c0	596.814	7.14901	6.3834	2.3381e-67	comp61526_c0	685.644	0.266261	11.33	9.4755e-105
comp84707_c1	101.859	280.898	-1.4635	0.0021003	comp52320_c0	35.7079	0		0.004212	comp65062_c0	896.781	4.84459	7.5322	7.3489e-142											comp89996_c0	90572.1	29199	1.6331	5.0727e-07	comp87145_c0	2493.73	1001.09	1.3167	0.00031258	comp72193_c0	462.77	1.97463	7.8726	2.4682e-67	comp36881_c0	2814.96	2.70824	10.022	1.1497e-104
comp65370_c0	23.8412	260.154	-3.4478	0.0021042	comp88868_c0	1462.47	421.084	1.7962	0.0042662	comp81671_c0	836.978	2.92357	8.1613	7.4442e-142											comp79978_c3	132.492	486.676	-1.8771	5.2058e-07	comp72036_c0	5422.55	2214.73	1.2918	0.00031282	comp51921_c0	912.197	23.8521	5.2572	2.629e-67	comp78392_c1	660.32	0		2.7849e-104
comp88633_c0	57.1365	11.478	2.3155	0.0021103	comp80380_c0	552.646	50.4966	3.4521	0.0042838	comp82950_c0	13300	1018.37	3.7071	6.0072e-141											comp68357_c0	1.20371	42.6915	-5.1484	5.3992e-07	comp91124_c0	185.952	44.5229	2.0623	0.000326	comp61775_c0	609.2	7.444	6.3547	2.6891e-67	comp87808_c0	2640.05	66.6101	5.3087	4.7807e-104
comp89509_c1	13150.7	31194.3	-1.2461	0.0021108	comp73132_c0	21.7496	132.393	-2.6058	0.0043053	comp38789_c0	5709.96	365.143	3.9669	8.601e-141											comp89895_c0	2370.33	9050.03	-1.9328	5.8478e-07	comp86916_c0	294.588	769.118	-1.3845	0.00032646	comp75607_c0	562.074	5.6289	6.6418	2.7321e-67	comp70318_c0	651.675	0		8.8178e-104
comp73510_c1	0.993617	22.4139	-4.4956	0.0021253	comp75839_c0	42.2334	1.79016	4.5602	0.0043648	comp48935_c0	855.937	3.90931	7.7744	1.8392e-140											comp74491_c0	1220.77	371.15	1.7177	5.8632e-07	comp69536_c0	9.76093	67.4602	-2.7889	0.0003298	comp66793_c0	547.446	5.17438	6.7252	3.0419e-67	comp65454_c0	669.914	0.277667	11.236	1.3705e-103
comp79814_c0	118.246	35.1179	1.7515	0.0021255	comp91234_c1	982.731	3372.73	-1.779	0.0043936	comp77758_c0	1566.67	40.9097	5.2591	2.2143e-140											comp83782_c1	389.558	1279.65	-1.7158	5.8968e-07	comp83365_c0	217.243	65.9652	1.7195	0.0003298	comp81123_c0	704.718	12.4378	5.8242	3.7e-67	comp68129_c0	909.042	0.266261	11.737	1.6495e-103
comp82720_c1	477.393	184.389	1.3724	0.0021255	comp83311_c0	1711.3	5878.32	-1.7803	0.0045312	comp52574_c0	792.463	1.93784	8.6758	2.4069e-140											comp86383_c1	724.488	2651.98	-1.872	5.8968e-07	comp84048_c2	3956.85	9531.02	-1.2683	0.00033131	comp74212_c0	523.467	4.24425	6.9464	4.5341e-67	comp22162_c0	1127.76	11.6888	6.5922	1.6531e-103
comp60299_c0	56.1387	170.228	-1.6004	0.002167	comp80220_c2	620.646	167.957	1.8857	0.0046553	comp78450_c0	796.747	2.19688	8.5025	4.1197e-140											comp81977_c1	4881.91	16999.4	-1.8	5.9446e-07	comp74195_c0	2073.23	5129.24	-1.3069	0.00033825	comp50273_c0	462.652	1.88433	7.9397	4.7668e-67	comp73212_c0	645.066	0		1.8789e-103
comp80579_c1	368.65	139.019	1.407	0.0021792	comp75063_c0	58.7406	4.86804	3.5929	0.0048421	comp77884_c0	703.046	0		1.4631e-139											comp91696_c0	1101.72	3421.96	-1.6351	6.2049e-07	comp87852_c1	7535.78	3105.44	1.279	0.00033974	comp60233_c0	620.257	8.37413	6.2108	6.0795e-67	comp78924_c0	647.936	0		3.7006e-103
comp85074_c0	449.485	1102.28	-1.2942	0.0021792	comp90154_c1	3581.15	1071.88	1.7403	0.004929	comp79617_c0	817.763	2.92357	8.1278	2.2661e-139											comp86698_c0	409.896	2605.41	-2.6682	6.3832e-07	comp85944_c1	668.832	1659.21	-1.3108	0.00034461	comp70263_c0	981.375	27.985	5.1321	6.2271e-67	comp78483_c0	643.745	0		4.3291e-103
comp52375_c1	344.771	128.657	1.4221	0.0021793	comp79852_c0	902.732	252.261	1.8394	0.0050124	comp37313_c0	772.705	1.69561	8.832	2.2762e-139											comp83207_c0	195.661	677.066	-1.7909	6.4697e-07	comp83899_c1	447.093	161.209	1.4716	0.00034652	comp72657_c0	1162.9	39.4445	4.8818	7.5371e-67	comp74995_c0	641.286	0		6.424e-103
comp77834_c1	863.318	346.177	1.3184	0.0021992	comp77700_c0	36.3726	0.888218	5.3558	0.005049	comp72432_c0	814.286	2.90676	8.13	7.5886e-139											comp86577_c0	1152.11	6742.01	-2.5489	6.5579e-07	comp67769_c0	183.59	52.68	1.8012	0.00034893	comp70388_c0	587.166	6.94433	6.4018	8.0631e-67	comp38727_c0	648.902	0		7.081e-103
comp80551_c0	93.8947	260.543	-1.4724	0.0021992	comp75781_c0	43.1581	0		0.0050718	comp86585_c0	8222.16	594.516	3.7897	1.3372e-138											comp62892_c0	60.1176	253.472	-2.076	6.6712e-07	comp85124_c0	431.754	1119.4	-1.3744	0.00035237	comp74264_c0	510.013	3.74458	7.0896	9.4384e-67	comp80043_c0	678.822	0.543928	10.285	8.0395e-103
comp82817_c0	52.6673	9.87986	2.4143	0.0022061	comp80855_c1	321.204	77.5701	2.0499	0.0051163	comp51921_c0	979.579	8.02721	6.9311	1.3687e-138											comp88786_c0	214.077	726.107	-1.7621	6.6712e-07	comp78478_c0	18.501	90.4697	-2.2898	0.00035397	comp74623_c0	656.912	10.4391	5.9756	9.5237e-67	comp20404_c0	4867.5	0.543928	13.127	8.6299e-103
comp70248_c0	133.176	32.3183	2.0429	0.0022117	comp88057_c1	7001.52	2087.22	1.7461	0.0051764	comp80124_c0	759.085	1.45338	9.0287	3.5692e-138											comp35992_c0	4.31579	117.98	-4.7728	7.0036e-07	comp81128_c0	1987.52	5034.86	-1.341	0.00036411	comp70318_c0	653.404	10.1681	6.0058	1.2538e-66	comp59463_c0	648.731	0		8.7013e-103
comp76081_c0	373.509	114.808	1.7019	0.002215	comp82442_c0	52.3308	3.57346	3.8723	0.0052162	comp68208_c0	820.533	3.39121	7.9186	5.2874e-138											comp73780_c0	67.8997	279.518	-2.0415	7.1724e-07	comp88653_c1	727.172	1820.55	-1.324	0.00036411	comp94080_c0	640.395	9.71363	6.0428	1.4287e-66	comp61706_c0	660.372	0.277667	11.216	9.5615e-103
comp87076_c0	228.557	80.1761	1.5113	0.002215	comp88673_c0	3044.2	37164.7	-3.6098	0.005364	comp72607_c0	850.567	4.60236	7.5299	1.2988e-137											comp63326_c0	132.272	523.079	-1.9835	7.4325e-07	comp84726_c0	2487.18	6004.97	-1.2716	0.00036419	comp67719_c0	604.913	7.37777	6.3574	1.7884e-66	comp74359_c0	662.104	0.266261	11.28	1.2082e-102
comp91827_c1	42.2351	6.3964	2.7231	0.0022159	comp58171_c0	3123.18	919.999	1.7633	0.0054492	comp49809_c0	747.142	1.22797	9.249	1.483e-137											comp85212_c0	108.636	402.551	-1.8897	7.4325e-07	comp90382_c1	47058.7	19672.5	1.2583	0.00037006	comp61803_c0	894.425	23.2411	5.2662	2.1294e-66	comp94080_c0	638.696	0		1.4473e-102
comp81270_c0	49.1707	7.85288	2.6465	0.0022213	comp80910_c0	183.198	36.8302	2.3144	0.0054532	comp94093_c0	751.62	1.45338	9.0144	2.4576e-137											comp33949_c0	2.58947	49.9353	-4.2693	7.4521e-07	comp48102_c0	2876.95	6965.68	-1.2757	0.00037429	comp36365_c0	393.171	0.249838	10.62	2.7794e-66	comp92243_c0	677.359	0		1.709e-102
comp85619_c0	1995.06	824.041	1.2756	0.0022507	comp23437_c0	163.292	611.087	-1.9039	0.0054555	comp74624_c0	769.415	1.95466	8.6207	7.9418e-137											comp70718_c0	36.6774	174.399	-2.2494	7.5298e-07	comp70739_c0	75.2529	13.1786	2.5135	0.00038464	comp68116_c0	694.803	12.0073	5.8546	2.951e-66	comp22102_c0	637.467	0		1.7598e-102
comp91128_c0	5745.64	2417.05	1.2492	0.0022507	comp90430_c3	900.917	111.014	3.0207	0.0055378	comp80166_c0	902.291	6.81607	7.0485	8.8199e-137											comp82257_c1	435.215	2252.48	-2.3717	8.0709e-07	comp85466_c0	3993.23	9643.62	-1.272	0.00039021	comp76015_c0	636.769	9.84909	6.0146	3.2954e-66	comp59666_c0	724.277	1.35412	9.063	2.8974e-102
comp84249_c0	1342.07	475.138	1.498	0.0022854	comp79197_c0	684.768	173.752	1.9786	0.0055542	comp68998_c0	731.69	0.968918	9.5606	1.4693e-136											comp84609_c0	8.97213	79.1843	-3.1417	8.1689e-07	comp88173_c1	2417.53	6043.73	-1.3219	0.00039168	comp70273_c0	719.055	13.5937	5.7251	3.5682e-66	comp73289_c0	651.978	0.266261	11.258	3.6913e-102
comp80300_c0	397.967	151.047	1.3977	0.002312	comp79526_c0	579.731	153.98	1.9126	0.0056145	comp51344_c0	953.108	8.77072	6.7638	1.9735e-136											comp84189_c0	58.3306	362.542	-2.6358	8.4025e-07	comp65414_c0	91.8495	0		0.00040226	comp73062_c0	592.318	7.69384	6.2665	5.4181e-66	comp76015_c0	635.088	0		4.0224e-102
comp80836_c1	766.043	307.337	1.3176	0.0023234	comp86232_c0	432.304	110.47	1.9684	0.0056354	comp48831_c0	849.791	4.87823	7.4446	3.0387e-136											comp76964_c0	68.0817	339.195	-2.3168	8.5053e-07	comp71379_c0	542.101	0		0.00040226	comp82542_c0	552.302	5.78844	6.5761	6.8641e-66	comp74623_c0	655.192	0.277667	11.204	4.758e-102
comp72963_c0	2307.81	961.977	1.2624	0.0023272	comp90382_c3	639.985	174.382	1.8758	0.0056354	comp70750_c0	826.587	4.1179	7.6491	3.308e-136											comp79366_c0	2621.03	723.698	1.8567	8.5053e-07	comp76146_c0	126.962	31.8964	1.9929	0.00040938	comp79027_c0	481.023	3.06429	7.2944	7.1527e-66	comp63764_c0	641.264	0		5.3736e-102
comp82732_c0	1286.89	3070.82	-1.2547	0.0023272	comp69532_c0	398.11	101.809	1.9673	0.0056908	comp73850_c0	784.323	2.68134	8.1923	3.5935e-136											comp79687_c2	17.0811	184.309	-3.4317	8.6289e-07	comp76063_c0	28.5234	0.534251	5.7385	0.00041753	comp78530_c0	701.629	13.3227	5.7187	7.4413e-66	comp71989_c0	655.866	0.266261	11.266	5.9154e-102
comp84247_c0	531.051	208.571	1.3483	0.0023333	comp83016_c0	166.83	0		0.0056908	comp78388_c0	757.021	1.69561	8.8024	4.1111e-136											comp78882_c0	2565.61	704.633	1.8644	8.731e-07	comp77145_c0	4197.21	1443.2	1.5402	0.0004191	comp58558_c0	622.388	8.51258	6.1921	7.4793e-66	comp66126_c0	633.688	0		6.0419e-102
comp82396_c0	16.3954	70.2358	-2.0989	0.0023356	comp73252_c0	71.0286	0.44754	7.3102	0.0057517	comp67566_c0	765.138	2.18007	8.4552	1.1739e-135											comp88157_c0	161.363	31.6637	2.3494	8.7705e-07	comp90182_c0	1794.28	4337.46	-1.2734	0.0004221	comp21769_c0	816.524	19.3369	5.4001	8.9115e-66	comp90531_c1	1633.19	30.9201	5.723	6.4373e-102
comp52877_c0	577.859	1398.43	-1.275	0.0023359	comp88031_c2	16300.1	55130.4	-1.758	0.0057517	comp82109_c0	770.346	2.19688	8.4539	1.5148e-135											comp83225_c0	13.4093	272.934	-4.3472	8.8037e-07	comp69481_c4	28.3491	0.516483	5.7784	0.00043167	comp66342_c0	478.182	2.72415	7.4556	9.6916e-66	comp81143_c0	627.844	0		8.6268e-102
comp81853_c0	416.253	159.24	1.3863	0.0023412	comp86768_c0	722.753	198.412	1.865	0.0058481	comp79963_c0	1532.68	43.3017	5.1455	2.4747e-135											comp88234_c2	2.52879	435.103	-7.4268	8.8611e-07	comp82011_c2	354.555	920.993	-1.3772	0.00043167	comp64124_c0	1142.26	37.1598	4.942	9.8174e-66	comp66517_c0	657.427	0.277667	11.209	9.1577e-102
comp91057_c0	450.669	1104.04	-1.2927	0.0023412	comp63016_c1	36.3148	0		0.0059497	comp58212_c0	949.701	9.272	6.6784	3.0091e-135											comp84031_c0	210.722	714.381	-1.7614	8.9988e-07	comp88471_c0	2832.44	6786.93	-1.2607	0.00043167	comp78483_c0	645.46	10.6889	5.9161	1.2423e-65	comp78966_c0	632.922	0		9.1577e-102
comp75490_c0	127.173	38.8318	1.7115	0.0023553	comp68484_c0	178.441	27.9411	2.675	0.0059497	comp52593_c0	1220.92	23.3045	5.7112	3.9262e-135											comp83575_c3	68.2266	5.54464	3.6212	9.196e-07	comp90161_c0	99.3811	299.619	-1.5921	0.00043167	comp78769_c1	811.453	19.948	5.3462	1.3479e-65	comp80158_c0	633.173	0		1.1382e-101
comp89037_c0	1543.08	637.914	1.2744	0.0023666	comp37721_c0	54.6369	0		0.0059613	comp61526_c0	738.194	1.45338	8.9884	5.4849e-135											comp78649_c0	204.498	687.58	-1.7494	1.0388e-06	comp82555_c0	1018.2	2571.38	-1.3365	0.00043289	comp78953_c0	517.92	4.83424	6.7433	2.1375e-65	comp58305_c0	1030.7	0		1.3098e-101
comp83311_c0	2740.99	6497.91	-1.2453	0.0023671	comp86574_c0	1067.31	304.667	1.8087	0.0059613	comp87809_c0	3910.55	233.34	4.0669	9.3754e-135											comp90620_c0	186.105	631.882	-1.7635	1.0569e-06	comp81922_c0	105.365	373.294	-1.8249	0.00043961	comp92806_c0	622.864	9.37348	6.0542	2.7355e-65	comp78359_c2	1286.19	0.532523	11.238	1.4216e-101
comp88934_c0	1449.29	600.641	1.2708	0.0024365	comp37981_c0	26.4428	0		0.0061135	comp90512_c2	37896.4	3364.88	3.4934	1.0712e-134											comp58538_c0	656.095	193.744	1.7598	1.0646e-06	comp80197_c1	58.9059	196.291	-1.7365	0.00044946	comp70774_c0	686.711	12.4829	5.7817	3.5116e-65	comp47219_c0	1856.05	0.543928	11.737	4.0663e-101
comp50507_c0	1693.29	701.882	1.2705	0.0024585	comp86585_c0	8301.35	2559.02	1.6978	0.0061654	comp30050_c0	832.151	4.66964	7.4774	1.0797e-134											comp79420_c3	33.6025	163.975	-2.2868	1.072e-06	comp76959_c0	31.6983	0		0.00045546	comp59494_c0	514.022	4.9697	6.6925	3.8095e-65	comp76913_c0	624.054	0		8.8995e-101
comp91124_c0	42.2182	147.563	-1.8054	0.0024652	comp93437_c0	582.355	159.142	1.8716	0.0063344	comp61803_c0	960.488	10.2241	6.5537	1.8936e-134											comp79064_c0	142.519	500.621	-1.8126	1.0735e-06	comp81702_c0	196.439	526.131	-1.4213	0.00046195	comp63764_c0	642.89	10.6438	5.9165	1.0439e-64	comp79276_c0	620.326	0		1.3133e-100
comp89226_c0	165.444	447.371	-1.4351	0.0024879	comp42801_c1	2505.07	235.673	3.41	0.0063445	comp77623_c0	858.708	5.81351	7.2066	3.2335e-134											comp83490_c0	1304.83	3981.57	-1.6095	1.1074e-06	comp88178_c0	799.323	307.938	1.3761	0.00046846	comp75538_c0	521.787	5.33391	6.6121	1.8366e-64	comp81377_c0	3104.22	38.8737	6.3193	1.3133e-100
comp91289_c0	371.087	141.163	1.3944	0.0024951	comp78899_c0	345.907	72.5799	2.2527	0.0064524	comp51424_c0	896.37	7.55957	6.8896	5.2648e-134											comp86243_c0	449.415	1421.86	-1.6617	1.1247e-06	comp79937_c0	23.8047	110.113	-2.2097	0.00047237	comp73223_c0	697.706	14.0482	5.6342	1.8482e-64	comp70673_c0	1065.32	0		1.551e-100
comp76796_c0	96.856	26.8683	1.8499	0.0025001	comp74377_c1	115.25	18.5908	2.6321	0.0064669	comp85727_c1	2961.71	157.563	4.2324	5.4251e-134											comp38651_c0	0	42.2834		1.1631e-06	comp82938_c0	2073.48	4961.41	-1.2587	0.00047237	comp33200_c0	731.014	15.4328	5.5658	1.8917e-64	comp61943_c0	619.096	0		1.605e-100
comp77442_c0	2174.12	5138.76	-1.241	0.0025008	comp78991_c0	677.335	81.7832	3.05	0.0064999	comp71547_c0	666.866	0		5.6371e-134											comp84387_c0	152.293	699.138	-2.1987	1.1965e-06	comp90881_c0	114.662	27.248	2.0732	0.00047237	comp38672_c0	1023.03	10.123	6.6591	2.2196e-64	comp92806_c0	621.252	0		2.0449e-100
comp89067_c0	5025.88	2123.16	1.2432	0.0025133	comp84727_c0	95.6797	387.304	-2.0172	0.0064999	comp85648_c0	843.419	5.4636	7.2703	6.0311e-134											comp71210_c0	153.74	29.7298	2.3705	1.2659e-06	comp78401_c0	1165.48	3753.1	-1.6872	0.00047342	comp52574_c0	737.963	16.1823	5.5111	2.9617e-64	comp71006_c0	642.413	0.266261	11.236	2.2403e-100
comp58471_c0	685.666	274.845	1.3189	0.0025236	comp82375_c0	2673.88	330.266	3.0172	0.0065291	comp82649_c0	714.532	0.968918	9.5264	9.7898e-134											comp90038_c1	478.638	134.284	1.8336	1.272e-06	comp80266_c0	74.0912	12.591	2.5569	0.00047342	comp68796_c0	418.59	1.38465	8.2399	3.5703e-64	comp71547_c0	619.388	0		2.4815e-100
comp89178_c2	342.251	129.228	1.4051	0.0025459	comp72357_c0	156.703	30.3367	2.3689	0.0066122	comp71006_c0	691.615	0.484459	10.479	1.858e-133											comp87944_c0	1324.1	420.146	1.6561	1.2762e-06	comp88333_c0	31.4988	138.002	-2.1313	0.00047587	comp61852_c0	432.705	2.01978	7.743	3.9589e-64	comp75669_c0	667.284	0.821595	9.6657	2.6961e-100
comp74771_c0	45.6924	6.93857	2.7192	0.0025674	comp85240_c2	45.7649	2.67838	4.0948	0.0067088	comp75095_c0	770.579	2.90676	8.0504	2.9941e-133											comp75090_c0	3.79319	72.8013	-4.2625	1.3021e-06	comp81567_c0	263.678	692.949	-1.394	0.00047679	comp67051_c0	548.972	6.80887	6.3332	4.1155e-64	comp60233_c0	618.662	0		4.7337e-100
comp94067_c0	0.496108	19.3876	-5.2883	0.0025674	comp60484_c0	118.487	0		0.00677	comp61874_c0	715.696	1.22797	9.1869	3.4787e-133											comp86631_c0	75.2532	293.648	-1.9643	1.3306e-06	comp77844_c1	170.123	49.1535	1.7912	0.0004771	comp73764_c0	513.966	5.08407	6.6595	4.7192e-64	comp70500_c0	631.612	0.266261	11.212	5.6785e-100
comp84347_c0	5.9603	39.9728	-2.7456	0.0025786	comp70748_c0	68.4334	0		0.00677	comp13256_c0	805.501	4.16836	7.5943	4.195e-133											comp91831_c0	21755.9	64992.4	-1.5789	1.3306e-06	comp79193_c0	51.9544	180.21	-1.7944	0.0004771	comp13240_c0	863.965	7.10386	6.9262	4.8324e-64	comp78787_c0	617.009	0		5.7643e-100
comp86054_c0	61.5945	13.3633	2.2045	0.0025925	comp85533_c0	207.427	45.0918	2.2017	0.00677	comp69178_c0	838.755	5.5881	7.2297	6.9306e-133											comp57997_c1	24.3876	254.589	-3.384	1.3364e-06	comp71459_c0	165.579	674.799	-2.0269	0.00047738	comp52802_c0	518.371	5.37907	6.5905	4.885e-64	comp58558_c0	620.817	0		6.0085e-100
comp66532_c0	5.96451	39.8595	-2.7404	0.002593	comp58792_c0	29.4715	0		0.0068481	comp82405_c3	18222	1571.01	3.5359	8.5827e-133											comp86106_c0	477.516	1988.48	-2.058	1.3471e-06	comp86757_c1	762.717	290.664	1.3918	0.00047738	comp76766_c0	563.303	7.3537	6.2593	5.7811e-64	comp75793_c0	607.438	0		1.2436e-99
comp86227_c0	1012.09	2406.68	-1.2497	0.0025979	comp37630_c0	42.0542	0		0.0068518	comp73315_c0	1017.61	13.3563	6.2515	1.1266e-132											comp73306_c0	0.923839	37.689	-5.3504	1.3545e-06	comp85169_c5	554.455	1379.72	-1.3152	0.00048007	comp14519_c0	523.442	5.19845	6.6538	6.3754e-64	comp65679_c0	611.881	0		1.3047e-99
comp82407_c0	3.97167	33.293	-3.0674	0.0026515	comp61725_c0	146.219	27.4867	2.4113	0.0068518	comp68637_c0	1787.56	20.6736	6.4341	1.2188e-132											comp90500_c0	669.008	2058.81	-1.6217	1.3856e-06	comp73658_c0	5.3121	47.8706	-3.1718	0.00048153	comp51154_c0	393.079	0.884973	8.795	6.8641e-64	comp61536_c0	673.259	1.07645	9.2887	2.7062e-99
comp90888_c0	4548.91	1928.25	1.2382	0.0026681	comp74629_c0	487.906	131.469	1.8919	0.0068518	comp85938_c1	1170.7	22.2648	5.7165	1.3001e-132											comp91382_c0	1449.59	4332.49	-1.5796	1.395e-06	comp81675_c1	805.556	2010.13	-1.3192	0.00048434	comp81876_c0	428.628	1.97463	7.762	9.8393e-64	comp33410_c0	3402.55	0.543928	12.611	2.7177e-99
comp81362_c0	332.831	125.999	1.4014	0.0026895	comp82084_c0	26.1192	148.581	-2.5081	0.0068518	comp62903_c0	3404.95	10.934	8.2827	1.7883e-132											comp71031_c0	61.5405	503.684	-3.0329	1.4454e-06	comp48194_c0	201.109	0		0.00048454	comp48660_c0	2656.92	146.15	4.1842	1.1409e-63	comp73417_c0	1438.49	0		3.8104e-99
comp86020_c0	1015.37	416.441	1.2858	0.0026965	comp58968_c0	72.462	0		0.0069363	comp68116_c0	746.11	2.18007	8.4189	2.9651e-132											comp88880_c2	650.95	2065.34	-1.6658	1.4477e-06	comp47654_c0	39.6622	2.11924	4.2261	0.00048761	comp70434_c0	516.215	5.55968	6.5368	1.3385e-63	comp51450_c0	737.965	0.277667	11.376	6.1774e-99
comp83602_c0	1707.22	4668.38	-1.4513	0.0027484	comp62857_c1	49.5044	0		0.0069363	comp77611_c3	810.91	4.636	7.4505	2.9899e-132											comp85028_c0	1815.18	578.716	1.6492	1.4499e-06	comp85989_c0	444.67	1199.13	-1.4312	0.00048874	comp79181_c0	539.923	6.60418	6.3532	1.3387e-63	comp75393_c0	601.623	0		6.7791e-99
comp85265_c0	1758.68	734.973	1.2587	0.0027484	comp80870_c1	446.118	118.545	1.912	0.0069363	comp90990_c0	6107.81	442.508	3.7869	4.6682e-132											comp77054_c0	6.7839	67.6535	-3.318	1.5062e-06	comp76193_c0	631.116	1575.54	-1.3199	0.00049662	comp39122_c0	513.941	4.81316	6.7385	1.6293e-63	comp76380_c0	622.19	0.266261	11.19	8.3363e-99
comp88369_c1	184.828	63.3293	1.5452	0.0027484	comp83602_c0	2384.06	7899.52	-1.7283	0.0069461	comp76866_c0	722.587	1.69561	8.7352	4.7997e-132											comp73314_c0	227.126	1948.16	-3.1005	1.5109e-06	comp67906_c0	371.523	2.0837	7.4782	0.00053372	comp80160_c0	520.86	5.76436	6.4976	1.6533e-63	comp22050_c0	654.042	0.81019	9.6569	9.5866e-99
comp90382_c1	18655.4	5399.43	1.7887	0.002756	comp85438_c0	333.492	85.6478	1.9612	0.0069473	comp71156_c0	871.233	7.26689	6.9056	8.0208e-132											comp76200_c0	902.361	2937.62	-1.7029	1.5109e-06	comp75553_c0	86.2627	287.312	-1.7358	0.0005489	comp74009_c0	602.955	9.87316	5.9324	2.4494e-63	comp73820_c1	598.953	0		1.0217e-98
comp78709_c0	136.131	355.511	-1.3849	0.0027582	comp25606_c0	27.7606	0		0.0069539	comp78244_c0	1327.93	4.39377	8.2395	2.013e-131											comp85563_c0	23.0254	126.655	-2.4596	1.5248e-06	comp52397_c0	299.082	764.171	-1.3534	0.00055045	comp58622_c0	566.929	7.80822	6.182	2.489e-63	comp51373_c0	600.434	0		1.0361e-98
comp78540_c0	1676.34	584.829	1.5192	0.0027585	comp68588_c0	40.3433	0		0.0071683	comp58501_c0	799.929	4.39377	7.5083	4.8102e-131											comp89659_c0	549.669	155.758	1.8193	1.552e-06	comp88299_c0	1783.64	727.751	1.2933	0.00055045	comp69178_c0	781.061	20.0172	5.2861	2.9978e-63	comp70152_c0	635.843	0.543928	10.191	2.3844e-98
comp85277_c0	109.77	32.3787	1.7614	0.0027585	comp72064_c0	25.8359	0		0.0071683	comp70774_c0	737.418	2.18007	8.402	7.1491e-131											comp75899_c0	387.397	2419.53	-2.6428	1.6063e-06	comp32870_c0	40.8574	3.18774	3.68	0.00056966	comp66950_c0	432.285	2.17932	7.632	3.122e-63	comp68952_c0	603.979	0		2.6092e-98
comp49263_c0	79.0031	221.396	-1.4866	0.0027659	comp90990_c0	4067.45	1245.83	1.707	0.0072036	comp65679_c0	658.788	0.24223	11.409	9.6103e-131											comp84799_c0	1818.23	516.864	1.8147	1.6063e-06	comp87360_c1	937.161	2256.32	-1.2676	0.00057322	comp71006_c0	644.057	11.5076	5.8065	3.1334e-63	comp22257_c0	752.139	0		2.7023e-98
comp73724_c0	152	49.6543	1.6141	0.0028734	comp88573_c0	485.594	127.993	1.9237	0.0072963	comp87394_c0	955.234	11.6875	6.3528	4.5536e-130											comp80655_c1	1059.24	3185.14	-1.5883	1.6233e-06	comp82497_c0	1062.94	2577.53	-1.2779	0.00057559	comp69131_c0	368.833	0.249838	10.528	3.3376e-63	comp67719_c0	603.384	0		3.228e-98
comp80670_c1	401.437	156.064	1.363	0.0029008	comp21601_c0	79.4267	9.81158	3.0171	0.0073071	comp36286_c0	810.584	5.10364	7.3113	4.762e-130											comp79148_c0	98.1709	361.229	-1.8795	1.6263e-06	comp79904_c0	5.21657	333.346	-5.9978	0.00057868	comp30581_c0	675.197	13.5274	5.6413	3.8162e-63	comp80969_c0	646.575	0.798784	9.6608	5.767e-98
comp86439_c2	22534.7	52522.4	-1.2208	0.0029123	comp50737_c0	6.18444	86.7831	-3.8107	0.007711	comp80920_c0	666.253	0.484459	10.425	6.5578e-130											comp83689_c2	2406.43	7195.45	-1.5802	1.6263e-06	comp58761_c0	320.994	98.9846	1.6973	0.00058766	comp78915_c0	542.857	7.05871	6.265	4.2411e-63	comp46819_c0	590.045	0		8.5732e-98
comp88442_c0	1247.44	520.383	1.2613	0.0029194	comp68208_c0	90.8939	0		0.007711	comp75489_c0	850.947	6.81607	6.964	8.2608e-130											comp86455_c0	1.787	42.5685	-4.5742	1.6867e-06	comp83884_c0	219.617	70.3103	1.6432	0.00058766	comp50238_c0	408.009	1.4298	8.1566	4.8007e-63	comp35979_c0	591.355	0		1.085e-97
comp86909_c1	766.519	312.872	1.2927	0.0029202	comp79172_c0	31.084	0		0.007711	comp38880_c0	931.929	10.4159	6.4834	1.4274e-129											comp82373_c0	20.4124	2127.8	-6.7038	1.7173e-06	comp83987_c0	383.092	137.915	1.4739	0.00058795	comp37401_c0	574.428	8.28382	6.1157	6.1189e-63	comp73062_c0	590.76	0		1.3473e-97
comp88453_c1	524.697	210.076	1.3206	0.0029202	comp85167_c0	10.6523	89.8816	-3.0769	0.007711	comp58895_c1	1062.14	17.7669	5.9016	3.1622e-129											comp79994_c0	108.384	519.469	-2.2609	1.7439e-06	comp81638_c3	459.619	2456.4	-2.418	0.00061509	comp91459_c2	1288.05	52.7702	4.6093	6.2585e-63	comp86289_c0	2778.89	0		1.8815e-97
comp84323_c0	276.684	681.147	-1.2997	0.0030151	comp85208_c0	42.453	2.2377	4.2458	0.007711	comp80969_c0	696.124	1.45338	8.9038	9.4187e-129											comp83738_c0	89.5021	333.002	-1.8955	1.7444e-06	comp20358_c0	69.6507	1.58499	5.4576	0.00062342	comp82356_c0	507.431	5.55968	6.5121	6.2679e-63	comp72016_c0	627.015	0.532523	10.201	2.8131e-97
comp91330_c0	126.196	39.5723	1.6731	0.0030194	comp90947_c0	1384.78	409.005	1.7595	0.007711	comp67386_c0	980.215	13.6321	6.168	2.3844e-128											comp70968_c0	46.2464	201.859	-2.1259	1.7571e-06	comp88162_c0	846.514	2064.27	-1.286	0.00063646	comp71718_c0	413.433	1.76995	7.8678	7.2215e-63	comp79118_c0	938.03	8.84365	6.7288	3.023e-97
comp75458_c0	97.8622	27.981	1.8063	0.0030745	comp93127_c0	66.7399	283.326	-2.0858	0.007711	comp93271_c0	630.912	0		3.0131e-128											comp78389_c0	440.295	1357.8	-1.6247	1.7615e-06	comp52866_c0	130.927	0		0.000639	comp73230_c0	791.408	20.5621	5.2664	7.2895e-63	comp74009_c0	601.332	0.277667	11.081	3.3155e-97
comp78921_c0	532.956	172.805	1.6249	0.0030745	comp80025_c0	96.483	14.2184	2.7625	0.0077343	comp75947_c0	787.342	4.61918	7.4132	3.2783e-128											comp77677_c0	107.838	862.65	-2.9999	1.7638e-06	comp84577_c0	495.251	186.623	1.408	0.00064697	comp51098_c0	430.759	2.22447	7.5973	9.6971e-63	comp60127_c0	585.248	0		3.8909e-97
comp83739_c0	655.206	265.961	1.3007	0.0030745	comp52784_c0	3430.13	1047.29	1.7116	0.0077357	comp91182_c0	2830.09	159.356	4.1505	3.7797e-128											comp80385_c0	52.1907	216.649	-2.0535	1.7666e-06	comp79045_c0	1179.74	478.339	1.3024	0.00065363	comp58212_c0	884.387	26.5763	5.0565	1.0828e-62	comp62235_c0	600.142	0.277667	11.078	5.0776e-97
comp85370_c1	184.268	465.832	-1.338	0.0030745	comp86751_c1	10144.3	76155.4	-2.9083	0.0078611	comp78966_c0	681.448	1.21115	9.1361	3.7806e-128											comp63546_c0	14.6266	156.876	-3.423	1.773e-06	comp61223_c0	154.98	420.33	-1.4394	0.00065831	comp81836_c1	1181.84	47.3641	4.6411	1.2559e-62	comp93271_c0	586.003	0		7.6796e-97
comp90222_c2	1108.59	2616.83	-1.2391	0.0030745	comp71697_c0	0.606884	33.3459	-5.7799	0.0078719	comp37564_c0	1911.48	0.24223	12.946	3.8311e-128											comp75116_c0	0	45.7824		1.8287e-06	comp82084_c0	22.4101	102.438	-2.1925	0.00065831	comp58331_c0	452.281	3.01914	7.2269	1.3173e-62	comp69237_c0	601.28	0.277667	11.08	7.9869e-97
comp75867_c0	383.528	148.587	1.368	0.0030827	comp81441_c0	945.641	45.1124	4.3897	0.0082241	comp83553_c0	7796.49	624.505	3.642	3.9344e-128											comp63173_c0	86.4371	317.816	-1.8785	1.8496e-06	comp80035_c0	1225.36	495.452	1.3064	0.00065968	comp78391_c0	543.252	7.10386	6.2569	1.4086e-62	comp70388_c0	585.66	0		1.1979e-96
comp82106_c0	1572.75	659.74	1.2533	0.0030827	comp83404_c0	7.39821	70.7197	-3.2569	0.0082241	comp79962_c0	2021.18	88.6491	4.5109	6.5335e-128											comp79829_c0	92.5672	340.61	-1.8795	1.8647e-06	comp71026_c0	313.841	4.2207	6.2164	0.0006631	comp71353_c0	454.375	3.49474	7.0226	1.614e-62	comp75290_c0	577.872	0		1.3927e-96
comp87308_c0	174.362	443.156	-1.3457	0.0031038	comp93402_c0	26.0498	0		0.0082241	comp37630_c0	750.875	3.42485	7.7764	6.623e-128											comp75130_c0	439.57	1363.54	-1.6332	1.9281e-06	comp89273_c0	1061.22	2548.46	-1.2639	0.0006676	comp82241_c0	551.703	7.8293	6.1389	1.6528e-62	comp78197_c0	717.308	0		1.3927e-96
comp88162_c0	1953.79	4569.89	-1.2259	0.003133	comp89654_c0	2299.02	298.471	2.9454	0.0084541	comp68628_c0	1576.28	13.8407	6.8315	8.1399e-128											comp76542_c0	45259	133273	-1.5581	1.9323e-06	comp81527_c0	135.055	435.001	-1.6875	0.00068359	comp25802_c0	516.184	6.10451	6.4019	1.6674e-62	comp50526_c0	577.438	0		4.2971e-96
comp85757_c0	254.865	93.8794	1.4409	0.0031344	comp22374_c0	25.8301	0		0.0085033	comp43369_c0	734.135	2.92357	7.9722	2.8689e-127											comp82163_c1	189.18	629.014	-1.7333	2.0003e-06	comp52721_c0	40.0813	3.18774	3.6523	0.00068601	comp63801_c0	471.554	3.94926	6.8997	1.8437e-62	comp63931_c0	595.254	0.266261	11.126	4.3983e-96
comp83642_c0	19.3762	75.7783	-1.9675	0.0032541	comp79808_c1	110.158	1.77644	5.9544	0.0089615	comp76432_c0	1135.77	2.68134	8.7265	2.906e-127											comp24660_c0	36.6539	169.777	-2.2116	2.0042e-06	comp69906_c0	650.888	221.441	1.5555	0.00068797	comp77082_c0	427.702	2.31478	7.5296	1.91e-62	comp65068_c0	595.797	0.266261	11.128	8.6321e-96
comp70322_c0	14.411	62.9005	-2.1259	0.0032663	comp78242_c0	117.013	20.0432	2.5455	0.0089862	comp66596_c0	2293.2	2.92357	9.6154	3.52e-127											comp63688_c0	58.7926	481.249	-3.0331	2.0042e-06	comp84376_c0	2793.35	1176.74	1.2472	0.00071041	comp66517_c0	659.105	13.2084	5.641	2.5095e-62	comp81492_c0	575.906	0		1.0469e-95
comp76045_c0	82.4492	21.9	1.9126	0.0032755	comp86787_c0	130.047	24.126	2.4304	0.008988	comp82905_c1	987.324	14.6616	6.0734	4.3005e-127											comp85121_c0	1386.95	4176.54	-1.5904	2.0042e-06	comp89775_c2	9512.79	24438	-1.3612	0.00072328	comp76241_c0	543.79	7.39885	6.1996	2.6154e-62	comp70362_c0	572.601	0		1.6013e-95
comp84173_c0	487.748	152.73	1.6752	0.0032755	comp88658_c0	1918.22	591.763	1.6967	0.009333	comp73289_c0	702.022	2.2137	8.3089	4.913e-127											comp89047_c0	182.541	608.289	-1.7365	2.0346e-06	comp85577_c3	435.145	138.306	1.6536	0.0007253	comp75290_c0	579.426	9.50894	5.9292	3.0209e-62	comp78667_c0	567.987	0		1.9296e-95
comp84327_c0	3794.75	1626.76	1.222	0.0032833	comp80357_c0	678.45	196.266	1.7894	0.009422	comp73471_c0	791.982	5.41314	7.1929	4.913e-127											comp83557_c0	901.424	4408.98	-2.2902	2.0453e-06	comp74014_c0	64.7326	10.5073	2.6231	0.00073094	comp22547_c0	1585.69	75.7614	4.3875	3.4443e-62	comp37401_c0	572.973	0		3.9905e-95
comp46954_c0	2056.04	874.547	1.2333	0.0033017	comp77701_c0	19645.5	6172.34	1.6703	0.0094978	comp84471_c0	16342.3	1486.35	3.4588	8.0971e-127											comp78455_c0	350.948	1104.83	-1.6545	2.0486e-06	comp86492_c2	1658.98	530.996	1.6435	0.00073143	comp75893_c0	486.719	4.78908	6.6672	3.5331e-62	comp70338_c0	586.174	0.266261	11.104	4.663e-95
comp82597_c1	384.023	150.493	1.3515	0.0033255	comp92911_c0	682.427	2952.37	-2.1131	0.0094978	comp59666_c0	779.744	4.86141	7.3255	3.4654e-126											comp82649_c0	1.60495	397.71	-7.953	2.0516e-06	comp83022_c0	99.5638	305.388	-1.6169	0.0007447	comp68445_c0	459.743	3.65427	6.9751	4.5937e-62	comp52724_c0	567.089	0		4.7568e-95
comp83809_c1	119.219	36.7765	1.6968	0.0033599	comp16155_c0	29.2056	0.44754	6.0281	0.009534	comp52866_c0	726.506	2.90676	7.9654	3.67e-126											comp88991_c2	267.849	1247.08	-2.2191	2.0516e-06	comp84313_c0	5982.6	2525.09	1.2444	0.00075079	comp52621_c0	541.788	2.72415	7.6358	6.8875e-62	comp80251_c0	582.406	0.277667	11.034	5.6047e-95
comp75583_c0	1081.27	308.826	1.8079	0.0033835	comp80657_c0	648.447	188.74	1.7806	0.0095884	comp51928_c0	892.117	10.2241	6.4472	7.0852e-126											comp81060_c1	9.19133	712.754	-6.277	2.1339e-06	comp92931_c0	252.188	0		0.00075079	comp62235_c0	601.756	10.6678	5.8178	6.9821e-62	comp58622_c0	565.437	0		5.8793e-95
comp65737_c0	34.2861	4.51111	2.9261	0.0035259	comp23687_c0	35.9391	1.32203	4.7647	0.0097312	comp58775_c0	823.397	7.0583	6.8661	7.6434e-126											comp87823_c1	2.18823	44.6869	-4.352	2.1771e-06	comp62528_c0	162.342	545.228	-1.7478	0.00075697	comp58173_c0	545.439	7.60353	6.1646	7.2132e-62	comp80096_c0	564.207	0		7.3074e-95
comp84819_c0	865.101	2029.21	-1.23	0.0035259	comp86273_c1	471.757	128.551	1.8757	0.0099633	comp46988_c0	730.86	3.40803	7.7445	7.7851e-126											comp52924_c0	86.1572	315.301	-1.8717	2.1852e-06	comp49300_c0	72.1568	6.33994	3.5086	0.00075751	comp93065_c0	585.065	9.44271	5.9533	7.938e-62	comp73208_c0	637.376	1.38833	8.8426	9.4445e-95
comp82741_c0	395.471	155.522	1.3465	0.0035298	comp38338_c0	25.3331	0		0.01006	comp89329_c0	978.407	14.9542	6.0318	1.733e-125											comp84642_c0	247.059	789.753	-1.6765	2.2426e-06	comp83962_c0	63.9565	202.952	-1.666	0.00075751	comp48936_c0	537.285	7.3537	6.1911	9.5286e-62	comp64443_c0	1776.65	0		1.1187e-94
comp84440_c6	3613.29	1548.94	1.222	0.0035383	comp83636_c2	110.557	18.5634	2.5743	0.010242	comp61536_c0	724.869	3.14898	7.8467	1.9635e-125											comp89971_c1	736.489	224.72	1.7125	2.2463e-06	comp90815_c2	1164.81	476.678	1.289	0.00075751	comp78358_c0	566.386	9.12364	5.956	1.031e-61	comp75438_c0	559.542	0		2.21e-94
comp86166_c1	2412.58	966.594	1.3196	0.0035397	comp69481_c4	33.2284	0.888218	5.2254	0.010347	comp52724_c0	610.571	0		2.6253e-125											comp82358_c1	30.0049	912.199	-4.9261	2.2495e-06	comp76217_c0	282.474	714.801	-1.3394	0.00076149	comp93497_c0	471.195	4.33456	6.7643	1.3769e-61	comp75607_c0	560.6	0		2.2249e-94
comp85860_c0	586.206	237.559	1.3031	0.0035775	comp70830_c1	356.455	92.9335	1.9394	0.010404	comp33200_c0	784.99	5.36269	7.1936	3.2436e-125											comp79782_c1	3307.67	1087.24	1.6052	2.3176e-06	comp79118_c0	333.883	17.1328	4.2845	0.00076149	comp77601_c0	538.002	7.64869	6.1363	1.4135e-61	comp93330_c0	561.989	0		4.4838e-94
comp60386_c0	35.7814	115.694	-1.693	0.0035794	comp89965_c1	2823.79	815.403	1.792	0.010404	comp90366_c2	2075.23	96.2421	4.4305	4.2511e-125											comp90226_c1	103.35	479.784	-2.2149	2.3475e-06	comp89683_c0	100259	26359.5	1.9273	0.00076775	comp75613_c0	1016.03	36.9943	4.7795	1.5014e-61	comp75694_c0	867.852	0.277667	11.61	4.8363e-94
comp77634_c0	1560.39	660.821	1.2396	0.0035794	comp80699_c0	3610.61	1001.81	1.8496	0.010579	comp90950_c0	5880.87	457.122	3.6854	4.499e-125											comp72564_c0	266.561	67.1617	1.9888	2.3563e-06	comp80887_c0	3290.68	8378.5	-1.3483	0.00076963	comp86289_c0	2786.48	21.9919	6.9853	1.6172e-61	comp72909_c0	1060.52	14.8269	6.1604	5.6759e-94
comp72795_c0	92.4415	249.713	-1.4337	0.0036205	comp81155_c0	91.6973	353.271	-1.9458	0.010601	comp75669_c0	718.466	3.1658	7.8262	7.2042e-125											comp77591_c0	329.207	1026.64	-1.6409	2.3687e-06	comp82184_c0	999.37	2388.07	-1.2568	0.00076963	comp65110_c0	489.684	5.33391	6.5205	1.7776e-61	comp22015_c0	563.087	0		5.7755e-94
comp83537_c0	1909.3	689.227	1.47	0.0036234	comp70712_c0	37.5286	0		0.010659	comp82276_c0	6759.89	542.615	3.639	7.7844e-125											comp72823_c0	117.11	408.095	-1.801	2.3991e-06	comp85939_c0	838.362	2396.2	-1.5151	0.00076963	comp13448_c0	859.901	25.0621	5.1006	2.0787e-61	comp61775_c0	607.667	0		5.9585e-94
comp85934_c0	627.514	1477.34	-1.2353	0.0036234	comp72036_c0	6353.68	2018.84	1.6541	0.01071	comp75851_c0	1324.61	23.7855	5.7993	9.079e-125											comp81231_c1	10.3579	92.1852	-3.1538	2.4462e-06	comp82809_c2	195.742	512.186	-1.3877	0.0007891	comp75201_c0	389.181	1.47496	8.0436	2.3021e-61	comp82991_c0	2800.16	91.8365	4.9303	6.6343e-94
comp73394_c0	10.927	52.9356	-2.2763	0.0037228	comp89349_c2	4271.07	1340.59	1.6717	0.010763	comp67350_c0	815.349	7.02466	6.8588	1.0339e-124											comp81813_c0	406.467	1259.4	-1.6315	2.4792e-06	comp83848_c0	563.018	1420.89	-1.3355	0.00078933	comp51450_c0	739.965	16.8626	5.4556	2.5798e-61	comp75070_c0	550.805	0		1.6341e-93
comp88649_c0	2069.61	884.754	1.226	0.0037228	comp69070_c0	72.5718	0		0.010773	comp80741_c0	789.375	6.08938	7.0183	2.5864e-124											comp86318_c2	6248.46	2109.05	1.5669	2.4794e-06	comp51230_c0	270.9	7.92493	5.0952	0.00080799	comp71550_c0	508.005	5.96905	6.4112	2.6971e-61	comp82542_c0	550.845	0		2.0583e-93
comp89186_c0	745.199	308.956	1.2702	0.0037228	comp72279_c0	10.2708	81.819	-2.9939	0.011202	comp72131_c0	618.037	0.24223	11.317	3.0732e-124											comp90393_c0	826.572	259.352	1.6722	2.4815e-06	comp81174_c0	1404.13	353.491	1.9899	0.00080895	comp21707_c0	552.635	8.19352	6.0757	3.0176e-61	comp68266_c0	568.49	0.277667	11	2.2646e-93
comp13063_c0	34.785	213.074	-2.6148	0.0037383	comp87866_c2	782.528	103.992	2.9117	0.011314	comp81534_c1	814.573	7.0583	6.8506	3.3278e-124											comp90555_c0	98.1436	14.1075	2.7984	2.4815e-06	comp86150_c2	735.841	2194.1	-1.5762	0.00081031	comp95840_c0	453.541	3.56397	6.9916	4.0174e-61	comp69137_c0	639.765	0		2.4058e-93
comp49577_c1	1222.77	2827.94	-1.2096	0.0038042	comp48089_c0	699.188	205.233	1.7684	0.011853	comp52300_c0	780.326	5.60492	7.1212	3.6575e-124											comp91002_c0	1016.17	3018.27	-1.5706	2.5468e-06	comp80935_c0	338.359	121.688	1.4754	0.00082095	comp61943_c0	620.733	12.1428	5.6758	4.334e-61	comp82241_c0	550.251	0		2.5722e-93
comp81443_c0	1035.69	436.582	1.2463	0.0038042	comp64444_c0	31.2517	386.778	-3.6295	0.011867	comp70948_c0	6331.59	8.51167	9.5389	3.8015e-124											comp79685_c0	1473.1	10129.2	-2.7816	2.551e-06	comp91984_c0	360.336	131.948	1.4494	0.0008239	comp76396_c0	521.366	6.92325	6.2347	4.5625e-61	comp52258_c0	554.059	0		2.64e-93
comp84143_c0	769.891	299.205	1.3635	0.0038042	comp70948_c0	125.66	0		0.011867	comp70362_c0	616.492	0.24223	11.313	4.4195e-124											comp82399_c0	189.801	1494.53	-2.9771	2.551e-06	comp76247_c0	604.832	2112.5	-1.8043	0.00082851	comp80135_c0	490.462	5.5386	6.4685	4.6095e-61	comp72654_c0	547.964	0		3.1817e-93
comp65041_c0	7.45003	43.0558	-2.5309	0.0038827	comp80792_c0	64.4164	7.09202	3.1832	0.011867	comp23295_c0	1339.48	8.74713	7.2587	6.5904e-124											comp81196_c2	0	28.7572		2.5529e-06	comp84000_c0	286.611	87.051	1.7192	0.00083061	comp59525_c0	390.954	1.3395	8.1892	4.6508e-61	comp80744_c0	549.313	0		5.1086e-93
comp83921_c0	448.123	178.344	1.3292	0.0038842	comp81041_c0	153.195	32.8572	2.2211	0.011867	comp70296_c0	600.723	0		6.6987e-124											comp91699_c0	275.044	70.7333	1.9592	2.5529e-06	comp80512_c1	235.927	78.2886	1.5915	0.00083321	comp58122_c0	537.921	4.69878	6.839	4.703e-61	comp65935_c0	543.046	0		7.7821e-93
comp82207_c0	261.869	94.96	1.4635	0.0038904	comp50045_c0	68.3583	401.672	-2.5548	0.011933	comp42801_c1	1818.38	77.3449	4.5552	1.094e-123											comp50720_c0	998.158	2961.48	-1.569	2.5721e-06	comp76542_c0	23309.3	57821.2	-1.3107	0.00083979	comp59407_c1	484.056	4.94861	6.612	9.9336e-61	comp76766_c0	561.829	0.277667	10.983	1.3194e-92
comp85973_c0	523.712	1237.35	-1.2404	0.0039143	comp75453_c0	41.5571	0		0.011933	comp70200_c0	768.103	5.62174	7.0941	1.6809e-123											comp63951_c0	14.5895	95.9301	-2.7171	2.6189e-06	comp78437_c0	361.732	63.846	2.5023	0.00085122	comp89748_c2	1641.76	57.0566	4.8467	1.4419e-60	comp58173_c0	544.013	0		1.5739e-92
comp87891_c1	1263.22	534.364	1.2412	0.0039143	comp68467_c0	24.7262	0		0.011965	comp77042_c0	1467.57	50.2355	4.8686	2.9027e-123											comp89006_c0	7701.68	22598.9	-1.553	2.6189e-06	comp88364_c0	9668.51	4202.89	1.2019	0.00088972	comp51805_c0	507.252	6.60418	6.2632	1.5562e-60	comp76090_c0	538.552	0		1.9145e-92
comp87813_c2	751.632	311.735	1.2697	0.0039417	comp90117_c0	889.744	271.513	1.7124	0.011965	comp70338_c0	631.106	0.743507	9.7293	4.2554e-123											comp79201_c0	21.5183	119.115	-2.4687	2.6285e-06	comp84102_c0	440.948	1066.42	-1.2741	0.00089588	comp74941_c1	984.951	35.6337	4.7887	1.7668e-60	comp76241_c0	542.36	0		1.9603e-92
comp85713_c1	1691.65	412.273	2.0368	0.0039435	comp85909_c4	7499.18	2401.66	1.6427	0.012014	comp87870_c1	5672.01	449.815	3.6565	5.3058e-123											comp85273_c3	9.89597	77.6082	-2.9713	2.6537e-06	comp83679_c0	407.768	994.651	-1.2864	0.00089785	comp60676_c0	454.171	3.90411	6.8621	2.0365e-60	comp70296_c0	557.929	0.277667	10.973	2.529e-92
comp83073_c0	493.825	1166.59	-1.2402	0.0039448	comp86779_c1	1682.35	523.071	1.6854	0.012042	comp74359_c0	712.863	3.40803	7.7085	8.2162e-123											comp86780_c2	711.345	2128.81	-1.5814	2.6537e-06	comp79840_c0	117.969	330.074	-1.4844	0.00090038	comp68695_c0	547.354	8.73835	5.969	2.0571e-60	comp67710_c0	542.864	0		3.1316e-92
comp88647_c0	75.0244	19.3876	1.9522	0.0039448	comp69631_c0	29.2518	0.44754	6.0304	0.012118	comp82364_c0	8189.7	705.225	3.5377	1.0468e-122											comp88113_c0	160.682	535.784	-1.7374	2.7833e-06	comp87260_c0	231.253	593.609	-1.36	0.00090038	comp77952_c0	534.289	7.94368	6.0717	2.5558e-60	comp75112_c0	538.673	0		3.8465e-92
comp75490_c1	325.853	126.145	1.3691	0.0039526	comp88973_c0	154.253	550.735	-1.8361	0.012118	comp81123_c0	756.772	5.36269	7.1408	1.0531e-122											comp63186_c0	1.72632	216.962	-6.9736	2.817e-06	comp91788_c0	6161.75	14652.1	-1.2497	0.00090308	comp61762_c0	353.903	0.544829	9.3433	2.6126e-60	comp78391_c0	541.846	0		3.9197e-92
comp91972_c0	3529.69	1527.19	1.2087	0.0039956	comp79673_c0	766.755	227.558	1.7525	0.012248	comp79276_c0	667.898	1.95466	8.4166	1.3724e-122											comp87042_c0	294.583	923.959	-1.6492	2.817e-06	comp75420_c0	195.82	62.3143	1.6519	0.00091985	comp70338_c0	587.703	10.4421	5.8146	2.6247e-60	comp67003_c0	1185.15	1.08786	10.089	3.9805e-92
comp83333_c2	265.784	100.814	1.3986	0.0040104	comp87711_c0	503.188	1623.48	-1.6899	0.012251	comp38433_c0	727.864	4.15154	7.4539	1.992e-122											comp69113_c0	233.379	56.9835	2.0341	2.8532e-06	comp76070_c0	92.5503	268.686	-1.5376	0.00092126	comp66126_c0	635.36	13.7983	5.525	2.7776e-60	comp79181_c0	538.501	0		4.8351e-92
comp86780_c0	53.6722	156.812	-1.5468	0.0040155	comp52294_c0	45.7591	3.08474	3.8908	0.012354	comp70248_c0	646.037	1.21115	9.0591	3.752e-122											comp73063_c1	21.6396	118.573	-2.454	2.9141e-06	comp80740_c0	169.136	441.558	-1.3844	0.00095337	comp61706_c0	662.126	15.5683	5.4104	3.1584e-60	comp80133_c0	557.243	0.277667	10.971	6.2656e-92
comp62809_c0	493.36	198.787	1.3114	0.0040942	comp52474_c0	51.3251	0		0.012383	comp21707_c0	593.444	0		4.4787e-122											comp84851_c2	2108.07	6152.31	-1.5452	2.9141e-06	comp69581_c0	562.481	1358.22	-1.2718	0.00096801	comp75417_c0	455.938	4.33456	6.7168	4.0537e-60	comp48936_c0	535.871	0		9.5977e-92
comp87134_c0	497.784	201.268	1.3064	0.0040942	comp69193_c0	125.278	462.77	-1.8852	0.012629	comp78680_c0	1410.66	46.5011	4.923	5.6557e-122											comp85003_c0	65.7956	1194.58	-4.1824	3.0114e-06	comp79443_c0	38.0933	137.913	-1.8561	0.00097923	comp65852_c0	547.712	9.21395	5.8935	4.0784e-60	comp63043_c0	539.044	0		9.7723e-92
comp93632_c0	9.44427	48.1695	-2.3506	0.0040942	comp69432_c0	24.2869	0		0.012683	comp75451_c0	886.646	11.6607	6.2486	7.9072e-122											comp77410_c0	1659.99	6135.22	-1.8859	3.0308e-06	comp80353_c0	630.797	224.464	1.4907	0.00097923	comp67350_c0	759.274	21.4922	5.1427	4.2721e-60	comp67051_c0	547.5	0.266261	11.006	1.8366e-91
comp82104_c0	2485.88	696.844	1.8349	0.0042665	comp77444_c0	2351.82	588.153	1.9995	0.012683	comp82749_c0	800.379	7.48553	6.7404	9.8849e-122											comp88742_c0	288.868	902.116	-1.6429	3.0308e-06	comp89227_c2	4814.61	11031.2	-1.1961	0.00097923	comp50061_c0	819.916	23.9725	5.096	4.6312e-60	comp78815_c0	531.377	0		2.3876e-91
comp94987_c0	650.242	268.594	1.2755	0.0042665	comp76466_c0	293.726	77.4534	1.9231	0.012847	comp86003_c0	1091.17	24.344	5.4862	1.1683e-121											comp77661_c0	181.327	2309.39	-3.6708	3.0929e-06	comp90159_c2	1632.5	696.158	1.2296	0.00097923	comp67003_c0	1188.37	19.1112	5.9584	4.6873e-60	comp68695_c0	545.888	0.266261	11.002	2.8777e-91
comp80200_c1	670.633	278.495	1.2679	0.0042692	comp63504_c2	47.1983	3.58032	3.7206	0.013066	comp74556_c1	732.179	4.60236	7.3137	1.5761e-121											comp88549_c0	5210.29	1785.79	1.5448	3.0929e-06	comp77762_c0	103.245	294.436	-1.5119	0.00098048	comp80158_c0	634.823	13.8887	5.5144	4.6873e-60	comp77952_c0	532.898	0		3.0411e-91
comp86239_c0	207.135	74.8961	1.4676	0.004304	comp89948_c1	3144.84	9674.93	-1.6213	0.013069	comp80043_c0	730.891	4.66964	7.2902	2.9327e-121											comp85608_c0	343.075	1057.04	-1.6234	3.1052e-06	comp90729_c0	7797.78	3444.19	1.1789	0.00098048	comp68092_c0	501.556	6.46872	6.2768	4.9378e-60	comp50215_c0	535.648	0		3.0855e-91
comp85332_c1	205.68	75.034	1.4548	0.004412	comp78921_c0	1047.36	319.087	1.7147	0.013185	comp63016_c1	750.137	5.34587	7.1326	2.9906e-121											comp80728_c0	9.03281	74.1204	-3.0366	3.1546e-06	comp92004_c0	1390.39	579.028	1.2638	0.00098048	comp61198_c0	765.415	22.4675	5.0903	5.2341e-60	comp21707_c0	551.217	0.266261	11.016	3.7635e-91
comp88063_c0	1698.53	732.753	1.2129	0.004412	comp50780_c1	28.4831	0.440677	6.0142	0.013296	comp73208_c0	686.244	2.90676	7.8832	6.0309e-121											comp86803_c0	201.339	649.008	-1.6886	3.157e-06	comp89554_c0	4547.46	10414.8	-1.1955	0.00098149	comp75696_c0	418.109	2.7693	7.2382	6.7955e-60	comp66793_c0	546.008	0.277667	10.941	5.7536e-91
comp85128_c0	1752.61	754.243	1.2164	0.0044182	comp89823_c0	553.525	1761.86	-1.6704	0.013377	comp77790_c0	646.037	1.4702	8.7795	6.9723e-121											comp81503_c0	3.20991	181.442	-5.8208	3.1913e-06	comp90332_c1	1284.31	3436.58	-1.42	0.00098716	comp68092_c1	2084.02	38.8094	5.7468	7.1751e-60	comp79239_c0	2616.14	90.8018	4.8486	7.0517e-91
comp85285_c0	2870.09	1249.94	1.1992	0.0044253	comp70001_c0	71.6412	8.87532	3.0129	0.013409	comp70318_c0	701.665	3.65026	7.5866	1.2768e-120											comp70547_c0	0.461919	32.3791	-6.1313	3.1961e-06	comp74226_c0	186.234	58.9832	1.6587	0.00099419	comp59071_c0	430.037	3.40443	6.9809	7.5004e-60	comp76826_c0	589.096	1.08786	9.0809	7.4351e-91
comp87984_c0	972.052	390.345	1.3163	0.0044794	comp82076_c0	666.59	198.693	1.7463	0.013463	comp22050_c0	704.171	3.65026	7.5918	1.6982e-120											comp78803_c0	257.949	2142.73	-3.0543	3.2538e-06	comp77747_c0	139.625	367.723	-1.3971	0.0010124	comp73582_c0	389.817	1.63449	7.8978	1.1833e-59	comp52923_c0	586.798	0.277667	11.045	9.6616e-91
comp71248_c0	4.47198	33.2647	-2.895	0.0044795	comp80114_c0	152.178	31.8935	2.2544	0.013667	comp34480_c0	730.441	4.89505	7.2213	1.9687e-120											comp87232_c3	43.8155	188.752	-2.107	3.2551e-06	comp92073_c0	961.391	2292.17	-1.2535	0.0010168	comp77528_c0	483.21	5.92389	6.35	1.3206e-59	comp80053_c0	524.464	0		1.1885e-90
comp86791_c0	82.9622	22.9277	1.8554	0.0045108	comp72056_c0	120703	35702.9	1.7573	0.013688	comp67576_c1	853.881	10.6917	6.3195	2.547e-120											comp85736_c0	898.548	3136.79	-1.8036	3.2657e-06	comp75809_c1	31.5072	1.60275	4.2971	0.001028	comp64215_c0	442.058	4.08472	6.7579	1.3924e-59	comp77601_c0	536.557	0.266261	10.977	2.7366e-90
comp78004_c0	11.4259	53.1661	-2.2182	0.0045591	comp46593_c0	353.363	95.053	1.8943	0.013695	comp61943_c0	666.579	2.4223	8.1043	2.958e-120											comp87215_c1	3513.45	937.905	1.9054	3.3015e-06	comp82987_c0	1264.38	2925.45	-1.2102	0.001028	comp75516_c0	459.687	4.49409	6.6765	1.5048e-59	comp76396_c0	519.97	0		2.9988e-90
comp90171_c0	35.78	113.838	-1.6697	0.0045591	comp77890_c0	392.712	111.096	1.8217	0.013911	comp30581_c0	725.063	4.60236	7.2996	3.5338e-120											comp85970_c0	89.7114	474.055	-2.4017	3.3026e-06	comp88379_c0	2279.75	23874.4	-3.3885	0.0010444	comp13850_c0	507.857	4.60847	6.784	1.5547e-59	comp74212_c0	522.086	0		3.0265e-90
comp88433_c1	5387.8	2316.59	1.2177	0.0046563	comp81773_c0	24.2291	0		0.013914	comp82022_c0	791.781	3.2499	7.9286	3.8166e-120											comp72861_c0	84.6637	310.209	-1.8734	3.3029e-06	comp77380_c0	284.353	719.04	-1.3384	0.0010447	comp93364_c0	424.496	2.97398	7.1572	1.6229e-59	comp65852_c0	546.231	0		3.1052e-90
comp87852_c1	2943.92	1122.92	1.3905	0.0046817	comp79564_c0	72.3753	9.79785	2.885	0.013992	comp47345_c0	843.381	9.93141	6.408	5.1494e-120											comp75420_c0	162.199	33.9441	2.2565	3.3029e-06	comp80795_c1	222.372	565.026	-1.3453	0.0010562	comp68129_c0	911.505	23.3314	5.2879	1.801e-59	comp75713_c0	908.407	0.798784	10.151	6.29e-90
comp89906_c0	2360.67	5379.46	-1.1883	0.0047193	comp79430_c0	1674.06	224.756	2.8969	0.014193	comp72657_c0	1248.8	8.25262	7.2415	6.5039e-120											comp90126_c0	165.591	35.2744	2.2309	3.3262e-06	comp83388_c0	1579.04	3673.6	-1.2181	0.0010677	comp65426_c0	524.152	6.64934	6.3006	2.0463e-59	comp52802_c0	516.997	0		9.6974e-90
comp80645_c0	602.103	250.652	1.2643	0.0047337	comp75465_c0	265.48	42.71	2.636	0.014228	comp66517_c0	707.772	3.89249	7.5064	1.3017e-119											comp82984_c0	104.297	364.521	-1.8053	3.5243e-06	comp89547_c0	8169	19090.6	-1.2246	0.0010778	comp63016_c1	698.546	17.8409	5.2911	2.282e-59	comp62040_c0	562.847	0.81019	9.4403	1.0038e-89
comp85701_c0	2040.22	886.061	1.2032	0.0047568	comp85630_c0	270.451	45.0712	2.5851	0.01427	comp83144_c0	1594.52	64.1603	4.6353	1.5721e-119											comp87705_c0	233.667	1093.22	-2.2261	3.5942e-06	comp91701_c1	1201.66	3822.82	-1.6696	0.0010936	comp65404_c0	371.916	1.4298	8.023	2.495e-59	comp14519_c0	522.114	0		1.2582e-89
comp85744_c1	477.556	1120.56	-1.2305	0.0047568	comp52878_c0	24.0095	0		0.014319	comp75781_c0	1161.8	3.89249	8.2214	1.6647e-119											comp91218_c1	2676.02	7754.1	-1.5349	3.7611e-06	comp81373_c0	158.681	426.74	-1.4272	0.0010978	comp78764_c0	565.126	0.83982	9.3943	2.8939e-59	comp62856_c0	515.213	0		1.9643e-89
comp86246_c1	116.733	299.97	-1.3616	0.0048434	comp70910_c0	517.765	107.747	2.2646	0.014319	comp78582_c0	6560.89	174.078	5.2361	2.4761e-119											comp50182_c0	12.826	421.208	-5.0374	3.8564e-06	comp39333_c0	84.2712	17.6848	2.2525	0.0011013	comp68321_c0	438.191	3.85896	6.8272	3.3195e-59	comp21705_c0	600.583	0		2.2395e-89
comp78799_c2	123.2	39.8595	1.628	0.0048899	comp86995_c3	1264.67	403	1.6499	0.014341	comp79311_c0	2842.16	152.5	4.2201	3.6144e-119											comp50237_c0	101.111	350.441	-1.7932	3.8621e-06	comp91058_c0	9908.73	4362.04	1.1837	0.0011369	comp71443_c0	473.475	5.51452	6.4239	3.7964e-59	comp25802_c0	514.83	0		2.485e-89
comp73895_c0	375.479	883.985	-1.2353	0.0048995	comp88830_c1	222.039	745.492	-1.7474	0.014431	comp78326_c1	7126.26	2.90676	11.26	3.6374e-119											comp77865_c0	240.899	2004.68	-3.0569	3.9006e-06	comp78705_c0	490.185	148.831	1.7197	0.0011941	comp65525_c0	1137.2	14.9332	6.2508	3.9483e-59	comp78915_c0	541.394	0.555333	9.9291	2.5833e-89
comp78887_c0	70.0353	17.9311	1.9656	0.0048995	comp89665_c0	3404.31	1115.57	1.6096	0.014431	comp68952_c0	650.22	1.69561	8.583	3.8955e-119											comp88984_c1	434.738	127.605	1.7685	4.0665e-06	comp38024_c0	63.1016	323.072	-2.3561	0.0012195	comp94054_c0	323.122	0		4.4767e-59	comp78056_c1	722.574	0		3.196e-89
comp88611_c2	7427.67	16762.4	-1.1742	0.0049098	comp68300_c0	490.808	140.566	1.8039	0.014647	comp80158_c0	681.705	3.1658	7.7504	3.953e-119											comp79541_c0	7.52569	129.5	-4.105	4.1155e-06	comp72417_c0	1199.71	5624.52	-2.229	0.0012291	comp73208_c0	639.048	14.7525	5.4369	4.7843e-59	comp73850_c0	728.451	5.73976	6.9877	3.3235e-89
comp84862_c1	2616.32	1148.02	1.1884	0.0049424	comp88690_c0	1054.04	3285.04	-1.64	0.014928	comp58050_c0	736.3	5.62174	7.0331	5.3103e-119											comp68366_c0	4.65635	55.111	-3.5651	4.1906e-06	comp81382_c0	6274.59	14272.9	-1.1857	0.0012291	comp78090_c0	1062.9	13.1873	6.3327	5.2186e-59	comp78090_c0	1060.01	0		3.3638e-89
comp74604_c0	0.49751	18.0728	-5.1829	0.0049844	comp88904_c0	841.691	257.023	1.7114	0.015167	comp75393_c0	647.783	2.18007	8.215	1.0797e-118											comp91027_c0	2563.36	870.486	1.5581	4.2422e-06	comp60074_c0	88.6161	254.954	-1.5246	0.001259	comp80800_c0	524.362	8.62397	5.9261	5.3906e-59	comp80945_c0	511.565	0		4.9996e-89
comp87840_c0	1169.92	502.265	1.2199	0.0050566	comp61868_c0	251.447	65.2257	1.9467	0.015335	comp21769_c0	876.829	12.6128	6.1193	1.6887e-118											comp87856_c1	670.81	1979.58	-1.5612	4.2788e-06	comp61884_c0	122.643	429.302	-1.8075	0.001259	comp51335_c0	512.107	7.37777	6.1171	5.8694e-59	comp73764_c0	512.623	0		5.0142e-89
comp90709_c0	4513.19	11109.9	-1.2996	0.0050566	comp72312_c0	0	25.7377		0.015352	comp61198_c0	821.954	9.98187	6.3636	1.858e-118											comp84504_c0	330.975	80.6041	2.0378	4.2921e-06	comp64502_c0	35.5286	2.63572	3.7527	0.001259	comp70471_c1	386.846	1.88433	7.6816	7.9104e-59	comp51335_c0	510.759	0		6.3195e-89
comp83725_c0	100.339	30.3234	1.7264	0.0050934	comp83069_c0	581.407	172.638	1.7518	0.015544	comp73223_c0	749.237	6.38206	6.8753	3.1792e-118											comp70311_c0	885.119	2587.75	-1.5478	4.3017e-06	comp51202_c0	60.6324	203.841	-1.7493	0.0013003	comp76826_c0	590.613	11.9381	5.6286	9.8447e-59	comp13448_c0	857.686	10.346	6.3733	8.1381e-89
comp72593_c0	1.49253	22.5272	-3.9158	0.0051188	comp81465_c0	1182.85	209.508	2.4972	0.015572	comp88610_c1	11025.6	1045.52	3.3986	3.7135e-118											comp70238_c0	17.2396	103.369	-2.584	4.3317e-06	comp87457_c0	224.954	75.6185	1.5728	0.0013003	comp93963_c0	437.079	4.01849	6.7651	9.8674e-59	comp78358_c0	564.853	0		8.4825e-89
comp78340_c1	185.263	47.9995	1.9485	0.0051229	comp91294_c0	3595.67	1183.96	1.6026	0.015646	comp71989_c0	706.135	4.37695	7.3339	3.8341e-118											comp85973_c0	469.377	1419.46	-1.5965	4.3317e-06	comp63334_c0	35.0223	126.195	-1.8493	0.001311	comp66671_c0	377.704	1.72479	7.7747	1.0983e-58	comp70568_c0	544.001	0.555333	9.936	1.3318e-88
comp78636_c0	2309.07	7208.03	-1.6423	0.0051229	comp64407_c0	2.9824	68.5575	-4.5228	0.015671	comp79089_c0	867.174	12.6396	6.1003	4.1882e-118											comp90958_c0	3458.5	12424.2	-1.8449	4.3902e-06	comp93397_c0	1516.39	643.57	1.2365	0.0013138	comp79011_c0	449.94	4.83424	6.5403	1.4475e-58	comp23144_c0	1150.14	1.37693	9.7061	1.3591e-88
comp83502_c0	464.028	1084.5	-1.2248	0.0051322	comp78275_c0	2748.14	724.823	1.9228	0.016036	comp80300_c0	1439.2	4.49468	8.3228	6.7105e-118											comp88199_c0	2426.51	9888.15	-2.0268	4.4591e-06	comp90555_c0	175.286	55.0125	1.6719	0.0013184	comp73664_c0	425.392	3.78973	6.8106	1.496e-58	comp64401_c0	510.285	0		1.6425e-88
comp72741_c0	12.4279	55.6465	-2.1627	0.0051427	comp72909_c0	511.522	2.22398	7.8455	0.016048	comp50526_c0	621.708	1.45338	8.7407	1.0484e-117											comp76645_c0	569.564	1682.56	-1.5627	4.6203e-06	comp51697_c0	28.6977	1.0685	4.7473	0.0013228	comp65269_c0	463.4	5.19845	6.478	1.553e-58	comp82235_c0	1084.15	19.688	5.7831	1.7595e-88
comp86013_c0	355.641	140.309	1.3418	0.0051427	comp79311_c0	2382.76	793.432	1.5865	0.016303	comp70152_c0	684.568	3.65026	7.5511	1.4831e-117											comp75335_c0	26.0532	130.5	-2.3245	4.7004e-06	comp77850_c0	686.44	279.748	1.295	0.0013425	comp70851_c0	2114.72	55.672	5.2474	1.6989e-58	comp82356_c0	506.094	0		2.0518e-88
comp51977_c0	189.759	68.6414	1.467	0.0051475	comp89172_c1	12.0914	84.4699	-2.8045	0.016404	comp70500_c0	680.067	3.66708	7.5349	1.5601e-117											comp91158_c1	426.582	125.302	1.7674	4.7483e-06	comp86904_c0	2573.19	5899.99	-1.1972	0.0013425	comp80682_c0	508.926	6.35435	6.3236	1.7555e-58	comp75538_c0	520.393	0.277667	10.872	2.1143e-88
comp72032_c0	10.927	51.6208	-2.2401	0.005184	comp62387_c0	2058.22	672.738	1.6133	0.01669	comp76115_c0	733.072	5.75629	6.9927	2.076e-117											comp76294_c0	96.6266	337.111	-1.8027	4.7992e-06	comp87180_c0	82.6653	234.722	-1.5056	0.0013454	comp76934_c0	453.566	5.17438	6.4538	2.0439e-58	comp77972_c0	536.082	0.532523	9.9754	2.5116e-88
comp79918_c0	392.381	121.864	1.687	0.0051867	comp86882_c1	33304.1	11232.3	1.568	0.01669	comp81492_c0	620.031	1.45338	8.7368	4.0225e-117											comp82930_c1	335.94	1007.11	-1.5839	4.7992e-06	comp70910_c0	442.594	161.6	1.4536	0.0013469	comp73418_c0	481.956	6.03827	6.3186	2.0588e-58	comp65525_c0	1134.36	0		2.8081e-88
comp88490_c1	457.501	186.593	1.2939	0.005247	comp82977_c1	532.157	1927.64	-1.8569	0.017004	comp83522_c1	7778.2	705.032	3.4637	6.7172e-117											comp87136_c0	932.509	2716.68	-1.5427	4.8571e-06	comp79681_c2	92.862	257.892	-1.4736	0.0013526	comp75746_c0	498.017	7.3537	6.0816	2.1657e-58	comp38672_c0	1020.47	0		3.0622e-88
comp91322_c0	876.275	374.171	1.2277	0.005247	comp86776_c1	32302.8	98281.5	-1.6053	0.017048	comp76826_c0	634.225	1.93784	8.3544	6.927e-117											comp87665_c0	37.2743	165.49	-2.1505	4.8657e-06	comp85675_c0	1313.54	562.734	1.2229	0.0013662	comp79831_c1	339.096	0.544829	9.2817	2.2979e-58	comp74264_c0	508.712	0		3.3361e-88
comp76277_c0	2.98366	27.981	-3.2293	0.0052514	comp67565_c0	133.416	27.6171	2.2723	0.017148	comp76913_c0	671.887	3.39121	7.6303	9.2217e-117											comp80966_c0	87.4724	829.275	-3.245	4.8785e-06	comp88055_c0	1291.09	3079.26	-1.254	0.0013733	comp75102_c0	624.235	10.4872	5.8954	3.4723e-58	comp93065_c0	583.544	1.63178	8.4822	3.5815e-88
comp62941_c0	58.1245	13.4483	2.1117	0.0052891	comp59166_c0	33.0029	0		0.017239	comp74995_c0	690.497	4.37695	7.3016	1.3485e-116											comp81751_c2	697.995	2044.53	-1.5505	4.8829e-06	comp85977_c0	1191.92	2684.21	-1.1712	0.0013748	comp73366_c0	406.866	2.92883	7.1181	3.9694e-58	comp71137_c0	517.552	0.266261	10.925	4.2151e-88
comp73423_c0	4.96669	34.264	-2.7863	0.005304	comp62423_c0	38.7423	0		0.017239	comp62040_c0	606	1.21115	8.9668	1.5724e-116											comp82321_c0	962.896	5737.4	-2.5749	4.9877e-06	comp88557_c0	2504.75	5766.95	-1.2031	0.0013794	comp64885_c0	485.434	6.1978	6.2914	3.9842e-58	comp78953_c0	516.534	0.266261	10.922	5.3142e-88
comp78425_c0	130.639	328.812	-1.3317	0.0053203	comp66109_c0	83.3628	13.2821	2.6499	0.017239	comp59463_c0	698.405	4.36013	7.3235	1.7077e-116											comp39333_c0	57.5517	4.58327	3.6504	5.0637e-06	comp80009_c0	307.485	759.999	-1.3055	0.0013805	comp67807_c0	413.587	3.1546	7.0346	3.9842e-58	comp80160_c0	519.496	0.277667	10.87	5.3923e-88
comp87755_c0	207.602	41.7731	2.3132	0.0053893	comp71369_c0	25.5527	0		0.017254	comp21962_c0	633.845	2.19688	8.1725	1.7314e-116											comp78689_c0	96.2724	14.7112	2.7102	5.072e-06	comp83803_c0	153.506	403.819	-1.3954	0.0013891	comp92805_c0	539.15	3.56397	7.2411	4.2279e-58	comp70492_c0	501.217	0		6.6732e-88
comp84185_c0	3673.42	1616.56	1.1842	0.0053974	comp77117_c0	230.177	57.9278	1.9904	0.017254	comp51373_c0	646.495	2.69816	7.9045	2.5622e-116											comp81424_c0	732.74	234.144	1.6459	5.1124e-06	comp52639_c0	165.443	3.13443	5.722	0.0014073	comp64760_c0	858.251	30.0499	4.836	4.4804e-58	comp63865_c0	503.332	0		6.7111e-88
comp90035_c0	7418.36	16658.8	-1.1671	0.0053974	comp78453_c1	25.5527	0		0.017254	comp78924_c0	697.606	4.65282	7.2282	3.3639e-116											comp86045_c0	449.308	1336.5	-1.5727	5.1124e-06	comp90117_c0	760.062	313.923	1.2757	0.0014085	comp68655_c0	420.116	3.65427	6.8451	5.7311e-58	comp62600_c0	518.055	0.277667	10.866	6.7628e-88
comp90230_c0	1057.01	455.63	1.2141	0.0053974	comp20255_c0	59.6596	0.895081	6.0586	0.017945	comp63931_c0	640.892	2.4223	8.0476	3.4822e-116											comp80268_c0	78.0619	283.229	-1.8593	5.2229e-06	comp83267_c0	17.1315	78.965	-2.2046	0.0014141	comp84596_c1	383.906	2.26962	7.4022	5.9467e-58	comp59494_c0	512.635	0.277667	10.85	1.0589e-87
comp78943_c0	333.763	837.06	-1.3265	0.0054073	comp83996_c2	423.114	123.263	1.7793	0.018004	comp65454_c0	721.299	5.86397	6.9426	5.7606e-116											comp85250_c0	4005.07	1386.18	1.5307	5.2282e-06	comp77864_c0	294.616	890.537	-1.5958	0.0014202	comp61526_c0	687.428	18.9276	5.1826	7.18e-58	comp76005_c0	499.816	0		1.0737e-87
comp84591_c0	150.004	51.993	1.5286	0.0054087	comp78690_c0	39.0255	2.23084	4.1288	0.018057	comp72016_c0	675.038	3.65026	7.5308	7.2414e-116											comp86195_c0	45.0799	1337.88	-4.8913	5.2516e-06	comp50440_c0	165.562	431.444	-1.3818	0.0014269	comp75528_c0	433.996	4.24425	6.676	7.2451e-58	comp50496_c0	494.607	0		1.7171e-87
comp90812_c1	812.726	345.23	1.2352	0.0054138	comp72003_c0	363.888	46.455	2.9696	0.018181	comp80104_c1	1135.85	4.87823	7.8632	1.0143e-115											comp77637_c0	252.13	66.5189	1.9223	5.2693e-06	comp82138_c0	184.308	45.467	2.0192	0.001447	comp50195_c0	313.77	0		7.4156e-58	comp73823_c0	496.722	0		1.7229e-87
comp87738_c0	260.38	100.446	1.3742	0.0054842	comp77454_c0	17.2818	102.668	-2.5707	0.018181	comp60233_c0	666.059	3.40803	7.6106	1.2488e-115											comp82781_c0	243.471	62.4666	1.9626	5.2774e-06	comp81590_c0	47.4602	168.526	-1.8282	0.0014731	comp72509_c0	440.946	4.78908	6.5247	7.8394e-58	comp78264_c0	496.722	0		1.7229e-87
comp87960_c1	755.784	2576.13	-1.7692	0.0054842	comp89606_c0	185.204	612.572	-1.7258	0.018221	comp78392_c1	710.931	5.37951	7.0461	1.3472e-115											comp87699_c0	295.069	81.5989	1.8544	5.3884e-06	comp93148_c0	133.731	357.266	-1.4177	0.0014778	comp80744_c0	550.745	10.4631	5.718	1.1994e-57	comp63854_c0	515.888	0.266261	10.92	1.7255e-87
comp90382_c3	263.232	51.7984	2.3454	0.0054842	comp51314_c0	61.9831	7.14006	3.1179	0.018321	comp86489_c1	2532.74	70.2732	5.1716	1.8117e-115											comp77523_c0	153.305	32.4294	2.241	5.3984e-06	comp84067_c0	12.8402	68.4576	-2.4145	0.0014948	comp77028_c0	469.398	6.0142	6.2863	1.2254e-57	comp70434_c0	514.87	0.266261	10.917	2.1784e-87
comp91986_c0	657.332	1508.96	-1.1989	0.0056682	comp75249_c0	46.7994	0		0.018321	comp92806_c0	668.861	3.66708	7.5109	2.7631e-115											comp76331_c0	465.148	1573.5	-1.7582	5.5891e-06	comp85333_c0	755.549	1773.69	-1.2312	0.0014948	comp63865_c0	504.645	7.89853	5.9975	1.2628e-57	comp73992_c0	561.909	1.34271	8.709	5.8141e-87
comp50518_c0	10.4337	92.047	-3.1411	0.0056861	comp50687_c0	733.515	228.846	1.6804	0.018462	comp60127_c0	630.143	2.45593	8.0033	7.7114e-115											comp88677_c0	1616.6	548.791	1.5586	5.5891e-06	comp72116_c0	36061.4	4411.71	3.031	0.0015057	comp81249_c1	364.182	1.58933	7.8401	1.7462e-57	comp72114_c0	520.988	0.532523	9.9342	5.9996e-87
comp38024_c0	304.624	78.9709	1.9476	0.0057021	comp87913_c1	2167.77	713.704	1.6028	0.018502	comp64314_c0	683.257	0.985737	9.437	8.6178e-115											comp78642_c0	665.455	1944.73	-1.5472	5.7e-06	comp78997_c0	773.361	187.995	2.0404	0.0015662	comp76527_c1	718.153	21.2875	5.0762	1.7534e-57	comp23469_c0	490.021	0		9.2997e-87
comp91307_c2	337.26	134.653	1.3246	0.0057037	comp22257_c0	23.235	0		0.018982	comp81449_c0	1871.03	28.4046	6.0416	1.2054e-114											comp63989_c0	2.93003	547.438	-7.5456	5.7994e-06	comp87748_c0	1439.32	7533.78	-2.388	0.0015662	comp71137_c0	518.939	8.89788	5.866	2.0377e-57	comp65110_c0	488.369	0		1.1821e-86
comp90601_c0	3080.6	6918.72	-1.1673	0.0057275	comp37640_c0	22.6339	0		0.018982	comp44732_c0	2026.43	12.855	7.3005	1.2477e-114											comp80777_c0	2461.56	854.154	1.527	5.8251e-06	comp61990_c3	3.93422	40.5154	-3.3643	0.0015789	comp68010_c0	456.654	5.6289	6.3421	2.0388e-57	comp70261_c0	490.273	0		1.1858e-86
comp85364_c0	66.0735	181.735	-1.4597	0.0057804	comp38792_c0	23.235	0		0.018982	comp58173_c0	585.722	0.968918	9.2396	1.2905e-114											comp82798_c0	83.3015	11.4582	2.862	5.8251e-06	comp78326_c1	110.185	1.05073	6.7124	0.0015789	comp75509_c0	457.525	5.80952	6.2993	2.5635e-57	comp68332_c0	485.527	0		2.4487e-86
comp80581_c0	305.544	120.691	1.3401	0.0057998	comp62040_c0	23.235	0		0.018982	comp68218_c0	1592.6	12.1451	7.0349	1.3659e-114											comp84205_c0	367.793	1089.74	-1.567	5.864e-06	comp47568_c0	68.5427	0.534251	7.0033	0.0015807	comp76392_c0	528.619	8.05806	6.0357	2.8852e-57	comp80800_c0	522.943	0		4.0232e-86
comp88567_c1	209.606	78.4325	1.4182	0.0058268	comp73758_c0	7699.69	2590.25	1.5717	0.018982	comp84322_c1	1991.84	106.291	4.228	1.4399e-114											comp81241_c0	3.05139	46.6208	-3.9334	5.9681e-06	comp82360_c0	1369.99	4616.38	-1.7526	0.0016013	comp62761_c0	357.591	1.29434	8.1099	2.9673e-57	comp71550_c0	506.717	0.277667	10.834	4.7603e-86
comp82366_c0	26.3246	89.1983	-1.7606	0.0058528	comp58761_c0	375.76	108.673	1.7898	0.019029	comp88299_c0	6055	258.178	4.5517	1.7039e-114											comp79193_c0	19.9133	150.605	-2.919	6.098e-06	comp91893_c0	1815.69	4120.52	-1.1823	0.0016048	comp62040_c0	564.323	11.4173	5.6272	3.0291e-57	comp75893_c0	485.436	0		5.1049e-86
comp79192_c1	290.565	99.4503	1.5468	0.0058639	comp77402_c0	278.589	74.8245	1.8966	0.019069	comp76527_c1	771.184	8.51167	6.5015	1.7461e-114											comp76692_c1	7.42786	126.968	-4.0954	6.129e-06	comp85855_c0	485.063	1141.7	-1.2349	0.0016138	comp19762_c0	388.075	2.56461	7.2415	3.1105e-57	comp72356_c2	489.244	0		5.1361e-86
comp82621_c0	365.629	147.701	1.3077	0.005907	comp90765_c1	2997.93	987.237	1.6025	0.019179	comp80769_c0	1101.11	30.1944	5.1885	2.0948e-114											comp82707_c1	1.84768	39.8074	-4.4293	6.1347e-06	comp76425_c0	1438.85	3316.04	-1.2045	0.001622	comp75070_c0	552.271	11.1886	5.6253	3.1105e-57	comp13240_c0	861.62	0		5.3962e-86
comp88150_c0	12683.1	28324.4	-1.1591	0.0059438	comp66549_c0	23.1252	0		0.019211	comp67719_c0	649.576	0.484459	10.389	4.6206e-114											comp75679_c0	28.3393	136.771	-2.2709	6.1947e-06	comp79064_c0	272.919	708.639	-1.3766	0.001622	comp72453_c0	599.866	7.44699	6.3318	3.5319e-57	comp35975_c0	543.39	0		6.3225e-86
comp80328_c1	2124.59	935.099	1.184	0.0059477	comp83152_c0	2167.35	6453.67	-1.5742	0.01931	comp64950_c0	742.051	3.65026	7.6674	9.4537e-114											comp86500_c0	720.828	233.378	1.627	6.2234e-06	comp81902_c0	92.148	256.859	-1.479	0.001622	comp70492_c0	502.545	8.19352	5.9386	3.6767e-57	comp80135_c0	489.135	0		7.8527e-86
comp81529_c0	508.317	211.799	1.263	0.0059755	comp67824_c0	322.469	89.7306	1.8455	0.019474	comp80251_c0	627.086	2.66453	7.8786	2.2355e-113											comp91296_c1	830.342	2400.07	-1.5313	6.2356e-06	comp62809_c0	215.206	522.054	-1.2785	0.0016233	comp66505_c0	335.977	0.884973	8.5685	5.2383e-57	comp75746_c0	496.682	0.266261	10.865	9.395e-86
comp90123_c0	4161.6	1851.84	1.1682	0.0059852	comp79262_c1	730.729	228.471	1.6773	0.019575	comp63764_c0	690.358	2.69816	7.9992	2.8243e-113											comp91908_c0	1088.33	366.332	1.5709	6.2869e-06	comp78769_c2	1004.46	370.842	1.4375	0.0016423	comp76913_c0	625.68	15.5472	5.3307	6.1234e-57	comp71028_c0	479.078	0		1.7205e-85
comp89153_c3	668.168	283.439	1.2372	0.0060427	comp80046_c0	6988.65	2403.28	1.54	0.019919	comp87669_c0	5153.1	446.498	3.5287	3.9926e-113											comp84530_c1	87.3882	424.601	-2.2806	6.2906e-06	comp21601_c0	67.7498	12.52	2.436	0.0016725	comp80190_c0	413.939	3.99442	6.6953	6.7676e-57	comp76752_c0	479.078	0		1.7205e-85
comp71543_c0	669.091	283.301	1.2399	0.0060586	comp88828_c0	1690.6	558.958	1.5967	0.019919	comp88379_c0	5420.48	472.275	3.5207	4.7276e-113											comp81539_c1	3.11207	45.883	-3.882	6.2931e-06	comp74941_c0	1032.88	6.85642	7.235	0.0016725	comp71882_c0	483.031	7.3537	6.0375	7.4327e-57	comp79027_c0	479.753	0		2.2034e-85
comp61725_c0	95.3999	28.8103	1.7274	0.0060662	comp86097_c2	3577.32	1203.76	1.5713	0.020161	comp83439_c0	1488.64	34.8876	5.4151	5.8114e-113											comp90751_c2	292.884	895.839	-1.6129	6.4452e-06	comp82904_c0	1647.27	3699.56	-1.1673	0.0016827	comp50496_c0	495.947	8.32898	5.8959	7.5695e-57	comp52017_c0	484.618	0		2.2131e-85
comp80691_c0	5.96311	37.687	-2.6599	0.0060662	comp47031_c0	87.1948	0		0.020493	comp59404_c0	1084.19	7.02466	7.27	1.0747e-112											comp78893_c0	3864.98	1256.92	1.6206	6.4895e-06	comp66283_c0	141.97	2.13701	6.0539	0.0016838	comp70897_c0	423.205	4.10879	6.6865	8.1965e-57	comp64885_c0	484.195	0		2.2131e-85
comp81921_c1	4.97089	33.8352	-2.7669	0.0060986	comp47603_c0	120.747	0		0.020653	comp66126_c0	682.287	5.12046	7.058	1.201e-112											comp77923_c0	806.612	2323.27	-1.5262	6.6869e-06	comp81263_c0	330.241	794.602	-1.2667	0.0016891	comp65613_c0	440.89	5.08407	6.4383	9.6567e-57	comp75298_c0	484.658	0		2.8312e-85
comp51451_c0	50.6787	145.476	-1.5213	0.0061316	comp80714_c0	57.2379	6.23811	3.1978	0.02078	comp80345_c0	1157.76	36.1761	5.0002	1.8231e-112											comp72054_c0	648.043	2063.3	-1.6708	6.7e-06	comp91710_c0	92151.7	41432.6	1.1532	0.0017162	comp68106_c0	374.646	2.22447	7.3959	1.4029e-56	comp13063_c0	1006.49	19.1059	5.7192	3.6515e-85
comp81252_c0	1.48832	22.0701	-3.8903	0.0061316	comp86185_c0	3023.31	1018.83	1.5692	0.021239	comp85923_c0	2622.79	175.42	3.9022	1.9132e-112											comp80631_c0	419.346	124.821	1.7483	6.8211e-06	comp87926_c0	140.981	374.025	-1.4076	0.0017298	comp72016_c0	628.621	15.9325	5.3021	1.4182e-56	comp93435_c0	498.827	0.277667	10.811	4.0376e-85
comp81392_c0	713.583	1625.77	-1.188	0.0061316	comp63504_c0	59.5093	7.16065	3.055	0.021334	comp71550_c0	545.514	0.24223	11.137	5.6348e-112											comp80168_c0	2.58947	167.088	-6.0118	6.8648e-06	comp83429_c0	69.1277	233.315	-1.7549	0.0017645	comp76309_c0	446.017	5.33391	6.3858	1.6255e-56	comp73418_c0	480.719	0		4.6044e-85
comp71946_c0	25.8425	2.4558	3.3955	0.006153	comp79239_c0	3663.86	34.193	6.7435	0.021491	comp46819_c0	635.327	3.40803	7.5424	5.6503e-112											comp88714_c0	320.997	90.3854	1.8284	6.9554e-06	comp86932_c0	265.002	96.151	1.4626	0.0017662	comp75794_c0	431.087	4.83424	6.4785	1.6599e-56	comp59407_c1	482.835	0		4.6105e-85
comp76311_c0	17.8865	68.3543	-1.9342	0.0061898	comp36881_c0	189.781	0		0.021561	comp70328_c0	1565.79	14.1166	6.7934	5.7322e-112											comp89153_c2	179.247	42.3952	2.08	6.9554e-06	comp50249_c0	52.8344	7.88939	2.7435	0.0018169	comp75298_c0	485.885	7.3537	6.046	1.7912e-56	comp51805_c0	505.922	0.555333	9.8313	6.3953e-85
comp91073_c0	319.393	127.545	1.3243	0.0062935	comp67857_c0	367.223	1172.72	-1.6751	0.021561	comp38727_c0	698.599	5.81351	6.9089	6.6068e-112											comp91284_c1	1358.27	5135.91	-1.9188	6.9569e-06	comp69996_c0	771.205	321.882	1.2606	0.0018169	comp63854_c0	517.234	9.05741	5.8356	1.8406e-56	comp69098_c0	474.452	0		7.4857e-85
comp86111_c0	582.246	1329.95	-1.1917	0.0063255	comp88417_c1	1749.58	583.024	1.5854	0.021561	comp68266_c0	612.084	2.4223	7.9812	7.1714e-112											comp78840_c0	17.2632	108.646	-2.6539	6.9804e-06	comp88621_c1	1481.96	3414.36	-1.2041	0.0018279	comp40665_c0	677.204	19.7222	5.1017	1.8438e-56	comp52468_c0	474.109	0		1.2301e-84
comp36183_c0	267.748	105.099	1.3491	0.0063721	comp77297_c0	152.397	34.2273	2.1546	0.021866	comp78530_c0	753.459	2.66453	8.1435	1.4055e-111											comp92135_c0	120.114	399.387	-1.7334	7.042e-06	comp23437_c0	139.55	366.776	-1.3941	0.0018287	comp50340_c0	316.648	0.294991	10.068	1.9069e-56	comp75102_c0	622.544	0.277667	11.131	1.4916e-84
comp83211_c1	111.308	36.1739	1.6215	0.0064696	comp91075_c1	579.632	181.472	1.6754	0.021884	comp76380_c0	669.893	4.89505	7.0965	1.7561e-111											comp89347_c0	41.0204	485.966	-3.5664	7.2318e-06	comp90956_c2	3388.59	12156.2	-1.8429	0.0018321	comp73860_c0	990.276	30.8657	5.0038	2.6107e-56	comp37867_c0	981.147	1.07645	9.832	1.6615e-84
comp86316_c0	737.235	1667.75	-1.1777	0.0064696	comp89355_c0	1151.33	3438.3	-1.5784	0.02193	comp93065_c0	628.273	3.14898	7.6404	3.5898e-111											comp86121_c0	1431.17	23397.3	-4.0311	7.2799e-06	comp75727_c0	355.862	856.595	-1.2673	0.0018416	comp48257_c0	483.216	7.21824	6.0649	2.6204e-56	comp66342_c0	476.98	0		2.5955e-84
comp90230_c1	1766.71	556.417	1.6668	0.0064696	comp79708_c0	282.924	59.8689	2.2405	0.022186	comp78667_c0	611.572	2.66453	7.8425	3.8658e-111											comp16810_c0	23.7065	118.969	-2.3272	7.4054e-06	comp87905_c1	3128.3	6958.62	-1.1534	0.0018502	comp37630_c0	699.238	20.6554	5.0812	2.6283e-56	comp68092_c0	500.239	0.543928	9.845	2.6349e-84
comp91234_c1	924.934	2084.92	-1.1726	0.0064696	comp82169_c1	443.875	126.373	1.8125	0.022274	comp25802_c0	554.307	0.726689	9.5751	5.7078e-111											comp76992_c0	31.2087	145.161	-2.2176	7.4054e-06	comp21406_c0	27.7557	1.05073	4.7233	0.0018651	comp50332_c0	360.321	1.67964	7.745	2.6605e-56	comp51295_c0	522.337	1.06505	8.9379	4.3994e-84
comp89938_c0	2138.5	951.905	1.1677	0.0064885	comp82484_c1	3128.18	1075	1.541	0.022274	comp79092_c0	885.133	17.5784	5.654	9.3265e-111											comp86827_c0	220.739	56.2568	1.9722	7.4112e-06	comp82310_c1	596.297	244.485	1.2863	0.0018818	comp68830_c0	418.14	4.1991	6.6378	3.1251e-56	comp90358_c1	482.514	0.266261	10.824	4.4016e-84
comp73954_c0	0	14.5326		0.0064959	comp76128_c0	90.7899	6.67879	3.7649	0.02242	comp80133_c0	599.947	2.18007	8.1043	1.1343e-110											comp50511_c1	0.863158	34.0783	-5.3031	7.4547e-06	comp81804_c0	1037.96	2595.21	-1.3221	0.0018861	comp73992_c0	563.365	12.0976	5.5413	3.1251e-56	comp77528_c0	481.92	0.266261	10.822	5.6168e-84
comp78227_c0	62.085	15.4186	2.0096	0.006582	comp21962_c0	240.8	19.155	3.652	0.022504	comp79195_c0	2313.08	148.748	3.9589	1.9151e-110											comp86989_c0	138.958	29.0032	2.2604	7.5741e-06	comp82620_c1	1237.98	531.492	1.2199	0.0019097	comp71028_c0	480.362	7.46808	6.0072	3.3739e-56	comp71443_c0	472.274	0		6.9912e-84
comp90165_c0	25.8383	86.9446	-1.7506	0.006582	comp51105_c0	22.6281	0		0.022504	comp58622_c0	608.802	2.66453	7.8359	2.0832e-110											comp81977_c0	16.6799	98.0093	-2.5548	7.5853e-06	comp73252_c0	60.4915	0		0.0019223	comp48194_c0	1899.11	115.94	4.0339	4.1562e-56	comp71882_c0	481.748	0.266261	10.821	7.1659e-84
comp76467_c0	19.8709	72.9787	-1.8768	0.006624	comp77948_c0	347.19	98.6417	1.8155	0.022557	comp61706_c0	711.032	7.28371	6.6091	2.124e-110											comp83043_c1	231.084	59.4484	1.9587	7.5853e-06	comp80814_c0	1165.28	2644.67	-1.1824	0.0019223	comp51793_c0	356.392	1.72479	7.6909	4.5065e-56	comp93497_c0	469.987	0		8.9518e-84
comp88655_c0	653.806	279.268	1.2272	0.0066909	comp80579_c1	456.764	136.82	1.7392	0.022739	comp82542_c0	593.094	2.18007	8.0877	4.9082e-110											comp80009_c0	316.354	944.863	-1.5786	7.8489e-06	comp74166_c1	458.951	181.084	1.3417	0.0019393	comp78667_c0	569.505	13.389	5.4106	4.8649e-56	comp69164_c0	466.854	0		1.1485e-83
comp83012_c0	6323.29	2835.05	1.1573	0.0066996	comp81825_c2	2896.46	992.065	1.5458	0.022984	comp77495_c0	743.479	9.22154	6.3331	5.8572e-110											comp87336_c0	202.468	627.075	-1.6309	7.9501e-06	comp84766_c1	247.292	848.83	-1.7793	0.0019393	comp52468_c0	475.359	7.48916	5.9881	5.4831e-56	comp80700_c0	462.28	0		1.8973e-83
comp78736_c0	74.028	197.752	-1.4175	0.0067006	comp75583_c0	331.174	93.4345	1.8256	0.023013	comp52258_c0	596.501	2.19688	8.0849	6.3361e-110											comp86819_c0	1189.15	402.73	1.562	7.9613e-06	comp86065_c2	849.819	1936.36	-1.1881	0.0019393	comp23469_c0	491.333	8.48851	5.855	8.7381e-56	comp48257_c0	481.988	0.266261	10.822	3.1455e-83
comp82305_c0	6.45781	38.0308	-2.5581	0.0068124	comp75457_c0	22.4085	0		0.023219	comp94080_c0	687.696	6.31479	6.7669	6.7579e-110											comp90694_c1	8506.24	23691.4	-1.4778	7.9613e-06	comp89945_c0	189.437	480.274	-1.3421	0.0019393	comp48497_c0	449.489	5.99312	6.2288	9.0138e-56	comp72380_c0	487.563	0.532523	9.8385	3.6019e-83
comp74807_c0	228.564	88.1102	1.3752	0.0068527	comp76426_c0	431.292	42.9433	3.3282	0.023371	comp86957_c1	5948.19	559.335	3.4107	7.8973e-110											comp69816_c0	1.2644	131.199	-6.6972	8.098e-06	comp68546_c0	503.877	58.218	3.1135	0.0019665	comp70261_c0	491.574	8.53366	5.8481	1.0796e-55	comp38381_c0	461.342	0		4.0211e-83
comp85501_c0	13.912	57.7622	-2.0538	0.0068572	comp81430_c4	74.8953	6.6582	3.4917	0.023371	comp70273_c0	772.146	6.78243	6.8309	8.4889e-110											comp83433_c0	2.65015	43.2336	-4.028	8.1333e-06	comp79783_c0	172.406	55.1902	1.6433	0.0019665	comp65361_c0	363.2	1.88433	7.5906	1.2937e-55	comp72193_c0	461.554	0		4.0211e-83
comp59295_c0	69.5672	187.358	-1.4293	0.0069029	comp91042_c0	3082.04	937.582	1.7169	0.023371	comp75793_c0	654.061	4.86141	7.0719	9.022e-110											comp91557_c2	2002.87	5625.07	-1.4898	8.1953e-06	comp82883_c1	183.076	60.0885	1.6073	0.0019665	comp52017_c0	485.854	7.76307	5.9678	1.3799e-55	comp71469_c0	463.578	0		8.5599e-83
comp81409_c0	78.9751	22.3289	1.8225	0.0069029	comp88611_c2	5633.38	16301.3	-1.5329	0.023453	comp62856_c0	554.726	0.968918	9.1612	9.9083e-110											comp87462_c1	648.361	1887.29	-1.5414	8.2742e-06	comp88600_c1	1854.85	4166.92	-1.1677	0.0019711	comp65687_c0	308.044	0.249838	10.268	1.439e-55	comp68445_c0	458.54	0		1.1027e-82
comp85646_c0	4.47058	32.0916	-2.8437	0.0069029	comp95374_c0	236.506	51.0073	2.2131	0.023453	comp74226_c0	580.119	1.72924	8.3901	1.1521e-109											comp91274_c0	1241.94	418.911	1.5679	8.2766e-06	comp84799_c0	1290.48	564.209	1.1936	0.0019845	comp75952_c0	403.45	4.08472	6.626	1.6397e-55	comp89069_c0	459.175	0		1.1027e-82
comp85716_c0	1319.72	564.076	1.2263	0.0069029	comp25976_c0	115.614	0		0.023853	comp78787_c0	664.29	5.10364	7.0241	1.388e-109											comp81381_c0	527.238	1521.09	-1.5286	8.3289e-06	comp73609_c0	240.994	581.537	-1.2709	0.0020132	comp38916_c0	679.162	0.589982	10.169	1.6445e-55	comp70735_c0	461.754	0		1.4154e-82
comp90959_c0	65.5745	177.458	-1.4363	0.0069575	comp69361_c1	102.783	19.5477	2.3945	0.023862	comp83086_c0	909.175	19.8997	5.5137	4.5468e-109											comp72704_c0	63.1455	238.106	-1.9149	8.4293e-06	comp81624_c0	16.3386	78.4485	-2.2635	0.0020157	comp70902_c0	378.062	2.94991	7.0018	1.6734e-55	comp77530_c0	456.465	0		1.4192e-82
comp62320_c0	8.44645	43.3429	-2.3594	0.0070204	comp88991_c3	599.122	2225.09	-1.8929	0.023866	comp91147_c1	12006.7	1283.32	3.2259	4.915e-109											comp82084_c0	55.013	214.134	-1.9607	8.4293e-06	comp83450_c0	265.6	95.7056	1.4726	0.0020342	comp67534_c0	357.98	1.97463	7.5022	1.7099e-55	comp68010_c0	455.447	0		1.8281e-82
comp64487_c0	42.7438	168.651	-1.9803	0.0070324	comp64248_c0	180.013	0		0.024151	comp23556_c0	534.96	0.518096	10.012	5.7855e-109											comp87028_c1	542.926	1559.74	-1.5225	8.4662e-06	comp48203_c0	118.571	33.4813	1.8243	0.0020398	comp64973_c0	388.761	3.40443	6.8353	1.774e-55	comp77060_c0	517.912	0.532523	9.9256	2.103e-82
comp69147_c0	4.97229	33.4064	-2.7481	0.0070324	comp66701_c0	18.2701	99.177	-2.4405	0.024151	comp82241_c0	592.45	2.43911	7.9242	7.5185e-109											comp91781_c0	570.878	1954.7	-1.7757	8.4662e-06	comp76000_c0	341.332	0		0.0020509	comp78056_c1	724.392	17.0222	5.4113	1.841e-55	comp71353_c0	453.16	0		2.3557e-82
comp38167_c0	357.685	141.231	1.3406	0.0070866	comp64502_c0	41.5687	3.13278	3.73	0.024227	comp93435_c0	537.016	0.484459	10.114	7.639e-109											comp82511_c0	239.435	64.1154	1.9009	8.5155e-06	comp90585_c0	482.917	194.815	1.3097	0.0020509	comp77972_c0	537.495	11.2578	5.5773	1.8919e-55	comp63801_c0	470.33	0.277667	10.726	3.6645e-82
comp82897_c0	56248	124102	-1.1417	0.0070963	comp51384_c0	657.735	0.440677	10.544	0.024236	comp74623_c0	705.429	7.55957	6.5441	1.1218e-108											comp83211_c1	0.863158	41.6798	-5.5936	8.6373e-06	comp69396_c0	11.2092	82.2415	-2.8752	0.0020645	comp93435_c0	500.092	8.69319	5.8462	1.8919e-55	comp75516_c0	458.529	0		3.8829e-82
comp69567_c0	2425.47	1081.58	1.1651	0.007101	comp64996_c0	119.556	24.3745	2.2942	0.024349	comp35979_c0	636.709	4.36013	7.1901	2.1638e-108											comp91251_c0	87.7387	306.621	-1.8052	8.648e-06	comp87042_c0	675.557	1769.04	-1.3888	0.0020645	comp70296_c0	559.406	12.6425	5.4675	1.9298e-55	comp75417_c0	454.761	0		5.0215e-82
comp78751_c0	4.96669	33.2364	-2.7424	0.007105	comp84405_c0	16160.7	5523.29	1.5489	0.024419	comp61714_c0	3374.6	26.763	6.9783	4.9807e-108											comp91570_c1	435.429	125.364	1.7963	8.7129e-06	comp68307_c1	583.228	13161	-4.4961	0.0020753	comp89069_c0	460.373	6.98948	6.0415	2.0377e-55	comp71883_c0	450.953	0		5.0393e-82
comp87559_c0	153.496	375.021	-1.2888	0.007147	comp59424_c0	21.9692	0		0.024574	comp70568_c0	585.652	2.2137	8.0474	5.9194e-108											comp86653_c0	2024.7	5708.15	-1.4953	8.718e-06	comp79567_c0	8.65291	53.1598	-2.6191	0.0020753	comp71723_c0	444.603	6.26404	6.1493	2.5409e-55	comp25675_c0	503.504	1.08786	8.8544	5.6769e-82
comp63440_c0	124.204	41.9431	1.5662	0.0071614	comp62489_c0	127.781	27.0117	2.242	0.024739	comp89323_c0	4545.37	406.725	3.4823	1.0422e-107											comp82692_c1	1169.57	3294.14	-1.4939	8.7414e-06	comp50846_c0	56.1215	0		0.0020778	comp65640_c0	433.817	5.37907	6.3336	2.6063e-55	comp64972_c0	467.237	0.277667	10.717	5.9868e-82
comp81007_c0	96.3697	29.8946	1.6887	0.0072594	comp64065_c0	44.2679	3.54601	3.642	0.024739	comp72654_c0	590.006	2.69816	7.7726	1.1022e-107											comp84471_c0	2542.46	7069.23	-1.4753	8.745e-06	comp81714_c0	1245.13	2823.14	-1.181	0.0020778	comp74185_c0	414.872	4.5844	6.4998	2.6379e-55	comp76175_c0	451.205	0		6.4716e-82
comp78146_c0	123.674	39.9728	1.6294	0.0073505	comp76631_c0	392.504	115.338	1.7668	0.024811	comp14519_c0	562.091	1.45338	8.5953	1.4042e-107											comp92002_c0	1204.52	6182.24	-2.3597	8.7998e-06	comp83678_c1	67.6543	13.1253	2.3658	0.0020778	comp73850_c0	730.378	23.9033	4.9334	2.7906e-55	comp78778_c0	450.358	0		6.4716e-82
comp56774_c0	93.8877	29.0653	1.6916	0.0073972	comp78997_c0	906.749	290.248	1.6434	0.024811	comp63043_c0	580.344	2.19688	8.0453	1.8056e-107											comp78124_c0	900.159	2524.06	-1.4875	9.0276e-06	comp85116_c0	1554.49	3893.9	-1.3248	0.0020778	comp50227_c0	314.066	0.544829	9.1711	2.8013e-55	comp70928_c0	450.439	0		1.0764e-81
comp51894_c0	30.3074	3.94061	2.9432	0.0074049	comp91775_c0	257.238	798.818	-1.6348	0.024935	comp81060_c1	656.048	5.42996	6.9167	2.0464e-107											comp86316_c0	666.447	1908.04	-1.5175	9.0455e-06	comp60684_c0	192.446	49.5456	1.9576	0.0021029	comp20091_c0	389.663	3.40443	6.8387	2.8151e-55	comp77028_c0	468.203	0.266261	10.78	1.2647e-81
comp68920_c0	255.34	595.667	-1.2221	0.0074049	comp92971_c0	39.9561	0		0.025501	comp36881_c0	3030.38	2.92357	10.018	2.0887e-107											comp83163_c3	985.143	329.14	1.5816	9.0843e-06	comp50065_c0	378.168	0.516483	9.5161	0.0021124	comp65223_c0	775.045	26.8532	4.8511	3.2626e-55	comp60676_c0	453.017	0		1.3801e-81
comp72455_c0	134.123	46.2842	1.535	0.0074379	comp65233_c0	26.3272	0.440677	5.9007	0.025534	comp92243_c0	729.207	0		3.0075e-107											comp73993_c0	36.6303	158.726	-2.1154	9.3575e-06	comp84853_c0	49.336	6.78535	2.8621	0.0021124	comp50443_c0	353.069	1.72479	7.6774	3.3497e-55	comp58331_c0	451.113	0		1.3804e-81
comp82809_c1	285.671	113.926	1.3263	0.0075792	comp84378_c0	29.6391	0.881355	5.0716	0.02568	comp66793_c0	587.879	2.66453	7.7855	4.2985e-107											comp38347_c0	4.19443	51.327	-3.6132	9.505e-06	comp83210_c0	11817.3	26160	-1.1465	0.0021368	comp76954_c0	364.546	2.26962	7.3275	3.417e-55	comp70316_c0	451.325	0		1.3804e-81
comp87283_c1	1731.71	770.81	1.1677	0.0075924	comp79173_c0	1826.26	623.062	1.5514	0.025872	comp77601_c0	577.744	2.43911	7.8879	5.4448e-107											comp83962_c0	150.156	482.423	-1.6838	9.9012e-06	comp42709_c2	2.39874	32.1629	-3.745	0.0021416	comp74972_c0	357.443	1.97463	7.5	3.5517e-55	comp70730_c0	459.781	0.266261	10.754	1.6098e-81
comp81599_c0	18.3742	0.485492	5.2421	0.0077202	comp87644_c0	816.219	267.822	1.6077	0.025892	comp77566_c0	539.306	1.03619	9.0237	7.0594e-107											comp89706_c0	38286.2	7825.74	2.2905	1.0103e-05	comp82830_c0	125.045	374.238	-1.5815	0.0021416	comp33410_c0	3411.06	47.7614	6.1582	3.5568e-55	comp65269_c0	462.188	0.277667	10.701	2.6627e-81
comp83690_c0	1257.16	526.115	1.2567	0.0077202	comp58588_c0	22.131	0		0.026161	comp73820_c1	644.919	5.37951	6.9055	8.0763e-107											comp90956_c2	2792.14	17540.2	-2.6512	1.0249e-05	comp84774_c0	22.3313	93.462	-2.0653	0.0021416	comp25425_c0	372.101	2.60977	7.1556	3.9218e-55	comp76392_c0	527.186	0		2.8673e-81
comp89316_c3	2913.73	1311.75	1.1514	0.0077202	comp89480_c0	1355.07	448.792	1.5943	0.026448	comp73143_c0	1057.04	5.5881	7.5635	8.7154e-107											comp91049_c0	5.70155	56.5754	-3.3108	1.0259e-05	comp68143_c0	95.866	11.0416	3.1181	0.0021545	comp75561_c0	430.729	5.51452	6.2874	3.9459e-55	comp71723_c0	443.406	0		3.0007e-81
comp89971_c1	468.937	196.874	1.2521	0.0077202	comp20404_c0	24.4488	0		0.026482	comp80635_c0	600.622	3.19944	7.5525	9.963e-107											comp81870_c0	65.8799	241.225	-1.8725	1.0269e-05	comp80937_c0	341.351	801.048	-1.2306	0.0021581	comp22050_c0	655.745	19.3369	5.0837	4.2455e-55	comp71504_c0	445.138	0		3.8587e-81
comp90594_c0	6856.84	3122.83	1.1347	0.0077202	comp68116_c0	24.4488	0		0.026482	comp75438_c0	602.461	3.42485	7.4587	1.1013e-106											comp38736_c0	0	34.2012		1.0367e-05	comp83511_c0	134.212	354.47	-1.4011	0.0021594	comp23004_c0	392.449	3.65427	6.7468	4.3102e-55	comp65426_c0	522.732	0		4.6606e-81
comp75864_c0	1201.33	529.857	1.181	0.0077282	comp74796_c0	122.036	25.3794	2.2656	0.026482	comp73992_c0	604.968	3.39121	7.4789	1.4619e-106											comp86744_c1	66.099	243.355	-1.8804	1.0367e-05	comp84973_c0	461.362	185.962	1.3109	0.0021666	comp51373_c0	602.028	16.0228	5.2316	4.3645e-55	comp23556_c0	496.883	1.11067	8.8053	4.7284e-81
comp80297_c0	7884.8	3609.35	1.1273	0.0077282	comp62634_c0	22.0212	0		0.026487	comp80611_c0	1263.76	50.4508	4.6467	1.9872e-106											comp87887_c0	161.013	511.968	-1.6689	1.0367e-05	comp82995_c0	1283.42	2863.5	-1.1578	0.0021878	comp36138_c0	317.309	0.544829	9.1859	5.7378e-55	comp50273_c0	461.462	0.277667	10.699	5.6275e-81
comp81255_c1	295.169	683.588	-1.2116	0.0077282	comp23133_c0	429.743	72.4398	2.5686	0.026636	comp64885_c0	521.278	0.484459	10.071	2.2392e-106											comp79249_c1	1.60495	38.1697	-4.5718	1.0463e-05	comp87296_c0	63.5206	12.0212	2.4016	0.0022024	comp88502_c0	302.107	0.249838	10.24	6.0308e-55	comp39122_c0	512.652	0		7.7274e-81
comp83302_c0	465.435	196.239	1.246	0.0077282	comp83404_c1	3.31185	48.5211	-3.8729	0.02667	comp82358_c1	844.645	17.6188	5.5832	3.4816e-106											comp80635_c0	5.39814	56.3295	-3.3834	1.0554e-05	comp81917_c0	134.043	34.4255	1.9611	0.0022129	comp13630_c0	332.894	1.13481	8.1965	6.827e-55	comp72509_c0	439.758	0		8.3853e-81
comp39781_c0	73.0484	216.148	-1.5651	0.0077301	comp80470_c0	2744.76	937.961	1.5491	0.026695	comp88495_c0	8237.12	858.232	3.2627	5.0969e-106											comp44052_c1	1309.07	6308.7	-2.2688	1.0569e-05	comp84970_c2	442.665	1039.57	-1.2317	0.0022129	comp79617_c0	761.523	27.3709	4.7982	6.8979e-55	comp72356_c0	442.548	0		1.0757e-80
comp84538_c0	95.8708	29.7246	1.6894	0.0077301	comp86234_c2	187.602	30.5166	2.62	0.026987	comp76766_c0	604.906	3.63344	7.3792	5.8456e-106											comp83975_c0	2254.88	801.25	1.4927	1.0922e-05	comp90936_c0	3279.61	1483.48	1.1445	0.0022134	comp72778_c0	1093.64	54.6004	4.3241	7.6537e-55	comp49494_c0	443.646	0		1.386e-80
comp91222_c0	282.141	654.498	-1.214	0.0077301	comp88132_c0	27226.8	9625.3	1.5001	0.02717	comp59407_c1	519.796	0		6.4675e-106											comp63723_c0	33.1405	145.262	-2.132	1.0948e-05	comp78590_c0	179.515	58.6812	1.6131	0.002225	comp77530_c0	457.674	6.78779	6.0752	7.771e-55	comp64215_c0	440.896	0		1.3936e-80
comp85984_c0	536.472	228.193	1.2333	0.0077525	comp90376_c0	784.719	251.842	1.6397	0.028138	comp47661_c0	1260.33	6.79925	7.5342	1.1884e-105											comp22018_c0	172.062	41.1879	2.0626	1.1115e-05	comp85909_c4	6398.61	2852.07	1.1658	0.0022585	comp48156_c0	368.413	2.42915	7.2447	8.2198e-55	comp75509_c0	456.333	0.266261	10.743	1.536e-80
comp86366_c0	12.4125	53.3361	-2.1033	0.007823	comp81195_c1	312.904	89.3448	1.8083	0.028211	comp40665_c0	727.22	9.94823	6.1918	1.2024e-105											comp38790_c0	6.84458	123.228	-4.1702	1.1234e-05	comp52878_c0	20.4723	0		0.0022775	comp79115_c0	363.163	2.65492	7.0958	8.4146e-55	comp62513_c0	439.032	0		1.8073e-80
comp90079_c0	152.961	20.9574	2.8676	0.0078359	comp68757_c0	50.9494	5.32244	3.2589	0.028389	comp68695_c0	587.786	3.1658	7.5366	1.2571e-105											comp76076_c0	223.716	58.1796	1.9431	1.1234e-05	comp64258_c0	225.846	554.002	-1.2946	0.0023064	comp78359_c2	1289.68	32.4309	5.3135	8.6992e-55	comp76934_c0	452.354	0.266261	10.73	1.977e-80
comp90158_c0	3.97307	30.1213	-2.9225	0.007836	comp66653_c0	57.1801	6.6582	3.1023	0.028828	comp87705_c0	2121.84	136.825	3.9549	1.2868e-105											comp77828_c2	3456.12	9509.69	-1.4602	1.1467e-05	comp52131_c0	26.8924	1.05073	4.6777	0.0023244	comp73461_c0	347.522	1.63449	7.7321	9.4968e-55	comp81467_c0	1796.72	66.4698	4.7565	2.7382e-80
comp87435_c0	8729.06	3975.15	1.1348	0.0078539	comp78824_c0	509.823	160.435	1.668	0.028828	comp75746_c0	534.805	1.21115	8.7865	1.5705e-105											comp79139_c0	11.683	153.204	-3.713	1.1486e-05	comp84850_c0	6592.55	14652.5	-1.1522	0.0023461	comp46819_c0	591.626	16.0439	5.2046	9.8384e-55	comp81299_c0	759.778	10.7987	6.1366	2.9421e-80
comp78347_c0	63.5845	16.3329	1.9609	0.0078656	comp85676_c0	2256.39	775.448	1.5409	0.028831	comp80744_c0	591.418	3.1658	7.5455	1.6248e-105											comp79523_c0	774.402	2195.83	-1.5036	1.1827e-05	comp92623_c0	136.757	350.34	-1.3571	0.0023461	comp72687_c0	396.767	3.90411	6.6672	1.0078e-54	comp65613_c0	439.747	0		3.0059e-80
comp70127_c0	14.4054	58.2477	-2.0156	0.0078733	comp88445_c0	509.777	140.728	1.857	0.028952	comp78483_c0	693.136	8.23581	6.3951	1.9282e-105											comp79225_c0	70.0743	8.56289	3.0327	1.185e-05	comp71269_c0	450.986	3211.03	-2.8319	0.0023472	comp72470_c0	367.394	2.65492	7.1125	1.047e-54	comp72453_c0	598.238	0		3.3352e-80
comp81441_c0	455.21	107.065	2.088	0.0079983	comp72805_c0	82.2993	13.812	2.575	0.028995	comp52802_c0	556.658	1.93784	8.1662	2.1508e-105											comp87905_c1	2747.6	7512.61	-1.4511	1.2136e-05	comp86441_c1	770.403	1841.16	-1.2569	0.0023502	comp58501_c0	744.919	26.1007	4.8349	1.0641e-54	comp66952_c0	438.517	0		3.8899e-80
comp84872_c0	15657.7	7169.21	1.127	0.0079983	comp74088_c0	62.4339	8.41405	2.8915	0.029283	comp37401_c0	616.842	4.13472	7.221	2.4931e-105											comp83756_c0	2397.47	800.759	1.5821	1.2189e-05	comp75534_c1	225.219	662.216	-1.556	0.0023534	comp73313_c0	883.88	36.3832	4.6025	1.0641e-54	comp76917_c1	438.729	0		3.8899e-80
comp89857_c2	602.056	258.459	1.22	0.0079983	comp86597_c1	1361.51	105.051	3.696	0.029283	comp87806_c0	3319.38	237.397	3.8055	3.2646e-105											comp91763_c1	4066.08	12596.4	-1.6313	1.2189e-05	comp82889_c1	1004.57	2635.49	-1.3915	0.0023534	comp47948_c0	374.529	2.8596	7.0331	1.1232e-54	comp68321_c0	437.036	0		3.9016e-80
comp91775_c0	216.091	508.452	-1.2345	0.0079983	comp85752_c0	1165.62	382.088	1.6091	0.029302	comp75290_c0	622.227	4.87823	6.9949	4.6975e-105											comp82256_c0	111.725	21.0439	2.4085	1.2209e-05	comp85513_c2	2025.32	559.355	1.8563	0.0023748	comp66175_c0	403.512	4.28941	6.5557	1.1366e-54	comp74060_c0	434.709	0		3.9238e-80
comp86932_c0	90.9167	27.8109	1.7089	0.0080015	comp82014_c0	577.927	103.385	2.4829	0.029434	comp63975_c0	1007.53	3.63344	8.1153	1.3188e-104											comp90522_c0	1117.14	384.553	1.5386	1.2775e-05	comp87221_c1	1058.18	2387.15	-1.1737	0.0023952	comp25968_c0	394.067	4.03957	6.6081	1.2601e-54	comp48497_c0	448.283	0.277667	10.657	5.4168e-80
comp91659_c1	387.456	161.149	1.2656	0.0080015	comp81989_c1	839.899	275.013	1.6107	0.029583	comp76241_c0	583.952	3.1658	7.5271	1.3532e-104											comp80981_c0	216.76	56.0724	1.9507	1.2801e-05	comp86574_c0	910.872	391.298	1.219	0.0023996	comp66838_c0	349.616	2.01978	7.4354	1.2817e-54	comp36627_c0	461.513	0.532523	9.7593	6.9374e-80
comp90136_c0	383.046	159.349	1.2653	0.0080173	comp22547_c0	154.628	0		0.029692	comp70388_c0	630.524	5.08682	6.9536	1.8102e-104											comp111850_c0	0.802477	32.748	-5.3508	1.2805e-05	comp68109_c0	47512.2	7866.37	2.5945	0.0024242	comp69546_c0	867.474	35.4952	4.6111	1.4023e-54	comp79011_c0	448.746	0.277667	10.658	6.9679e-80
comp86695_c1	5.4698	34.349	-2.6507	0.0080324	comp80621_c0	473.925	146.467	1.6941	0.029772	comp75070_c0	593.063	3.63344	7.3507	1.864e-104											comp81520_c0	561.077	182.705	1.6187	1.2805e-05	comp80300_c0	1313.57	421.112	1.6412	0.0024275	comp70316_c0	452.491	6.85402	6.0448	1.5777e-54	comp73914_c0	436.945	0		8.4271e-80
comp81901_c0	1033.3	456.778	1.1777	0.008092	comp76394_c0	50.9378	0		0.030258	comp72114_c0	560.973	2.43911	7.8454	3.1626e-104											comp85579_c1	1365.72	3773.7	-1.4663	1.2808e-05	comp86577_c0	1413.35	4377.7	-1.6311	0.0024275	comp74500_c0	489.622	3.19975	7.2576	1.625e-54	comp70660_c0	434.829	0		8.4727e-80
comp89133_c0	896.614	393.06	1.1897	0.0081473	comp69856_c0	1795.94	610.291	1.5572	0.030543	comp67051_c0	589.524	3.66708	7.3288	3.8192e-104											comp86405_c1	22.5164	114.816	-2.3503	1.2987e-05	comp76001_c0	53.5484	0.534251	6.6472	0.0024435	comp71685_c0	350.938	2.06494	7.409	2.084e-54	comp95840_c0	452.383	0.277667	10.67	8.928e-80
comp85131_c1	48.1869	10.5637	2.1895	0.0081586	comp82790_c0	42.9443	3.57346	3.5871	0.030613	comp69237_c0	647.395	6.33161	6.6759	5.9353e-104											comp81346_c0	314.381	91.7883	1.7761	1.2989e-05	comp78113_c1	366.379	1022.7	-1.481	0.0024435	comp93151_c0	990.356	9.71363	6.6718	2.9748e-54	comp98693_c0	435.081	0		1.0943e-79
comp89430_c1	119.716	351.719	-1.5548	0.0081586	comp70793_c1	155.235	0		0.030664	comp93391_c0	727.244	0.501278	10.503	5.9977e-104											comp85855_c0	627.176	1786.12	-1.5099	1.2989e-05	comp85240_c2	39.1225	4.25624	3.2003	0.0024435	comp36597_c0	1425.19	11.9381	6.8994	3.1082e-54	comp74452_c0	431.525	0		1.4339e-79
comp85173_c0	54.6405	12.7645	2.0978	0.0081803	comp83437_c0	1091.05	3188.1	-1.547	0.030664	comp80373_c0	1597.63	85.2308	4.2284	8.6081e-104											comp81857_c0	492.678	3365.19	-2.772	1.3177e-05	comp90455_c4	57.1005	9.97309	2.5174	0.0024435	comp73383_c0	433.212	6.44465	6.0708	3.1118e-54	comp93391_c0	675.535	7.05966	6.5803	1.5273e-79
comp83049_c0	51.6667	144.448	-1.4832	0.0082161	comp88153_c3	5297.49	15588.6	-1.5571	0.030664	comp50168_c0	2520.43	20.2396	6.9603	9.3053e-104											comp80808_c0	390.165	1132.51	-1.5374	1.3308e-05	comp93309_c0	136.811	42.0294	1.7027	0.0024435	comp88605_c3	412.531	4.99377	6.3682	3.3178e-54	comp61852_c0	431.565	0		1.8542e-79
comp90909_c0	40.259	119.259	-1.5667	0.0082708	comp84577_c0	579.835	187.455	1.6291	0.031104	comp87979_c2	25143.1	3001.89	3.0662	1.0305e-103											comp38712_c0	222.145	808.422	-1.8636	1.3417e-05	comp78920_c0	800.784	0.516483	10.598	0.0024575	comp47887_c0	388.736	3.56397	6.7692	3.5222e-54	comp76409_c0	600.062	0.277667	11.078	2.2169e-79
comp58089_c0	1663.71	620.149	1.4237	0.0082785	comp75907_c0	74.011	4.46854	4.0499	0.031245	comp64401_c0	549.379	1.93784	8.1472	1.4796e-103											comp78125_c0	2050.46	724.704	1.5005	1.3453e-05	comp79217_c0	234.715	563.924	-1.2646	0.0024619	comp62744_c0	384.536	3.83488	6.6478	3.5222e-54	comp80682_c0	507.546	0		2.331e-79
comp36835_c0	70.5398	19.3876	1.8633	0.0082892	comp85578_c0	1.60102	34.565	-4.4323	0.031245	comp76015_c0	683.8	8.52849	6.3251	2.3153e-103											comp88282_c0	77.0774	580.773	-2.9136	1.3453e-05	comp76403_c0	1.7098	73.9423	-5.4345	0.0024655	comp25675_c0	504.824	10.3036	5.6146	3.7879e-54	comp75528_c0	432.874	0		2.3842e-79
comp88882_c0	3360.9	1523.56	1.1414	0.0083	comp87379_c0	10.9875	74.7338	-2.7659	0.031245	comp22102_c0	686.376	8.78754	6.2874	2.6841e-103											comp74733_c2	7.64706	63.808	-3.0608	1.3717e-05	comp86709_c3	1741.18	3830.54	-1.1375	0.0024655	comp80700_c0	463.517	8.07914	5.8423	4.3572e-54	comp80700_c1	443.234	0.266261	10.701	2.4798e-79
comp70029_c0	68.0635	18.5866	1.8726	0.0083429	comp91781_c2	1609.57	555.885	1.5338	0.031245	comp73764_c0	551.924	2.19688	7.9729	2.9353e-103											comp86280_c1	172.136	916.827	-2.4131	1.4228e-05	comp59041_c0	19.9493	84.0232	-2.0744	0.0025063	comp71469_c0	464.752	7.51323	5.9509	5.3046e-54	comp65640_c0	432.703	0		3.0864e-79
comp66914_c0	74.0378	21.1841	1.8053	0.0083865	comp84642_c0	1071.84	359.798	1.5748	0.031631	comp75538_c0	560.329	2.68134	7.7072	4.3227e-103											comp62890_c0	49.5034	190.021	-1.9406	1.4422e-05	comp89948_c1	2686.95	5912.71	-1.1379	0.0025804	comp51105_c0	792.674	11.1223	6.1552	5.8996e-54	comp59071_c0	428.895	0		3.1222e-79
comp77769_c0	10626.8	4084.64	1.3794	0.0084826	comp50085_c0	57.9546	7.12633	3.0237	0.031797	comp70261_c0	527.882	1.45338	8.5047	6.7901e-103											comp79621_c0	276.925	65.116	2.0884	1.4437e-05	comp72932_c0	41.181	139.82	-1.7635	0.0026219	comp66786_c0	416.639	5.42422	6.2632	6.5538e-54	comp73822_c0	429.106	0		3.1222e-79
comp89778_c0	643.755	279.98	1.2012	0.0085362	comp41801_c1	65.1216	0.440677	7.2073	0.031902	comp63865_c0	541.913	1.95466	8.115	1.3741e-102											comp88671_c0	3218.32	8749.7	-1.4429	1.4523e-05	comp89658_c0	2459.32	5435.25	-1.1441	0.0026301	comp38381_c0	462.56	7.80822	5.8885	8.1408e-54	comp71343_c0	426.184	0		4.0897e-79
comp77661_c0	4373.31	2005.88	1.1245	0.0085733	comp75102_c0	21.3045	0		0.031936	comp77482_c0	506.634	0.726689	9.4454	1.4529e-102											comp80256_c0	417.391	1180.94	-1.5005	1.4831e-05	comp79035_c2	1813.53	3979.26	-1.1337	0.0026334	comp95945_c0	380.675	3.35928	6.8243	9.7919e-54	comp75709_c0	456.968	0.543928	9.7145	5.0831e-79
comp88424_c0	1625.96	730.401	1.1545	0.0086186	comp81181_c0	6899.29	1849.75	1.8991	0.031955	comp84019_c0	865.048	21.2454	5.3476	1.9873e-102											comp88696_c1	397.774	1141.84	-1.5213	1.4931e-05	comp80439_c0	295.114	700.482	-1.2471	0.0026695	comp72462_c0	334.779	1.58933	7.7186	1.0405e-53	comp75561_c0	429.609	0		5.2233e-79
comp89882_c2	3678.41	1677.26	1.133	0.0086283	comp80296_c0	1466.16	500.113	1.5517	0.032072	comp73697_c0	943.531	0.743507	10.31	2.1099e-102											comp69500_c0	10.9783	76.7194	-2.8049	1.499e-05	comp80982_c0	21.049	856.016	-5.3458	0.0026695	comp22102_c0	639.165	19.9721	5.0001	1.0752e-53	comp51098_c0	429.649	0		6.7704e-79
comp80676_c1	533.951	205.41	1.3782	0.0086888	comp57310_c0	28.1537	0.895081	4.9752	0.032175	comp76752_c0	515.845	1.22797	8.7145	2.6382e-102											comp82169_c1	37.7597	577.481	-3.9349	1.499e-05	comp85690_c0	6139.32	13425.5	-1.1288	0.0026695	comp80700_c1	444.424	7.05871	5.9764	1.1006e-53	comp38413_c0	428.38	0		6.7958e-79
comp85128_c1	2145.37	969.756	1.1455	0.0086888	comp83567_c0	51.1228	200.048	-1.9683	0.032195	comp77531_c0	835.558	18.6213	5.4877	2.7079e-102											comp85571_c0	222.904	59.9402	1.8948	1.499e-05	comp87919_c4	1246.97	2752.31	-1.1422	0.0026695	comp59299_c0	383.85	3.56397	6.7509	1.1495e-53	comp76309_c0	444.875	0.266261	10.706	6.8193e-79
comp72120_c0	416.791	175.2	1.2503	0.0087056	comp91459_c2	107.667	0		0.032195	comp52017_c0	521.728	1.22797	8.7309	3.0983e-102											comp84351_c1	1991.14	5446.37	-1.4517	1.5454e-05	comp84288_c2	176.622	59.6075	1.5671	0.0027063	comp71016_c0	377.555	3.40443	6.7931	1.2444e-53	comp51181_c0	424.652	0		1.161e-78
comp88821_c0	1731.51	766.968	1.1748	0.0087495	comp51133_c0	26.7665	0		0.032222	comp76692_c1	591.48	4.28609	7.1085	9.1628e-102											comp90161_c1	37.3957	452.737	-3.5977	1.5454e-05	comp91361_c1	440.408	1007.93	-1.1945	0.0027063	comp77589_c2	430.278	6.21889	6.1125	1.4233e-53	comp93963_c0	435.899	0.277667	10.616	1.4959e-78
comp80201_c0	18377.4	8478.57	1.116	0.0087625	comp61335_c0	26.7665	0		0.032222	comp72380_c0	524.987	1.69561	8.2743	1.4645e-101											comp84158_c0	392.181	1243.68	-1.665	1.6209e-05	comp51337_c0	36.2092	124.77	-1.7848	0.0027128	comp69207_c0	359.537	2.8596	6.9742	1.7133e-53	comp73664_c0	424.269	0		1.5069e-78
comp86847_c0	3717.94	1693.99	1.1341	0.0087625	comp66375_c0	21.1947	0		0.032222	comp69098_c0	510.855	1.21115	8.7204	2.4557e-101											comp87717_c1	230.254	49.1472	2.228	1.6209e-05	comp71210_c0	102.564	27.6401	1.8917	0.0027129	comp63043_c0	540.435	12.8923	5.3895	3.5168e-53	comp70012_c0	423	0		1.5135e-78
comp89823_c0	995.84	2194.19	-1.1397	0.0089171	comp70338_c0	21.1947	0		0.032222	comp68092_c0	538.599	2.19688	7.9376	3.3453e-101											comp75067_c0	245.892	728.416	-1.5667	1.6232e-05	comp81549_c1	1521.18	3359.63	-1.1431	0.0027129	comp79877_c0	364.454	3.10944	6.8729	3.5247e-53	comp75366_c0	421.307	0		1.5231e-78
comp79640_c0	132.162	46.3409	1.512	0.0089219	comp88031_c1	826.16	278.288	1.5698	0.032653	comp83387_c0	1807.42	10.6682	7.4045	6.339e-101											comp63968_c1	509.108	1417.42	-1.4772	1.628e-05	comp73676_c0	328.73	105.147	1.6445	0.0027188	comp71504_c0	446.314	7.444	5.9058	3.525e-53	comp53640_c0	422.617	0		1.9651e-78
comp81580_c0	127.657	44.1155	1.5329	0.0089219	comp79410_c0	1388.53	479.631	1.5336	0.032736	comp48936_c0	576.968	3.89249	7.2117	6.5226e-101											comp67769_c0	195.694	49.9241	1.9708	1.628e-05	comp85554_c2	18.7374	82.4915	-2.1383	0.0027188	comp74577_c0	324.889	1.4298	7.828	3.6544e-53	comp70656_c0	436.402	0.266261	10.679	2.4871e-78
comp82284_c0	871.702	344.716	1.3384	0.0089219	comp81578_c0	1625.72	568.66	1.5154	0.032736	comp49494_c0	477.632	0.24223	10.945	1.1825e-100											comp88265_c0	654.162	216.772	1.5935	1.6403e-05	comp85737_c1	18658.1	8556.06	1.1248	0.0027188	comp73492_c0	418.201	5.76436	6.1809	4.8169e-53	comp36597_c0	1421.3	0.266261	12.382	2.7122e-78
comp88610_c0	15.8937	61.3307	-1.9482	0.0089219	comp83144_c0	629.391	201.735	1.6415	0.033128	comp88587_c0	4822.63	482.431	3.3214	1.2482e-100											comp70910_c0	13.1059	151.326	-3.5294	1.6647e-05	comp86182_c0	661.599	278.924	1.2461	0.0027506	comp76752_c0	480.362	9.89424	5.6014	4.9808e-53	comp51105_c0	790.693	0		3.0833e-78
comp83870_c1	103.796	15.447	2.7484	0.0089736	comp91972_c0	4441.25	1560.97	1.5085	0.033189	comp82742_c1	574.966	3.6839	7.2861	1.3527e-100											comp87380_c1	3890.58	1416.43	1.4577	1.6799e-05	comp90651_c1	2334.54	1055.22	1.1456	0.0027565	comp52923_c0	588.277	16.1823	5.184	5.115e-53	comp71874_c0	423.12	0		3.2959e-78
comp51275_c0	3.47696	27.896	-3.0042	0.0090576	comp81646_c0	51.6719	199.18	-1.9466	0.033206	comp77028_c0	504.057	0.968918	9.023	1.4793e-100											comp84211_c0	333.948	1154.91	-1.7901	1.6858e-05	comp50370_c0	30.7311	2.10147	3.8702	0.0027604	comp70590_c0	296.801	0.544829	9.0895	5.8846e-53	comp89329_c0	908.796	19.57	5.5372	3.6706e-78
comp83047_c0	221.518	69.4953	1.6724	0.0090576	comp75774_c0	401.873	1211.48	-1.592	0.033764	comp68332_c0	522.799	1.93784	8.0757	3.8323e-100											comp88382_c0	3.79319	47.1518	-3.6358	1.7076e-05	comp73195_c0	31.3496	2.10147	3.899	0.0027604	comp52548_c0	405.396	5.37907	6.2358	5.9497e-53	comp75477_c0	438.174	0.266261	10.684	4.1258e-78
comp84438_c1	2713.51	1237.62	1.1326	0.0091279	comp79685_c0	7499.14	2702.56	1.4724	0.033996	comp21481_c0	586.265	4.49468	7.0272	4.5932e-100											comp86793_c0	3944.67	1376.73	1.5187	1.7091e-05	comp76782_c0	269.873	651.26	-1.271	0.0027604	comp77060_c0	519.217	11.8237	5.4566	6.5111e-53	comp73383_c0	432.039	0.277667	10.604	4.181e-78
comp51716_c2	1172.81	522.072	1.1677	0.0091601	comp93469_c0	57.4691	7.56701	2.925	0.034266	comp88953_c0	5600.33	588.702	3.2499	7.5987e-100											comp71824_c0	7.24582	60.5327	-3.0625	1.7482e-05	comp78288_c0	137.55	345.549	-1.3289	0.0027834	comp75431_c0	386.426	4.37971	6.4632	7.2984e-53	comp69432_c0	435.041	0.266261	10.674	5.3687e-78
comp81484_c0	44.2125	127.31	-1.5258	0.0091737	comp85290_c0	1724.45	4899.84	-1.5066	0.034302	comp71504_c0	479.278	0.484459	9.9503	8.257e-100											comp93688_c0	72.239	254.925	-1.8192	1.7737e-05	comp80421_c0	120.053	321.754	-1.4223	0.0028028	comp81249_c0	325.611	1.38465	7.8775	7.8217e-53	comp93364_c0	423.411	0		5.5303e-78
comp87821_c1	777.858	341.949	1.1857	0.0091871	comp73609_c0	282.392	81.8739	1.7862	0.034574	comp79181_c0	579.8	4.39377	7.044	9.8529e-100											comp77853_c0	29.226	932.55	-4.9959	1.8763e-05	comp90146_c1	20442.2	9464.93	1.1109	0.0028081	comp51981_c0	278.251	0		8.2123e-53	comp68655_c0	419.009	0		7.3404e-78
comp93649_c0	38.2718	113.267	-1.5654	0.0092488	comp77414_c0	11832.4	4328.93	1.4507	0.034723	comp76396_c0	559.879	3.63344	7.2676	1.8552e-99											comp83819_c2	394.837	123.575	1.6759	1.8891e-05	comp89235_c0	1435.54	7679.61	-2.4194	0.0028192	comp66083_c0	383.517	4.10879	6.5444	9.1782e-53	comp66950_c0	431.142	0.277667	10.601	1.1754e-77
comp87550_c2	158.998	379.621	-1.2555	0.0092716	comp71435_c0	51.117	5.79744	3.1403	0.034726	comp84648_c0	897.495	26.2683	5.0945	1.921e-99											comp89460_c0	481.096	155.708	1.6275	1.9087e-05	comp81445_c0	679.844	1546.58	-1.1858	0.0028215	comp77495_c0	692.339	25.4625	4.765	9.5505e-53	comp79763_c0	415.281	0		1.2645e-77
comp65601_c0	38.262	7.05192	2.4398	0.0092797	comp82152_c1	1077.99	221.423	2.2835	0.034781	comp80945_c0	550.799	3.1658	7.4428	2.1827e-99											comp88824_c0	1940.98	693.544	1.4847	1.91e-05	comp87877_c1	421.056	971.802	-1.2067	0.0028743	comp68329_c0	932.557	44.3239	4.395	1.003e-52	comp64314_c0	634.545	7.25749	6.4501	1.3041e-77
comp73578_c1	16.4024	62.1883	-1.9227	0.0092886	comp87616_c0	982.852	335.258	1.5517	0.034781	comp82356_c0	544.909	2.94039	7.5339	2.2818e-99											comp83544_c0	880.299	2387.07	-1.4392	1.9733e-05	comp23991_c0	70.4017	14.6747	2.2623	0.0028989	comp49494_c0	444.788	7.17308	5.9544	1.02e-52	comp71668_c0	1167.68	0.81019	10.493	1.5443e-77
comp85537_c0	470.528	1055.64	-1.1658	0.0092886	comp88401_c1	1795.37	621.919	1.5295	0.034781	comp77972_c0	577.193	4.39377	7.0375	2.7515e-99											comp85158_c0	454.365	2671.26	-2.5556	2.0066e-05	comp72805_c0	70.2274	14.6925	2.257	0.0029255	comp23129_c0	372.163	3.22382	6.851	1.0926e-52	comp66786_c0	415.533	0		1.6379e-77
comp87888_c0	3638.79	1660.13	1.1322	0.0092886	comp76907_c0	53.8624	0		0.034974	comp51335_c0	549.93	3.14898	7.4482	3.105e-99											comp67820_c0	21.4947	114.375	-2.4117	2.0388e-05	comp76869_c0	194.92	67.0337	1.5399	0.00293	comp58286_c0	478.052	3.99442	6.903	1.1558e-52	comp75014_c0	414.898	0		1.6415e-77
comp87854_c2	415.783	175.431	1.2449	0.009318	comp87501_c1	1054.85	275.741	1.9356	0.035255	comp51606_c0	1169.2	9.75646	6.9049	3.8451e-99											comp80845_c1	269.939	781.66	-1.5339	2.058e-05	comp88937_c2	799.516	2047.71	-1.3568	0.0029481	comp36627_c0	462.739	8.73835	5.7267	1.5448e-52	comp59371_c0	1222.54	0.798784	10.58	1.9449e-77
comp23868_c0	31.3025	97.3912	-1.6375	0.0093249	comp92058_c1	1383.48	361.679	1.9355	0.035749	comp89981_c1	5182.19	535.335	3.275	4.1425e-99											comp51513_c0	6.48049	58.8559	-3.183	2.1269e-05	comp89712_c0	6747.96	3135.32	1.1058	0.0029526	comp91495_c0	367.839	3.65427	6.6533	2.0458e-52	comp75794_c0	429.952	0.266261	10.657	1.9653e-77
comp76224_c0	54.1458	149.437	-1.4646	0.0093249	comp73471_c0	25.0556	0		0.035954	comp93402_c0	1166.76	7.8018	7.2245	5.1293e-99											comp83456_c0	1027.08	12928.3	-3.6539	2.1269e-05	comp87960_c1	322.605	800.833	-1.3117	0.002953	comp74452_c0	432.674	7.05871	5.9377	2.0774e-52	comp68830_c0	417.053	0		2.105e-77
comp82856_c0	1626.66	592.098	1.458	0.0093249	comp73910_c0	25.0556	0		0.035954	comp63854_c0	555.432	3.40803	7.3485	5.5523e-99											comp72686_c1	6.66254	58.364	-3.1309	2.1611e-05	comp88646_c1	84.9768	264.89	-1.6403	0.0029657	comp52132_c0	385.555	4.53925	6.4083	2.4166e-52	comp80190_c0	412.822	0		2.1516e-77
comp79673_c0	430.588	80.5482	2.4184	0.0094656	comp87219_c2	171.875	43.0408	1.9976	0.035954	comp80160_c0	559.328	3.66708	7.2529	7.0419e-99											comp89132_c0	659.338	1810.1	-1.457	2.1788e-05	comp83490_c0	1288.51	2799.12	-1.1193	0.0029951	comp73500_c0	353.366	2.7693	6.9955	2.6283e-52	comp51031_c0	451.376	0.821595	9.1017	2.4093e-77
comp82012_c1	17590	8128.13	1.1138	0.0094656	comp87256_c0	189.487	49.3338	1.9414	0.035954	comp71028_c0	515.845	1.93784	8.0563	7.1684e-99											comp85653_c0	1868.67	5012.65	-1.4236	2.1893e-05	comp82160_c0	15.5625	309.375	-4.3132	0.0029999	comp64443_c0	1781.49	30.3238	5.8765	2.7006e-52	comp68796_c0	417.517	0		2.7245e-77
comp83668_c2	749.157	331.483	1.1763	0.0094656	comp86048_c0	1080.78	367.552	1.5561	0.036101	comp71443_c0	508.434	1.45338	8.4505	9.4098e-99											comp81902_c0	34.5635	265.025	-2.9388	2.1993e-05	comp81421_c1	1038.74	453.991	1.1941	0.0030649	comp38870_c0	376.956	4.03957	6.5441	3.5856e-52	comp84274_c0	416.882	0		2.7304e-77
comp79443_c0	130.185	314.11	-1.2707	0.0095397	comp81754_c0	51.2788	5.81116	3.1415	0.036612	comp83943_c1	535.092	2.71498	7.6227	9.6259e-99											comp84000_c0	637.054	178.826	1.8329	2.2251e-05	comp89460_c0	310.769	120.389	1.3681	0.003105	comp71156_c0	811.305	35.2935	4.5228	3.8023e-52	comp81876_c0	427.494	0.277667	10.588	3.3068e-77
comp90621_c0	388	163.18	1.2496	0.0095397	comp82739_c1	2474.09	878.096	1.4944	0.036998	comp78815_c0	572.141	4.39377	7.0248	1.1102e-98											comp89631_c0	160.17	480.746	-1.5857	2.226e-05	comp86665_c0	19321.1	8563.9	1.1738	0.0031398	comp76532_c0	388.162	4.83424	6.3272	3.8288e-52	comp73492_c0	417.134	0		3.5431e-77
comp93249_c0	70.0648	183.393	-1.3882	0.0095397	comp70207_c0	126.163	4.02786	4.9691	0.037198	comp74212_c0	562.13	3.89249	7.1741	1.2151e-98											comp81613_c1	138.898	430.794	-1.633	2.2705e-05	comp71982_c0	176.751	60.0873	1.5566	0.0031643	comp74265_c1	395.092	4.56332	6.436	3.9145e-52	comp88605_c3	411.422	0		3.6541e-77
comp86659_c1	73.0302	189.96	-1.3791	0.0095811	comp77580_c0	35.8293	188.205	-2.3931	0.03779	comp93364_c0	455.841	0		1.2328e-98											comp87886_c1	1146.66	406.866	1.4948	2.3153e-05	comp84586_c0	8262.87	18082.7	-1.1299	0.0031732	comp73822_c0	430.247	7.32962	5.8753	3.9255e-52	comp71718_c0	412.348	0		6.1667e-77
comp89310_c0	3145.93	1441.67	1.1257	0.0096991	comp17878_c0	20.5878	0		0.038449	comp82398_c0	12250.6	1473.16	3.0559	1.496e-98											comp76467_c0	282.401	83.7061	1.7543	2.3507e-05	comp87122_c0	1352.77	2992.56	-1.1455	0.0031787	comp47031_c0	899.818	42.7616	4.3952	4.1757e-52	comp68747_c0	410.867	0		6.213e-77
comp88951_c2	1013.95	454.234	1.1585	0.0097022	comp77708_c0	123.515	6.23125	4.309	0.038449	comp65068_c0	641.435	7.76817	6.3676	1.6021e-98											comp82893_c0	330.111	937.787	-1.5063	2.357e-05	comp81871_c0	2489.54	5530.38	-1.1515	0.0031967	comp67492_c0	329.534	1.97463	7.3827	5.0327e-52	comp71669_c0	1224.57	0.532523	11.167	7.7964e-77
comp76983_c1	2262.96	4930.03	-1.1234	0.0097244	comp58029_c0	276.78	818.848	-1.5649	0.039071	comp69739_c0	472.999	0.518096	9.8344	1.7524e-98											comp85751_c0	1514.42	524.321	1.5302	2.3747e-05	comp89349_c2	3643.44	1422.04	1.3573	0.0031967	comp54939_c0	269.825	0		5.4841e-52	comp67165_c0	409.426	0		8.1514e-77
comp89705_c0	769.473	1696.69	-1.1408	0.0097407	comp84203_c0	2191.67	10616.9	-2.2763	0.039071	comp90358_c1	519.547	2.19688	7.8857	1.7938e-98											comp87924_c1	527.878	173.712	1.6035	2.3852e-05	comp21768_c0	107.026	0		0.0032304	comp76409_c0	601.695	11.9832	5.6499	5.876e-52	comp58287_c0	425.961	0.277667	10.583	9.3528e-77
comp90315_c0	1004.54	2201.76	-1.1321	0.0097407	comp91340_c0	4037.41	31578.5	-2.9674	0.039202	comp66975_c0	1678.67	11.9029	7.1399	2.4054e-98											comp74869_c0	89.4278	388.415	-2.1188	2.3936e-05	comp66549_c0	19.7046	0		0.0032442	comp72249_c0	379.983	4.1991	6.4997	6.0334e-52	comp50153_c0	411.833	0		1.3632e-76
comp80976_c0	1475.01	669.169	1.1403	0.0097593	comp51213_c0	166.396	26.7975	2.6345	0.039745	comp86182_c0	997.366	34.6454	4.8474	2.5387e-98											comp85553_c0	918.236	2515.81	-1.4541	2.3993e-05	comp78793_c0	142.505	404.477	-1.505	0.0032524	comp75113_c1	381.268	4.31348	6.4658	6.0962e-52	comp78066_c0	420.158	0.277667	10.563	2.0901e-76
comp82902_c0	38.7469	114.093	-1.5581	0.0098001	comp79889_c0	559.368	185.714	1.5907	0.039856	comp73343_c0	1768.25	8.77072	7.6554	3.0803e-98											comp78638_c0	93.174	309.639	-1.7326	2.4058e-05	comp66094_c1	17.8992	83.2745	-2.218	0.0032554	comp77384_c0	327.885	2.01978	7.3428	6.5863e-52	comp67807_c0	412.548	0		2.3045e-76
comp88358_c0	1063.64	476.938	1.1571	0.0098001	comp59412_c0	42.164	0.440677	6.5801	0.040014	comp74264_c0	547.672	3.1658	7.4346	3.3779e-98											comp78044_c0	884.682	308.275	1.5209	2.4108e-05	comp66286_c0	226.717	542.196	-1.2579	0.0032717	comp64474_c0	323.091	1.67964	7.5876	7.0381e-52	comp62535_c0	407.682	0		2.3727e-76
comp89901_c1	17861.4	38465.4	-1.1067	0.0099127	comp69046_c0	947.15	332.235	1.5114	0.040279	comp88428_c0	3491.65	323.896	3.4303	3.482e-98											comp77755_c0	3.73251	47.951	-3.6833	2.4179e-05	comp77843_c0	1059.67	469.038	1.1758	0.0032717	comp92967_c0	349.709	2.8596	6.9342	7.1515e-52	comp73366_c0	405.778	0		2.3992e-76
comp83844_c1	22.8616	77.0081	-1.7521	0.0099575	comp90971_c0	2847.61	1045.68	1.4453	0.0407	comp79849_c4	965.121	33.0339	4.8687	8.9297e-98											comp83328_c0	55.6198	251.867	-2.179	2.432e-05	comp90625_c3	68.6131	10.4185	2.7193	0.0032717	comp72356_c0	443.707	8.12429	5.7712	7.2135e-52	comp70897_c0	422.102	0.277667	10.57	2.6827e-76
comp87258_c0	367.617	828.964	-1.1731	0.0099769	comp59404_c0	23.3448	0		0.040704	comp77952_c0	573.747	4.636	6.9514	9.005e-98											comp80974_c3	107.399	349.312	-1.7015	2.453e-05	comp87714_c0	1036.48	2795.58	-1.4315	0.0033329	comp74364_c0	469.669	6.56202	6.1614	7.6863e-52	comp66573_c0	420.198	0.277667	10.564	2.6997e-76
comp79071_c0	124.213	43.853	1.5021	0.0099797	comp75809_c1	36.8754	2.67152	3.7869	0.040735	comp95840_c0	487.031	0.968918	8.9734	9.9663e-98											comp90114_c1	1403.92	501.471	1.4852	2.453e-05	comp91274_c0	984.203	434.543	1.1795	0.0033329	comp67854_c0	390.355	4.78908	6.3489	7.7054e-52	comp87669_c0	4786.23	276.065	4.1158	2.9054e-76
comp88506_c3	71.0444	185.02	-1.3809	0.010007	comp83162_c0	547.658	177.561	1.625	0.040737	comp79027_c0	516.552	2.18007	7.8884	1.0758e-97											comp87928_c0	502.577	1380.84	-1.4581	2.4927e-05	comp83849_c0	217.389	67.1937	1.6939	0.0033378	comp31260_c0	408.213	1.4298	8.1574	8.5678e-52	comp75311_c0	408.78	0		3.0567e-76
comp82528_c2	379.001	159.81	1.2458	0.01002	comp83047_c0	1479.08	26.2676	5.8153	0.041056	comp33410_c0	3662.89	1.69561	11.077	1.233e-97											comp79484_c1	85.6483	1309.26	-3.9342	2.5257e-05	comp82706_c0	315.856	1712.4	-2.4387	0.0033489	comp70730_c0	461.028	9.10256	5.6624	8.8242e-52	comp36030_c0	432.622	0.532523	9.666	3.7632e-76
comp62068_c0	288.118	118.122	1.2864	0.010054	comp86535_c0	1744.69	264.36	2.7224	0.04123	comp48645_c0	461.537	0.24223	10.896	1.3397e-97											comp83581_c0	0	24.2969		2.5407e-05	comp86857_c0	2281.04	933.938	1.2883	0.0033516	comp72356_c2	490.499	10.8033	5.5047	8.9183e-52	comp71132_c0	410.301	0		3.9425e-76
comp80508_c0	319.395	132.995	1.264	0.010054	comp79149_c0	2.9824	41.3811	-3.7944	0.041511	comp75607_c0	603.587	6.29797	6.5825	1.9826e-97											comp68100_c0	6.32198	70.5991	-3.4812	2.5626e-05	comp79186_c0	4430.28	9427.87	-1.0895	0.0033925	comp57488_c0	348.059	2.72415	6.9974	9.2059e-52	comp77916_c0	3709	202.619	4.1942	5.004e-76
comp89920_c0	1601.81	729.5	1.1347	0.010054	comp94346_c0	20.0387	0		0.041706	comp71137_c0	557.271	4.13472	7.0744	2.3407e-97											comp85962_c0	370.355	1037.94	-1.4867	2.5626e-05	comp80890_c0	771.286	252.214	1.6126	0.0033925	comp72416_c0	358.789	3.31413	6.7584	9.9206e-52	comp50238_c0	406.956	0		5.248e-76
comp90713_c2	2180.88	996.908	1.1294	0.010054	comp70608_c0	728.51	250.55	1.5398	0.041733	comp84080_c0	1777.92	116.576	3.9308	2.4999e-97											comp66958_c0	112.528	469.053	-2.0595	2.5748e-05	comp74850_c0	234.495	549.817	-1.2294	0.0034102	comp71883_c0	452.157	8.91896	5.6638	1.3681e-51	comp78492_c0	448.878	1.08786	8.6887	5.2637e-76
comp91136_c0	23.3549	78.4325	-1.7477	0.010054	comp77873_c0	333.26	972.984	-1.5458	0.041864	comp85847_c0	3870.82	373.994	3.3716	2.5947e-97											comp84178_c0	650.318	218.929	1.5707	2.5963e-05	comp74868_c0	446.48	1071.46	-1.2629	0.0034102	comp65822_c0	281.309	0.294991	9.8973	1.414e-51	comp58860_c0	405.475	0		5.2871e-76
comp91941_c0	3789.2	1744.3	1.1192	0.010054	comp50175_c0	678.196	71.1878	3.252	0.041973	comp85737_c1	29152.8	537.801	5.7604	3.4228e-97											comp74226_c0	2.93003	99.1048	-5.08	2.639e-05	comp76847_c0	2310.63	4973.89	-1.1061	0.0034102	comp78778_c0	451.558	8.91896	5.6619	1.6802e-51	comp73162_c0	433.629	0		6.6141e-76
comp73067_c0	9.44287	44.3989	-2.2332	0.010124	comp73143_c0	31.4019	0		0.042012	comp73062_c0	636.065	8.30308	6.2594	3.628e-97											comp79447_c0	2.00619	78.2341	-5.2853	2.7142e-05	comp70830_c1	304.059	107.906	1.4946	0.0034464	comp59787_c0	296.684	0.83982	8.4646	2.0382e-51	comp67424_c0	404.669	0		6.9275e-76
comp91049_c3	9.93057	62.3262	-2.6499	0.010159	comp78812_c0	241.644	68.2967	1.823	0.042051	comp68342_c0	1573.42	2.76544	9.1522	3.6428e-97											comp73247_c0	6.90526	132.579	-4.263	2.7272e-05	comp83566_c0	146.049	45.9835	1.6673	0.0034575	comp59666_c0	726.127	29.0717	4.6425	2.7575e-51	comp77589_c2	429.146	0.543928	9.6238	8.1715e-76
comp80443_c0	93.3986	232.707	-1.317	0.010242	comp75939_c0	27.3734	0		0.042102	comp75298_c0	521.759	1.48701	8.4548	4.1529e-97											comp83079_c0	825.351	284.677	1.5357	2.8037e-05	comp88196_c0	3256.62	1487.64	1.1303	0.0034575	comp65433_c0	393.32	5.28876	6.2166	2.7592e-51	comp75952_c0	402.382	0		9.1741e-76
comp90555_c0	52.153	12.3923	2.0733	0.010347	comp73694_c0	313.794	94.5918	1.73	0.042143	comp85062_c0	2072.16	154.333	3.747	5.2655e-97											comp86911_c2	1056.16	8482.43	-3.0057	2.8058e-05	comp72420_c0	358.171	819.751	-1.1945	0.003472	comp66906_c0	367.783	4.03957	6.5085	3.0793e-51	comp21768_c0	714.3	0		9.4639e-76
comp61240_c0	44.2013	7.53741	2.5519	0.010366	comp81781_c0	146.612	36.5748	2.0031	0.042248	comp70735_c0	497.104	1.45338	8.418	8.585e-97											comp84699_c0	209.508	2009.62	-3.2618	2.8233e-05	comp81488_c0	4.02138	55.4034	-3.7842	0.003472	comp68280_c0	286.102	0.544829	9.0365	3.1898e-51	comp75696_c0	417.013	0.277667	10.553	1.0013e-75
comp76541_c0	151.498	55.4802	1.4493	0.010377	comp81342_c0	10652.9	3853.47	1.467	0.042371	comp52923_c0	631.711	0		9.4403e-97											comp78680_c0	79.8489	1103.51	-3.7887	2.8474e-05	comp37981_c0	22.6012	0.534251	5.4027	0.0035019	comp80634_c0	303.398	1.17996	8.0063	3.3728e-51	comp73828_c0	6145.62	373.115	4.0419	1.0741e-75
comp79895_c0	74.5325	359.311	-2.2693	0.010377	comp38915_c0	20.4202	0		0.04245	comp22257_c0	809.708	0.968918	9.7068	1.1871e-96											comp82429_c0	194.811	581.444	-1.5776	2.8474e-05	comp91322_c0	2030.05	925.539	1.1332	0.0035058	comp60689_c0	362.749	3.65427	6.6332	3.702e-51	comp93151_c0	987.888	0		1.3259e-75
comp89884_c0	1387.94	628.96	1.1419	0.010391	comp47976_c0	20.4202	0		0.04245	comp79688_c0	1079.17	12.1619	6.4714	1.3657e-96											comp83873_c0	871.496	308.8	1.4968	2.8474e-05	comp52617_c0	605.586	163.879	1.8857	0.0035168	comp59333_c0	439.389	8.05806	5.7689	3.735e-51	comp65598_c0	429.226	0.532523	9.6547	1.3639e-75
comp80667_c0	1029.82	461.932	1.1566	0.010459	comp75362_c0	20.4202	0		0.04245	comp79011_c0	483.173	1.21115	8.64	1.4471e-96											comp89589_c0	47.0724	178.205	-1.9206	2.8955e-05	comp81613_c1	157.668	395.467	-1.3267	0.0035546	comp45467_c0	352.229	2.88368	6.9325	3.8083e-51	comp79635_c0	398.1	0		2.7466e-75
comp24695_c1	18.3896	66.554	-1.8556	0.010464	comp83769_c0	1704.78	604.651	1.4954	0.04245	comp76005_c0	538.149	3.40803	7.3029	1.6919e-96											comp90488_c1	15.9381	96.9249	-2.6044	2.9363e-05	comp74891_c0	104.856	10.0086	3.3891	0.003586	comp61664_c0	378.575	4.62955	6.3536	3.9942e-51	comp66615_c0	397.676	0		2.752e-75
comp82775_c0	252.32	76.6681	1.7186	0.010464	comp83853_c0	272.774	79.4646	1.7793	0.04245	comp65935_c0	584.728	5.81351	6.6522	1.8391e-96											comp80377_c0	2.65015	39.9806	-3.9152	2.9666e-05	comp90147_c0	3710.26	7990.92	-1.1068	0.0035999	comp71132_c0	411.338	6.03827	6.09	4.1384e-51	comp74185_c0	413.789	0.266261	10.602	2.9e-75
comp89515_c0	643.821	284.406	1.1787	0.010493	comp91187_c1	198.341	54.8499	1.8544	0.04245	comp51098_c0	462.569	0.518096	9.8022	1.8493e-96											comp78478_c0	13.0687	78.4577	-2.5858	2.9788e-05	comp82607_c0	65.7618	13.6951	2.2636	0.0036146	comp71669_c0	1227.63	16.6609	6.2033	4.1736e-51	comp77082_c0	426.596	0.543928	9.6152	2.9838e-75
comp58795_c1	234.979	538.889	-1.1975	0.01051	comp91580_c1	617.12	205.701	1.585	0.04245	comp72193_c0	496.948	1.71243	8.1809	2.0283e-96											comp83165_c1	78.561	296.616	-1.9167	3.0022e-05	comp84511_c0	2078.94	4563.99	-1.1344	0.0036422	comp74060_c0	435.88	8.14836	5.7413	5.511e-51	comp76110_c0	398.391	0		4.6697e-75
comp66225_c2	3.97587	29.0936	-2.8714	0.01051	comp93585_c0	122.712	28.4436	2.1091	0.04245	comp73914_c0	470.423	0.743507	9.3054	2.2874e-96											comp82987_c0	1297.66	3496.8	-1.4301	3.0227e-05	comp85098_c0	165.031	27.8178	2.5687	0.003645	comp52930_c0	356.275	3.40443	6.7094	5.5254e-51	comp72042_c0	399.701	0		6.0442e-75
comp74327_c0	45.6994	9.96487	2.1973	0.01051	comp92825_c0	366.304	0		0.042717	comp71882_c0	518.709	2.68134	7.5958	3.2891e-96											comp92623_c0	126.571	395.368	-1.6433	3.0227e-05	comp85741_c1	212.429	506.791	-1.2544	0.0036881	comp66297_c0	339.455	2.8596	6.8913	5.5254e-51	comp72687_c0	395.721	0		8.1505e-75
comp49688_c0	203.655	79.4072	1.3588	0.010576	comp88525_c0	36.8754	149.73	-2.0216	0.043249	comp75170_c0	839.71	23.2842	5.1725	5.8923e-96											comp90593_c3	3924.86	1465.61	1.4211	3.0886e-05	comp79358_c0	403.255	2.61795	7.2671	0.0037014	comp92996_c0	266.502	0		5.5568e-51	comp48126_c0	424.429	0.532523	9.6385	8.4918e-75
comp87674_c1	252.396	102.133	1.3052	0.010615	comp82425_c0	2224.67	808.645	1.46	0.043606	comp23144_c0	1238.15	0.484459	11.32	5.922e-96											comp85890_c1	53.6743	196.415	-1.8716	3.1158e-05	comp84143_c0	360.636	812.258	-1.1714	0.0037015	comp59752_c0	335.47	2.51946	7.0569	5.7066e-51	comp25968_c0	393.011	0		1.0883e-74
comp90954_c2	1672.34	615.447	1.4422	0.010631	comp59094_c0	20.2006	0		0.043937	comp70492_c0	539.663	3.65026	7.2079	5.9336e-96											comp82945_c0	949.058	2525.52	-1.412	3.2029e-05	comp89943_c1	3873.85	8326.35	-1.1039	0.0037034	comp75358_c0	605.321	4.94861	6.9345	5.7326e-51	comp59333_c0	438.226	1.08786	8.654	1.8019e-74
comp59111_c0	283.585	57.2446	2.3086	0.010644	comp77895_c0	504.754	166.498	1.6001	0.044827	comp63801_c0	506.378	2.2137	7.8376	1.237e-95											comp89981_c0	4.93622	51.0196	-3.3696	3.2029e-05	comp91983_c2	411.096	940.172	-1.1935	0.0037385	comp52344_c0	274.112	0.294991	9.8599	6.7198e-51	comp51154_c0	392.033	0		1.8789e-74
comp81927_c0	1017.46	459.542	1.1467	0.01066	comp90447_c0	129.469	437.587	-1.757	0.045028	comp48497_c0	482.692	1.45338	8.3756	1.581e-95											comp83822_c0	153.568	504.746	-1.7167	3.213e-05	comp64140_c0	42.8908	229.325	-2.4187	0.0037589	comp67710_c0	544.271	15.3425	5.1487	7.1928e-51	comp23004_c0	391.398	0		1.8867e-74
comp90422_c1	839.37	1827.07	-1.1221	0.010688	comp68277_c0	19.9809	0		0.045378	comp89748_c2	1763.04	13.6153	7.0167	1.7092e-95											comp79570_c0	116.064	361.463	-1.6389	3.2958e-05	comp81658_c0	904.248	1975.52	-1.1274	0.0038139	comp71284_c0	314.548	1.63449	7.5883	7.9827e-51	comp65433_c0	392.285	0		2.4516e-74
comp82222_c0	243.92	555.973	-1.1886	0.010691	comp69906_c0	762.773	259.408	1.556	0.045378	comp68010_c0	490.383	1.69561	8.176	2.0084e-95											comp79526_c0	150.88	27.9188	2.4341	3.3266e-05	comp58804_c0	753.153	3.72199	7.6607	0.0038321	comp75404_c0	394.215	3.44959	6.8364	9.1448e-51	comp72131_c0	574.042	5.93759	6.5951	2.6273e-74
comp90553_c1	1934.92	888.877	1.1222	0.010691	comp70306_c0	19.9809	0		0.045378	comp79829_c0	2114.24	54.2188	5.2852	2.0084e-95											comp85347_c0	480.078	1315.49	-1.4543	3.3398e-05	comp66550_c0	230.444	550.281	-1.2558	0.0038321	comp73662_c0	381.058	4.99377	6.2537	9.1541e-51	comp92616_c0	394.652	0		3.1437e-74
comp89390_c1	5754.16	2674.42	1.1054	0.010695	comp84471_c0	14101.2	5217.41	1.4344	0.045378	comp70928_c0	484.974	1.4702	8.3658	2.0695e-95											comp82134_c0	821.45	2204.57	-1.4243	3.341e-05	comp82836_c0	161.093	53.2676	1.5966	0.0038321	comp78988_c0	382.108	5.03892	6.2447	9.1795e-51	comp13850_c0	506.585	0		3.5726e-74
comp89503_c1	1228.49	557.199	1.1406	0.010695	comp87127_c0	1647.11	580.42	1.5048	0.045378	comp93497_c0	505.99	2.18007	7.8586	2.4862e-95											comp69396_c0	18.7467	96.7908	-2.3682	3.3915e-05	comp60467_c0	147.68	368.842	-1.3205	0.0038329	comp78353_c0	326.507	2.31478	7.1401	9.6843e-51	comp68546_c0	1027.57	30.1253	5.0921	3.7453e-74
comp89505_c1	847.956	379.122	1.1613	0.010695	comp89727_c0	67.4451	8.90963	2.9203	0.045378	comp58331_c0	485.68	1.4702	8.3679	2.8659e-95											comp72977_c1	0	23.7548		3.4054e-05	comp88873_c0	736.24	1626.3	-1.1433	0.0038428	comp78432_c0	360.167	4.08472	6.4623	1.0241e-50	comp36365_c0	392.153	0		4.1938e-74
comp76930_c0	73.5179	21.5279	1.7719	0.01075	comp68998_c0	21.634	0		0.045451	comp93330_c0	605.03	7.04148	6.425	4.6331e-95											comp90930_c0	122.437	381.445	-1.6394	3.6286e-05	comp23438_c0	4900.67	19.6962	7.9589	0.0038503	comp70660_c0	435.973	8.28382	5.7178	1.0547e-50	comp64647_c0	388.345	0		4.3285e-74
comp51755_c1	0.992215	18.4166	-4.2142	0.010867	comp78692_c0	247.615	71.7054	1.7879	0.045518	comp68655_c0	451.146	0.484459	9.863	7.2984e-95											comp91741_c0	15125.4	65425.3	-2.1129	3.6372e-05	comp86775_c0	2565.28	17286.5	-2.7525	0.0038743	comp75311_c0	409.837	6.42357	5.9955	1.0594e-50	comp75201_c0	388.134	0		4.3315e-74
comp83500_c0	791.528	355.01	1.1568	0.010921	comp72262_c0	144.675	35.99	2.0072	0.045725	comp83651_c0	2196.68	173.459	3.6627	9.6317e-95											comp75609_c0	432.101	142.143	1.604	3.6465e-05	comp87791_c0	575.264	1273.58	-1.1466	0.0038743	comp25695_c0	7524.9	661.566	3.5077	1.202e-50	comp58122_c0	536.574	0.277667	10.916	4.6093e-74
comp66927_c0	3592.99	1667.18	1.1078	0.011014	comp76299_c0	308.58	95.7354	1.6885	0.045725	comp78264_c0	534.836	3.90931	7.096	1.6957e-94											comp89431_c3	2308.67	6667.82	-1.5302	3.6465e-05	comp90881_c1	412.121	169.81	1.2791	0.0038743	comp92616_c0	395.661	5.5386	6.1586	1.24e-50	comp74265_c1	394.097	0		5.3851e-74
comp73940_c0	99.8522	246.913	-1.3061	0.011014	comp82691_c0	323.232	98.7995	1.71	0.045725	comp36627_c0	496.917	2.2137	7.8104	1.8252e-94											comp81781_c0	18.5882	95.3488	-2.3588	3.6584e-05	comp70281_c0	212.898	501.536	-1.2362	0.0039162	comp70166_c0	329.262	2.51946	7.03	1.2734e-50	comp74957_c0	392.405	0		5.4562e-74
comp76248_c0	1006.37	453.051	1.1514	0.011014	comp86489_c1	1524.83	448.061	1.7669	0.045725	comp73664_c0	456.811	0.726689	9.296	1.9281e-94											comp91940_c0	2635.19	6938.22	-1.3967	3.7125e-05	comp79527_c0	757.468	1662.04	-1.1337	0.0039162	comp70497_c0	1694.09	59.7537	4.8253	1.4755e-50	comp75894_c0	390.289	0		5.5496e-74
comp80729_c0	955.235	427.849	1.1588	0.011014	comp73049_c0	138.687	2.67838	5.6943	0.045917	comp52320_c0	1825.84	18.0259	6.6623	2.1335e-94											comp87877_c2	40994	15901.5	1.3663	3.7872e-05	comp52784_c0	2926.95	1257.67	1.2186	0.0039178	comp84274_c0	417.96	7.01355	5.8971	1.4829e-50	comp65100_c0	389.232	0		5.5944e-74
comp87399_c0	402.835	172.401	1.2244	0.011052	comp52352_c0	506.639	164.466	1.6232	0.045974	comp48257_c0	518.895	2.90676	7.4799	2.141e-94											comp89333_c0	346.345	959.479	-1.47	3.8015e-05	comp73898_c0	1142.52	2506.63	-1.1335	0.0039178	comp58860_c0	406.539	6.73964	5.9146	1.6238e-50	comp76532_c0	387.116	0		5.6932e-74
comp24015_c0	40.2352	7.85288	2.3572	0.011058	comp78343_c0	260.874	78.0451	1.741	0.046444	comp65269_c0	497.624	2.18007	7.8345	2.5207e-94											comp82709_c1	5.11826	50.3545	-3.2984	3.8494e-05	comp64058_c0	279.299	647.128	-1.2122	0.0039668	comp71835_c0	375.01	3.56397	6.7173	1.7713e-50	comp20091_c0	388.637	0		7.3608e-74
comp78851_c0	154.976	57.6772	1.426	0.011058	comp90551_c0	1064.36	3867.9	-1.8616	0.046844	comp73212_c0	694.587	4.86141	7.1586	2.911e-94											comp83553_c0	1074.23	2830.47	-1.3977	3.9119e-05	comp84418_c0	782.639	1705.21	-1.1235	0.0039669	comp92825_c0	2290.1	179.252	3.6753	1.8048e-50	comp66175_c0	402.462	0.277667	10.501	9.5102e-74
comp84621_c1	8227.47	3846.83	1.0968	0.011058	comp67058_c0	25.6625	0		0.047082	comp67710_c0	584.465	6.34843	6.5246	2.922e-94											comp79390_c1	5212.89	1936.26	1.4288	3.9265e-05	comp94350_c0	197.559	479.028	-1.2778	0.0039669	comp66188_c0	327.86	2.26962	7.1745	2.0414e-50	comp59525_c0	389.946	0		9.5259e-74
comp88299_c0	689	307.415	1.1643	0.011058	comp83353_c0	12818.9	4812.47	1.4134	0.047082	comp75395_c0	961.225	35.5134	4.7584	2.9905e-94											comp48204_c1	2052.06	5401.37	-1.3962	3.99e-05	comp83517_c0	2354.58	5128.74	-1.1231	0.0039796	comp32151_c0	316.105	2.06494	7.2582	2.0718e-50	comp73231_c0	386.985	0		9.7689e-74
comp90504_c0	6953.51	3249.61	1.0975	0.011058	comp93767_c0	79.5539	15.1546	2.3922	0.047316	comp93221_c0	505.408	0.24223	11.027	3.4958e-94											comp85235_c0	15.1121	85.886	-2.5067	4.0554e-05	comp84448_c0	982.503	2470.51	-1.3303	0.0040058	comp80053_c0	525.863	14.7977	5.1512	2.2693e-50	comp52876_c0	590.943	0.555333	10.055	1.3408e-73
comp90142_c0	2826.31	1307.66	1.1119	0.011106	comp90096_c3	79.051	14.7345	2.4236	0.047517	comp60676_c0	487.706	1.69561	8.1681	3.5416e-94											comp87170_c0	1071.01	386.761	1.4695	4.0923e-05	comp91447_c1	534.1	226.799	1.2357	0.0040058	comp72380_c0	488.875	12.2331	5.3206	2.3536e-50	comp19762_c0	387.065	0		1.6765e-73
comp78166_c0	27.3252	3.45512	2.9834	0.011112	comp73313_c0	74.2248	0		0.048289	comp78953_c0	556.177	5.17091	6.749	3.7213e-94											comp67677_c0	114.267	359.032	-1.6517	4.1196e-05	comp75457_c0	19.1028	0		0.0040117	comp68640_c0	335.439	2.81445	6.8971	2.5188e-50	comp81265_c0	396.83	0.277667	10.481	1.6765e-73
comp78768_c0	3282.36	1522.15	1.1086	0.011112	comp83566_c1	2.31772	35.1361	-3.9222	0.048528	comp85596_c0	1899.98	139.332	3.7694	3.9742e-94											comp91947_c1	3894.8	1492.94	1.3834	4.1551e-05	comp88762_c1	16719.3	35739.6	-1.096	0.0040279	comp52876_c0	592.552	10.6438	5.7989	3.2193e-50	comp52132_c0	384.526	0		1.7141e-73
comp82132_c0	134.161	42.9953	1.6417	0.011142	comp89260_c0	183.36	49.3887	1.8924	0.048694	comp62235_c0	646.208	10.4831	5.9459	4.6161e-94											comp83670_c0	105.393	448.305	-2.0887	4.1915e-05	comp36593_c0	25.0871	1.03297	4.6021	0.0040524	comp74925_c0	381.688	5.55968	6.1012	3.3382e-50	comp59555_c0	383.045	0		1.7361e-73
comp86296_c0	443.064	191.218	1.2123	0.011142	comp51442_c0	17.9464	95.0736	-2.4053	0.048923	comp85440_c0	2826.87	260.839	3.438	4.9828e-94											comp77383_c0	65.4885	221.623	-1.7588	4.1945e-05	comp85294_c1	708.63	309.471	1.1952	0.00406	comp38723_c0	317.427	2.01978	7.2961	3.4111e-50	comp59272_c1	400.467	0.277667	10.494	2.1315e-73
comp79183_c0	13.4159	54.1333	-2.0126	0.011203	comp83747_c1	335.249	107.137	1.6458	0.049002	comp80107_c0	2049.83	101.931	4.3298	5.9616e-94											comp89384_c0	314.426	99.1439	1.6651	4.2222e-05	comp91985_c0	2031.96	934.252	1.121	0.0040637	comp71343_c0	427.337	8.37413	5.6733	3.4919e-50	comp52467_c0	389.855	0		2.1367e-73
comp75409_c0	31.7902	4.9966	2.6696	0.011285	comp88885_c3	170.795	0		0.049002	comp80053_c0	564.706	5.57128	6.6633	6.2542e-94											comp88140_c0	206.447	36.0625	2.5172	4.241e-05	comp83485_c2	610.8	1365.08	-1.1602	0.0041383	comp89220_c0	631.308	6.98948	6.497	3.5013e-50	comp70253_c0	399.409	0.277667	10.49	2.1414e-73
comp89563_c0	5163.57	2410.49	1.099	0.011285	comp81453_c0	13.5249	111.274	-3.0404	0.04916	comp75193_c0	2087.56	118.477	4.1391	6.2989e-94											comp82010_c0	1184.05	306.604	1.9493	4.3002e-05	comp51902_c0	440.403	992.8	-1.1727	0.0041388	comp69036_c0	324.351	2.22447	7.188	3.5142e-50	comp78833_c0	389.009	0		2.1481e-73
comp91049_c0	11.4217	49.1651	-2.1059	0.011285	comp22635_c0	151.126	38.3649	1.9779	0.049738	comp79173_c0	1609.12	104.195	3.9489	8.1962e-94											comp85579_c2	814.868	285.638	1.5124	4.3002e-05	comp80668_c0	4800.81	2249.03	1.094	0.0041405	comp70012_c0	424.131	7.76307	5.7717	3.5368e-50	comp47887_c0	387.739	0		2.1704e-73
comp81004_c0	191.725	74.6373	1.3611	0.011445	comp32981_c0	360.784	0		0.049738	comp75516_c0	493.627	0.484459	9.9928	1.242e-93											comp87267_c0	497.799	2216.09	-2.1544	4.3002e-05	comp88386_c0	4359.72	2039.34	1.0961	0.0041432	comp98693_c0	436.214	8.57881	5.6681	3.6369e-50	comp58185_c0	386.682	0		2.189e-73
comp73226_c0	20.3685	1.48481	3.778	0.011488	comp64188_c0	47.0191	0		0.049829	comp76119_c0	775.592	19.7921	5.2923	1.3232e-93											comp81874_c0	650.46	229.974	1.5	4.3792e-05	comp83207_c0	275.913	633.877	-1.2	0.0041538	comp52444_c0	610.25	10.2133	5.9009	3.8711e-50	comp70471_c1	385.835	0		2.2037e-73
comp85220_c1	2112.47	4537.89	-1.1031	0.011519	comp75871_c0	61.5496	9.35717	2.7176	0.049829	comp78703_c0	531.871	3.9934	7.0573	1.3363e-93											comp64382_c0	1.20371	32.2562	-4.744	4.3817e-05	comp65428_c0	161.591	54.8514	1.5587	0.0041721	comp51365_c0	334.871	2.81445	6.8946	4.1561e-50	comp75431_c0	385.412	0		2.2098e-73
comp63442_c0	5.96311	34.5191	-2.5333	0.011528	comp77697_c0	8.61198	70.7677	-3.0387	0.049829	comp22015_c0	606.186	0.726689	9.7042	1.5355e-93											comp83616_c0	1902.99	4936.38	-1.3752	4.4285e-05	comp72064_c0	22.0866	0.516483	5.4183	0.0042129	comp40976_c0	287.362	0.83982	8.4186	4.6489e-50	comp73582_c0	388.837	0		2.8094e-73
comp67553_c0	23.3507	77.3198	-1.7274	0.01155	comp85577_c3	509.043	173.362	1.554	0.049829	comp50215_c0	576.673	6.07256	6.5693	1.7595e-93											comp94836_c0	14.7108	83.6447	-2.5074	4.4285e-05	comp87026_c0	88.9396	254.846	-1.5187	0.0042129	comp43393_c0	328.397	2.42915	7.0788	5.8239e-50	comp73316_c0	385.664	0		2.8893e-73
comp89601_c2	4828.39	2254.1	1.099	0.011584	comp85850_c1	5670.34	15421.9	-1.4435	0.049829	comp78391_c0	583.37	6.57384	6.4715	1.8405e-93											comp79682_c0	41.7857	162.337	-1.9579	4.4785e-05	comp84673_c0	1885.01	865.68	1.1227	0.0042233	comp79635_c0	399.163	6.7848	5.8785	5.957e-50	comp66083_c0	382.49	0		2.9738e-73
comp80794_c0	112.745	34.8345	1.6945	0.011785						comp23469_c0	527.626	3.87567	7.0889	2.0506e-93											comp85365_c0	961.309	10956.5	-3.5106	4.6038e-05	comp72393_c0	99.8086	263.93	-1.4029	0.004239	comp79763_c0	416.398	7.46808	5.8011	6.6038e-50	comp88663_c1	380.838	0		3.9662e-73
comp85334_c0	385.034	164.75	1.2247	0.011785						comp62600_c0	557.784	5.34587	6.7051	2.6253e-93											comp81011_c0	95.3387	307.101	-1.6876	4.6442e-05	comp87372_c0	756.932	3018.61	-1.9956	0.0042554	comp69498_c0	342.722	3.40443	6.6535	6.7269e-50	comp58618_c0	508.352	0.81019	9.2934	4.0377e-73
comp79890_c0	244.473	553.089	-1.1778	0.0118						comp66950_c0	464.214	1.21115	8.5823	3.1805e-93											comp75250_c1	5.39814	51.2544	-3.2471	4.6466e-05	comp79558_c0	275.597	632.788	-1.1992	0.0042894	comp71974_c0	358.548	4.28941	6.3852	7.0158e-50	comp78988_c0	381.09	0		5.1886e-73
comp91436_c0	27.3266	86.2003	-1.6574	0.0118						comp69164_c0	502.645	2.66453	7.5595	3.3358e-93											comp76256_c0	9.31269	267.339	-4.8433	4.6963e-05	comp81271_c6	869.735	1959.4	-1.1718	0.0043044	comp66497_c0	306.184	1.54418	7.6314	7.138e-50	comp74925_c0	380.667	0		5.2043e-73
comp87272_c0	1979.09	913.823	1.1149	0.011852						comp75893_c0	522.667	3.65026	7.1617	3.6668e-93											comp77808_c0	2.80867	67.7373	-4.592	4.7232e-05	comp59424_c0	18.7541	0		0.0043047	comp70554_c0	276.781	0.499676	9.1135	7.8203e-50	comp88481_c0	1092.34	0.266261	12.002	5.2075e-73
comp80770_c0	3334.69	1557.98	1.0979	0.012035						comp70316_c0	485.905	1.93784	7.9701	4.3439e-93											comp85767_c0	253.391	711.279	-1.4891	4.7232e-05	comp81155_c0	78.411	215.757	-1.4603	0.0043112	comp80440_c0	631.907	4.90346	7.0098	8.0264e-50	comp75113_c1	380.243	0		5.2142e-73
comp87125_c2	4.96669	31.4928	-2.6647	0.01214						comp76934_c0	487.069	2.2137	7.7815	5.4539e-93											comp81060_c0	0.401238	53.9875	-7.072	4.7306e-05	comp71612_c0	133.951	370.551	-1.468	0.0043245	comp75366_c0	422.451	8.23867	5.6802	9.7917e-50	comp73662_c0	380.032	0		5.2192e-73
comp88384_c0	1150.87	525.848	1.13	0.012172						comp73823_c0	534.836	4.39377	6.9275	6.4056e-93											comp85727_c1	269.724	979.713	-1.8609	4.7306e-05	comp78732_c0	128.81	39.9457	1.6891	0.0043342	comp69081_c0	298.061	1.3395	7.7978	1.0325e-49	comp25868_c0	385.572	0		6.4957e-73
comp76542_c0	54601.8	116070	-1.088	0.012198						comp84016_c0	3786.69	386.728	3.2915	7.5802e-93											comp82836_c0	130.617	29.5956	2.1419	4.964e-05	comp81437_c0	631.374	190.703	1.7272	0.0043342	comp71337_c0	302.466	1.72479	7.4542	1.2743e-49	comp81105_c0	380.495	0		6.8151e-73
comp90472_c0	1123.27	511.185	1.1358	0.012206						comp87787_c0	765.682	19.6239	5.2861	8.125e-93											comp84350_c0	79.5083	733.899	-3.2064	4.9867e-05	comp89743_c0	5283.62	11349.7	-1.1031	0.0043454	comp67163_c0	364.756	4.26833	6.4171	1.3846e-49	comp59299_c0	382.862	0		8.7458e-73
comp72557_c0	326.386	726.623	-1.1546	0.012242						comp70263_c0	1053.87	10.6917	6.6231	1.0592e-92											comp90353_c0	374.581	1028.76	-1.4576	4.9867e-05	comp80720_c0	291.048	664.69	-1.1914	0.00435	comp66055_c0	358.641	4.1991	6.4163	1.4497e-49	comp52548_c0	404.297	0.555333	9.5078	9.8471e-73
comp76182_c0	3.48117	26.8966	-2.9498	0.012242						comp78275_c0	2909.77	272.06	3.4189	1.5404e-92											comp81287_c0	650.062	217.94	1.5766	4.9896e-05	comp88102_c0	451.571	4882.62	-3.4346	0.0043693	comp73360_c0	329.565	2.81445	6.8716	1.5232e-49	comp69220_c0	379.94	0		1.1813e-72
comp19900_c0	14.4068	55.8486	-1.9548	0.012362						comp73729_c0	2870.99	269.593	3.4127	2.1032e-92											comp58761_c0	132.488	30.2608	2.1303	5.0269e-05	comp78662_c0	53.0338	1.0685	5.6333	0.0043732	comp71649_c0	321.8	2.60977	6.9461	1.7074e-49	comp70066_c0	379.134	0		1.5651e-72
comp89398_c0	1167.38	534.243	1.1277	0.012419						comp82125_c1	2226.16	182.993	3.6047	2.5093e-92											comp77757_c0	71.7399	237.62	-1.7278	5.057e-05	comp83182_c1	204.321	857.411	-2.0692	0.0043806	comp38292_c0	362.687	4.40379	6.3638	1.7568e-49	comp93416_c0	376.384	0		1.6081e-72
comp87205_c0	3884.78	1819.02	1.0947	0.012438						comp88828_c0	1827.32	113.531	4.0086	2.5564e-92											comp85151_c0	500.948	170.162	1.5578	5.066e-05	comp88833_c1	7855.41	16710.4	-1.089	0.0044058	comp66780_c0	265.631	0.249838	10.054	1.7643e-49	comp70902_c0	377.059	0		2.0992e-72
comp85992_c1	1229.68	565.919	1.1196	0.012448						comp59525_c0	419.824	0		2.7716e-92											comp84287_c1	678.207	2991	-2.1408	5.1046e-05	comp85354_c2	2056.21	7010.04	-1.7694	0.0044151	comp75521_c0	339.906	3.31413	6.6804	1.8326e-49	comp68642_c0	376.213	0		2.1154e-72
comp85927_c0	39.7377	7.88122	2.334	0.012461						comp74452_c0	464.633	1.4702	8.3039	3.2493e-92											comp82468_c0	984.626	355.321	1.4705	5.1202e-05	comp86632_c0	224.85	1053.24	-2.2278	0.0044395	comp67424_c0	405.73	7.19417	5.8175	1.9454e-49	comp76515_c0	375.155	0		2.1367e-72
comp86235_c0	1601.72	741.431	1.1112	0.012461						comp81143_c0	676.047	2.90676	7.8616	3.5097e-92											comp86146_c0	60.6638	7.41707	3.0319	5.1271e-05	comp86328_c2	1193.39	540.92	1.1416	0.0044514	comp58185_c0	387.686	5.92389	6.0322	2.0335e-49	comp81770_c0	3625.52	215.065	4.0753	2.2267e-72
comp78729_c0	69.0473	19.8731	1.7968	0.012579						comp70304_c0	642.273	10.8263	5.8906	4.4857e-92											comp81916_c0	826.1	2180.34	-1.4002	5.2447e-05	comp72793_c0	153.062	413.845	-1.435	0.0044573	comp70582_c0	324.141	2.56461	6.9817	2.1459e-49	comp47976_c0	389.192	0.277667	10.453	2.5261e-72
comp75611_c0	856.43	387.772	1.1431	0.012596						comp81126_c1	1231.69	63.0265	4.2885	4.9799e-92											comp81969_c0	284.797	796.427	-1.4836	5.2447e-05	comp83110_c0	59.1053	252.976	-2.0976	0.004483	comp75014_c0	416.008	7.85337	5.7272	2.3505e-49	comp51252_c0	379.426	0		2.6817e-72
comp77987_c0	3.97307	28.7536	-2.8554	0.012666						comp80096_c0	607.482	8.77072	6.114	5.4045e-92											comp50524_c0	9586.58	3685.8	1.379	5.2665e-05	comp71809_c0	30.54	113.266	-1.8909	0.0045333	comp51358_c0	370.989	5.03892	6.2021	2.3707e-49	comp72249_c0	379.003	0		2.6904e-72
comp77786_c1	1905.89	884.633	1.1073	0.012728						comp51805_c0	544.715	5.10364	6.7378	6.374e-92											comp82689_c0	103.495	20.921	2.3065	5.2766e-05	comp87517_c2	2196.03	5959.71	-1.4403	0.0046111	comp73162_c0	434.719	8.69319	5.6441	3.583e-49	comp65097_c0	378.157	0		2.7109e-72
comp79976_c0	156.497	59.5304	1.3944	0.012803						comp70434_c0	554.338	5.5881	6.6323	7.1991e-92											comp76253_c0	1561.19	577.962	1.4336	5.3015e-05	comp67437_c0	3.07931	59.572	-4.274	0.004619	comp70735_c0	462.924	10.8936	5.4092	4.0915e-49	comp52468_c1	378.831	0		3.5403e-72
comp82043_c0	250.905	588.726	-1.2305	0.012803						comp51295_c0	562.386	6.1062	6.5251	7.6419e-92											comp94249_c0	237.891	669.437	-1.4926	5.3045e-05	comp81889_c1	9.59497	52.1624	-2.4427	0.0047815	comp62513_c0	440.198	9.89424	5.4754	4.1874e-49	comp66671_c0	376.716	0		3.6151e-72
comp86776_c1	26837	81280.3	-1.5987	0.012803						comp47887_c0	417.441	0		9.2673e-92											comp83046_c0	573.831	1523.84	-1.409	5.4023e-05	comp76733_c0	168.16	903.196	-2.4252	0.0048665	comp13428_c0	725.442	11.3481	5.9983	4.2676e-49	comp72763_c0	380.947	0		3.9742e-72
comp84701_c0	11117.4	5223.56	1.0897	0.012832						comp75417_c0	489.607	2.43911	7.6491	9.6273e-92											comp90421_c1	1003.24	2636.11	-1.3937	5.404e-05	comp84295_c0	55.5483	164.751	-1.5685	0.0048665	comp81105_c0	381.509	5.96905	5.9981	4.9959e-49	comp83047_c0	2321.86	120.817	4.2644	4.1058e-72
comp82119_c0	182.292	71.4656	1.3509	0.012837						comp70471_c1	415.416	0		1.0179e-91											comp87859_c0	4031.61	10449.7	-1.374	5.4798e-05	comp62634_c0	18.7625	0		0.0049125	comp78066_c0	421.284	8.75943	5.5878	5.1645e-49	comp95945_c0	379.718	0		4.5991e-72
comp82709_c1	122.725	43.9418	1.4818	0.012837						comp76175_c0	485.812	2.4223	7.6479	1.5253e-91											comp90719_c0	10659.9	2262.7	2.2361	5.6558e-05	comp81875_c2	0	18.4856		0.0049125	comp64972_c0	468.465	11.7786	5.3137	6.0773e-49	comp61664_c0	377.602	0		4.696e-72
comp89696_c0	578.287	257.116	1.1694	0.012892						comp82414_c0	1029.3	44.8123	4.5216	1.6981e-91											comp76045_c0	123.017	25.0235	2.2975	5.7517e-05	comp79918_c0	978.863	413.796	1.2422	0.0049377	comp64757_c0	328.49	2.81445	6.8669	7.0134e-49	comp79000_c0	373.159	0		4.9182e-72
comp52397_c0	723.749	327.486	1.1441	0.012934						comp68830_c0	449.019	0.968918	8.8562	1.9391e-91											comp85801_c0	38.7814	150.348	-1.9549	5.8002e-05	comp84236_c0	1569.86	3297.94	-1.0709	0.0049525	comp78015_c0	317.785	2.384	7.0585	8.2629e-49	comp48693_c0	388.254	0.277667	10.449	5.6676e-72
comp81458_c0	38.2424	7.42406	2.3649	0.012934						comp81876_c0	460.287	1.4702	8.2904	2.2084e-91											comp80720_c0	210.634	595.305	-1.4989	5.8658e-05	comp70368_c0	328.772	734.251	-1.1592	0.0049724	comp93833_c0	343.921	3.94926	6.4443	8.4137e-49	comp71016_c0	376.584	0		6.2317e-72
comp76316_c0	17.8921	64.0982	-1.841	0.012936						comp80470_c0	3022.04	293.184	3.3656	2.6491e-91											comp78727_c0	1834.71	39467.9	-4.4271	5.8823e-05	comp50186_c0	638.607	2.10147	8.2474	0.0050344	comp76110_c0	399.435	7.05871	5.8224	9.0071e-49	comp37486_c0	375.103	0		6.3239e-72
comp92331_c0	31.3011	4.9966	2.6472	0.013042						comp59333_c0	471.843	1.95466	7.9152	3.1714e-91											comp79440_c0	588.9	1572.77	-1.4172	5.9269e-05	comp83233_c0	1109.86	2362.22	-1.0898	0.0050344	comp70066_c0	380.131	5.92389	6.0038	9.9984e-49	comp67854_c0	389.352	0.266261	10.514	7.3462e-72
comp82087_c0	414.857	181.302	1.1942	0.013111						comp92616_c0	424.876	0.24223	10.776	3.9546e-91											comp85854_c0	29.8093	125.017	-2.0683	5.9449e-05	comp90561_c0	900.081	1947.23	-1.1133	0.0050344	comp75990_c0	408.034	8.16944	5.6423	1.0296e-48	comp38870_c0	375.99	0		8.2356e-72
comp89573_c0	440.108	192.784	1.1909	0.013134						comp74009_c0	647.496	5.10364	6.9872	5.7452e-91											comp52397_c0	124.999	376.219	-1.5897	6.0699e-05	comp83784_c0	1687.64	778.85	1.1156	0.0050536	comp36030_c0	433.755	9.55409	5.5046	1.0327e-48	comp68106_c0	373.663	0		8.4359e-72
comp88445_c1	3476.06	7362.38	-1.0827	0.013199						comp73860_c0	1063.43	4.39377	7.9191	7.3799e-91											comp87450_c0	408.334	1090.73	-1.4175	6.0867e-05	comp75871_c0	52.5729	9.52768	2.4641	0.0050539	comp65452_c0	314.246	2.56461	6.937	1.1032e-48	comp73600_c0	373.028	0		8.4854e-72
comp77317_c1	1516.3	3238.82	-1.0949	0.013318						comp58287_c0	458.611	1.4702	8.2851	9.6837e-91											comp89826_c0	30.7703	135.464	-2.1383	6.1019e-05	comp90234_c0	789.063	1703.29	-1.1101	0.0050539	comp75477_c0	439.302	9.66847	5.5058	1.2088e-48	comp65404_c0	370.912	0		8.6767e-72
comp84729_c0	181.825	71.4939	1.3467	0.013318						comp21847_c0	1127.77	12.1115	6.541	1.245e-90											comp72773_c0	0.401238	26.4153	-6.0408	6.1695e-05	comp85121_c0	1194.43	2571.51	-1.1063	0.0051011	comp36202_c0	321.201	2.8596	6.8115	1.2375e-48	comp62744_c0	383.508	0.277667	10.432	1.3201e-71
comp68734_c0	80.9847	202.972	-1.3256	0.013431						comp80700_c1	477.252	2.43911	7.6123	2.2555e-90											comp85750_c0	637.877	1685.8	-1.4021	6.182e-05	comp81129_c1	893.273	1938.64	-1.1179	0.0051227	comp68642_c0	377.222	6.0142	5.9709	1.24e-48	comp84596_c1	382.874	0.266261	10.49	1.3259e-71
comp71360_c0	14.4039	55.3631	-1.9425	0.01359						comp79249_c1	441.134	0.968918	8.8306	3.2607e-90											comp85565_c0	302.056	2420.23	-3.0023	6.1834e-05	comp83573_c4	13.9483	66.3917	-2.2509	0.005134	comp68405_c0	352.618	4.28941	6.3612	1.2953e-48	comp93221_c0	469.472	2.69683	7.4436	1.6402e-71
comp80916_c0	72.0464	21.3862	1.7522	0.01359						comp73418_c0	517.545	4.15154	6.9619	3.5234e-90											comp92073_c0	703.573	1865.45	-1.4067	6.2006e-05	comp84608_c0	1289.92	2748.25	-1.0912	0.0051394	comp75491_c0	337.657	3.65427	6.5298	1.4084e-48	comp52444_c0	608.725	0.266261	11.159	1.8817e-71
comp88214_c0	951.349	2041.45	-1.1015	0.01359						comp74279_c0	1701.93	125	3.7672	3.8496e-90											comp86366_c0	8.69226	61.0246	-2.8116	6.2359e-05	comp91161_c0	9468.59	19933.2	-1.074	0.0051394	comp67736_c0	1059.49	65.5211	4.0153	1.4679e-48	comp47948_c0	373.571	0		1.92e-71
comp95708_c0	1.48973	23.2715	-3.9654	0.013698						comp21705_c0	646.549	0.484459	10.382	4.9557e-90											comp75395_c0	60.5325	210.903	-1.8008	6.479e-05	comp21481_c0	258.374	713.569	-1.4656	0.0051395	comp67358_c0	278.072	0.83982	8.3712	1.4838e-48	comp83813_c0	406.956	0.821595	8.9522	2.0793e-71
comp86703_c1	1427.13	3035.92	-1.089	0.013857						comp66952_c0	472.13	2.18007	7.7587	6.5436e-90											comp87478_c0	1669.87	574.172	1.5402	6.5996e-05	comp87893_c0	119.845	31.8964	1.9097	0.0051395	comp71751_c0	302.947	1.97463	7.2613	1.5595e-48	comp58310_c0	385.704	0.277667	10.44	2.2194e-71
comp68759_c1	17.8893	1.02766	4.1217	0.014013						comp75694_c0	934.273	1.97147	8.8884	6.5861e-90											comp90749_c1	73.8576	2985.45	-5.3371	6.5996e-05	comp22374_c0	22.0161	0.516483	5.4137	0.0051414	comp13437_c0	349.289	4.1991	6.3782	1.6584e-48	comp74530_c0	384.011	0.277667	10.434	2.2491e-71
comp70442_c0	3473.56	1633.89	1.0881	0.014013						comp64416_c0	43.8706	1217.8	-4.7949	7.3666e-90											comp87840_c0	1523.88	574.982	1.4062	6.6333e-05	comp86954_c3	1174.43	499.317	1.2339	0.0051622	comp64647_c0	389.391	6.80887	5.8377	1.6856e-48	comp64111_c0	371.072	0		2.593e-71
comp78317_c1	19.8653	1.48481	3.7419	0.014043						comp93963_c0	469.367	0		8.9994e-90											comp87748_c0	4662.8	11962	-1.3592	6.6723e-05	comp50678_c0	230.697	541.803	-1.2318	0.0051753	comp71157_c0	284.126	1.13481	7.9679	1.7024e-48	comp70838_c0	368.534	0		2.6665e-71
comp80285_c0	131.652	48.5379	1.4395	0.014043						comp77082_c0	459.286	1.69561	8.0814	1.2035e-89											comp62431_c0	1.72632	33.8938	-4.2953	6.6895e-05	comp76269_c1	82.553	20.9081	1.9813	0.0051753	comp36881_c0	2822.03	92.9883	4.9235	1.7189e-48	comp91495_c0	366.841	0		2.7166e-71
comp82610_c1	1099.66	2345.38	-1.0928	0.014058						comp86535_c0	1688.97	125.326	3.7524	1.4741e-89											comp82512_c0	22.4186	194.157	-3.1145	6.7256e-05	comp22824_c0	44.4262	6.85642	2.6959	0.0052211	comp51713_c0	371.082	5.42422	6.0962	1.7334e-48	comp73271_c0	368.785	0		3.5006e-71
comp87123_c0	52.6617	140.734	-1.4181	0.014058						comp80700_c0	497.756	3.66708	7.0847	2.3193e-89											comp63591_c0	1543.41	3994.84	-1.372	6.8169e-05	comp84396_c0	2323.76	1086.8	1.0964	0.0052834	comp47864_c0	324.407	3.1546	6.6842	1.7452e-48	comp25425_c0	371.153	0		4.491e-71
comp73410_c0	94.8617	21.2729	2.1568	0.014098						comp78066_c0	452.403	1.71243	8.0454	4.4569e-89											comp83233_c0	483.665	1927.3	-1.9945	6.8227e-05	comp84976_c0	316.47	723.136	-1.1922	0.0053086	comp66952_c0	439.661	9.91831	5.4702	1.9765e-48	comp79041_c0	366.287	0		4.7473e-71
comp85668_c1	29.3138	91.3707	-1.6402	0.014098						comp66342_c0	513.486	0		6.6466e-89											comp81856_c0	55.0365	6.14829	3.1621	6.8876e-05	comp78656_c0	212.229	528.071	-1.3151	0.0053225	comp75713_c0	910.875	28.0512	5.0211	2.111e-48	comp66424_c0	364.634	0		6.3859e-71
comp67243_c0	388.423	169.626	1.1953	0.014122						comp81377_c0	3342.54	50.0808	6.0605	6.834e-89											comp87755_c0	185.407	47.694	1.9588	6.9016e-05	comp84424_c0	36.122	4.18517	3.1095	0.0054365	comp67872_c0	288.53	1.47496	7.6119	2.2633e-48	comp64973_c0	387.711	0.543928	9.4773	7.7242e-71
comp91788_c0	13835	34322.3	-1.3108	0.014122						comp89908_c0	2636.17	250.037	3.3982	6.8906e-89											comp67050_c0	19.7313	95.5835	-2.2763	6.972e-05	comp90573_c0	19143.2	9228.57	1.0527	0.0054365	comp79000_c0	374.164	6.0142	5.9592	2.4475e-48	comp79554_c0	365.732	0		8.3047e-71
comp68744_c0	31.3067	94.1628	-1.5887	0.014219						comp80431_c0	524.142	4.9455	6.7277	1.0387e-88											comp84230_c0	156.791	629.97	-2.0064	7.0424e-05	comp90679_c0	2845.85	1328.2	1.0994	0.0054653	comp68795_c0	326.779	3.19975	6.6742	2.8435e-48	comp69131_c0	367.888	0		1.0679e-70
comp74246_c0	60.1146	16.503	1.865	0.01423						comp75794_c0	462.926	2.18007	7.7303	1.4666e-88											comp89351_c2	205.482	579.784	-1.4965	7.1276e-05	comp78376_c1	2192.28	831.176	1.3992	0.0055083	comp71245_c0	325.939	3.19975	6.6705	2.8586e-48	comp48156_c0	367.465	0		1.0721e-70
comp25797_c0	8.44785	41.1743	-2.2851	0.014256						comp59071_c0	461.801	2.18007	7.7268	1.5206e-88											comp79890_c0	229.222	633.112	-1.4657	7.1282e-05	comp91517_c1	30.0422	104.752	-1.8019	0.0055252	comp72183_c0	339.455	3.94926	6.4255	2.8868e-48	comp73829_c0	365.812	0		1.4432e-70
comp87924_c0	357.23	786.361	-1.1383	0.014282						comp76090_c0	579.901	1.93784	8.2252	1.5695e-88											comp47849_c0	174.264	502.729	-1.5285	7.2284e-05	comp80812_c0	37.6909	209.86	-2.4771	0.0055509	comp48693_c0	389.274	6.89917	5.8182	3.3466e-48	comp79877_c0	363.485	0		1.4831e-70
comp73922_c0	2.97665	27.2688	-3.1955	0.014304						comp81174_c0	1495.89	101.171	3.8861	1.5941e-88											comp55560_c0	341.456	912.35	-1.4179	7.2284e-05	comp81343_c0	1279.24	2724.26	-1.0906	0.0055713	comp73914_c0	438.073	9.91831	5.4649	3.6778e-48	comp75990_c0	406.927	0.81019	8.9723	1.6538e-70
comp85850_c1	7032.96	14793.5	-1.0728	0.014339						comp71469_c0	499.067	3.65026	7.0951	1.7545e-88											comp82950_c0	1744.59	18273.7	-3.3888	7.2717e-05	comp84231_c0	1053.16	8492.63	-3.0115	0.0055936	comp38317_c0	256.699	0.294991	9.7652	3.7444e-48	comp75336_c0	2247.03	120.759	4.2178	1.6776e-70
comp58171_c0	3029.33	900.679	1.7499	0.014341						comp58558_c0	668.341	5.84715	6.8367	2.1803e-88											comp79946_c0	362.587	976.057	-1.4286	7.2871e-05	comp90934_c0	683.255	1450.65	-1.0862	0.0056061	comp66010_c0	336.73	3.60912	6.5438	3.7898e-48	comp74364_c0	468.495	0		1.9808e-70
comp32347_c0	469.925	207.522	1.1792	0.014354						comp65613_c0	473.449	2.66453	7.4732	3.5572e-88											comp84078_c0	7.8291	168.653	-4.4291	7.3208e-05	comp80797_c1	981.869	2106.83	-1.1015	0.0056413	comp76515_c0	376.172	6.12858	5.9397	3.9814e-48	comp58811_c1	375.658	0.266261	10.462	2.1266e-70
comp81049_c0	88.4039	20.4436	2.1125	0.014438						comp67392_c0	921.631	37.6463	4.6136	3.5756e-88											comp88944_c2	241.03	871.095	-1.8536	7.5156e-05	comp88036_c0	4246.21	8968.99	-1.0788	0.0056413	comp70928_c0	451.62	11.0983	5.3467	4.2616e-48	comp77276_c0	360.392	0		2.6793e-70
comp83404_c0	15.3948	57.3334	-1.8969	0.014603						comp59272_c1	431.154	0.968918	8.7976	3.6649e-88											comp90079_c0	109.719	24.0007	2.1927	7.5631e-05	comp74955_c0	749.748	2046.84	-1.4489	0.0056544	comp81265_c0	397.903	7.64869	5.7011	4.7787e-48	comp51256_c0	872.906	0.277667	11.618	2.902e-70
comp86232_c0	489.95	168.473	1.5401	0.014777						comp70253_c0	430.029	0.985737	8.769	3.8324e-88											comp49263_c0	77.5901	253.388	-1.7074	7.5889e-05	comp84772_c1	892.279	1904.23	-1.0936	0.0056544	comp87179_c2	812.349	6.0142	7.0776	5.0969e-48	comp67163_c0	363.817	0		3.3865e-70
comp82770_c0	6512.65	3078.28	1.0811	0.014851						comp71883_c0	485.556	3.39121	7.1617	4.102e-88											comp83863_c0	429.839	1138.23	-1.4049	7.5889e-05	comp82244_c0	1951.17	4103.55	-1.0725	0.0056561	comp70253_c0	400.454	7.60353	5.7188	6.1556e-48	comp76954_c0	363.605	0		3.3918e-70
comp90704_c1	683.776	251.424	1.4434	0.014909						comp38381_c0	496.723	3.89249	6.9956	4.2273e-88											comp87451_c6	1152.31	4539.38	-1.978	7.6056e-05	comp68763_c0	4.02975	34.1222	-3.0819	0.0056747	comp65100_c0	390.262	6.9684	5.8075	6.4167e-48	comp88220_c0	361.913	0		3.4607e-70
comp90106_c1	1518.57	3208.46	-1.0792	0.014927						comp65110_c0	525.857	5.60492	6.5518	4.5161e-88											comp90391_c0	371.363	1210.34	-1.7045	7.6056e-05	comp80501_c0	255.913	585.988	-1.1952	0.0057177	comp52467_c0	390.836	6.89917	5.824	6.7507e-48	comp88299_c0	5624.29	376.615	3.9005	3.4833e-70
comp85683_c1	4626.57	2201.33	1.0716	0.014979						comp88102_c0	749.687	21.9721	5.0925	5.6514e-88											comp94841_c0	0	22.5586		7.6056e-05	comp80962_c0	694.023	307.03	1.1766	0.0057278	comp51295_c0	523.708	16.9981	4.9453	7.9251e-48	comp66939_c0	360.009	0		3.5379e-70
comp87844_c0	542.99	243.692	1.1559	0.014986						comp74060_c0	468.079	2.66453	7.4567	5.9016e-88											comp81528_c0	1268.54	3730.49	-1.5562	7.7404e-05	comp83544_c0	1040.25	2205.97	-1.0845	0.0057871	comp90358_c1	483.809	13.7321	5.1388	7.9589e-48	comp78726_c0	399.632	0		3.7269e-70
comp84129_c0	230.001	94.4537	1.284	0.015045						comp88776_c0	876.829	33.6597	4.7032	7.233e-88											comp91667_c2	1473.47	3764.17	-1.3531	7.7404e-05	comp80114_c0	129.839	41.424	1.6482	0.0058073	comp73316_c0	386.667	6.62826	5.8663	8.2167e-48	comp52621_c0	540.434	0.277667	10.927	4.1395e-70
comp84762_c0	806.254	368.587	1.1292	0.015045						comp75509_c0	491.314	3.63344	7.0792	8.3721e-88											comp44697_c0	594.547	213.748	1.4759	7.7605e-05	comp76402_c0	1146.97	531.067	1.1109	0.0058101	comp76820_c0	310.292	2.51946	6.9444	8.9407e-48	comp78432_c0	359.203	0		4.7134e-70
comp89306_c0	7238.46	3451.74	1.0684	0.015045						comp85411_c0	854.424	31.6141	4.7563	9.3608e-88											comp80824_c0	293.059	793.101	-1.4363	7.9e-05	comp78804_c0	732.501	2034.99	-1.4741	0.0058261	comp75666_c0	309.872	2.51946	6.9424	8.9748e-48	comp69207_c0	358.568	0		4.7473e-70
comp83045_c0	121.681	30.1213	2.0142	0.015057						comp68452_c0	426.071	1.00256	8.7313	1.3298e-87											comp83651_c0	298.713	1736.61	-2.5394	7.9e-05	comp67533_c0	154.178	373.794	-1.2776	0.0058274	comp15928_c0	345.514	4.10879	6.3939	9.2077e-48	comp92805_c0	537.804	0		5.918e-70
comp88782_c1	110.781	262.885	-1.2467	0.015057						comp72687_c0	426.071	0.968918	8.7805	1.3303e-87											comp78739_c0	631.571	225.161	1.488	8.0898e-05	comp86908_c0	960.232	294.266	1.7063	0.0058579	comp70838_c0	369.519	5.65298	6.0305	9.7584e-48	comp60035_c0	359.243	0		6.2133e-70
comp46593_c0	312.383	58.9599	2.4055	0.015064						comp77528_c0	518.903	5.32905	6.6054	1.5207e-87											comp83941_c0	662.288	237.436	1.4799	8.2758e-05	comp84314_c1	119.252	846.082	-2.8268	0.0058633	comp72782_c0	316.198	2.8596	6.7889	9.8538e-48	comp81249_c1	363.194	0		7.6759e-70
comp81041_c0	162.986	63.5844	1.358	0.015188						comp88605_c3	443.005	1.69561	8.0294	1.5207e-87											comp87850_c0	993.111	371.038	1.4204	8.3084e-05	comp87850_c0	718.478	322.541	1.1555	0.0058687	comp64111_c0	372.039	5.92389	5.9728	9.8674e-48	comp67120_c0	379.186	0		7.8461e-70
comp74959_c0	95.875	32.4354	1.5636	0.015319						comp70012_c0	455.46	2.19688	7.6957	1.5375e-87											comp87757_c0	50.795	183.403	-1.8523	8.4161e-05	comp86252_c0	2.39874	28.9751	-3.5945	0.0059214	comp74552_c0	354.681	5.21953	6.0865	1.0392e-47	comp60689_c0	361.821	0		7.9293e-70
comp80235_c0	172.36	68.0671	1.3404	0.015352						comp64972_c0	503.064	4.39377	6.8391	1.6504e-87											comp91104_c0	376.624	1088.68	-1.5314	8.4216e-05	comp77700_c0	31.0093	2.63572	3.5564	0.006087	comp65671_c0	291.649	1.67964	7.4399	1.337e-47	comp89220_c0	629.588	0		8.1355e-70
comp82784_c0	1870.65	3947.03	-1.0772	0.015352						comp69432_c0	468.397	2.66453	7.4577	1.6589e-87											comp73568_c0	1307.22	5466.38	-2.0641	8.4825e-05	comp38338_c0	21.5887	0.534251	5.3366	0.0061214	comp21987_c0	354.477	4.78908	6.2098	1.5402e-47	comp71974_c0	357.59	0		8.3583e-70
comp87086_c0	1854.19	876.175	1.0815	0.015352						comp68106_c0	402.316	0.259048	10.601	1.7065e-87											comp62219_c0	9.55541	62.8355	-2.7172	8.496e-05	comp11607_c0	180.146	65.6442	1.4564	0.0061231	comp51252_c0	380.403	6.33326	5.9084	1.6288e-47	comp76347_c0	374.166	0.266261	10.457	8.3767e-70
comp91482_c1	1112.66	514.584	1.1125	0.015352						comp81704_c1	2040.05	8.51167	7.9049	1.7352e-87											comp90714_c1	1261.29	358.781	1.8137	8.543e-05	comp90393_c0	567.292	249.826	1.1832	0.0061231	comp64684_c0	313.529	2.8596	6.7766	1.6905e-47	comp65361_c0	362.285	0		1.0389e-69
comp82244_c0	3876.47	1843.37	1.0724	0.015421						comp72356_c2	526.718	5.60492	6.5542	3.2826e-87											comp83522_c1	1212.09	3107.75	-1.3584	8.6732e-05	comp74491_c0	911.992	414.401	1.138	0.0061316	comp40154_c0	369.247	4.53925	6.346	1.7075e-47	comp67534_c0	357.036	0		1.4712e-69
comp77745_c0	86.4672	211.204	-1.2884	0.015434						comp69220_c0	409.075	0.484459	9.7218	3.6552e-87											comp90665_c0	297.149	851.174	-1.5183	8.6762e-05	comp70748_c0	58.2671	0		0.0061642	comp58552_c0	292.73	1.67964	7.4453	1.7093e-47	comp50332_c0	359.403	0		1.8865e-69
comp75078_c0	96.8462	19.8164	2.289	0.015439						comp75709_c0	491.99	3.87567	6.988	5.1897e-87											comp90820_c0	2541.83	6458.37	-1.3453	8.7507e-05	comp76467_c0	82.2294	20.9969	1.9695	0.0061642	comp72231_c0	274.922	1.13481	7.9204	1.8071e-47	comp66055_c0	357.71	0		1.9271e-69
comp80642_c0	17.8795	68.4997	-1.9378	0.01546						comp47948_c0	402.184	0.24223	10.697	5.1987e-87											comp60684_c0	107.797	22.9052	2.2346	8.7904e-05	comp87796_c1	2336.03	4920.52	-1.0748	0.0062373	comp70251_c0	295.245	1.97463	7.2242	1.8408e-47	comp62761_c0	356.653	0		1.9524e-69
comp80814_c0	2505.94	5259.27	-1.0695	0.015768						comp19762_c0	416.735	0.726689	9.1636	5.2752e-87											comp21718_c0	19.465	96.0139	-2.3024	8.8525e-05	comp83371_c1	464.611	1023.93	-1.14	0.0062433	comp78726_c0	400.72	8.14836	5.6199	1.8408e-47	comp85648_c0	783.34	20.4144	5.262	2.5922e-69
comp85172_c0	11.4217	47.3685	-2.0522	0.015778						comp71353_c0	487.938	3.89249	6.9699	5.716e-87											comp88552_c0	3093.81	1201.81	1.3642	8.8915e-05	comp90668_c2	879.076	1898.21	-1.1106	0.0062433	comp56277_c0	339.726	4.33456	6.2923	1.9425e-47	comp71806_c0	379.134	0.532523	9.4756	2.7177e-69
comp59714_c0	134.602	47.1985	1.5119	0.015899						comp67820_c0	630.299	12.6396	5.64	6.1456e-87											comp88555_c1	537.467	190.563	1.4959	8.8915e-05	comp91887_c0	3526.15	7407.85	-1.071	0.0063274	comp76347_c0	375.128	6.35435	5.8835	2.0268e-47	comp74035_c0	1373.5	1.08786	10.302	2.7807e-69
comp77787_c0	10.4337	44.8844	-2.105	0.015904						comp70897_c0	454.459	2.18007	7.7036	6.4998e-87											comp84648_c0	45.6124	261.403	-2.5188	8.9568e-05	comp82086_c0	113.965	283.823	-1.3164	0.0063405	comp72763_c0	381.904	6.28811	5.9244	2.0628e-47	comp88776_c0	814.387	22.3467	5.1876	3.2435e-69
comp80912_c0	150.525	58.5273	1.3628	0.016053						comp64215_c0	474.707	3.1658	7.2283	7.0022e-87											comp87638_c0	440.4	152.925	1.526	8.9843e-05	comp76555_c0	368.567	153.729	1.2615	0.0063701	comp68918_c0	336.131	3.90411	6.4279	2.0986e-47	comp71226_c0	357.156	0		3.3865e-69
comp84294_c0	1308.85	611.199	1.0986	0.016085						comp75477_c0	471.742	2.92357	7.3341	8.328e-87											comp87289_c1	381.631	9542.6	-4.6441	9.093e-05	comp61806_c0	50.5061	149.258	-1.5633	0.0063753	comp51096_c0	344.403	4.49409	6.2599	2.2224e-47	comp74972_c0	356.521	0		3.412e-69
comp68386_c0	105.328	37.0032	1.5092	0.016093						comp79362_c0	609.283	11.563	5.7195	9.1765e-87											comp78692_c0	75.2768	12.481	2.5925	9.1245e-05	comp72109_c0	2123.63	942.801	1.1715	0.0063753	comp88220_c0	362.866	5.85467	5.9537	2.3969e-47	comp51713_c0	370.135	0.266261	10.441	3.4357e-69
comp76477_c0	12.9114	51.022	-1.9825	0.016093						comp76256_c0	518.189	5.4636	6.5675	1.143e-86											comp63759_c0	2196.1	842.679	1.3819	9.1926e-05	comp83928_c0	49.1449	428.98	-3.1258	0.0063753	comp66143_c0	306.425	2.65492	6.8507	2.607e-47	comp51793_c0	355.463	0		3.4541e-69
comp77370_c0	501.385	1074.35	-1.0995	0.016093						comp47477_c0	548.541	7.12557	6.2664	1.1758e-86											comp77959_c0	222.708	66.3848	1.7462	9.1926e-05	comp90446_c0	189.284	68.9208	1.4575	0.0063753	comp65612_c0	239.403	0		2.8135e-47	comp79092_c0	822.106	22.6511	5.1817	4.1203e-69
comp83756_c0	1490.34	699.39	1.0915	0.016093						comp78769_c1	871.396	11.1762	6.2848	1.2418e-86											comp91082_c0	1048.99	353.476	1.5693	9.2749e-05	comp60205_c0	91.8446	240.386	-1.3881	0.0064451	comp76917_c1	439.871	11.0742	5.3118	2.8595e-47	comp61762_c0	352.965	0		4.7287e-69
comp84582_c1	22.3543	73.0071	-1.7075	0.016093						comp36365_c0	422.206	1.00256	8.7181	1.3572e-86											comp80228_c0	258.381	704.169	-1.4464	9.2857e-05	comp69515_c0	24.7384	90.5408	-1.8718	0.0064451	comp88663_c1	381.867	7.10386	5.7483	2.9675e-47	comp63048_c0	351.907	0		4.7941e-69
comp86066_c0	15.399	56.6212	-1.8785	0.016093						comp53640_c0	455.041	2.43911	7.5435	2.0089e-86											comp87192_c0	962.392	237.1	2.0211	9.294e-05	comp65299_c0	146.58	50.2398	1.5448	0.0064688	comp56649_c0	350.37	4.92454	6.1527	3.1623e-47	comp74045_c0	2349.73	135.262	4.1187	5.1067e-69
comp87720_c0	1130.83	529.965	1.0934	0.016093						comp79763_c0	447.157	2.18007	7.6803	3.4286e-86											comp79097_c0	368.997	1192.67	-1.6925	9.3756e-05	comp78088_c1	71.327	192.231	-1.4303	0.0065049	comp58208_c0	336.008	4.33456	6.2765	3.1951e-47	comp66906_c0	366.83	0.266261	10.428	6.1623e-69
comp90014_c0	1506.99	632.762	1.2519	0.016093						comp37486_c0	403.86	0.484459	9.7033	4.1883e-86											comp89614_c2	1206.3	3083.76	-1.3541	9.4799e-05	comp85003_c0	392.383	978.371	-1.3181	0.0065208	comp59178_c0	307.988	0.249838	10.268	3.1951e-47	comp52930_c0	355.372	0		8.0094e-69
comp88352_c0	3788.98	1804.53	1.0702	0.016134						comp78915_c0	582.959	4.15154	7.1336	4.6913e-86											comp82572_c3	1150.16	2925.8	-1.347	9.5925e-05	comp90176_c2	2146.77	5152.06	-1.263	0.0065334	comp48955_c0	340.48	3.1546	6.754	3.6707e-47	comp72470_c0	366.447	0.277667	10.366	8.1526e-69
comp84066_c0	843.545	391.463	1.1076	0.016141						comp75014_c0	446.738	2.18007	7.6789	4.9511e-86											comp81465_c0	146.788	426.697	-1.5395	9.6082e-05	comp82729_c0	399.393	169.027	1.2406	0.0065929	comp92671_c0	299.321	2.26962	7.0431	3.8882e-47	comp73500_c0	352.45	0		1.1042e-68
comp79324_c0	1327.86	2786.64	-1.0694	0.016148						comp37867_c0	1056.23	1.45338	9.5053	5.7267e-86											comp84072_c0	113.05	25.2583	2.1621	9.719e-05	comp87815_c1	79.7268	20.3916	1.9671	0.0065953	comp70152_c0	637.491	27.2566	4.5477	4.0488e-47	comp82352_c0	1868.37	96.7512	4.2714	1.1682e-68
comp86575_c3	677.483	268.845	1.3334	0.016148						comp72509_c0	473.519	2.90676	7.3479	6.1932e-86											comp79464_c0	40.9325	2.89528	3.8215	9.8343e-05	comp89360_c0	358.635	1001.22	-1.4812	0.0066106	comp66644_c0	347.936	5.12923	6.0839	4.357e-47	comp13428_c0	723.631	0.81019	9.8028	1.2471e-68
comp88841_c0	725.854	334.053	1.1196	0.016203						comp74265_c1	424.263	0.968918	8.7744	7.3548e-86											comp70032_c0	167.098	41.1153	2.023	9.8806e-05	comp79182_c0	859.683	1846.99	-1.1033	0.0066176	comp60235_c0	343.655	4.5844	6.2281	4.625e-47	comp66838_c0	348.682	0		1.5417e-68
comp85143_c0	907.683	420.714	1.1093	0.016207						comp78778_c0	484.912	4.15154	6.8679	1.449e-85											comp92011_c0	2003.45	8701.14	-2.1187	9.9413e-05	comp79531_c1	83.4079	21.9588	1.9254	0.0066282	comp71226_c0	358.073	5.42422	6.0447	4.6618e-47	comp21987_c0	353.588	0		1.9058e-68
comp80291_c1	397.996	175.739	1.1793	0.016229						comp58023_c0	431.892	1.50383	8.1659	1.6833e-85											comp75068_c0	138.409	34.3634	2.01	0.00010097	comp94249_c0	259.437	585.919	-1.1753	0.0066379	comp66093_c0	312.812	2.7693	6.8196	4.7099e-47	comp69434_c0	350.626	0		1.9856e-68
comp74251_c0	28.8037	2.96962	3.2779	0.016471						comp75561_c0	462.538	2.94039	7.2974	1.7945e-85											comp89869_c0	2816.63	1109.01	1.3447	0.00010356	comp50689_c0	259.066	853.807	-1.7206	0.0066735	comp25241_c0	320.003	3.31413	6.5933	5.0268e-47	comp93326_c0	350.415	0		1.9896e-68
comp63267_c0	352.741	152.879	1.2062	0.016487						comp83560_c0	16860.6	2451.95	2.7817	2.0036e-85											comp79864_c0	307.777	827.051	-1.4261	0.00010392	comp62857_c1	42.1565	0		0.0066735	comp50147_c0	264.791	0.749514	8.4647	5.4782e-47	comp68405_c0	351.724	0		2.5897e-68
comp80353_c0	211.692	471.262	-1.1546	0.016487						comp75112_c0	579.994	9.93141	5.8679	2.1041e-85											comp83718_c1	644.446	1831.85	-1.5072	0.00010392	comp79077_c0	453.745	1005.03	-1.1473	0.0067257	comp92932_c0	235.894	0		5.6666e-47	comp71786_c0	350.878	0		2.6186e-68
comp84639_c0	3460.78	1640.88	1.0766	0.016487						comp68321_c0	470.555	3.40803	7.1093	2.1831e-85											comp90406_c0	702.436	1817.83	-1.3718	0.00010392	comp88398_c0	1330.32	3914.67	-1.5571	0.0067257	comp52468_c1	379.804	6.89917	5.7827	6.2169e-47	comp71685_c0	350.032	0		2.6481e-68
comp94872_c0	4.96388	32.237	-2.6992	0.016487						comp71723_c0	477.446	3.87567	6.9447	2.3094e-85											comp80972_c0	1815.99	4554.28	-1.3265	0.00010452	comp71714_c0	51.1497	1.03297	5.6299	0.0067463	comp50148_c0	292.669	1.88433	7.2791	7.1536e-47	comp75902_c0	348.762	0		2.6946e-68
comp89562_c0	979.872	456.827	1.1009	0.016633						comp84934_c0	529.139	7.05153	6.2296	2.6484e-85											comp84582_c3	44.3244	157.67	-1.8307	0.00010463	comp89826_c0	16.6085	70.0071	-2.0756	0.0067463	comp68443_c0	318.594	3.35928	6.5674	8.4469e-47	comp66549_c0	348.551	0		2.7003e-68
comp70151_c0	310.966	679.846	-1.1285	0.016707						comp75201_c0	417.93	1.21115	8.4307	2.6531e-85											comp77883_c0	305.757	823.261	-1.429	0.00010575	comp90601_c0	1540.16	3262.21	-1.0828	0.0069008	comp41709_c0	317.365	3.35928	6.5618	1.1016e-46	comp64769_c0	363.474	0.266261	10.415	3.351e-68
comp67927_c0	10.934	45.7137	-2.0638	0.016724						comp51252_c0	408.493	0.726689	9.1348	2.91e-85											comp51902_c0	371.455	1345.4	-1.8568	0.00010633	comp88508_c0	1620.33	3433.65	-1.0835	0.0069088	comp40001_c0	277.411	1.4298	7.6001	1.213e-46	comp87674_c1	2387.63	138.295	4.1098	3.3571e-68
comp87462_c1	775.012	1644.53	-1.0854	0.016743						comp89857_c1	846.966	7.52594	6.8143	2.9554e-85											comp67885_c1	12.3641	71.5828	-2.5335	0.00010904	comp86345_c3	8.12992	69.6327	-3.0985	0.0069543	comp88481_c0	1095.33	14.8669	6.2031	1.2536e-46	comp45467_c0	351.341	0		3.4334e-68
comp89539_c0	110.29	39.6857	1.4746	0.016765						comp61852_c0	464.664	3.14898	7.2052	3.0201e-85											comp85255_c0	309.709	829.907	-1.422	0.00010904	comp89431_c3	2973.73	6192.22	-1.0582	0.006992	comp75028_c0	322.881	3.69943	6.4476	1.3455e-46	comp92967_c0	348.802	0		3.5585e-68
comp82590_c0	377.086	166.033	1.1834	0.01689						comp75311_c0	440.102	1.93784	7.8272	3.1538e-85											comp87607_c0	4747.59	1891.02	1.328	0.00011009	comp77414_c0	10115.3	2878.52	1.8131	0.0070262	comp72238_c0	343.624	4.87939	6.138	1.3686e-46	comp13437_c0	348.379	0		3.5771e-68
comp77800_c0	5906.07	2090.18	1.4986	0.016928						comp52468_c0	510.467	5.57128	6.5177	3.3669e-85											comp90194_c1	176.587	501.421	-1.5056	0.00011085	comp74832_c0	1568.34	3284.62	-1.0665	0.0070374	comp59949_c0	292.755	2.26962	7.0111	1.5924e-46	comp51358_c0	370.015	0.532523	9.4405	4.4461e-68
comp84014_c0	599.226	1276.73	-1.0913	0.016928						comp67163_c0	391.692	0.24223	10.659	3.4566e-85											comp91377_c1	367.308	124.576	1.56	0.00011183	comp74908_c0	191.048	439.67	-1.2025	0.0070727	comp49872_c0	301.391	2.60977	6.8516	1.7127e-46	comp56649_c0	349.477	0		4.6664e-68
comp72556_c0	28.3118	85.7149	-1.5981	0.016941						comp75528_c0	466.046	3.14898	7.2094	4.1038e-85											comp85682_c0	122.778	362.928	-1.5636	0.00011192	comp88393_c0	712.129	1519.46	-1.0934	0.0070966	comp62856_c0	516.573	17.0252	4.9232	1.7635e-46	comp57488_c0	347.15	0		4.8243e-68
comp83869_c0	447.568	199.839	1.1633	0.016941						comp87738_c0	512.167	2.97403	7.4281	5.0335e-85											comp88057_c1	1337.08	3391.31	-1.3428	0.00011223	comp85779_c0	3338.21	6839.99	-1.0349	0.0071172	comp50153_c0	412.895	9.01226	5.5177	1.7888e-46	comp70468_c0	344.823	0		4.9907e-68
comp76724_c0	19.8709	66.6711	-1.7464	0.017033						comp90679_c0	4283.43	508.979	3.0731	5.3722e-85											comp90447_c0	386.884	124.296	1.6381	0.00011459	comp89491_c0	641.134	1372.95	-1.0986	0.0071172	comp51256_c0	875.294	12.1187	6.1745	1.9184e-46	comp64644_c0	907.732	1.35412	9.3888	5.1163e-68
comp69410_c0	89.4382	30.0079	1.5755	0.017089						comp81161_c0	412.358	1.01937	8.6601	5.397e-85											comp75556_c0	14.1882	296.124	-4.3834	0.00011572	comp68588_c0	34.3585	0		0.0071601	comp66424_c0	365.621	6.51388	5.8107	1.9373e-46	comp72416_c0	357.842	0.277667	10.332	6.2021e-68
comp86304_c0	1478.65	697.699	1.0836	0.017089						comp98693_c0	468.428	3.40803	7.1027	9.2526e-85											comp82624_c0	344.397	921.679	-1.4202	0.00011572	comp87584_c0	414.428	911.947	-1.1378	0.0071601	comp74463_c0	321.683	3.56397	6.496	2.2448e-46	comp94346_c0	360.421	0.266261	10.403	7.9488e-68
comp63028_c0	0	12.449		0.017097						comp78089_c0	455.422	2.7318	7.3812	9.5721e-85											comp76180_c2	1.66563	48.6777	-4.8691	0.00011771	comp80932_c0	187.927	486.594	-1.3725	0.0072658	comp58618_c0	509.735	13.5034	5.2384	2.3088e-46	comp93833_c0	342.999	0		9.0287e-68
comp73812_c0	17.3862	0.970984	4.1624	0.017104						comp59299_c0	412.195	0.968918	8.7327	1.1304e-84											comp84246_c0	1354.79	421.175	1.6856	0.00011823	comp58792_c0	25.1038	0		0.0072777	comp79554_c0	366.702	6.55903	5.805	2.4685e-46	comp62880_c0	347.482	0		1.1203e-67
comp78849_c0	67.0629	19.9864	1.7465	0.017104						comp50273_c0	496.817	4.87823	6.6702	1.1615e-84											comp87561_c0	461.883	162.768	1.5047	0.00011823	comp28493_c0	20.6299	0.516483	5.3199	0.0072844	comp75095_c1	496.516	5.58375	6.4745	2.4923e-46	comp73461_c0	346.635	0		1.1335e-67
comp83279_c1	684.517	313.454	1.1268	0.017104						comp76309_c0	478.952	3.90931	6.9368	1.2371e-84											comp90812_c0	345.924	115.878	1.5778	0.00011823	comp21696_c0	311.515	103.24	1.5933	0.0073178	comp21525_c0	287.362	1.92948	7.2185	2.9537e-46	comp74552_c0	353.731	0.266261	10.376	1.5062e-67
comp90200_c1	475.409	1016.5	-1.0964	0.017104						comp76233_c0	668.372	0.501278	10.381	1.4476e-84											comp78991_c0	8.38885	1101.67	-7.037	0.0001191	comp68467_c0	21.0741	0.534251	5.3018	0.0073613	comp67120_c0	380.218	7.64869	5.6355	3.0373e-46	comp93618_c0	343.502	0		1.5779e-67
comp58594_c0	1698	805.558	1.0758	0.017119						comp65433_c0	422.369	1.45338	8.183	1.4697e-84											comp91788_c0	7943.1	39486.3	-2.3136	0.00012051	comp86225_c0	959.602	2012.4	-1.0684	0.0073613	comp67540_c1	272.463	1.38465	7.6204	3.0373e-46	comp69498_c0	341.81	0		1.6183e-67
comp82052_c0	91.8823	21.2445	2.1127	0.017119						comp89069_c0	494.372	4.86141	6.6681	1.7164e-84											comp84761_c0	178.006	494.356	-1.4736	0.00012155	comp77228_c0	270.368	762.668	-1.4961	0.0073806	comp68162_c0	328.305	4.15395	6.3044	3.0497e-46	comp72360_c0	341.638	0		2.1566e-67
comp83560_c0	9411.39	4521.13	1.0577	0.017141						comp38413_c0	461.219	3.14898	7.1944	1.9054e-84											comp84292_c1	244.823	666.061	-1.4439	0.00012159	comp88421_c0	229.802	72.3395	1.6675	0.0073806	comp31477_c0	262.246	0.884973	8.2111	3.0824e-46	comp93016_c0	950.603	1.62038	9.1964	2.464e-67
comp88609_c0	121.183	281.986	-1.2184	0.017141						comp73417_c0	1548.57	5.10364	8.2452	3.1552e-84											comp78570_c0	59.4836	2.29163	4.698	0.0001227	comp88274_c0	531.966	1145.65	-1.1068	0.0073824	comp74490_c0	308.643	3.19975	6.5918	3.2046e-46	comp15928_c0	344.64	0		2.7334e-67
comp81998_c0	535.962	242.442	1.1445	0.017178						comp79132_c1	1131.78	64.6716	4.1293	4.0967e-84											comp82897_c0	57558.8	142431	-1.3072	0.0001227	comp17878_c0	17.5589	0		0.0074339	comp76558_c0	307.173	3.10944	6.6263	3.2499e-46	comp75358_c0	603.67	0		3.407e-67
comp82499_c0	512.164	231.247	1.1472	0.017178						comp72249_c0	408.043	0.985737	8.6933	5.8275e-84											comp87095_c1	121.28	352.275	-1.5384	0.00012628	comp89820_c0	240.944	95.3858	1.3369	0.0074341	comp51369_c0	324.92	3.7235	6.4473	3.413e-46	comp66297_c0	338.545	0		3.997e-67
comp88880_c2	850.134	1797.98	-1.0806	0.017178						comp83996_c0	2817.31	64.029	5.4594	5.9549e-84											comp91229_c1	1686.8	4251.84	-1.3338	0.00012776	comp79031_c0	56.5155	11.5048	2.2964	0.0074749	comp73271_c0	369.76	6.85402	5.7535	3.7524e-46	comp74500_c0	488.289	0		4.09e-67
comp89347_c0	138.637	422.127	-1.6064	0.017213						comp77589_c2	462.057	3.40803	7.083	6.3101e-84											comp90845_c0	1017.63	2582.89	-1.3438	0.00013275	comp77876_c0	63.1552	177.734	-1.4927	0.007502	comp73829_c0	366.764	6.64934	5.7855	3.9407e-46	comp48683_c0	341.758	0		5.0456e-67
comp76931_c0	1260.35	591.726	1.0908	0.017322						comp57488_c0	373.765	0		6.7662e-84											comp76045_c1	112.103	26.5382	2.0787	0.00013327	comp87387_c0	415.462	901.829	-1.1181	0.0075328	comp73928_c0	301.718	2.90476	6.6986	4.1834e-46	comp75521_c0	339.008	0		5.2667e-67
comp89632_c0	38.2508	124.607	-1.7038	0.017322						comp64111_c0	399.514	0.726689	9.1027	8.1755e-84											comp85170_c0	8.29102	161.717	-4.2858	0.00013327	comp81705_c1	5280.39	10692	-1.0178	0.0075534	comp67217_c0	292.249	2.26962	7.0086	4.5825e-46	comp14877_c0	338.797	0		5.2795e-67
comp89592_c1	293.061	104.309	1.4903	0.017394						comp74972_c0	383.838	0.24223	10.63	9.9721e-84											comp88762_c2	803.341	2037.51	-1.3427	0.00013394	comp83982_c0	402.655	172.499	1.223	0.0076028	comp78833_c0	389.996	7.98883	5.6093	4.6385e-46	comp92776_c0	339.471	0		6.9483e-67
comp79350_c1	24.3387	2.94129	3.0487	0.017446						comp85736_c0	4314.35	524.189	3.041	1.2152e-83											comp90718_c0	3233.1	1206.85	1.4217	0.00013484	comp86768_c0	616.72	275.203	1.1641	0.0076028	comp59023_c0	232.54	0		4.8779e-46	comp79831_c1	338.202	0		7.0855e-67
comp80622_c0	1.98723	21.0141	-3.4025	0.017446						comp23004_c0	421.438	1.71243	7.9431	1.2719e-83											comp73658_c0	6.84458	52.3387	-2.9348	0.00013496	comp58301_c0	66.4054	0.516483	7.0064	0.0076488	comp68747_c0	411.962	10.0538	5.3567	5.6435e-46	comp38816_c0	363.011	0.555333	9.3524	7.4394e-67
comp82721_c1	256.307	108.614	1.2387	0.017446						comp75952_c0	433.25	2.19688	7.6236	1.6271e-83											comp78153_c0	259.018	59.2528	2.1281	0.00013533	comp83476_c0	2785.11	1342.29	1.053	0.0076677	comp67165_c0	410.523	10.1441	5.3388	6.907e-46	comp38292_c0	361.741	0.543928	9.3773	7.5333e-67
comp83843_c0	813.289	378.338	1.1041	0.017499						comp90430_c3	1091.75	62.5588	4.1253	1.6702e-83											comp74814_c0	868.236	2203.23	-1.3435	0.00013557	comp66164_c0	304.527	107.515	1.502	0.0077129	comp72331_c0	329.503	4.44894	6.2107	7.1573e-46	comp76674_c1	348.682	0.277667	10.294	8.5804e-67
comp66759_c0	161.948	64.1832	1.3353	0.017505						comp82375_c0	1549.36	120.424	3.6855	1.8322e-83											comp84511_c0	2555.76	6724.93	-1.3958	0.00013567	comp70567_c0	191.806	612.472	-1.675	0.0077129	comp67777_c0	263.982	1.08966	7.9204	8.1948e-46	comp51863_c0	341.627	0		8.8984e-67
comp76014_c0	7.94894	45.1149	-2.5048	0.017505						comp73366_c0	436.92	2.43911	7.4849	2.1271e-83											comp80770_c0	699.738	1788.46	-1.3538	0.00013571	comp89451_c1	2650.83	5866.66	-1.1461	0.0077129	comp37486_c0	376.085	7.30854	5.6853	8.2754e-46	comp75491_c0	336.761	0		9.6174e-67
comp91910_c0	687.073	316.841	1.1167	0.017514						comp78197_c0	772.387	2.66453	8.1793	2.3668e-83											comp87186_c0	1042.76	2629.69	-1.3345	0.00013571	comp94235_c0	33.2086	109.33	-1.7191	0.0077129	comp71874_c0	424.224	10.8936	5.2833	8.4884e-46	comp66505_c0	335.069	0		9.8813e-67
comp92087_c0	1201.51	563.717	1.0918	0.017514						comp52132_c0	414.034	1.4702	8.1376	2.5785e-83											comp91355_c0	589.705	214.173	1.4612	0.0001382	comp82652_c0	725.597	327.598	1.1472	0.0077214	comp70413_c0	302.886	3.1546	6.5852	9.5099e-46	comp58208_c0	335.109	0		1.3147e-66
comp83931_c0	2996.68	1414.35	1.0832	0.017528						comp75696_c0	448.988	2.95721	7.2463	2.5827e-83											comp87178_c2	363.137	1166.32	-1.6834	0.00013828	comp87248_c1	884.141	2006.1	-1.182	0.0077558	comp73600_c0	374.016	7.3537	5.6685	1.0269e-45	comp79115_c0	362.176	0		1.8065e-66
comp84164_c1	547.41	247.786	1.1435	0.017528						comp25675_c0	542.107	8.30308	6.0288	2.6857e-83											comp87809_c0	398.001	3410.19	-3.099	0.00014022	comp93402_c0	22.1905	0		0.0077739	comp71541_c0	313.677	3.60912	6.4415	1.0769e-45	comp80694_c1	367.596	0.798784	8.8461	2.0702e-66
comp73988_c0	229.048	95.6514	1.2598	0.017538						comp78833_c0	418.792	1.4702	8.1541	3.0492e-83											comp81875_c2	0	21.2898		0.00014176	comp69432_c0	20.7254	0.516483	5.3265	0.0078268	comp75894_c0	391.312	8.53366	5.519	1.0946e-45	comp66010_c0	335.863	0		3.0681e-66
comp85970_c0	183.368	412.396	-1.1693	0.017538						comp66175_c0	433.312	2.2137	7.6128	3.2975e-83											comp88659_c0	150.058	1068.44	-2.8319	0.00014411	comp89323_c2	25.6017	1.54945	4.0464	0.007832	comp72114_c0	522.386	19.3821	4.7523	1.5566e-45	comp49808_c0	335.229	0		3.0979e-66
comp72906_c0	12.4223	0		0.017548						comp62744_c0	412.94	1.45338	8.1504	3.8664e-83											comp88937_c2	265.465	2295.24	-3.1121	0.00014411	comp89819_c2	1903.11	3956.16	-1.0557	0.0078561	comp20839_c0	230.563	0		1.699e-45	comp59752_c0	334.594	0		3.1281e-66
comp89355_c0	1011.35	3197.72	-1.6608	0.017594						comp68445_c0	493.697	5.36269	6.5245	4.2341e-83											comp79035_c2	1299.51	3213.89	-1.3064	0.00014731	comp69634_c0	452.999	1368.12	-1.5946	0.0078929	comp80096_c0	565.7	22.8558	4.6294	1.7594e-45	comp68918_c0	335.269	0		4.1218e-66
comp79650_c0	274.68	117.863	1.2206	0.017635						comp71343_c0	458.906	1.69561	8.0803	4.9876e-83											comp83483_c1	25.8712	148.917	-2.5251	0.00014887	comp91803_c2	1291.86	2686.4	-1.0562	0.0080276	comp70749_c0	273.692	1.72479	7.31	1.7796e-45	comp70412_c0	358.174	0.543928	9.363	4.135e-66
comp22290_c0	17.3904	60.5618	-1.8001	0.01765						comp73316_c0	415.222	1.45338	8.1583	5.0542e-83											comp90492_c0	1460.36	3612.57	-1.3067	0.00014895	comp87462_c1	375.435	819.448	-1.1261	0.008058	comp15608_c0	263.024	1.17996	7.8003	1.9208e-45	comp51365_c0	334	0		4.2031e-66
comp81048_c1	1379.79	652.981	1.0793	0.01765						comp84274_c0	448.825	2.90676	7.2706	5.243e-83											comp91522_c2	2509.89	6467.2	-1.3655	0.00014895	comp79551_c1	111.512	34.5676	1.6897	0.0081815	comp63048_c0	352.853	6.35435	5.7952	2.0629e-45	comp60482_c0	331.078	0		5.8921e-66
comp82016_c0	6293.41	3041	1.0493	0.017684						comp75894_c0	420.212	1.69561	7.9532	5.6033e-83											comp67482_c0	0.461919	24.2354	-5.7133	0.00015065	comp51105_c0	19.2771	0		0.0081932	comp70486_c0	330.522	4.83424	6.0953	2.0693e-45	comp70486_c0	329.637	0		8.0586e-66
comp87862_c0	668.742	1415.12	-1.0814	0.017741						comp65361_c0	390.016	0.484459	9.6529	6.0891e-83											comp89609_c1	1791.55	6491.22	-1.8573	0.00015065	comp51384_c0	559.42	0		0.0082186	comp47236_c0	325.821	4.28941	6.2472	2.2737e-45	comp51096_c0	343.502	0.266261	10.333	8.7806e-66
comp88099_c1	40.7285	8.93721	2.1881	0.017758						comp68129_c0	978.841	5.84715	7.3872	6.6277e-83											comp83542_c0	1849.03	4537.65	-1.2952	0.00015167	comp89509_c1	4518	13874	-1.6186	0.0083291	comp73823_c0	498.048	17.7687	4.8089	2.3393e-45	comp80440_c0	630.183	0		9.2848e-66
comp93827_c0	215.144	89.595	1.2638	0.017807						comp68642_c0	405.086	1.21115	8.3857	7.2538e-83											comp82120_c0	523.752	1673.48	-1.6759	0.00015175	comp50429_c0	166.829	2.63572	5.984	0.0084439	comp65005_c0	306.604	3.35928	6.5121	2.5693e-45	comp72331_c0	328.619	0		1.0925e-65
comp83078_c0	43.2132	9.87986	2.1289	0.017855						comp84078_c0	477.213	4.52832	6.7195	8.3962e-83											comp70611_c0	11.2582	67.4188	-2.5822	0.00015237	comp89213_c0	414.455	881.634	-1.089	0.0084807	comp72176_c0	291.198	2.60977	6.8019	2.6905e-45	comp13630_c0	332.044	0		1.3725e-65
comp19661_c0	0.49751	15.1032	-4.924	0.017857						comp67424_c0	435.694	2.4223	7.4908	9.1329e-83											comp78673_c2	12.826	97.6516	-2.9286	0.00015357	comp12752_c0	1931.49	4.2207	8.838	0.0084836	comp25868_c0	386.549	8.10321	5.576	3.0434e-45	comp67492_c0	328.659	0		1.4554e-65
comp88484_c0	2640.63	1264.35	1.0625	0.017903						comp50332_c0	386.927	0.484459	9.6415	1.4855e-82											comp78485_c0	9.25201	73.9471	-2.9987	0.00015458	comp91321_c0	149.468	50.774	1.5577	0.0084973	comp77032_c0	310.65	3.56397	6.4457	3.0502e-45	comp72238_c0	342.736	0.266261	10.33	1.5619e-65
comp88812_c0	890.689	417.535	1.093	0.017903						comp25868_c0	415.09	1.48701	8.1249	1.5022e-82											comp79420_c1	103.583	406.748	-1.9734	0.0001547	comp94467_c0	38.2056	115.705	-1.5986	0.0085377	comp72438_c0	285.954	2.22447	7.0062	3.2426e-45	comp73360_c0	328.699	0		1.9393e-65
comp89860_c1	707.292	298.145	1.2463	0.017912						comp70660_c0	468.172	4.1179	6.829	1.5022e-82											comp36031_c0	0	27.8685		0.000155	comp91337_c0	4052.54	8353.25	-1.0435	0.0086085	comp64769_c0	364.398	6.85402	5.7324	3.8256e-45	comp72457_c0	328.276	0		1.9521e-65
comp62063_c0	76.0363	194.389	-1.3542	0.018013						comp71718_c0	443.967	2.95721	7.2301	1.7548e-82											comp77310_c0	19.1108	109.669	-2.5207	0.00015582	comp73713_c0	168.053	48.6192	1.7893	0.0086718	comp50882_c0	308.587	2.90476	6.7311	3.867e-45	comp59495_c0	327.007	0		1.9934e-65
comp79432_c1	0.49751	15.0181	-4.9158	0.018085						comp70851_c0	2270.94	17.5751	7.0136	1.9479e-82											comp84937_c0	1450.92	570.511	1.3466	0.00015582	comp78989_c0	226.622	90.061	1.3313	0.008677	comp59495_c0	327.885	4.69878	6.1248	4.3728e-45	comp77384_c0	327.007	0		1.9934e-65
comp89857_c0	1380.96	653.308	1.0798	0.018094						comp66549_c0	375.278	0.24223	10.597	2.0775e-82											comp81324_c0	532.249	194.275	1.454	0.00015768	comp86082_c2	127.975	604.167	-2.2391	0.0087031	comp73326_c0	303.306	3.40443	6.4772	4.423e-45	comp60235_c0	342.776	0.266261	10.33	2.0663e-65
comp89001_c0	13.9134	84.7476	-2.6067	0.01811						comp70656_c0	469.88	4.39377	6.7407	2.8294e-82											comp76487_c0	9229.53	2630.99	1.8107	0.00015883	comp88802_c0	6926.73	14301.2	-1.0459	0.0087457	comp69220_c0	380.941	8.37413	5.5075	4.5522e-45	comp52635_c0	339.18	0.277667	10.254	2.1762e-65
comp73893_c0	4.97089	29.9796	-2.5924	0.01826						comp77530_c0	491.477	5.63856	6.4457	2.8812e-82											comp88155_c1	1191.03	2968.71	-1.3176	0.00015948	comp86515_c0	104.839	28.1744	1.8957	0.0087487	comp68176_c0	269.825	1.76995	7.2522	5.705e-45	comp72183_c0	338.545	0.277667	10.252	2.1949e-65
comp81188_c2	71.0514	21.9284	1.6961	0.018402						comp75431_c0	414.966	1.69561	7.935	4.1839e-82											comp87113_c0	112.663	847.323	-2.9109	0.00015962	comp80066_c1	573.441	1234	-1.1056	0.0088209	comp75451_c0	825.667	46.7439	4.1427	5.7713e-45	comp68767_c0	327.893	0		2.6119e-65
comp81473_c1	4879.84	1586.08	1.6214	0.018438						comp50238_c0	438.139	2.66453	7.3614	4.7797e-82											comp80066_c1	705.673	1779.55	-1.3344	0.00016379	comp59094_c0	17.2186	0		0.0088491	comp88212_c1	308.853	3.78973	6.3487	6.6555e-45	comp79835_c0	756.084	0		2.8739e-65
comp92874_c0	2025.69	966.758	1.0672	0.018438						comp38292_c0	389.472	0.743507	9.033	5.142e-82											comp80726_c0	94.3269	19.8366	2.2495	0.0001638	comp75341_c0	925.574	94.3173	3.2948	0.0088491	comp69432_c0	436.183	11.9862	5.1855	6.8118e-45	comp70916_c0	328.779	0		3.4298e-65
comp65499_c0	12.4237	49.0234	-1.9804	0.018475						comp80694_c1	395.782	0.968918	8.6741	5.5879e-82											comp90332_c1	715.06	4136.72	-2.5324	0.00016395	comp79153_c0	230.495	3.66868	5.9733	0.0088491	comp95951_c0	265.872	1.4298	7.5388	7.1253e-45	comp77566_c0	500.914	6.7934	6.2043	3.4948e-65
comp66184_c1	46.6958	11.5347	2.0173	0.018475						comp69546_c0	931.556	11.4689	6.3438	5.7548e-82											comp76193_c0	794.12	2081.93	-1.3905	0.00016646	comp91141_c0	726.912	1519.49	-1.0637	0.0088584	comp74567_c0	313.949	3.99442	6.2964	7.5069e-45	comp43393_c0	327.55	0		4.6796e-65
comp82527_c0	12.4209	48.9384	-1.9782	0.018513						comp69207_c0	386.096	0.726689	9.0534	6.0277e-82											comp78402_c0	69.1133	217.929	-1.6568	0.00016888	comp52392_c0	8.29588	89.7033	-3.4347	0.0088947	comp75709_c0	458.155	14.2529	5.0065	7.8171e-45	comp64723_c0	325.858	0		4.8215e-65
comp72036_c0	2098.63	1000.1	1.0693	0.018517						comp66615_c0	428.197	2.43911	7.4558	7.025e-82											comp60503_c0	385.812	990.467	-1.3602	0.00017084	comp76288_c0	65.2019	1.54945	5.3951	0.0088947	comp67903_c0	288.172	2.56461	6.812	8.0846e-45	comp78353_c0	325.646	0		4.8356e-65
comp89880_c0	2062.64	985.94	1.0649	0.018547						comp83417_c1	2954.19	328.26	3.1699	7.044e-82											comp66532_c0	4.9969	45.5868	-3.1895	0.00017084	comp76417_c0	469.052	205.714	1.1891	0.0088947	comp47994_c0	321.145	4.28941	6.2263	8.1386e-45	comp47864_c0	323.531	0		5.0238e-65
comp85204_c0	851.805	197.703	2.1072	0.018614						comp48126_c0	456.935	3.63344	6.9745	1.0684e-81											comp77419_c0	17.9071	84.1142	-2.2318	0.00017422	comp86442_c0	284.904	714.858	-1.3272	0.0088947	comp50344_c0	293.657	2.72415	6.7522	8.1556e-45	comp70166_c0	328.368	0		5.9294e-65
comp71905_c0	221.529	92.7668	1.2558	0.018691						comp48156_c0	395.619	0.985737	8.6487	1.1718e-81											comp75618_c0	255.232	683.371	-1.4209	0.00017462	comp91583_c2	1526.85	3182.91	-1.0598	0.0090012	comp71934_c0	293.447	2.8596	6.6811	8.1556e-45	comp85627_c0	128198	11053.8	3.5358	6.4818e-65
comp87903_c2	2693.32	5583.87	-1.0519	0.018769						comp50715_c0	2794.72	163.339	4.0968	1.4412e-81											comp88245_c0	83.9455	255.568	-1.6062	0.0001752	comp87363_c0	2939.61	7386.66	-1.3293	0.0090183	comp72042_c0	400.726	9.57817	5.3867	8.4891e-45	comp70477_c0	324.628	0		6.5657e-65
comp63053_c0	92.9236	31.6949	1.5518	0.01884						comp67165_c0	440.847	3.14898	7.1292	1.9483e-81											comp69934_c0	69.7102	222.238	-1.6727	0.00017538	comp52726_c0	38.4587	5.20036	2.8866	0.0090536	comp75902_c0	349.678	6.30919	5.7924	8.5315e-45	comp87179_c2	810.127	0		8.1018e-65
comp86139_c1	433.149	194.673	1.1538	0.01884						comp71132_c0	441.709	2.90676	7.2475	2.2451e-81											comp86218_c0	1109.58	365.717	1.6012	0.00017635	comp73970_c0	36.4958	2.11924	4.1061	0.0090874	comp42553_c0	225.257	0		9.0014e-45	comp93555_c0	354.154	0.798784	8.7924	8.4504e-65
comp80055_c0	3258.33	1565.21	1.0578	0.018858						comp88057_c1	5827.43	781.604	2.8984	2.4007e-81											comp91049_c3	3.85387	71.8399	-4.2204	0.00017668	comp76209_c1	4062.15	1408.62	1.528	0.0090874	comp62535_c0	408.756	10.5986	5.2693	9.2648e-45	comp68795_c0	325.938	0		8.5507e-65
comp69345_c0	262.141	792.601	-1.5963	0.018929						comp68796_c0	449.5	3.42485	7.0361	2.4291e-81											comp72262_c0	15.6954	232.288	-3.8875	0.00017926	comp79457_c0	88.135	24.6301	1.8393	0.0090874	comp52272_c0	303.818	3.40443	6.4797	9.4931e-45	comp71245_c0	325.091	0		8.6769e-65
comp90993_c1	3273.7	6778.69	-1.0501	0.018929						comp62513_c0	472.712	4.89505	6.5935	2.5461e-81											comp18696_c0	896.346	2237.27	-1.3196	0.00017944	comp70306_c0	17.0443	0		0.0091594	comp64601_c0	299.618	3.44959	6.4406	9.8593e-45	comp74577_c0	324.034	0		8.8407e-65
comp51444_c0	20.8618	148.109	-2.8277	0.018958						comp25581_c0	416.735	1.95466	7.7361	2.8315e-81											comp77890_c0	85.2706	260	-1.6084	0.00018168	comp85989_c1	49.0578	141.581	-1.5291	0.0091957	comp71430_c0	268.417	1.76995	7.2446	1.0048e-44	comp51691_c0	321.707	0		9.2272e-65
comp69785_c0	1.48973	18.9021	-3.6654	0.018995						comp67065_c0	1325.25	10.4495	6.9867	3.0106e-81											comp88823_c0	291.046	757.927	-1.3808	0.00018231	comp87621_c1	1005.57	4476.68	-2.1544	0.0092069	comp60035_c0	360.198	6.87809	5.7106	1.0786e-44	comp72462_c0	333.879	0.277667	10.232	9.6983e-65
comp81785_c0	428.126	128.859	1.7322	0.019079						comp79000_c0	401.804	1.45338	8.1109	3.3094e-81											comp79342_c0	11.5988	84.8631	-2.8712	0.00018333	comp87191_c0	1122.77	3043.55	-1.4387	0.0092092	comp76211_c0	321.232	4.31348	6.2186	1.1328e-44	comp47271_c0	333.245	0.266261	10.29	9.7885e-65
comp86850_c0	856.804	378.321	1.1794	0.019136						comp92979_c0	372.345	0.24223	10.586	3.3107e-81											comp88196_c0	2940.94	1180.54	1.3168	0.00018448	comp87437_c2	280.806	115.385	1.2831	0.0092092	comp58287_c0	427.072	11.9381	5.1608	1.2508e-44	comp66188_c0	327.036	0		1.1152e-64
comp63546_c0	309.988	136.389	1.1845	0.019195						comp73492_c0	449.081	3.39121	7.049	3.4868e-81											comp81578_c0	291.215	872.688	-1.5834	0.00018907	comp68197_c0	61.0598	13.4996	2.1773	0.0092418	comp60887_c0	311.281	3.99442	6.2841	1.2587e-44	comp51369_c0	324.074	0		1.1768e-64
comp86501_c0	1228.37	581.049	1.08	0.019195						comp77214_c2	1755.9	152.728	3.5232	3.5482e-81											comp44461_c0	234.718	616.657	-1.3935	0.00018918	comp64416_c0	168.571	391.923	-1.2172	0.009269	comp38047_c0	268.868	1.72479	7.2843	1.3074e-44	comp77079_c0	714.477	8184.31	-3.5179	1.202e-64
comp72134_c1	1257.91	596.602	1.0762	0.01929						comp83813_c0	438.139	2.92357	7.2275	3.5633e-81											comp84704_c0	885.215	2229.24	-1.3325	0.00018968	comp84462_c0	743.222	1690.23	-1.1854	0.009287	comp72360_c0	342.543	6.0142	5.8318	1.4357e-44	comp68640_c0	334.554	0.266261	10.295	1.2729e-64
comp73158_c0	9.44848	41.3159	-2.1285	0.019533						comp58860_c0	436.563	2.92357	7.2223	3.7475e-81											comp85687_c0	14595	4837.67	1.5931	0.00018985	comp86895_c0	705.526	1482.6	-1.0714	0.009287	comp53640_c0	423.742	12.1639	5.1225	1.4628e-44	comp85065_c1	1648.24	91.6159	4.1692	1.3923e-64
comp27053_c0	29.8001	4.9966	2.5763	0.019553						comp70497_c0	1819.24	15.136	6.9092	3.7523e-81											comp86799_c0	381.486	1077.46	-1.4979	0.00019065	comp79103_c0	416.176	888.082	-1.0935	0.0092873	comp72849_c0	298.42	3.40443	6.4538	1.6717e-44	comp58105_c0	321.364	0		1.6518e-64
comp59041_c0	79.4866	25.8973	1.6179	0.019553						comp39122_c0	551.886	0.484459	10.154	3.834e-81											comp81160_c0	3980.25	1604.66	1.3106	0.00019277	comp91619_c0	1.7098	25.8229	-3.9168	0.0092873	comp51209_c0	250.077	0.83982	8.2181	2.185e-44	comp71649_c0	320.94	0		1.6637e-64
comp72188_c0	19.8695	65.7851	-1.7272	0.019553						comp47976_c0	419.056	2.18007	7.5866	4.0165e-81											comp90512_c2	5769.06	27013.8	-2.2273	0.00019277	comp68465_c0	59.6903	13.0542	2.193	0.0092956	comp52635_c0	340.085	5.96905	5.8322	2.3241e-44	comp23129_c0	371.233	0		1.8767e-64
comp75563_c0	0.993617	16.9601	-4.0933	0.019553						comp58185_c0	416.316	1.93784	7.7471	4.0976e-81											comp51682_c0	2.12755	33.4746	-3.9758	0.00019312	comp83173_c0	102.383	571.31	-2.4803	0.009351	comp70763_c0	303.127	3.65427	6.3742	2.496e-44	comp47236_c0	325	0		2.0599e-64
comp78042_c0	981.042	460.989	1.0896	0.019553						comp25425_c0	399.577	1.24479	8.3264	5.0598e-81											comp84381_c1	36.9474	138.767	-1.9091	0.00019484	comp70948_c0	106.948	0		0.0093698	comp80945_c0	512.916	20.0835	4.6746	2.5877e-44	comp81249_c0	324.788	0		2.0661e-64
comp85773_c0	1577.8	752.05	1.069	0.019553						comp72356_c0	476.476	5.10364	6.5447	5.7526e-81											comp83204_c0	411.507	1522.32	-1.8873	0.00019652	comp87661_c1	1703.98	3499.07	-1.0381	0.0093698	comp71364_c0	272.105	1.92948	7.1398	2.8432e-44	comp69036_c0	323.519	0		2.1138e-64
comp88252_c0	1741.64	832.676	1.0646	0.019553						comp89370_c0	799.06	32.3072	4.6284	6.0206e-81											comp88390_c0	1715.58	684.601	1.3254	0.00019666	comp65211_c0	23.8919	96.9874	-2.0213	0.0093737	comp60522_c0	276.54	2.35993	6.8726	3.1992e-44	comp70582_c0	323.308	0		2.1202e-64
comp82934_c0	116.738	269.905	-1.2092	0.019627						comp79041_c0	394.4	1.21115	8.3471	6.3486e-81											comp85274_c0	506.088	1283.37	-1.3425	0.00019951	comp73825_c0	36.7489	4.68388	2.9719	0.0093859	comp73365_c0	282.865	2.56461	6.7852	3.2823e-44	comp73892_c0	1039.21	0.277667	11.87	2.134e-64
comp79280_c0	58.1105	16.4463	1.821	0.019709						comp93416_c0	405.28	1.69561	7.901	7.6947e-81											comp78310_c0	7.18514	52.9535	-2.8816	0.00020069	comp80974_c2	498.977	1119.83	-1.1662	0.0093859	comp93416_c0	377.401	8.82865	5.4178	3.7342e-44	comp64474_c0	322.25	0		2.1591e-64
comp81135_c0	48.6774	12.6474	1.9444	0.020035						comp52635_c0	365.205	0.24223	10.558	1.0124e-80											comp87171_c0	5361.23	2189.63	1.2919	0.00020069	comp81351_c0	272.198	599.932	-1.1401	0.0093859	comp62631_c0	331.424	5.24361	5.982	4.095e-44	comp75028_c0	322.038	0		2.1657e-64
comp86248_c0	3227.48	1559.11	1.0497	0.020114						comp88663_c1	410.077	1.95466	7.7128	1.0731e-80											comp84376_c0	166.407	455.493	-1.4527	0.00020112	comp88580_c0	1191.84	2452.53	-1.0411	0.0093859	comp67868_c0	331.214	5.37907	5.9443	4.095e-44	comp36202_c0	320.346	0		2.2349e-64
comp88153_c3	6632.14	16394.4	-1.3057	0.020114						comp90706_c1	1590.63	133.253	3.5774	1.2609e-80											comp86191_c0	352.182	899.858	-1.3534	0.00020112	comp82954_c3	4120.49	8432.76	-1.0332	0.0094233	comp73171_c0	276.781	2.31478	6.9017	4.1675e-44	comp94054_c0	322.29	0		2.8818e-64
comp82988_c1	10346.8	5046.14	1.0359	0.020288						comp79554_c0	393.787	1.24479	8.3054	1.3557e-80											comp50775_c1	110.349	25.3813	2.1202	0.00020119	comp84730_c0	3004.35	6116.7	-1.0257	0.0094602	comp65062_c0	835.111	52.3549	3.9956	4.2534e-44	comp58033_c0	321.867	0		2.9024e-64
comp87892_c0	476.879	218.334	1.1271	0.020288						comp65097_c0	407.143	1.71243	7.8934	1.4723e-80											comp23133_c0	7.12446	298.717	-5.3899	0.00020214	comp74204_c0	265.592	715.261	-1.4293	0.0094668	comp75599_c1	298.963	3.53989	6.4001	4.6968e-44	comp66644_c0	346.99	0		2.9776e-64
comp87395_c0	182.805	75.0057	1.2852	0.020345						comp78056_c1	777.874	2.66453	8.1895	1.4799e-80											comp82501_c0	545.648	1484.56	-1.444	0.00020323	comp78388_c0	241.621	96.2399	1.328	0.0095496	comp51863_c0	342.488	6.05935	5.8207	4.8414e-44	comp74903_c0	333.828	0.266261	10.292	3.006e-64
comp85655_c1	429.665	194.414	1.1441	0.020348						comp61762_c0	380.043	0.726689	9.0306	1.5378e-80											comp85886_c0	503.935	169.525	1.5717	0.00020323	comp77307_c0	8330.8	2135.25	1.964	0.0095859	comp71542_c0	316.377	4.53925	6.123	5.2117e-44	comp57894_c0	317.847	0		3.1278e-64
comp79616_c0	20.866	67.6987	-1.698	0.020351						comp60035_c0	386.803	0.968918	8.641	1.578e-80											comp86637_c0	99.1418	22.2512	2.1556	0.00020363	comp72428_c0	488.861	1024.04	-1.0668	0.0096966	comp68252_c0	324.469	5.17438	5.9705	5.3333e-44	comp92979_c0	345.869	0.543928	9.3126	3.1278e-64
comp77856_c0	2061.91	988.511	1.0607	0.020382						comp61664_c0	406.53	1.71243	7.8912	3.1246e-80											comp86643_c0	82.9003	16.5836	2.3216	0.00020492	comp84394_c0	238.874	95.1891	1.3274	0.0096966	comp20924_c0	286.312	2.7693	6.6919	5.6429e-44	comp74463_c0	320.849	0		3.9473e-64
comp87859_c0	4426.12	9099.37	-1.0397	0.020382						comp92002_c0	5224.28	702.149	2.8954	3.6167e-80											comp87664_c3	301.017	790.128	-1.3922	0.00020492	comp88766_c1	124.344	41.4773	1.5839	0.0096966	comp93326_c0	351.327	6.85402	5.6797	6.108e-44	comp25241_c0	319.157	0		4.0749e-64
comp87001_c0	937.281	1944.52	-1.0529	0.020435						comp66573_c0	452.434	4.13472	6.7738	4.0888e-80											comp82947_c0	250.241	81.2301	1.6232	0.00020704	comp82739_c1	2112.86	1024.3	1.0446	0.0097284	comp67813_c0	309.001	4.1991	6.2014	6.5159e-44	comp52477_c0	317.676	0		4.1909e-64
comp91411_c1	1092.48	517.773	1.0772	0.020435						comp81265_c0	427.297	2.68134	7.3161	4.1984e-80											comp90625_c4	121.924	441.492	-1.8564	0.00020796	comp83253_c0	1206.48	571.334	1.0784	0.0097542	comp78359_c0	291.408	2.97398	6.6145	6.9122e-44	comp75704_c0	320.254	0		5.3367e-64
comp87042_c0	1676.41	805.651	1.0571	0.020507						comp69282_c0	919.466	1.22797	9.5484	4.4038e-80											comp84496_c1	1140.53	408.179	1.4824	0.00020883	comp64582_c0	255.93	105.127	1.2836	0.0097545	comp65598_c0	430.339	13.0488	5.0435	7.2335e-44	comp62009_c0	319.62	0		5.3979e-64
comp77420_c0	1070.45	508.116	1.075	0.02052						comp73500_c0	379.461	0.726689	9.0284	4.8196e-80											comp80814_c0	2467.33	6027.55	-1.2886	0.00021179	comp83588_c0	133.793	320.278	-1.2593	0.0097855	comp47618_c0	275.793	2.31478	6.8966	7.2436e-44	comp75404_c0	393.142	0		6.5846e-64
comp80259_c0	522.682	1103.09	-1.0775	0.02052						comp65100_c0	419.087	2.43911	7.4247	4.91e-80											comp90446_c1	912.994	314.686	1.5367	0.00021184	comp74282_c0	27.0584	2.06593	3.7112	0.0098193	comp68208_c0	764.099	44.6008	4.0986	8.5651e-44	comp67868_c0	330.352	0.266261	10.277	7.4854e-64
comp82709_c0	2825.52	1359.94	1.055	0.02052						comp58310_c0	415.253	2.18007	7.5735	8.2118e-80											comp90621_c0	515.082	186.377	1.4666	0.00021353	comp80563_c0	370.277	789.853	-1.093	0.0098193	comp70916_c0	329.627	5.33391	5.9495	8.5651e-44	comp68443_c0	317.756	0		7.4854e-64
comp88238_c0	21.3579	85.9094	-2.008	0.02081						comp76110_c0	428.935	2.90676	7.2052	8.2118e-80											comp85061_c0	769.559	291.194	1.4021	0.00021366	comp82242_c0	83.8521	22.9918	1.8667	0.0098229	comp74026_c1	354.298	3.8138	6.5376	8.608e-44	comp47994_c0	320.334	0		9.5361e-64
comp69295_c0	1.98864	20.4436	-3.3618	0.020857						comp90375_c2	3572.54	433.421	3.0431	9.6933e-80											comp42510_c0	1423.57	3462.7	-1.2824	0.00021633	comp76080_c1	1169.76	2407.91	-1.0416	0.0098804	comp66132_c0	267.398	2.01978	7.0486	9.19e-44	comp61318_c0	341.798	0.543928	9.2955	1.0217e-63
comp72153_c0	1.98723	20.4436	-3.3628	0.020857						comp90515_c1	20090.3	2094.1	3.2621	1.0857e-79											comp65908_c0	8.51021	56.1954	-2.7232	0.00021907	comp69679_c0	238.728	96.4543	1.3074	0.010027	comp71720_c0	300.131	3.69943	6.3421	9.2447e-44	comp41709_c0	316.527	0		1.0259e-63
comp82449_c0	21.8666	70.0374	-1.6794	0.020858						comp70902_c0	405.987	2.00511	7.6616	1.0993e-79											comp77489_c0	2549.44	910.198	1.4859	0.00022401	comp78512_c0	6050.57	19.1442	8.304	0.01004	comp67827_c0	272.673	2.26962	6.9086	1.0014e-43	comp32151_c0	315.257	0		1.0513e-63
comp86298_c0	1538.26	736.684	1.0622	0.020858						comp59494_c0	551.994	3.65026	7.2405	1.3336e-79											comp86411_c0	6743.12	21870.2	-1.6975	0.00022543	comp78562_c1	171.841	64.3447	1.4172	0.01004	comp77773_c0	60.0669	1184.71	-4.3018	1.0058e-43	comp56277_c0	338.837	0.543928	9.283	1.0613e-63
comp82093_c0	324.42	143.789	1.1739	0.020873						comp68405_c0	378.654	0.726689	9.0253	1.5291e-79											comp90909_c0	36.9709	137.09	-1.8907	0.00022797	comp85076_c0	554.211	253.033	1.1311	0.01004	comp59371_c0	1225.6	29.8001	5.362	1.0794e-43	comp71561_c0	353.942	1.09926	8.3308	1.2429e-63
comp77802_c0	992.547	470.089	1.0782	0.020953						comp76347_c0	402.828	1.69561	7.8922	1.554e-79											comp86911_c6	213.48	692.448	-1.6976	0.00022936	comp82522_c0	951.264	1962.51	-1.0448	0.010044	comp75196_c0	320.305	4.74393	6.0772	1.1272e-43	comp60268_c0	314.874	0		1.4175e-63
comp79288_c0	617.387	260.681	1.2439	0.021022						comp51793_c0	382.713	0.968918	8.6257	1.7511e-79											comp82135_c0	208.51	557.298	-1.4183	0.00023383	comp84384_c0	142.932	411.44	-1.5254	0.010057	comp70468_c0	345.749	6.76371	5.6758	1.2123e-43	comp65452_c0	313.393	0		1.4595e-63
comp90607_c0	4475.04	2178.87	1.0383	0.021022						comp51181_c0	457.23	4.61918	6.6291	1.7921e-79											comp89309_c0	74.1709	13.8113	2.425	0.00023403	comp87807_c0	167.227	1104.68	-2.7238	0.010057	comp66573_c0	421.315	12.3475	5.0926	1.2549e-43	comp38723_c0	316.607	0		1.8338e-63
comp87986_c1	21.8596	69.5274	-1.6693	0.021041						comp88036_c0	4088.05	526.756	2.9562	1.9911e-79											comp90427_c0	5078.11	1839.01	1.4654	0.0002354	comp70712_c0	31.9598	0		0.010081	comp36397_c0	300.637	4.08472	6.2016	1.346e-43	comp75939_c0	608.719	0		1.8347e-63
comp72279_c0	2.97945	37.1203	-3.6391	0.02137						comp74185_c0	445.511	3.87567	6.8449	2.0204e-79											comp90581_c0	1205.12	2941.57	-1.2874	0.00023651	comp93127_c0	57.0217	157.182	-1.4629	0.010081	comp58033_c0	322.702	5.17438	5.9627	1.4422e-43	comp71542_c0	315.549	0		1.8697e-63
comp78390_c1	16.8845	0.970984	4.1201	0.02137						comp69131_c0	396.069	1.4702	8.0736	2.3151e-79											comp69660_c0	103.056	23.6318	2.1246	0.00023718	comp77786_c1	984.137	2016.96	-1.0353	0.010113	comp14299_c0	268.72	1.92948	7.1217	1.5438e-43	comp50227_c0	313.222	0		1.9584e-63
comp83699_c0	787.763	332.728	1.2434	0.02137						comp92967_c0	375.534	0.743507	8.9804	2.5715e-79											comp85315_c0	37.2508	358.708	-3.2675	0.0002389	comp87950_c0	1190.45	2464.24	-1.0496	0.010113	comp70656_c0	437.561	14.0933	4.9564	1.5536e-43	comp72782_c0	315.377	0		2.5139e-63
comp59772_c0	0	11.9635		0.021416						comp55091_c0	349.56	0		3.1071e-79											comp85779_c0	4834.11	11637.5	-1.2675	0.0002389	comp88417_c1	1494.12	719.472	1.0543	0.010137	comp73231_c0	388.013	10.2795	5.2383	1.6253e-43	comp71541_c0	312.839	0		2.6449e-63
comp87153_c0	697.99	326.923	1.0943	0.021416						comp68747_c0	442.392	3.90931	6.8223	3.127e-79											comp91283_c2	508.147	1270.5	-1.3221	0.0002389	comp74094_c0	818.751	1705.68	-1.0588	0.01026	comp72457_c0	329.145	5.67406	5.8582	1.7075e-43	comp22374_c0	549.976	0.266261	11.012	2.6663e-63
comp83288_c1	4.47058	28.1227	-2.6532	0.02144						comp84596_c1	412.265	2.4223	7.4111	3.7827e-79											comp76943_c0	31.2693	122.133	-1.9656	0.00023932	comp86864_c1	436.59	929.238	-1.0898	0.010264	comp73820_c1	600.558	29.5262	4.3462	1.9156e-43	comp52713_c0	506.7	0		2.6663e-63
comp81816_c0	284.609	125.028	1.1867	0.021657						comp14877_c0	364.786	0.484459	9.5565	5.2903e-79											comp81464_c0	30.0049	142.461	-2.2473	0.00024001	comp79148_c0	173.821	396.837	-1.1909	0.010295	comp69938_c0	379.168	1.13481	8.3842	1.9768e-43	comp78764_c0	563.584	0.266261	11.048	2.7944e-63
comp85091_c0	16777.8	8224.66	1.0285	0.021726						comp66083_c0	411.846	2.4223	7.4096	5.5063e-79											comp83965_c0	5194.2	2145.67	1.2755	0.00024001	comp89179_c4	583.005	263.539	1.1455	0.010299	comp47976_c0	390.231	10.0327	5.2815	2.0097e-43	comp75095_c1	495.162	0		3.1637e-63
comp77855_c0	18.3798	61.5895	-1.7446	0.021758						comp65640_c0	465.852	5.08682	6.517	6.2927e-79											comp89030_c0	617.8	8316.96	-3.7508	0.00024248	comp80413_c0	178.387	5.80569	4.9414	0.010304	comp24713_c0	299.593	3.60912	6.3752	2.0126e-43	comp50340_c0	315.84	0		3.326e-63
comp91135_c0	1883.52	909.591	1.0501	0.021758						comp76917_c1	472.355	5.5881	6.4014	7.4379e-79											comp69342_c0	0.401238	23.5815	-5.8771	0.00024411	comp80313_c1	862.356	2121.24	-1.2986	0.010366	comp39347_c0	265.001	1.88433	7.1358	2.877e-43	comp41413_c0	314.783	0		3.3949e-63
comp51196_c0	256.833	111.297	1.2064	0.021787						comp21768_c0	768.957	0		9.4909e-79											comp78728_c0	67.8254	211.658	-1.6418	0.00024411	comp80439_c1	79.7017	205.729	-1.3681	0.010366	comp64971_c0	280.407	2.81445	6.6385	2.9961e-43	comp71284_c0	313.725	0		3.4657e-63
comp82026_c0	543.547	251.63	1.1111	0.021787						comp75113_c1	409.432	2.43911	7.3911	1.2373e-78											comp80525_c0	111.155	26.8848	2.0477	0.00024411	comp85502_c2	142.089	26.696	2.4121	0.010366	comp62990_c0	307.562	4.53925	6.0823	3.1673e-43	comp76102_c1	310.552	0		3.6977e-63
comp86254_c1	5542.83	11338.9	-1.0326	0.021787						comp84092_c0	1767.01	162.138	3.446	1.2628e-78											comp91182_c0	274.302	707.539	-1.367	0.00024443	comp86320_c0	67.4883	188.579	-1.4825	0.010366	comp65653_c0	259.337	1.63449	7.3098	3.2995e-43	comp36138_c0	316.515	0		4.3909e-63
comp78675_c0	171.359	69.8957	1.2937	0.021788						comp66786_c0	447.413	4.42741	6.659	1.4324e-78											comp85225_c1	453.074	1128.07	-1.316	0.00024507	comp87066_c0	1905.39	3886.9	-1.0285	0.010366	comp78472_c0	239.434	0.884973	8.0798	3.8562e-43	comp68252_c0	323.611	0.277667	10.187	4.6689e-63
comp90033_c0	560.756	218.341	1.3608	0.021788						comp36030_c0	465.79	5.34587	6.4451	1.4773e-78											comp84552_c0	626.501	2227.66	-1.8301	0.00024522	comp91574_c0	5372.69	2662.73	1.0127	0.010368	comp79835_c0	758.157	10.0989	6.2302	4.1493e-43	comp65353_c0	323.399	0.266261	10.246	4.683e-63
comp86508_c0	728.322	342.965	1.0865	0.021866						comp52468_c1	407.849	2.19688	7.5364	1.9485e-78											comp74668_c0	12017.6	4843.11	1.3111	0.00024735	comp99998_c0	132.955	315.273	-1.2457	0.010427	comp75487_c0	425.657	2.90476	7.1951	4.5857e-43	comp74567_c0	313.13	0		4.691e-63
comp91635_c0	1938.65	937.937	1.0475	0.021874						comp64647_c0	418.155	2.90676	7.1685	2.0371e-78											comp89870_c3	1170.37	2845.19	-1.2816	0.00024735	comp85424_c0	56.1752	12.0568	2.2201	0.010441	comp58310_c0	386.698	9.55709	5.3385	4.8979e-43	comp64684_c0	312.707	0		4.7279e-63
comp88823_c0	312.034	663.628	-1.0887	0.021945						comp78432_c0	386.772	1.50383	8.0067	2.1623e-78											comp84250_c0	317.585	813.167	-1.3564	0.00024738	comp74742_c0	21.8334	79.286	-1.8605	0.010484	comp64883_c0	319.286	5.03892	5.9856	5.0737e-43	comp58286_c0	476.751	0.821595	9.1806	5.8271e-63
comp86872_c0	412.28	873.695	-1.0835	0.021948						comp15928_c0	371.025	0.726689	8.996	4.3872e-78											comp51868_c0	33.9802	157.48	-2.2124	0.00024956	comp85867_c0	2506.1	5137.5	-1.0356	0.010484	comp65938_c0	279.209	2.90476	6.5868	5.1866e-43	comp67995_c0	323.651	0.266261	10.247	6.2135e-63
comp80076_c0	861.958	408.41	1.0776	0.022015						comp71016_c0	405.436	2.2137	7.5169	4.4137e-78											comp91731_c0	213.419	66.8654	1.6744	0.0002498	comp74433_c0	778.809	360.851	1.1099	0.010534	comp69356_c0	213.026	0		5.1991e-43	comp50195_c0	312.959	0		6.3023e-63
comp82185_c0	15456.8	7614.7	1.0214	0.02204						comp71974_c0	385.033	1.45338	8.0494	4.8884e-78											comp80364_c0	4656.91	11531.8	-1.3082	0.00025147	comp87462_c2	880.832	1825.14	-1.0511	0.010686	comp68859_c0	222.378	0.294991	9.5581	6.6573e-43	comp81428_c0	305.875	3824.18	-3.6441	8.3239e-63
comp83077_c0	47.2144	7.05192	2.7431	0.02204						comp81181_c0	4126.23	535.92	2.9447	5.0926e-78											comp77139_c0	2406.11	986.945	1.2857	0.00025374	comp86913_c0	2905.09	6609.64	-1.186	0.010751	comp80694_c1	368.561	8.87381	5.3762	6.7286e-43	comp66556_c0	322.844	0.266261	10.244	8.4085e-63
comp91153_c1	960.639	456.527	1.0733	0.022228						comp50849_c0	374.215	0.968918	8.5933	7.3702e-78											comp83706_c4	16166.2	39049.6	-1.2723	0.00025405	comp86750_c0	731.568	340.51	1.1033	0.010791	comp62899_c0	276.719	2.90476	6.5739	7.0243e-43	comp51006_c0	312.999	0		8.4401e-63
comp88891_c2	728.226	342.856	1.0868	0.022279						comp70468_c0	371.289	0.968918	8.582	8.4816e-78											comp77826_c0	811.466	1966.75	-1.2772	0.00025463	comp90164_c2	1152.58	2730.99	-1.2446	0.010794	comp52091_c0	289.401	3.44959	6.3905	7.0319e-43	comp71009_c0	321.152	0.266261	10.236	8.6498e-63
comp58257_c0	232.947	93.1672	1.3221	0.022314						comp66297_c0	364.53	0.743507	8.9375	8.7959e-78											comp60732_c0	0	20.144		0.00025625	comp63372_c0	1837.98	596.285	1.624	0.010817	comp60953_c0	253.759	1.76995	7.1636	8.597e-43	comp60887_c0	310.46	0		8.8828e-63
comp59336_c1	0.496108	14.561	-4.8753	0.022314						comp68918_c0	360.952	0.484459	9.5412	8.9486e-78											comp71193_c0	164.648	48.4206	1.7657	0.00025926	comp82113_c0	657.583	1389.05	-1.0789	0.010879	comp56917_c0	285.021	3.35928	6.4068	9.6273e-43	comp77032_c0	309.825	0		8.9946e-63
comp81409_c1	132.63	51.1958	1.3733	0.022314						comp73662_c0	409.207	2.66453	7.2628	9.6867e-78											comp86304_c0	312.696	799.646	-1.3546	0.00026209	comp82798_c0	85.1881	24.6834	1.7871	0.010937	comp68726_c0	267.04	2.35993	6.8222	9.6818e-43	comp71700_c0	308.133	0		9.3159e-63
comp79082_c0	3.97167	26.2978	-2.7271	0.02237						comp78492_c0	483.336	7.04148	6.101	1.2693e-77											comp90271_c0	542.404	2459.26	-2.1808	0.00026209	comp84379_c5	519.093	1095.91	-1.0781	0.010964	comp75166_c0	580.742	6.21889	6.5451	1.0295e-42	comp23227_c0	641.172	0.555333	10.173	1.0024e-62
comp89709_c0	3786.73	7727.25	-1.029	0.02237						comp81105_c0	409.689	2.68134	7.2554	1.3633e-77											comp61412_c0	150.422	590.8	-1.9737	0.00026371	comp91834_c2	592.544	1252.95	-1.0803	0.010964	comp92776_c0	340.356	6.76371	5.6531	1.0317e-42	comp72167_c0	313.039	0		1.1276e-62
comp89464_c0	947.869	450.191	1.0742	0.022414						comp73822_c0	462.026	5.57128	6.3738	1.4327e-77											comp86062_c0	274.643	91.0897	1.5922	0.00026371	comp91964_c0	246.646	100.07	1.3014	0.010964	comp61318_c0	342.667	6.67341	5.6822	1.0413e-42	comp67813_c0	308.173	0		1.2481e-62
comp84056_c0	1379.83	545.914	1.3377	0.022512						comp80014_c0	821.884	38.4807	4.4167	1.6546e-77											comp84388_c0	3935	1202.58	1.7102	0.00026456	comp77719_c0	951.252	368.778	1.3671	0.010971	comp70854_c0	283.946	3.19975	6.4715	1.0506e-42	comp66093_c0	312.021	0		1.5459e-62
comp86596_c0	9.93898	42.0848	-2.0821	0.022539						comp85850_c1	1294.06	7882.33	-2.6067	2.1346e-77											comp91242_c0	1319.06	529.938	1.3156	0.00026575	comp79192_c0	2583.34	5233.83	-1.0186	0.010971	comp71307_c0	249.175	1.3395	7.5393	1.1943e-42	comp76211_c0	320.386	0.277667	10.172	1.5596e-62
comp85859_c0	2448.23	1190.43	1.0403	0.022559						comp73461_c0	373.183	0.968918	8.5893	2.3605e-77											comp72056_c0	34462.1	7734.26	2.1557	0.0002676	comp86548_c2	655.642	1371.61	-1.0649	0.010971	comp59555_c0	384.085	10.8244	5.1491	1.3282e-42	comp76820_c0	309.482	0		1.6279e-62
comp87624_c0	56.1331	142.106	-1.34	0.022571						comp13850_c0	545.351	0		2.6855e-77											comp80606_c0	547.757	109.842	2.3181	0.00027072	comp92602_c0	865.529	1858.31	-1.1023	0.010971	comp71561_c0	354.891	8.19352	5.4368	1.8686e-42	comp62990_c0	306.732	0		1.7253e-62
comp70669_c0	2720.5	1325.46	1.0374	0.022776						comp83450_c0	508.504	8.93891	5.83	2.9946e-77											comp86860_c0	1581.4	3849.37	-1.2834	0.00027072	comp79520_c0	72.3395	189.185	-1.3869	0.010978	comp37867_c0	983.611	37.6294	4.7082	1.9766e-42	comp95258_c0	323.176	0.266261	10.245	1.9818e-62
comp82658_c0	69.535	22.0417	1.6575	0.022823						comp51369_c0	348.916	0.24223	10.492	3.155e-77											comp79324_c0	1324.69	3184.46	-1.2654	0.00027155	comp86356_c0	718.847	1492.76	-1.0542	0.010978	comp62880_c0	348.362	7.444	5.5484	2.0304e-42	comp72826_c0	437.911	0		2.0778e-62
comp78621_c0	4118.33	8690.97	-1.0775	0.022969						comp85630_c0	632.394	19.3581	5.0298	3.2302e-77											comp73430_c0	574.091	1556.13	-1.4386	0.00027328	comp89677_c1	2989.12	5972.62	-0.99864	0.010978	comp60098_c0	267.342	2.31478	6.8517	2.1867e-42	comp88212_c1	308.042	0		2.2503e-62
comp90817_c2	974.44	457.196	1.0918	0.023069						comp68092_c1	2237.98	14.342	7.2858	3.2507e-77											comp87964_c2	1465.61	594.461	1.3018	0.00027679	comp60097_c0	55.0755	11.5581	2.2525	0.011024	comp14877_c0	339.696	7.05871	5.5887	2.3031e-42	comp76558_c0	306.349	0		2.3321e-62
comp87530_c5	289.129	127.488	1.1814	0.023296						comp76998_c0	1927.32	192.474	3.3239	3.2596e-77											comp86857_c0	1058.8	416.027	1.3477	0.00027681	comp83074_c1	455.029	1347.19	-1.5659	0.011039	comp68495_c0	264.612	2.22447	6.8943	2.3031e-42	comp48645_c0	428.712	4.38564	6.6111	2.3581e-62
comp70473_c0	61.6337	153.155	-1.3132	0.023342						comp74530_c0	413.452	2.90676	7.1522	4.1859e-77											comp83269_c2	209.957	556.47	-1.4062	0.00027859	comp81860_c4	217.795	487.681	-1.163	0.011059	comp75704_c0	321.084	5.58375	5.8456	2.606e-42	comp68162_c0	327.43	0.555333	9.2036	2.8335e-62
comp91600_c0	1215.22	584.89	1.055	0.023342						comp71685_c0	376.854	1.21115	8.2815	4.6212e-77											comp77179_c0	958.017	373.497	1.359	0.00027946	comp90484_c1	1131.62	2339.52	-1.0478	0.011163	comp38413_c0	429.499	14.4335	4.8952	2.7114e-42	comp21962_c0	588.684	13.7504	5.4199	3.0636e-62
comp90315_c1	1313.61	2689.44	-1.0338	0.023435						comp67003_c0	1276.16	5.84715	7.7699	5.9849e-77											comp83137_c0	3260.28	7748.43	-1.2489	0.00028026	comp83867_c0	810.194	5704.06	-2.8156	0.011278	comp72809_c0	340.622	5.83359	5.8676	2.8776e-42	comp65687_c0	307.235	0		3.0676e-62
comp77587_c0	20.8772	67.1245	-1.6849	0.023477						comp73600_c0	401.641	2.43911	7.3634	6.0968e-77											comp79364_c0	55.8018	7.89776	2.8208	0.00028109	comp93970_c0	22.9498	81.1553	-1.8222	0.011306	comp58105_c0	322.22	6.0142	5.7435	3.0268e-42	comp95026_c0	307.699	0		4.0841e-62
comp82611_c0	186.794	77.777	1.264	0.023479						comp47236_c0	349.878	0.24223	10.496	6.3788e-77											comp85336_c0	455.103	167.328	1.4435	0.00028345	comp77724_c0	1376.1	646.636	1.0896	0.011317	comp68468_c0	297.073	4.15395	6.1602	3.2658e-42	comp50443_c0	352.187	0		4.1709e-62
comp83962_c0	191.781	420.022	-1.131	0.023479						comp65404_c0	399.39	2.4223	7.3653	6.6378e-77											comp66715_c0	340.135	120.791	1.4936	0.00028394	comp74997_c0	200.573	78.253	1.3579	0.011323	comp50976_c0	280.975	3.31413	6.4057	3.7743e-42	comp65005_c0	305.795	0		4.2456e-62
comp79499_c0	278.708	122.35	1.1877	0.023522						comp13437_c0	375.084	1.21115	8.2747	7.255e-77											comp85872_c0	2351.31	5571.97	-1.2447	0.00028492	comp79079_c0	19.609	0.534251	5.1979	0.011371	comp85654_c1	265.749	2.51946	6.7208	4.1707e-42	comp74595_c0	305.795	0		4.2456e-62
comp51442_c0	43.2273	114.95	-1.411	0.023529						comp72462_c0	359.509	0.726689	8.9505	7.3335e-77											comp86574_c3	624.922	236.597	1.4012	0.00028492	comp72425_c0	405.347	5029.8	-3.6333	0.011412	comp70900_c0	300.1	4.5844	6.0326	4.2316e-42	comp66497_c0	305.371	0		4.2814e-62
comp71223_c0	147.016	52.9073	1.4744	0.023598						comp71874_c0	455.554	5.34587	6.4131	8.1531e-77											comp87512_c2	174.068	468.404	-1.4281	0.00028492	comp83016_c0	141.995	0.534251	8.0541	0.011412	comp52713_c0	508.086	8.62397	5.8806	4.2364e-42	comp75196_c0	319.488	0.277667	10.168	5.033e-62
comp13060_c0	88.4137	238.934	-1.4343	0.023791						comp84509_c3	2282.36	246.726	3.2095	8.2775e-77											comp94135_c0	130.303	365.342	-1.4874	0.00028492	comp83434_c1	93.9617	24.5057	1.939	0.011412	comp51920_c0	296.474	4.24425	6.1262	4.2384e-42	comp78015_c0	316.95	0.266261	10.217	5.2709e-62
comp69777_c0	23.8496	73.3792	-1.6214	0.023797						comp85744_c1	1398.42	112.603	3.6345	1.1325e-76											comp74411_c0	73.382	305.67	-2.0585	0.0002879	comp88246_c0	637.685	1321.09	-1.0508	0.011415	comp48126_c0	425.515	13.9127	4.9347	5.4254e-42	comp66143_c0	305.623	0		5.7179e-62
comp78624_c0	453.975	150.395	1.5939	0.023953						comp50195_c0	336.941	0		1.332e-76											comp87306_c1	313.586	799.428	-1.3501	0.0002885	comp90460_c1	600.695	1256.41	-1.0646	0.011422	comp74711_c0	312.93	5.33391	5.8745	6.0275e-42	comp64883_c0	318.471	0.266261	10.224	6.8574e-62
comp60426_c0	369.567	167.574	1.141	0.023969						comp61775_c0	654.178	5.5881	6.8712	1.4616e-76											comp79423_c0	0.802477	25.8731	-5.0109	0.00028904	comp91236_c1	8052.17	16038.6	-0.9941	0.011422	comp48683_c0	342.636	7.3537	5.5421	6.5051e-42	comp66159_c0	318.047	0.266261	10.222	6.9053e-62
comp85093_c0	393.706	1040.62	-1.4023	0.024061						comp51154_c0	422.113	3.70072	6.8337	1.6077e-76											comp83284_c0	613.564	234.993	1.3846	0.00028904	comp78903_c0	208.503	82.8303	1.3318	0.011456	comp72159_c0	294.435	4.28941	6.101	7.232e-42	comp81773_c0	323.319	0.543928	9.2153	7.1198e-62
comp87478_c0	1047.62	502.127	1.061	0.024194						comp78913_c0	1272	97.1706	3.7104	1.6767e-76											comp49072_c0	112.565	329.364	-1.5489	0.00028907	comp79905_c1	410.755	3952	-3.2662	0.011456	comp66202_c0	280.858	3.35928	6.3855	8.3635e-42	comp73326_c0	302.49	0		8.2273e-62
comp81531_c0	31.7944	90.6793	-1.512	0.024313						comp62761_c0	384.001	1.69561	7.8232	1.7054e-76											comp68744_c0	26.7344	108.199	-2.0169	0.00028942	comp93787_c0	162.293	2.0837	6.2833	0.011456	comp68786_c0	280.858	3.40443	6.3663	8.3635e-42	comp70413_c0	302.067	0		8.2989e-62
comp87360_c1	2136.06	1045.56	1.0307	0.024385						comp43393_c0	352.648	0.484459	9.5076	2.8159e-76											comp77314_c0	103.093	295.179	-1.5176	0.00029066	comp67824_c0	275.24	114.567	1.2645	0.011554	comp95026_c0	308.495	4.94861	5.9621	8.3635e-42	comp76552_c0	5228.14	342.484	3.9322	8.8705e-62
comp78795_c1	247.374	107.842	1.1978	0.024478						comp51358_c0	398.389	2.4223	7.3617	2.9316e-76											comp63456_c0	179.531	5743.24	-4.9996	0.00029413	comp80628_c0	2090.56	1016.3	1.0406	0.011579	comp51809_c0	267.966	2.8596	6.5501	9.0145e-42	comp39343_c0	305.915	0		1.0246e-61
comp83063_c2	7.44582	35.49	-2.2529	0.02452						comp66838_c0	375.441	1.4702	7.9964	2.9652e-76											comp82603_c0	1239.87	499.766	1.3109	0.00029433	comp86333_c0	1544.03	745.227	1.0509	0.011605	comp61455_c0	259.936	2.31478	6.8111	9.9149e-42	comp58106_c0	315.8	0.266261	10.212	1.2885e-61
comp84264_c0	146.037	58.7294	1.3142	0.02452						comp75102_c0	670.351	1.93784	8.4343	3.1911e-76											comp80717_c0	1140.52	452.201	1.3347	0.00029524	comp64839_c0	54.1167	11.5225	2.2316	0.011651	comp32803_c0	252.56	2.06494	6.9344	1.0189e-41	comp71751_c0	302.147	0		1.4989e-61
comp90995_c1	1422.1	690.13	1.0431	0.02452						comp79337_c0	818.694	39.1064	4.3878	3.3352e-76											comp85967_c1	85.1257	252.488	-1.5685	0.00029673	comp78481_c0	19.4347	0.534251	5.185	0.011675	comp59285_c0	270.307	2.8596	6.5626	1.1384e-41	comp88502_c0	301.301	0		1.5266e-61
comp82591_c0	5.9617	35.2029	-2.5619	0.024941						comp93326_c0	377.273	1.45338	8.0201	3.9504e-76											comp71414_c0	3.85387	47.9287	-3.6365	0.00030026	comp81308_c2	200.249	68.9753	1.5376	0.011675	comp40012_c0	302.589	5.01485	5.915	1.1474e-41	comp38206_c0	323.862	0.543928	9.2177	1.6718e-61
comp91245_c1	1496.14	726.712	1.0418	0.024941						comp38870_c0	404.792	2.68134	7.2381	4.1382e-76											comp90226_c0	2109.41	7741.53	-1.8758	0.00030319	comp88021_c0	5095.47	2320.68	1.1347	0.011675	comp77064_c0	279.029	3.17867	6.4559	1.4592e-41	comp75341_c0	1057.55	48.7939	4.4379	1.8086e-61
comp71976_c0	22.8406	70.8384	-1.6329	0.025118						comp74925_c0	409.883	3.1658	7.0165	4.5244e-76											comp83533_c0	31.1108	118.315	-1.9271	0.00030606	comp93092_c0	63.3177	1.58499	5.3201	0.01168	comp68309_c0	300.31	4.69878	5.998	1.5012e-41	comp52272_c0	303.033	0		1.9739e-61
comp86761_c0	271.231	119.748	1.1795	0.025183						comp75902_c0	375.503	1.45338	8.0133	6.1932e-76											comp89248_c0	4.49783	40.8917	-3.1845	0.00030606	comp70341_c0	2233.27	4472.53	-1.0019	0.011729	comp25992_c0	204.514	0		1.5351e-41	comp80634_c0	302.61	0		1.9911e-61
comp87593_c0	1044.57	502.326	1.0562	0.02525						comp78359_c2	1384.96	9.72282	7.1543	6.7867e-76											comp86433_c1	828.213	322.338	1.3614	0.00030676	comp81334_c0	536.598	1119.02	-1.0603	0.011776	comp50811_c0	294.164	4.53925	6.018	1.5858e-41	comp73928_c0	300.917	0		2.0671e-61
comp74913_c0	2632.84	1295.7	1.0229	0.025257						comp45467_c0	378.235	1.4702	8.0071	7.9247e-76											comp88445_c1	3503.72	8431.35	-1.2669	0.00031141	comp67952_c0	135.624	316.768	-1.2238	0.011781	comp51391_c0	265.928	2.8596	6.5391	1.5971e-41	comp36397_c0	299.82	0		2.0848e-61
comp78125_c0	189.728	635.828	-1.7447	0.025257						comp58122_c0	577.635	0.484459	10.22	8.6916e-76											comp82641_c1	785.558	308.029	1.3506	0.00031463	comp87643_c0	11912.9	25675.2	-1.1078	0.011781	comp68527_c0	280.135	3.69943	6.2427	1.5993e-41	comp50849_c0	347.573	1.36552	7.9917	2.5093e-61
comp63253_c0	141.59	56.7591	1.3188	0.025259						comp77276_c0	388.06	2.19688	7.4647	9.7935e-76											comp85749_c1	496.548	1220.63	-1.2976	0.00031673	comp89199_c3	728.218	1514.74	-1.0566	0.011781	comp60268_c0	315.716	5.96905	5.725	1.7141e-41	comp40154_c0	368.242	0.277667	10.373	2.6978e-61
comp80510_c1	333.86	151.464	1.1403	0.025259						comp20091_c0	418.442	3.63344	6.8475	1.0641e-75											comp88629_c0	1017.57	405.038	1.329	0.00031734	comp65285_c0	16.1811	0		0.011789	comp39343_c0	306.697	4.72285	6.021	1.7958e-41	comp40012_c0	301.804	0		2.7226e-61
comp77814_c0	82.9551	28.4948	1.5416	0.025313						comp67534_c0	384.42	1.95466	7.6196	1.1432e-75											comp78160_c1	150.115	42.9989	1.8037	0.00032501	comp76119_c0	1049.96	500.848	1.0679	0.011789	comp59675_c0	251.992	2.01978	6.963	1.7958e-41	comp74711_c0	312.113	0.277667	10.134	3.3084e-61
comp51202_c0	192.306	60.1821	1.676	0.025437						comp62631_c0	355.9	0.726689	8.9359	1.2183e-75											comp83009_c1	136.645	404.149	-1.5645	0.00032579	comp76281_c0	39.6371	6.32217	2.6484	0.011789	comp95258_c0	323.993	6.17373	5.7137	1.9348e-41	comp76043_c0	300.998	0		3.7339e-61
comp91024_c0	889.189	426.71	1.0592	0.025437						comp72238_c0	369	1.21115	8.2511	1.2929e-75											comp77884_c0	0	108.59		0.00032618	comp80790_c0	554.145	253.673	1.1273	0.011848	comp38816_c0	363.947	9.41863	5.2721	1.9702e-41	comp62631_c0	330.563	0.81019	8.6725	3.7801e-61
comp90170_c0	241.41	105.556	1.1935	0.025653						comp51031_c0	486.006	7.99358	5.926	1.4732e-75											comp88422_c0	1763.82	4233.98	-1.2633	0.00032703	comp71176_c1	366.681	3.13443	6.8702	0.011852	comp83813_c0	408.009	13.0729	4.9639	2.1243e-41	comp70900_c0	299.305	0		3.8753e-61
comp85563_c0	41.2541	110.209	-1.4176	0.025663						comp87138_c0	1273.7	100.097	3.6696	1.6153e-75											comp76349_c0	32.4594	119.081	-1.8752	0.00033006	comp82208_c1	369.43	162.027	1.1891	0.012001	comp67995_c0	324.5	6.51388	5.6386	2.1255e-41	comp72849_c0	297.613	0		4.0273e-61
comp65728_c1	8.94396	39.1718	-2.1308	0.025676						comp80190_c0	444.518	3.63344	6.9348	1.7171e-75											comp84611_c1	295.76	102.878	1.5235	0.00033018	comp84508_c1	437.698	197.557	1.1477	0.012016	comp65738_c0	263.203	2.56461	6.6813	2.2219e-41	comp49872_c0	300.614	0		5.0651e-61
comp80656_c0	860.55	413.513	1.0573	0.025682						comp75314_c1	413.002	3.42485	6.914	1.7911e-75											comp90711_c1	455.158	1125.57	-1.3062	0.00033219	comp78213_c0	155.821	2153.52	-3.7887	0.012021	comp50583_c0	245.487	1.63449	7.2307	2.2632e-41	comp71720_c0	299.345	0		5.2108e-61
comp84313_c0	2393.6	1007.62	1.2482	0.025722						comp52467_c0	419.692	0.968918	8.7587	1.85e-75											comp85981_c0	65.7449	200.127	-1.606	0.0003337	comp85934_c0	1427.6	664.098	1.1041	0.012143	comp71700_c0	308.97	5.67406	5.7669	2.4793e-41	comp52337_c0	925.068	4.00533	7.8515	7.0133e-61
comp89863_c0	21.3565	67.61	-1.6626	0.025808						comp61446_c0	1184.06	87.1013	3.7649	1.9281e-75											comp81414_c0	13.1666	68.6764	-2.3829	0.00033544	comp63525_c0	86891.9	23494.1	1.8869	0.012291	comp70352_c1	293.805	4.62955	5.9878	2.6493e-41	comp69081_c0	297.27	0		7.3691e-61
comp63532_c0	57.1365	142.308	-1.3165	0.025897						comp68162_c0	352.555	0.743507	8.8893	2.101e-75											comp60696_c0	53.735	174.472	-1.6991	0.00033688	comp71669_c0	28.8721	1.03297	4.8048	0.012291	comp68805_c0	233.738	1.17996	7.63	2.6519e-41	comp70590_c0	296	0		7.5867e-61
comp73796_c0	32.7894	6.53809	2.3263	0.025897						comp74255_c0	1113.15	77.0454	3.8528	2.3445e-75											comp57942_c0	93.0997	20.921	2.1538	0.0003376	comp22257_c0	19.7917	0		0.012318	comp94708_c0	1519.1	132.406	3.5202	2.7472e-41	comp75666_c0	309.059	0.277667	10.12	8.4464e-61
comp78547_c0	3.97447	25.9257	-2.7055	0.025932						comp94054_c0	346.983	0.484459	9.4843	3.6769e-75											comp88959_c0	41.1046	243.735	-2.5679	0.00034185	comp38792_c0	19.7917	0		0.012318	comp77276_c0	361.365	9.75878	5.2106	2.8692e-41	comp65665_c0	298.407	0		1.305e-60
comp84410_c0	463.998	215.57	1.106	0.025951						comp74957_c0	422.463	3.87567	6.7682	3.7445e-75											comp88948_c0	629.368	1989.64	-1.6605	0.00034378	comp79808_c1	93.8208	2.65349	5.1439	0.012353	comp78934_c0	246.358	1.72479	7.1582	2.9209e-41	comp68468_c0	296.292	0		1.3704e-60
comp91679_c0	1999.44	978.01	1.0317	0.025951						comp77618_c0	630.756	20.4987	4.9435	3.8409e-75											comp82814_c0	2505.37	8175.51	-1.7063	0.00034419	comp88766_c2	641.271	299.887	1.0965	0.012353	comp58811_c1	376.654	10.8484	5.1177	3.2227e-41	comp71835_c0	374.074	0.277667	10.396	1.7901e-60
comp90063_c2	3049.32	1500.49	1.0231	0.026023						comp69137_c0	688.891	4.36013	7.3038	4.0368e-75											comp80653_c0	278.78	2085.82	-2.9034	0.0003458	comp86897_c2	1491.56	3011.5	-1.0137	0.012374	comp71668_c0	1170.87	31.0704	5.2359	3.2291e-41	comp58504_c0	296.544	0		1.8373e-60
comp74656_c0	3.97026	25.8406	-2.7023	0.026078						comp86597_c1	875.727	47.1133	4.2163	4.449e-75											comp70853_c0	685.171	253.36	1.4353	0.00034606	comp90483_c0	4056.32	8071.28	-0.99263	0.012401	comp36399_c0	235.659	1.08966	7.7567	3.3365e-41	comp59787_c0	295.909	0		1.8636e-60
comp52224_c0	2802.39	1280.85	1.1296	0.026143						comp92776_c0	365.492	1.21115	8.2373	4.6479e-75											comp83051_c2	18.8681	84.852	-2.169	0.00034606	comp13063_c0	139.451	36.8823	1.9188	0.012466	comp66939_c0	360.976	9.71363	5.2157	3.5922e-41	comp51920_c0	295.697	0		1.8714e-60
comp69272_c0	322.839	115.039	1.4887	0.026143						comp72042_c0	430.316	4.36013	6.6249	4.9999e-75											comp88557_c1	33.6396	124.536	-1.8883	0.00034822	comp79762_c0	333.365	716.582	-1.104	0.01249	comp64033_c0	259.485	2.60977	6.6356	4.0916e-41	comp36621_c0	294.851	0		1.9081e-60
comp72335_c1	9813.43	4882.27	1.0072	0.026143						comp66671_c0	405.599	3.1658	7.0013	6.4166e-75											comp81269_c0	106.583	400.723	-1.9106	0.00035307	comp87834_c0	806.127	3017.15	-1.9041	0.012606	comp59211_c0	257.805	2.51946	6.677	4.2259e-41	comp50811_c0	293.37	0		1.9757e-60
comp83620_c2	6.95392	33.8069	-2.2814	0.026143						comp65852_c0	588.174	3.39121	7.4383	7.7665e-75											comp83933_c0	95.3994	395.659	-2.0522	0.00035452	comp84966_c0	1944.36	4056.83	-1.0611	0.012702	comp57894_c0	318.712	6.55903	5.6026	4.3734e-41	comp75550_c0	313.433	0.532523	9.2011	2.6907e-60
comp92951_c0	14.9127	52.8223	-1.8246	0.026143						comp79635_c0	428.648	4.65282	6.5255	9.111e-75											comp82960_c0	1050.52	417.659	1.3307	0.00035594	comp87357_c1	177.797	476.71	-1.4229	0.01271	comp41832_c0	285.355	3.76865	6.2426	4.6283e-41	comp72159_c0	293.662	0		3.578e-60
comp81250_c0	174.885	73.0921	1.2586	0.026275						comp52621_c0	581.787	0		1.0377e-74											comp90714_c0	1150.82	365.695	1.654	0.00035594	comp80769_c0	401.955	177.769	1.177	0.012778	comp76170_c0	277.948	3.60912	6.267	4.6857e-41	comp70352_c1	293.027	0		3.6305e-60
comp70368_c0	694.977	330.779	1.0711	0.026436						comp67854_c0	419.18	3.89249	6.7507	1.1971e-74											comp90443_c3	68.6885	208.751	-1.6036	0.0003575	comp75170_c0	466.491	1015.68	-1.1225	0.012833	comp55091_c0	325.519	6.67341	5.6082	4.7577e-41	comp59949_c0	291.969	0		3.7223e-60
comp79663_c0	189.73	68.2126	1.4758	0.026436						comp58305_c0	1109.85	8.54531	7.021	1.2008e-74											comp90616_c2	149.596	405.25	-1.4377	0.0003576	comp64202_c0	275.502	115.671	1.252	0.012888	comp71993_c0	264.371	2.81445	6.5536	4.7993e-41	comp71337_c0	301.644	0.266261	10.146	4.2866e-60
comp81742_c0	3056.82	1502.61	1.0246	0.026436						comp25968_c0	423.176	4.36013	6.6007	1.2337e-74											comp89112_c2	850.167	2039.93	-1.2627	0.00035978	comp65285_c1	23.8835	1.54945	3.9462	0.012888	comp52477_c0	318.533	6.60418	5.5919	5.5912e-41	comp70712_c0	295.011	0		6.3086e-60
comp82595_c1	381.084	795.349	-1.0615	0.026436						comp77060_c0	557.551	3.42485	7.3469	1.3457e-74											comp88977_c0	516.651	1383.06	-1.4206	0.00035984	comp88761_c0	951.612	454.884	1.0649	0.012918	comp80634_c1	710.018	5.12923	7.113	5.8921e-41	comp75473_c0	295.011	0		6.3086e-60
comp86252_c0	27.3308	4.62446	2.5632	0.026436						comp38816_c0	390.823	2.4223	7.334	1.4732e-74											comp79813_c1	55.3634	422.08	-2.9305	0.00036632	comp84431_c0	306	781.083	-1.3519	0.01297	comp58289_c0	284.126	4.08472	6.1201	6.0603e-41	comp67288_c0	293.742	0		6.4992e-60
comp88628_c2	10.4365	42.4003	-2.0224	0.026436						comp74577_c0	348.884	0.726689	8.9072	1.6727e-74											comp74596_c0	62.2823	232.327	-1.8993	0.00036666	comp84468_c0	480.535	219.658	1.1294	0.01297	comp40595_c0	285.441	4.15395	6.1026	6.128e-41	comp50344_c0	292.896	0		6.6287e-60
comp89555_c2	707.882	337.657	1.068	0.026436						comp73829_c0	393.849	2.66453	7.2076	2.3049e-74											comp90779_c1	553.548	1365.62	-1.3028	0.00036734	comp74783_c0	161.221	3.73976	5.4299	0.013057	comp95822_c0	239.075	1.38465	7.4318	6.128e-41	comp25581_c0	387.065	3.48421	6.7956	1.0061e-59
comp75942_c1	5.46279	30.0079	-2.4576	0.026529						comp74552_c0	380.881	2.24734	7.405	2.4188e-74											comp86632_c0	675.836	2156.6	-1.674	0.00036943	comp81558_c0	0	15.2445		0.013075	comp74530_c0	385.017	11.6431	5.0474	6.4928e-41	comp64912_c0	301.129	0.266261	10.143	1.0531e-59
comp70926_c0	145.063	58.2194	1.3171	0.02653						comp80777_c0	101.912	1429.86	-3.8105	2.4296e-74											comp74818_c0	185.168	490.208	-1.4046	0.00037876	comp73144_c0	1990.28	975.515	1.0287	0.013273	comp69075_c0	262.092	2.90476	6.4955	6.5151e-41	comp72809_c0	339.694	0		1.1959e-59
comp63118_c0	11.9276	45.8837	-1.9437	0.026605						comp82484_c1	2892.78	361.246	3.0014	3.1883e-74											comp83823_c0	996.216	2400.43	-1.2688	0.00037977	comp50945_c0	6.93474	41.103	-2.5673	0.013301	comp70496_c0	262.092	2.81445	6.5411	6.5197e-41	comp67217_c0	291.495	0		1.2522e-59
comp79526_c0	209.066	24.4125	3.0983	0.026631						comp93151_c0	1063.47	0.743507	10.482	3.416e-74											comp88206_c1	96.4681	277.237	-1.523	0.0003859	comp75303_c1	409.919	159.072	1.3657	0.013301	comp66316_c0	262.963	2.81445	6.5459	8.4527e-41	comp73820_c0	291.072	0		1.2643e-59
comp49082_c0	89.9006	31.8366	1.4976	0.026837						comp80800_c0	563.1	2.4223	7.8609	3.5779e-74											comp82923_c0	134.11	431.772	-1.6869	0.00038815	comp93988_c0	117.123	276.504	-1.2393	0.013613	comp74595_c0	306.604	5.71921	5.7444	8.6998e-41	comp72176_c0	290.437	0		1.2833e-59
comp76652_c0	22.8602	70.1262	-1.6171	0.026923						comp65598_c0	462.119	6.8497	6.0761	4.3979e-74											comp85752_c0	272.454	691.012	-1.3427	0.00038815	comp52320_c0	30.4159	0.534251	5.8312	0.013802	comp67256_c0	267.849	3.10944	6.4286	9.4035e-41	comp75166_c0	579.153	0		1.3612e-59
comp88962_c0	396.456	825.722	-1.0585	0.0271						comp72394_c0	402.409	3.23308	6.9596	6.1883e-74											comp84101_c0	4124.39	1722.78	1.2594	0.00039156	comp90465_c0	1306.84	2648.09	-1.0189	0.013805	comp73469_c0	283.347	3.99442	6.1484	1.0333e-40	comp68070_c0	301.169	0.266261	10.144	1.4108e-59
comp84837_c0	3452.89	1707.38	1.016	0.027119						comp51096_c0	369.838	1.74606	7.7266	7.9539e-74											comp87256_c0	32.0582	118.081	-1.881	0.00039159	comp78044_c0	899.021	436.128	1.0436	0.013845	comp70477_c0	325.488	7.05871	5.5271	1.0381e-40	comp65671_c0	290.9	0		1.7134e-59
comp85626_c0	55.1339	15.9891	1.7858	0.027171						comp69498_c0	368.038	1.71243	7.7477	8.6314e-74											comp77833_c0	78.0012	15.5496	2.3266	0.00039212	comp86953_c0	933.683	1900.38	-1.0253	0.013845	comp71899_c0	283.193	4.33456	6.0298	1.05e-40	comp68309_c0	299.517	0.266261	10.136	1.9672e-59
comp84689_c0	1621.81	792.2	1.0337	0.027216						comp92671_c0	321.428	0		1.0663e-73											comp83853_c0	51.3412	167.82	-1.7087	0.00039218	comp88856_c1	2429.35	9125.52	-1.9093	0.013866	comp74935_c0	279.777	4.08472	6.0979	1.0659e-40	comp58552_c0	291.998	0		2.2548e-59
comp82820_c7	2178.76	4383.5	-1.0086	0.027231						comp66906_c0	394.943	2.92357	7.0778	1.0761e-73											comp87960_c1	512.494	2965.42	-2.5326	0.00039786	comp67175_c0	17.3762	67.799	-1.9641	0.013994	comp66068_c0	296.566	4.56332	6.0221	1.1782e-40	comp67872_c0	287.767	0		2.504e-59
comp88578_c2	110.809	251.003	-1.1796	0.027231						comp70838_c0	396.814	3.14898	6.9774	1.0809e-73											comp81527_c0	116.311	467.069	-2.0056	0.00040037	comp16155_c0	24.9915	1.56722	3.9952	0.01406	comp69627_c0	233.887	1.4298	7.3538	1.2514e-40	comp77482_c0	470.582	8.15892	5.8499	2.9795e-59
comp76209_c0	13.8994	50.3098	-1.8558	0.02724						comp87820_c1	1452.66	129.562	3.487	1.2582e-73											comp80864_c1	1989.56	826.045	1.2682	0.0004031	comp71136_c0	47.5843	136.345	-1.5187	0.01406	comp22374_c0	551.35	12.7117	5.4387	1.3383e-40	comp55091_c0	324.668	1.07645	8.2365	3.2507e-59
comp91292_c0	9175.77	18401.9	-1.004	0.027494						comp72844_c0	2564.16	193.012	3.7317	1.3501e-73											comp62221_c1	5.11826	43.0604	-3.0726	0.00040951	comp90485_c0	171.932	550.332	-1.6785	0.01406	comp94168_c0	216.745	0.589982	8.5211	1.6287e-40	comp52091_c0	288.653	0		3.3091e-59
comp67905_c0	1.48973	17.9878	-3.5939	0.027501						comp72470_c0	394.524	2.92357	7.0762	1.5679e-73											comp59705_c0	0.461919	22.5586	-5.6099	0.00041013	comp86818_c0	2317.51	4689.68	-1.0169	0.014084	comp64926_c0	271.116	3.26897	6.3739	1.7581e-40	comp68144_c0	299.385	0.266261	10.135	3.5696e-59
comp80247_c1	1095.47	532.553	1.0406	0.027505						comp71561_c0	381.106	2.43911	7.2877	1.9293e-73											comp88234_c1	691.234	270.296	1.3546	0.00041013	comp77888_c1	120.376	42.0827	1.5163	0.014357	comp59645_c0	225.523	1.13481	7.6347	1.9239e-40	comp92671_c0	298.539	0.277667	10.07	3.6323e-59
comp86607_c0	962.34	467.217	1.0425	0.027633						comp75599_c1	321.04	0		2.3626e-73											comp90920_c1	34.9882	133.776	-1.9349	0.00041013	comp85893_c0	1794.82	5186.07	-1.5308	0.014382	comp64848_c0	263.111	3.1546	6.3821	2.2728e-40	comp31260_c0	407.099	0		3.7327e-59
comp72420_c0	775.491	372.973	1.056	0.027641						comp73231_c0	416.673	4.37695	6.5728	2.5017e-73											comp81371_c0	672.668	122.58	2.4562	0.00041247	comp91682_c0	547.616	1130.4	-1.0456	0.014382	comp48022_c0	325.995	3.01914	6.7546	2.4439e-40	comp67903_c0	287.424	0		4.6113e-59
comp89695_c1	829.092	398.34	1.0575	0.027805						comp76674_c1	375.441	2.19688	7.417	2.7394e-73											comp82276_c0	929.103	2239.23	-1.2691	0.00041247	comp90932_c0	5163.75	10249.9	-0.98911	0.014409	comp66514_c0	271.203	3.65427	6.2136	2.4846e-40	comp40595_c0	284.674	0		4.945e-59
comp89302_c0	762.702	1558.1	-1.0306	0.02787						comp62880_c0	374.083	1.93784	7.5928	4.4042e-73											comp84080_c0	199.37	522.196	-1.3891	0.00041247	comp83936_c0	532.657	236.006	1.1744	0.014539	comp77452_c1	412.228	0		2.4846e-40	comp56917_c0	284.251	0		4.9957e-59
comp79861_c0	261.808	116.35	1.17	0.02797						comp72457_c0	353.455	1.21115	8.189	5.0842e-73											comp88091_c0	123.762	33.279	1.8949	0.00041247	comp73246_c0	1764.34	3528.43	-0.9999	0.014671	comp55593_c0	194.89	0		2.7079e-40	comp21525_c0	286.618	0		6.3606e-59
comp84222_c1	368.14	169.427	1.1196	0.028007						comp76954_c0	391.467	2.90676	7.0733	5.2131e-73											comp89941_c1	2043.04	13978.1	-2.7744	0.00041247	comp83562_c0	750.423	1505.79	-1.0047	0.014684	comp60482_c0	331.962	8.03399	5.3688	2.9256e-40	comp40976_c0	286.618	0		6.3606e-59
comp89760_c0	1907.71	940.222	1.0208	0.028269						comp47219_c0	1998.6	12.421	7.3301	5.5218e-73											comp90556_c2	0.401238	22.5586	-5.8131	0.00041247	comp75781_c0	36.7572	0.534251	6.1044	0.014889	comp67082_c0	273.247	2.01978	7.0799	3.7461e-40	comp65858_c0	286.195	0		6.4247e-59
comp87632_c1	109.312	41.5143	1.3968	0.0284						comp68767_c0	353.036	1.21115	8.1873	7.5507e-73											comp80887_c0	6517.82	15315.4	-1.2325	0.00041624	comp80803_c1	80.4157	23.1161	1.7986	0.015019	comp22177_c0	267.429	3.35928	6.3149	4.1407e-40	comp20924_c0	285.56	0		6.5239e-59
[truncated: 16,607 more rows]

## Sheet: Susceptible genotype
Gene_id	Readcount		log2 (fold_change)	q value	Gene_id	Readcount		log2 (fold_change)	q value	Gene_id	Readcount		log2 (fold_change)	q value	Gene_id	Readcount		log2 (fold_change)	q value	Gene_id	Readcount		log2 (fold_change)	q value	Gene_id	Readcount		log2 (fold_change)	q value	Gene_id	Readcount		log2 (fold_change)	q value	Gene_id	Readcount		log2 (fold_change)	q value	Gene_id	Readcount		log2 (fold_change)	q value
[truncated: 17,601 more rows]

[truncated: 2 more sheets: Resistant vs Susceptible, Annotation of totalDEGs]
