# Supplementary material for: Comparative transcript profiling of resistant and susceptible peanut post-harvest seeds in response to aflatoxin production by Aspergillus flavus
Source: BMC Plant Biol. 2016 Feb 27;16:54. doi: 10.1186/s12870-016-0738-z (PMC4769821; doi:10.1186/s12870-016-0738-z)
Supplement: Additional file 15: — GO functional enrichment analysis of differentially expressed genes when peanut seeds respond to aflatoxin production by A. flavus. (XLSX 78 kb) [file 12870_2016_738_MOESM15_ESM.xlsx]

## Sheet: Up-regulation
Comparison	GO accession	Term	Category	q value	Number of DEGs with Trem	Number of background genes with Term	Comparison	GO accession	Term	Category	q value	Number of DEGs with Trem	Number of background genes with Term
R_T1 vs R_CK1	GO:0008152	metabolic process	biological process	0.0078272	577	25196	S_T1 vs S_CK1
	GO:0003824	catalytic activity	molecular function	0.00095664	522	21556	S_T2 vs S_CK2	GO:0008152	metabolic process	biological process	9.1976e-14	1409	25196
	GO:0055114	oxidation-reduction process	biological process	0.0013446	143	4858		GO:0009987	cellular process	biological process	3.6746e-05	1359	25252
	GO:0006082	organic acid metabolic process	biological process	0.01955	117	3591		GO:0003824	catalytic activity	molecular function	4.7047e-10	1225	21556
	GO:0019752	carboxylic acid metabolic process	biological process	0.027274	115	3552		GO:0071704	organic substance metabolic process	biological process	6.2079e-06	1158	20787
	GO:0043436	oxoacid metabolic process	biological process	0.034503	115	3578		GO:0044237	cellular metabolic process	biological process	1.4061e-06	1113	19693
	GO:0044711	single-organism biosynthetic process	biological process	0.00065327	75	1795		GO:0044238	primary metabolic process	biological process	0.00012311	1099	19790
	GO:0044723	single-organism carbohydrate metabolic process	biological process	0.0036273	74	1865		GO:0005623	cell	cellular component	0.00011256	829	14375
	GO:0044283	small molecule biosynthetic process	biological process	0.00065327	73	1751		GO:0044464	cell part	cellular component	0.00011256	829	14375
	GO:0016053	organic acid biosynthetic process	biological process	0.00095664	59	1325		GO:0005622	intracellular	cellular component	8.2727e-06	803	13674
	GO:0046394	carboxylic acid biosynthetic process	biological process	0.00095664	59	1325		GO:0044710	single-organism metabolic process	biological process	2.2317e-28	799	11172
	GO:0005996	monosaccharide metabolic process	biological process	0.00026358	39	694		GO:0044424	intracellular part	cellular component	2.7211e-05	755	12820
	GO:0019318	hexose metabolic process	biological process	0.00026358	38	665		GO:0043167	ion binding	molecular function	0.0065268	730	12986
	GO:0016616	oxidoreductase activity, acting on the CH-OH group of donors, NAD or NADP as acceptor	molecular function	0.044667	34	802		GO:0009058	biosynthetic process	biological process	5.7248e-06	683	11359
	GO:0009072	aromatic amino acid family metabolic process	biological process	0.00065327	32	517		GO:1901576	organic substance biosynthetic process	biological process	2.6781e-05	654	10980
	GO:0009308	amine metabolic process	biological process	0.019395	30	602		GO:0044249	cellular biosynthetic process	biological process	0.0019203	620	10616
	GO:0006006	glucose metabolic process	biological process	0.00065327	27	447		GO:0043229	intracellular organelle	cellular component	0.013431	596	10371
	GO:0042430	indole-containing compound metabolic process	biological process	0.00095664	27	399		GO:0043226	organelle	cellular component	0.014183	596	10376
	GO:0006576	cellular biogenic amine metabolic process	biological process	0.035792	27	536		GO:0005737	cytoplasm	cellular component	4.9314e-18	481	6316
	GO:0044106	cellular amine metabolic process	biological process	0.044667	27	544		GO:0044281	small molecule metabolic process	biological process	3.911e-14	481	6625
	GO:0006568	tryptophan metabolic process	biological process	0.00095664	26	383		GO:0036094	small molecule binding	molecular function	0.026881	469	8061
	GO:0006586	indolalkylamine metabolic process	biological process	0.00095664	26	383		GO:0000166	nucleotide binding	molecular function	0.031677	460	7887
	GO:0072330	monocarboxylic acid biosynthetic process	biological process	0.030559	24	422		GO:1901265	nucleoside phosphate binding	molecular function	0.031677	460	7887
	GO:0044724	single-organism carbohydrate catabolic process	biological process	0.044667	22	464		GO:0019538	protein metabolic process	biological process	0.00052477	454	7009
	GO:0006570	tyrosine metabolic process	biological process	0.0031098	21	315		GO:1901564	organonitrogen compound metabolic process	biological process	4.7047e-10	445	6358
	GO:0006007	glucose catabolic process	biological process	0.034296	20	391		GO:0055114	oxidation-reduction process	biological process	5.6245e-25	406	4858
	GO:0019320	hexose catabolic process	biological process	0.035792	20	393		GO:0016491	oxidoreductase activity	molecular function	8.6174e-20	382	4797
	GO:0046365	monosaccharide catabolic process	biological process	0.0441	20	400		GO:0044444	cytoplasmic part	cellular component	8.6827e-12	367	4936
	GO:0006558	L-phenylalanine metabolic process	biological process	0.00065327	19	211		GO:0044267	cellular protein metabolic process	biological process	0.00098737	356	5380
	GO:1902221	erythrose 4-phosphate/phosphoenolpyruvate family amino acid metabolic process	biological process	0.00065327	19	211		GO:0006793	phosphorus metabolic process	biological process	0.023918	337	5444
	GO:0019319	hexose biosynthetic process	biological process	0.00095664	18	240		GO:0006796	phosphate-containing compound metabolic process	biological process	0.034711	332	5389
	GO:0046364	monosaccharide biosynthetic process	biological process	0.00095664	18	240		GO:0006082	organic acid metabolic process	biological process	9.2503e-11	288	3591
	GO:0042435	indole-containing compound biosynthetic process	biological process	0.0014125	17	199		GO:0043436	oxoacid metabolic process	biological process	9.9558e-11	287	3578
	GO:0006094	gluconeogenesis	biological process	0.0020148	17	238		GO:0019752	carboxylic acid metabolic process	biological process	1.0454e-10	285	3552
	GO:0000162	tryptophan biosynthetic process	biological process	0.0015698	16	183		GO:0071840	cellular component organization or biogenesis	biological process	0.00093123	253	3884
	GO:0006571	tyrosine biosynthetic process	biological process	0.0015698	16	183		GO:0009056	catabolic process	biological process	3.6758e-06	241	3415
	GO:0009073	aromatic amino acid family biosynthetic process	biological process	0.0015698	16	183		GO:0006520	cellular amino acid metabolic process	biological process	3.5732e-07	234	3022
	GO:0009094	L-phenylalanine biosynthetic process	biological process	0.0015698	16	183		GO:1901575	organic substance catabolic process	biological process	2.4281e-07	218	2920
	GO:0009095	aromatic amino acid family biosynthetic process, prephenate pathway	biological process	0.0015698	16	183		GO:0005975	carbohydrate metabolic process	biological process	0.0012804	204	2906
	GO:0046219	indolalkylamine biosynthetic process	biological process	0.0015698	16	183		GO:1901605	alpha-amino acid metabolic process	biological process	2.685e-06	202	2611
	GO:1902223	erythrose 4-phosphate/phosphoenolpyruvate family amino acid biosynthetic process	biological process	0.0015698	16	183		GO:0055086	nucleobase-containing small molecule metabolic process	biological process	0.00061759	199	2900
	GO:0009309	amine biosynthetic process	biological process	0.02025	16	229		GO:1901566	organonitrogen compound biosynthetic process	biological process	2.5055e-08	197	2338
	GO:0042401	cellular biogenic amine biosynthetic process	biological process	0.02025	16	229		GO:1901135	carbohydrate derivative metabolic process	biological process	0.01775	196	2966
	GO:0015976	carbon utilization	biological process	0.012396	13	179		GO:0019637	organophosphate metabolic process	biological process	0.00091048	181	2634
	GO:0008250	oligosaccharyltransferase complex	cellular component	0.011727	7	35		GO:0006629	lipid metabolic process	biological process	0.00012273	180	2296
	GO:0004611	phosphoenolpyruvate carboxykinase activity	molecular function	0.0015698	6	24		GO:0044085	cellular component biogenesis	biological process	0.00011472	169	2375
	GO:0004576	oligosaccharyl transferase activity	molecular function	0.017208	6	28		GO:0048037	cofactor binding	molecular function	2.6722e-11	166	1780
	GO:0009699	phenylpropanoid biosynthetic process	biological process	0.01955	5	24		GO:0044711	single-organism biosynthetic process	biological process	1.9061e-06	152	1795
	GO:0046417	chorismate metabolic process	biological process	0.029927	5	25		GO:0044283	small molecule biosynthetic process	biological process	3.119e-06	148	1751
	GO:0004612	phosphoenolpyruvate carboxykinase (ATP) activity	molecular function	0.0060826	4	8		GO:0006753	nucleoside phosphate metabolic process	biological process	0.0008835	145	2065
	GO:0016157	sucrose synthase activity	molecular function	0.018205	3	7		GO:0009117	nucleotide metabolic process	biological process	0.00096487	142	2028
R_T2 vs R_CK2	GO:0008152	metabolic process	biological process	2.5052e-05	449	25196		GO:0044723	single-organism carbohydrate metabolic process	biological process	0.0054325	139	1865
	GO:0003824	catalytic activity	molecular function	3.6189e-10	423	21556		GO:0044255	cellular lipid metabolic process	biological process	0.0030981	137	1708
	GO:0044710	single-organism metabolic process	biological process	4.325e-12	266	11172		GO:0030529	ribonucleoprotein complex	cellular component	1.5742e-05	133	1767
	GO:0055114	oxidation-reduction process	biological process	1.4546e-13	150	4858		GO:0006412	translation	biological process	6.1171e-06	131	1673
	GO:0043169	cation binding	molecular function	0.0022089	146	6795		GO:0050662	coenzyme binding	molecular function	6.5401e-09	130	1389
	GO:0016491	oxidoreductase activity	molecular function	1.4157e-12	145	4797		GO:0008610	lipid biosynthetic process	biological process	4.4219e-05	121	1320
	GO:0046872	metal ion binding	molecular function	0.002038	141	6470		GO:0016053	organic acid biosynthetic process	biological process	1.5742e-05	116	1325
	GO:0019752	carboxylic acid metabolic process	biological process	0.00014085	96	3552		GO:0046394	carboxylic acid biosynthetic process	biological process	1.5742e-05	116	1325
	GO:0043436	oxoacid metabolic process	biological process	0.00017659	96	3578		GO:0051186	cofactor metabolic process	biological process	0.00079674	116	1377
	GO:0006082	organic acid metabolic process	biological process	0.00027346	96	3591		GO:0005840	ribosome	cellular component	2.2085e-06	113	1392
	GO:0006520	cellular amino acid metabolic process	biological process	0.0086579	77	3022		GO:0005739	mitochondrion	cellular component	5.8815e-07	99	1063
	GO:0005975	carbohydrate metabolic process	biological process	0.0070801	75	2906		GO:0044262	cellular carbohydrate metabolic process	biological process	0.018448	96	1209
	GO:0006629	lipid metabolic process	biological process	4.1224e-05	74	2296		GO:0006091	generation of precursor metabolites and energy	biological process	0.0050653	91	1202
	GO:1901605	alpha-amino acid metabolic process	biological process	0.0068827	69	2611		GO:0006732	coenzyme metabolic process	biological process	4.2784e-05	89	951
	GO:0044711	single-organism biosynthetic process	biological process	5.5372e-06	64	1795		GO:0022613	ribonucleoprotein complex biogenesis	biological process	0.016586	89	1286
	GO:0044283	small molecule biosynthetic process	biological process	2.5052e-05	61	1751		GO:0042254	ribosome biogenesis	biological process	0.016354	88	1269
	GO:0048037	cofactor binding	molecular function	4.0857e-05	59	1780		GO:0008652	cellular amino acid biosynthetic process	biological process	6.2433e-05	87	958
	GO:0044723	single-organism carbohydrate metabolic process	biological process	0.00060232	59	1865		GO:0016614	oxidoreductase activity, acting on CH-OH group of donors	molecular function	2.9402e-06	86	878
	GO:0008610	lipid biosynthetic process	biological process	1.0877e-06	57	1320		GO:0016616	oxidoreductase activity, acting on the CH-OH group of donors, NAD or NADP as acceptor	molecular function	1.6493e-06	82	802
	GO:0044255	cellular lipid metabolic process	biological process	0.015549	51	1708		GO:0032787	monocarboxylic acid metabolic process	biological process	6.1171e-06	82	811
	GO:0016053	organic acid biosynthetic process	biological process	3.1797e-05	50	1325		GO:0016705	oxidoreductase activity, acting on paired donors, with incorporation or reduction of molecular oxygen	molecular function	0.0011449	80	988
	GO:0046394	carboxylic acid biosynthetic process	biological process	3.1797e-05	50	1325		GO:0003735	structural constituent of ribosome	molecular function	0.00095944	76	989
	GO:0050662	coenzyme binding	molecular function	0.00042029	47	1389		GO:1901607	alpha-amino acid biosynthetic process	biological process	2.7932e-05	75	774
	GO:0044262	cellular carbohydrate metabolic process	biological process	0.00038876	45	1209		GO:0009066	aspartate family amino acid metabolic process	biological process	4.4462e-05	75	767
	GO:0046906	tetrapyrrole binding	molecular function	2.5901e-08	40	790		GO:0005996	monosaccharide metabolic process	biological process	0.00023742	65	694
	GO:0020037	heme binding	molecular function	5.1258e-08	38	751		GO:0016052	carbohydrate catabolic process	biological process	3.0191e-06	63	611
	GO:0005976	polysaccharide metabolic process	biological process	0.0033356	37	1039		GO:0019318	hexose metabolic process	biological process	0.00047138	62	665
	GO:0005506	iron ion binding	molecular function	9.8235e-06	36	824		GO:0015980	energy derivation by oxidation of organic compounds	biological process	0.0010251	60	671
	GO:0032787	monocarboxylic acid metabolic process	biological process	6.9777e-05	36	811		GO:0046906	tetrapyrrole binding	molecular function	0.013862	60	790
	GO:0016614	oxidoreductase activity, acting on CH-OH group of donors	molecular function	0.00018372	36	878		GO:0044429	mitochondrial part	cellular component	0.034711	58	733
	GO:0016705	oxidoreductase activity, acting on paired donors, with incorporation or reduction of molecular oxygen	molecular function	0.00070532	36	988		GO:0020037	heme binding	molecular function	0.022847	56	751
	GO:0016616	oxidoreductase activity, acting on the CH-OH group of donors, NAD or NADP as acceptor	molecular function	9.1475e-05	35	802		GO:0016853	isomerase activity	molecular function	0.0038595	53	566
	GO:0016829	lyase activity	molecular function	0.002048	35	980		GO:0051246	regulation of protein metabolic process	biological process	0.0010548	52	565
	GO:0044264	cellular polysaccharide metabolic process	biological process	0.0027413	35	930		GO:0045333	cellular respiration	biological process	0.0078987	52	609
	GO:1901607	alpha-amino acid biosynthetic process	biological process	0.0094295	28	774		GO:0044724	single-organism carbohydrate catabolic process	biological process	1.5663e-05	51	464
	GO:0016052	carbohydrate catabolic process	biological process	0.00085779	26	611		GO:0032268	regulation of cellular protein metabolic process	biological process	0.0013368	50	540
	GO:0005996	monosaccharide metabolic process	biological process	0.006986	26	694		GO:0006790	sulfur compound metabolic process	biological process	0.0035277	49	487
	GO:0072330	monocarboxylic acid biosynthetic process	biological process	6.8197e-05	25	422		GO:0006733	oxidoreduction coenzyme metabolic process	biological process	0.0012555	48	478
	GO:0019318	hexose metabolic process	biological process	0.0086579	25	665		GO:0050660	flavin adenine dinucleotide binding	molecular function	0.016586	48	546
	GO:0009072	aromatic amino acid family metabolic process	biological process	0.0018648	24	517		GO:0006575	cellular modified amino acid metabolic process	biological process	0.019014	48	500
	GO:0006073	cellular glucan metabolic process	biological process	0.0068827	23	579		GO:0043648	dicarboxylic acid metabolic process	biological process	0.00040577	47	440
	GO:0044042	glucan metabolic process	biological process	0.0068827	23	579		GO:0006006	glucose metabolic process	biological process	0.00062312	45	447
	GO:0009308	amine metabolic process	biological process	0.017604	23	602		GO:0046365	monosaccharide catabolic process	biological process	0.00026266	43	400
	GO:0009311	oligosaccharide metabolic process	biological process	0.02694	23	628		GO:0044282	small molecule catabolic process	biological process	0.04048	43	471
	GO:0006576	cellular biogenic amine metabolic process	biological process	0.01233	22	536		GO:0044712	single-organism catabolic process	biological process	0.04048	43	471
	GO:0044106	cellular amine metabolic process	biological process	0.014178	22	544		GO:0072524	pyridine-containing compound metabolic process	biological process	1.6192e-05	42	326
	GO:0042430	indole-containing compound metabolic process	biological process	0.001349	21	399		GO:0019320	hexose catabolic process	biological process	0.0003611	42	393
	GO:0005982	starch metabolic process	biological process	0.0075945	21	510		GO:0006631	fatty acid metabolic process	biological process	0.039355	42	449
	GO:0005985	sucrose metabolic process	biological process	0.0093477	21	517		GO:0006007	glucose catabolic process	biological process	0.00061966	41	391
	GO:0005984	disaccharide metabolic process	biological process	0.020209	21	549		GO:0019362	pyridine nucleotide metabolic process	biological process	1.4107e-05	40	299
	GO:0006568	tryptophan metabolic process	biological process	0.0020293	20	383		GO:0046496	nicotinamide nucleotide metabolic process	biological process	4.8044e-05	38	292
	GO:0006586	indolalkylamine metabolic process	biological process	0.0020293	20	383		GO:0030163	protein catabolic process	biological process	0.0095701	38	379
	GO:0006006	glucose metabolic process	biological process	0.0042089	20	447		GO:0010608	posttranscriptional regulation of gene expression	biological process	0.041132	38	429
	GO:0006631	fatty acid metabolic process	biological process	0.011337	20	449		GO:0005829	cytosol	cellular component	0.0060618	37	383
	GO:0006633	fatty acid biosynthetic process	biological process	0.0068827	19	386		GO:0006417	regulation of translation	biological process	0.017612	37	391
	GO:0044724	single-organism carbohydrate catabolic process	biological process	0.013702	19	464		GO:0051287	NAD binding	molecular function	0.0050653	35	324
	GO:0004497	monooxygenase activity	molecular function	0.021893	18	466		GO:0008135	translation factor activity, nucleic acid binding	molecular function	0.0088096	35	347
	GO:0006007	glucose catabolic process	biological process	0.013751	17	391		GO:0006739	NADP metabolic process	biological process	0.00067017	32	262
	GO:0019320	hexose catabolic process	biological process	0.014313	17	393		GO:0006098	pentose-phosphate shunt	biological process	0.00055351	31	249
	GO:0046365	monosaccharide catabolic process	biological process	0.0169	17	400		GO:0006740	NADPH regeneration	biological process	0.00055351	31	249
	GO:0052689	carboxylic ester hydrolase activity	molecular function	0.017886	17	374		GO:0016903	oxidoreductase activity, acting on the aldehyde or oxo group of donors	molecular function	0.00086532	30	249
	GO:0006558	L-phenylalanine metabolic process	biological process	0.00017659	16	211		GO:0016620	oxidoreductase activity, acting on the aldehyde or oxo group of donors, NAD or NADP as acceptor	molecular function	0.00028977	27	199
	GO:1902221	erythrose 4-phosphate/phosphoenolpyruvate family amino acid metabolic process	biological process	0.00017659	16	211		GO:0016701	oxidoreductase activity, acting on single donors with incorporation of molecular oxygen	molecular function	0.012033	26	233
	GO:0006570	tyrosine metabolic process	biological process	0.0075945	16	315		GO:0050661	NADP binding	molecular function	0.0015753	25	192
	GO:0006694	steroid biosynthetic process	biological process	0.0093477	16	300		GO:0006413	translational initiation	biological process	0.021544	25	225
	GO:0008202	steroid metabolic process	biological process	0.01233	16	314		GO:0006446	regulation of translational initiation	biological process	0.024793	24	216
	GO:0009309	amine biosynthetic process	biological process	0.0016732	15	229		GO:0003743	translation initiation factor activity	molecular function	0.044794	23	214
	GO:0042401	cellular biogenic amine biosynthetic process	biological process	0.0016732	15	229		GO:0000096	sulfur amino acid metabolic process	biological process	0.02914	22	190
	GO:0042435	indole-containing compound biosynthetic process	biological process	0.0014329	14	199		GO:0000502	proteasome complex	cellular component	0.0010548	18	124
	GO:0006813	potassium ion transport	biological process	0.011189	14	246		GO:0006555	methionine metabolic process	biological process	0.034711	16	125
	GO:0008299	isoprenoid biosynthetic process	biological process	0.025759	14	267		GO:0046487	glyoxylate metabolic process	biological process	0.031677	15	109
	GO:0006720	isoprenoid metabolic process	biological process	0.026733	14	271		GO:0019953	sexual reproduction	biological process	0.032305	15	108
	GO:0000162	tryptophan biosynthetic process	biological process	0.0020293	13	183		GO:0000324	fungal-type vacuole	cellular component	9.7308e-06	12	28
	GO:0006571	tyrosine biosynthetic process	biological process	0.0020293	13	183		GO:0000322	storage vacuole	cellular component	1.5742e-05	12	31
	GO:0009073	aromatic amino acid family biosynthetic process	biological process	0.0020293	13	183		GO:0000323	lytic vacuole	cellular component	1.9752e-05	12	31
	GO:0009094	L-phenylalanine biosynthetic process	biological process	0.0020293	13	183		GO:0007033	vacuole organization	biological process	0.0058768	9	31
	GO:0009095	aromatic amino acid family biosynthetic process, prephenate pathway	biological process	0.0020293	13	183		GO:0034599	cellular response to oxidative stress	biological process	0.021311	9	51
	GO:0046219	indolalkylamine biosynthetic process	biological process	0.0020293	13	183		GO:0007015	actin filament organization	biological process	0.037933	9	51
	GO:1902223	erythrose 4-phosphate/phosphoenolpyruvate family amino acid biosynthetic process	biological process	0.0020293	13	183		GO:0071852	fungal-type cell wall organization or biogenesis	biological process	0.00061017	8	20
	GO:0006979	response to oxidative stress	biological process	0.0035377	13	224		GO:0000329	fungal-type vacuole membrane	cellular component	0.00088591	8	18
	GO:0016209	antioxidant activity	molecular function	0.026221	13	282		GO:0030427	site of polarized growth	cellular component	0.0013647	8	22
	GO:0004601	peroxidase activity	molecular function	0.0018789	12	171		GO:0008154	actin polymerization or depolymerization	biological process	0.0078045	8	33
	GO:0006804	peroxidase reaction	biological process	0.0018789	12	171		GO:0030435	sporulation resulting in formation of a cellular spore	biological process	0.0096273	8	28
	GO:0016684	oxidoreductase activity, acting on peroxide as acceptor	molecular function	0.0018789	12	171		GO:0030437	ascospore formation	biological process	0.00061966	7	14
	GO:0003854	3-beta-hydroxy-delta5-steroid dehydrogenase activity	molecular function	0.0052022	12	159		GO:0034293	sexual sporulation	biological process	0.00061966	7	14
	GO:0033764	steroid dehydrogenase activity, acting on the CH-OH group of donors, NAD or NADP as acceptor	molecular function	0.0052022	12	159		GO:0043935	sexual sporulation resulting in formation of a cellular spore	biological process	0.00061966	7	14
	GO:0008207	C21-steroid hormone metabolic process	biological process	0.0052228	12	160		GO:0022413	reproductive process in single-celled organism	biological process	0.00077089	7	15
	GO:0016229	steroid dehydrogenase activity	molecular function	0.0054669	12	160		GO:0005758	mitochondrial intermembrane space	cellular component	0.02225	7	29
	GO:0005618	cell wall	cellular component	0.0060187	12	200		GO:0031970	organelle envelope lumen	cellular component	0.023677	7	30
	GO:0008209	androgen metabolic process	biological process	0.0060428	12	162		GO:0051130	positive regulation of cellular component organization	biological process	0.040562	7	43
	GO:0008210	estrogen metabolic process	biological process	0.0060592	12	163		GO:0006083	acetate metabolic process	biological process	0.043123	7	26
	GO:0034754	cellular hormone metabolic process	biological process	0.011337	12	184		GO:0032535	regulation of cellular component size	biological process	0.044794	7	35
	GO:0042445	hormone metabolic process	biological process	0.012431	12	191		GO:0030479	actin cortical patch	cellular component	0.00028977	6	8
	GO:0010817	regulation of hormone levels	biological process	0.014196	12	201		GO:0030863	cortical cytoskeleton	cellular component	0.00028977	6	8
	GO:0006094	gluconeogenesis	biological process	0.024638	12	238		GO:0030864	cortical actin cytoskeleton	cellular component	0.00028977	6	8
	GO:0019319	hexose biosynthetic process	biological process	0.025759	12	240		GO:0031505	fungal-type cell wall organization	biological process	0.0060618	6	15
	GO:0046364	monosaccharide biosynthetic process	biological process	0.025759	12	240		GO:0005933	cellular bud	cellular component	0.0068084	6	14
	GO:0016701	oxidoreductase activity, acting on single donors with incorporation of molecular oxygen	molecular function	0.029838	12	233		GO:0005935	cellular bud neck	cellular component	0.0068084	6	14
	GO:0004222	metalloendopeptidase activity	molecular function	0.038064	12	223		GO:0005832	chaperonin-containing T-complex	cellular component	0.00040851	5	5
	GO:0009698	phenylpropanoid metabolic process	biological process	3.7674e-06	9	41		GO:0009272	fungal-type cell wall biogenesis	biological process	0.0147	5	12
	GO:0030599	pectinesterase activity	molecular function	0.013206	8	102		GO:0045727	positive regulation of translation	biological process	0.031677	5	16
	GO:0004616	phosphogluconate dehydrogenase (decarboxylating) activity	molecular function	0.025759	8	98		GO:0005937	mating projection	cellular component	0.041132	5	13
	GO:0019521	D-gluconate metabolic process	biological process	0.025759	8	98		GO:0042645	mitochondrial nucleoid	cellular component	0.044794	5	13
	GO:0019520	aldonic acid metabolic process	biological process	0.029	8	101		GO:0031396	regulation of protein ubiquitination	biological process	0.01775	4	8
	GO:0009699	phenylpropanoid biosynthetic process	biological process	2.5052e-05	7	24		GO:0009349	riboflavin synthase complex	cellular component	0.026997	4	7
	GO:0042545	cell wall modification	biological process	0.006177	7	63		GO:0043242	negative regulation of protein complex disassembly	biological process	0.04521	4	8
	GO:0016840	carbon-nitrogen lyase activity	molecular function	0.0068827	7	59	S_T3 vs S_CK3	GO:0008152	metabolic process	biological process	1.1872e-11	5082	25196
	GO:0001871	pattern binding	molecular function	0.027971	7	77		GO:0003824	catalytic activity	molecular function	4.1163e-11	4457	21556
	GO:0030247	polysaccharide binding	molecular function	0.027971	7	77		GO:0071704	organic substance metabolic process	biological process	0.0026712	4221	20787
	GO:0016841	ammonia-lyase activity	molecular function	0.0020293	6	32		GO:0044238	primary metabolic process	biological process	0.020787	4015	19790
	GO:0009808	lignin metabolic process	biological process	0.0041947	5	28		GO:0044424	intracellular part	cellular component	0.035485	2666	12820
	GO:0046417	chorismate metabolic process	biological process	0.0068886	5	25		GO:0044710	single-organism metabolic process	biological process	1.3461e-20	2539	11172
	GO:0016165	linoleate 13S-lipoxygenase activity	molecular function	0.0068827	4	13		GO:0009058	biosynthetic process	biological process	7.0175e-06	2425	11359
	GO:0031407	oxylipin metabolic process	biological process	0.0075945	4	14		GO:1901576	organic substance biosynthetic process	biological process	0.0019083	2315	10980
	GO:0031408	oxylipin biosynthetic process	biological process	0.0075945	4	14		GO:0032991	macromolecular complex	cellular component	0.046137	1741	8036
	GO:0045330	aspartyl esterase activity	molecular function	0.031314	4	28		GO:0019538	protein metabolic process	biological process	7.4834e-05	1621	7009
	GO:0009074	aromatic amino acid family catabolic process	biological process	0.0459	4	25		GO:0044281	small molecule metabolic process	biological process	5.9343e-10	1526	6625
	GO:0016157	sucrose synthase activity	molecular function	0.0068827	3	7		GO:0005737	cytoplasm	cellular component	1.1119e-15	1513	6316
	GO:0009805	coumarin biosynthetic process	biological process	0.013751	3	8		GO:1901564	organonitrogen compound metabolic process	biological process	1.0418e-06	1441	6358
	GO:0009810	stilbene metabolic process	biological process	0.013751	3	8		GO:0044267	cellular protein metabolic process	biological process	0.017192	1230	5380
	GO:0009811	stilbene biosynthetic process	biological process	0.013751	3	8		GO:0044444	cytoplasmic part	cellular component	5.6242e-14	1197	4936
	GO:0009800	cinnamic acid biosynthetic process	biological process	0.015549	3	6		GO:0055114	oxidation-reduction process	biological process	3.0393e-22	1192	4858
	GO:0009803	cinnamic acid metabolic process	biological process	0.015549	3	6		GO:0016491	oxidoreductase activity	molecular function	1.3876e-19	1154	4797
	GO:0009804	coumarin metabolic process	biological process	0.015549	3	9		GO:0006082	organic acid metabolic process	biological process	6.5918e-13	926	3591
	GO:1900674	olefin biosynthetic process	biological process	0.015666	3	9		GO:0043436	oxoacid metabolic process	biological process	1.36e-12	921	3578
	GO:0009812	flavonoid metabolic process	biological process	0.025759	3	10		GO:0019752	carboxylic acid metabolic process	biological process	2.0612e-12	913	3552
	GO:0009813	flavonoid biosynthetic process	biological process	0.025759	3	10		GO:0071840	cellular component organization or biogenesis	biological process	0.0075502	847	3884
	GO:0009809	lignin biosynthetic process	biological process	0.033244	3	12		GO:0043228	non-membrane-bounded organelle	cellular component	0.0035187	846	3789
	GO:0004365	glyceraldehyde-3-phosphate dehydrogenase (NAD+) (phosphorylating) activity	molecular function	0.036079	2	3		GO:0043232	intracellular non-membrane-bounded organelle	cellular component	0.0035187	846	3789
R_T3 vs R_CK3	GO:0008152	metabolic process	biological process	6.0822e-24	6696	25196		GO:0006520	cellular amino acid metabolic process	biological process	5.4333e-08	757	3022
	GO:0009987	cellular process	biological process	1.8927e-07	6564	25252		GO:0005975	carbohydrate metabolic process	biological process	5.4333e-08	727	2906
	GO:0003824	catalytic activity	molecular function	4.3458e-22	5839	21556		GO:1901605	alpha-amino acid metabolic process	biological process	1.1067e-06	649	2611
	GO:0071704	organic substance metabolic process	biological process	5.052e-06	5449	20787		GO:1901575	organic substance catabolic process	biological process	0.042057	634	2920
	GO:0044238	primary metabolic process	biological process	0.00097097	5168	19790		GO:0006629	lipid metabolic process	biological process	2.7602e-05	590	2296
	GO:0044237	cellular metabolic process	biological process	0.00052201	5152	19693		GO:1901566	organonitrogen compound biosynthetic process	biological process	2.9926e-05	582	2338
	GO:0005623	cell	cellular component	1.0933e-06	3869	14375		GO:0044085	cellular component biogenesis	biological process	1.6454e-05	548	2375
	GO:0044464	cell part	cellular component	1.0933e-06	3869	14375		GO:0044723	single-organism carbohydrate metabolic process	biological process	8.9762e-08	498	1865
	GO:0005622	intracellular	cellular component	9.2511e-08	3714	13674		GO:0044711	single-organism biosynthetic process	biological process	7.4673e-10	490	1795
	GO:0044424	intracellular part	cellular component	5.2379e-06	3469	12820		GO:0048037	cofactor binding	molecular function	1.0974e-11	479	1780
	GO:0043167	ion binding	molecular function	0.00011024	3441	12986		GO:0044283	small molecule biosynthetic process	biological process	9.8133e-10	479	1751
	GO:0044710	single-organism metabolic process	biological process	6.5869e-41	3365	11172		GO:0044255	cellular lipid metabolic process	biological process	0.0054823	449	1708
	GO:0009058	biosynthetic process	biological process	2.5877e-07	3107	11359		GO:0005198	structural molecule activity	molecular function	3.7563e-07	447	1786
	GO:1901576	organic substance biosynthetic process	biological process	0.00010337	2964	10980		GO:0030529	ribonucleoprotein complex	cellular component	7.2203e-08	424	1767
	GO:0044763	single-organism cellular process	biological process	0.029974	2875	10715		GO:0006412	translation	biological process	1.742e-08	416	1673
	GO:0044249	cellular biosynthetic process	biological process	0.0030761	2838	10616		GO:0016053	organic acid biosynthetic process	biological process	7.977e-10	379	1325
	GO:0043226	organelle	cellular component	0.00041347	2798	10376		GO:0046394	carboxylic acid biosynthetic process	biological process	7.977e-10	379	1325
	GO:0043229	intracellular organelle	cellular component	0.00047549	2795	10371		GO:0008610	lipid biosynthetic process	biological process	8.9225e-06	379	1320
	GO:0043227	membrane-bounded organelle	cellular component	1.697e-06	2287	8227		GO:0050662	coenzyme binding	molecular function	1.3475e-09	375	1389
	GO:0043231	intracellular membrane-bounded organelle	cellular component	1.7633e-06	2285	8222		GO:0051186	cofactor metabolic process	biological process	0.0036459	362	1377
	GO:0036094	small molecule binding	molecular function	0.021447	2143	8061		GO:0005840	ribosome	cellular component	4.8303e-10	353	1392
	GO:0051179	localization	biological process	0.00033223	2039	7360		GO:0022613	ribonucleoprotein complex biogenesis	biological process	3.8886e-08	321	1286
	GO:0051234	establishment of localization	biological process	0.00034848	1989	7175		GO:0044262	cellular carbohydrate metabolic process	biological process	0.0030182	321	1209
	GO:0044281	small molecule metabolic process	biological process	7.1336e-18	1987	6625		GO:0042254	ribosome biogenesis	biological process	3.8886e-08	317	1269
	GO:0006810	transport	biological process	0.00040588	1987	7172		GO:0006091	generation of precursor metabolites and energy	biological process	0.020247	282	1202
	GO:0010467	gene expression	biological process	0.0010053	1916	6961		GO:0003735	structural constituent of ribosome	molecular function	1.0974e-11	268	989
	GO:1901564	organonitrogen compound metabolic process	biological process	6.5613e-12	1868	6358		GO:0008652	cellular amino acid biosynthetic process	biological process	2.7561e-06	266	958
	GO:0005737	cytoplasm	cellular component	1.6119e-12	1855	6316		GO:0006732	coenzyme metabolic process	biological process	5.3927e-05	262	951
	GO:0043169	cation binding	molecular function	3.5731e-05	1845	6795		GO:0016614	oxidoreductase activity, acting on CH-OH group of donors	molecular function	8.2015e-10	260	878
	GO:0046872	metal ion binding	molecular function	3.4345e-05	1768	6470		GO:0005739	mitochondrion	cellular component	0.014878	253	1063
	GO:1901362	organic cyclic compound biosynthetic process	biological process	7.2692e-06	1728	6088		GO:0016051	carbohydrate biosynthetic process	biological process	0.0016609	250	890
	GO:0044271	cellular nitrogen compound biosynthetic process	biological process	0.00098462	1655	5924		GO:0016616	oxidoreductase activity, acting on the CH-OH group of donors, NAD or NADP as acceptor	molecular function	2.1298e-10	246	802
	GO:0016070	RNA metabolic process	biological process	0.034191	1613	5867		GO:0016829	lyase activity	molecular function	0.015216	242	980
	GO:0018130	heterocycle biosynthetic process	biological process	0.0065857	1609	5819		GO:0032787	monocarboxylic acid metabolic process	biological process	4.6283e-07	239	811
	GO:0055114	oxidation-reduction process	biological process	8.9391e-38	1594	4858		GO:1901607	alpha-amino acid biosynthetic process	biological process	2.2056e-07	226	774
	GO:0005634	nucleus	cellular component	0.0026915	1581	5696		GO:0005996	monosaccharide metabolic process	biological process	2.3161e-08	205	694
	GO:0016491	oxidoreductase activity	molecular function	2.5662e-36	1566	4797		GO:0019318	hexose metabolic process	biological process	4.4004e-08	197	665
	GO:0019438	aromatic compound biosynthetic process	biological process	0.01697	1562	5678		GO:0046906	tetrapyrrole binding	molecular function	0.0092229	183	790
	GO:0044765	single-organism transport	biological process	3.8806e-05	1514	5412		GO:0016052	carbohydrate catabolic process	biological process	2.2326e-08	177	611
	GO:0006793	phosphorus metabolic process	biological process	0.028861	1495	5444		GO:0020037	heme binding	molecular function	0.021758	170	751
	GO:0044444	cytoplasmic part	cellular component	7.9865e-08	1425	4936		GO:0016853	isomerase activity	molecular function	4.8371e-06	169	566
	GO:0046914	transition metal ion binding	molecular function	0.0026531	1263	4661		GO:0006767	water-soluble vitamin metabolic process	biological process	0.00041937	161	522
	GO:0006082	organic acid metabolic process	biological process	3.8009e-19	1181	3591		GO:0006766	vitamin metabolic process	biological process	0.00042916	161	523
	GO:0043436	oxoacid metabolic process	biological process	6.6877e-19	1176	3578		GO:0009308	amine metabolic process	biological process	0.022429	160	602
	GO:0019752	carboxylic acid metabolic process	biological process	7.0446e-19	1168	3552		GO:0044106	cellular amine metabolic process	biological process	0.017602	149	544
	GO:0009056	catabolic process	biological process	7.5908e-13	1049	3415		GO:0006576	cellular biogenic amine metabolic process	biological process	0.016198	147	536
	GO:0006520	cellular amino acid metabolic process	biological process	4.2812e-13	975	3022		GO:0009072	aromatic amino acid family metabolic process	biological process	0.0043194	145	517
	GO:1901575	organic substance catabolic process	biological process	2.4264e-13	912	2920		GO:0044724	single-organism carbohydrate catabolic process	biological process	1.4087e-07	142	464
	GO:0055085	transmembrane transport	biological process	3.0694e-07	869	2978		GO:0006006	glucose metabolic process	biological process	8.9762e-08	138	447
	GO:0005975	carbohydrate metabolic process	biological process	3.1661e-05	867	2906		GO:0006631	fatty acid metabolic process	biological process	0.00082495	136	449
	GO:1901135	carbohydrate derivative metabolic process	biological process	0.00076427	857	2966		GO:0044282	small molecule catabolic process	biological process	0.0075502	135	471
	GO:1901605	alpha-amino acid metabolic process	biological process	4.7967e-11	837	2611		GO:0044712	single-organism catabolic process	biological process	0.0075502	135	471
	GO:0055086	nucleobase-containing small molecule metabolic process	biological process	0.010512	807	2900		GO:0072330	monocarboxylic acid biosynthetic process	biological process	0.0012633	130	422
	GO:0006629	lipid metabolic process	biological process	1.5597e-12	784	2296		GO:0006733	oxidoreduction coenzyme metabolic process	biological process	0.03168	127	478
	GO:0044248	cellular catabolic process	biological process	5.052e-06	764	2581		GO:0043648	dicarboxylic acid metabolic process	biological process	0.0019468	126	440
	GO:0019637	organophosphate metabolic process	biological process	0.00012078	759	2634		GO:0046365	monosaccharide catabolic process	biological process	3.0136e-07	125	400
	GO:1901566	organonitrogen compound biosynthetic process	biological process	5.0297e-08	742	2338		GO:0009110	vitamin biosynthetic process	biological process	0.016167	124	412
	GO:0071702	organic substance transport	biological process	0.0083073	722	2402		GO:0042364	water-soluble vitamin biosynthetic process	biological process	0.016167	124	412
	GO:0048037	cofactor binding	molecular function	1.0794e-29	680	1780		GO:0016054	organic acid catabolic process	biological process	0.035145	124	439
	GO:0044711	single-organism biosynthetic process	biological process	4.0202e-17	643	1795		GO:0046395	carboxylic acid catabolic process	biological process	0.035145	124	439
	GO:0044283	small molecule biosynthetic process	biological process	2.1225e-17	632	1751		GO:0019320	hexose catabolic process	biological process	6.1287e-07	122	393
	GO:0044255	cellular lipid metabolic process	biological process	1.4122e-07	581	1708		GO:0006007	glucose catabolic process	biological process	1.3814e-06	120	391
	GO:0006753	nucleoside phosphate metabolic process	biological process	0.0037292	580	2065		GO:0042430	indole-containing compound metabolic process	biological process	0.0033351	118	399
	GO:0009117	nucleotide metabolic process	biological process	0.0048948	567	2028		GO:0006633	fatty acid biosynthetic process	biological process	0.0072523	116	386
	GO:0044723	single-organism carbohydrate metabolic process	biological process	0.018518	555	1865		GO:0006568	tryptophan metabolic process	biological process	0.0025864	115	383
	GO:0050662	coenzyme binding	molecular function	2.1491e-23	532	1389		GO:0006586	indolalkylamine metabolic process	biological process	0.0025864	115	383
	GO:0030529	ribonucleoprotein complex	cellular component	2.7833e-06	525	1767		GO:1901606	alpha-amino acid catabolic process	biological process	0.045599	108	372
	GO:0008610	lipid biosynthetic process	biological process	1.3237e-13	506	1320		GO:0072524	pyridine-containing compound metabolic process	biological process	1.7866e-05	105	326
	GO:0016053	organic acid biosynthetic process	biological process	1.3519e-17	501	1325		GO:0005829	cytosol	cellular component	0.018602	101	383
	GO:0046394	carboxylic acid biosynthetic process	biological process	1.3519e-17	501	1325		GO:0051287	NAD binding	molecular function	0.0031372	97	324
	GO:1901657	glycosyl compound metabolic process	biological process	0.046555	473	1721		GO:0019362	pyridine nucleotide metabolic process	biological process	0.00071364	93	299
	GO:0006412	translation	biological process	0.043956	461	1673		GO:0046496	nicotinamide nucleotide metabolic process	biological process	0.0025723	89	292
	GO:0051186	cofactor metabolic process	biological process	6.1752e-05	455	1377		GO:0006551	leucine metabolic process	biological process	0.036321	84	278
	GO:1901565	organonitrogen compound catabolic process	biological process	1.8378e-06	446	1453		GO:0006739	NADP metabolic process	biological process	0.00082383	82	262
	GO:0001071	nucleic acid binding transcription factor activity	molecular function	0.020009	446	1563		GO:0006094	gluconeogenesis	biological process	1.0129e-05	78	238
	GO:0003700	sequence-specific DNA binding transcription factor activity	molecular function	0.020009	446	1563		GO:0019319	hexose biosynthetic process	biological process	1.3046e-05	78	240
	GO:0005840	ribosome	cellular component	0.0073806	390	1392		GO:0046364	monosaccharide biosynthetic process	biological process	1.3046e-05	78	240
	GO:0044262	cellular carbohydrate metabolic process	biological process	0.0072213	382	1209		GO:0006098	pentose-phosphate shunt	biological process	0.00075842	78	249
	GO:0006396	RNA processing	biological process	0.010598	374	1170		GO:0006740	NADPH regeneration	biological process	0.00075842	78	249
	GO:0008652	cellular amino acid biosynthetic process	biological process	3.2181e-13	362	958		GO:0016209	antioxidant activity	molecular function	0.0038176	78	282
	GO:0005739	mitochondrion	cellular component	9.8106e-09	359	1063		GO:0016701	oxidoreductase activity, acting on single donors with incorporation of molecular oxygen	molecular function	0.0040577	71	233
	GO:0016614	oxidoreductase activity, acting on CH-OH group of donors	molecular function	1.9467e-17	351	878		GO:0009309	amine biosynthetic process	biological process	0.031397	69	229
	GO:0009069	serine family amino acid metabolic process	biological process	0.048875	349	1188		GO:0042401	cellular biogenic amine biosynthetic process	biological process	0.031397	69	229
	GO:1901361	organic cyclic compound catabolic process	biological process	0.0021864	348	1197		GO:0006096	glycolysis	biological process	0.005466	64	222
	GO:0019439	aromatic compound catabolic process	biological process	0.0067069	345	1209		GO:0006558	L-phenylalanine metabolic process	biological process	0.047543	63	211
	GO:0016705	oxidoreductase activity, acting on paired donors, with incorporation or reduction of molecular oxygen	molecular function	8.2301e-09	336	988		GO:1902221	erythrose 4-phosphate/phosphoenolpyruvate family amino acid metabolic process	biological process	0.047543	63	211
	GO:0016616	oxidoreductase activity, acting on the CH-OH group of donors, NAD or NADP as acceptor	molecular function	2.5585e-18	331	802		GO:0042435	indole-containing compound biosynthetic process	biological process	0.041656	60	199
	GO:0046700	heterocycle catabolic process	biological process	0.0051064	331	1147		GO:0016620	oxidoreductase activity, acting on the aldehyde or oxo group of donors, NAD or NADP as acceptor	molecular function	0.022343	58	199
	GO:0006732	coenzyme metabolic process	biological process	2.3223e-06	329	951		GO:0000162	tryptophan biosynthetic process	biological process	0.030137	57	183
	GO:0034660	ncRNA metabolic process	biological process	0.010004	326	1019		GO:0006571	tyrosine biosynthetic process	biological process	0.030137	57	183
	GO:0044270	cellular nitrogen compound catabolic process	biological process	0.010687	326	1140		GO:0009073	aromatic amino acid family biosynthetic process	biological process	0.030137	57	183
	GO:0016829	lyase activity	molecular function	7.4787e-06	323	980		GO:0009094	L-phenylalanine biosynthetic process	biological process	0.030137	57	183
	GO:0016798	hydrolase activity, acting on glycosyl bonds	molecular function	0.0209	318	1073		GO:0009095	aromatic amino acid family biosynthetic process, prephenate pathway	biological process	0.030137	57	183
	GO:0051188	cofactor biosynthetic process	biological process	0.030549	304	943		GO:0046219	indolalkylamine biosynthetic process	biological process	0.030137	57	183
	GO:0032787	monocarboxylic acid metabolic process	biological process	1.6828e-09	302	811		GO:1902223	erythrose 4-phosphate/phosphoenolpyruvate family amino acid biosynthetic process	biological process	0.030137	57	183
	GO:1901607	alpha-amino acid biosynthetic process	biological process	3.837e-12	297	774		GO:0015976	carbon utilization	biological process	0.030137	51	179
	GO:0004553	hydrolase activity, hydrolyzing O-glycosyl compounds	molecular function	0.034029	297	1011		GO:0006000	fructose metabolic process	biological process	0.032083	43	135
	GO:0034655	nucleobase-containing compound catabolic process	biological process	0.040259	291	1049		GO:0004616	phosphogluconate dehydrogenase (decarboxylating) activity	molecular function	0.0035187	39	98
	GO:0046434	organophosphate catabolic process	biological process	0.015008	289	1024		GO:0019521	D-gluconate metabolic process	biological process	0.0035187	39	98
	GO:1901136	carbohydrate derivative catabolic process	biological process	0.026827	282	1021		GO:0019520	aldonic acid metabolic process	biological process	0.0063136	39	101
	GO:0005506	iron ion binding	molecular function	3.275e-07	272	824		GO:0044391	ribosomal subunit	cellular component	0.036967	36	143
	GO:0009066	aspartate family amino acid metabolic process	biological process	6.49e-05	261	767		GO:0016840	carbon-nitrogen lyase activity	molecular function	0.028594	24	59
	GO:0009057	macromolecule catabolic process	biological process	0.018484	261	854		GO:0018580	nitronate monooxygenase activity	molecular function	0.045599	18	38
	GO:0046906	tetrapyrrole binding	molecular function	9.6072e-07	258	790		GO:0005811	lipid particle	cellular component	0.022247	15	29
	GO:0016746	transferase activity, transferring acyl groups	molecular function	0.0025712	254	792		GO:0012511	monolayer-surrounded lipid storage body	cellular component	0.0039041	13	18
	GO:0034470	ncRNA processing	biological process	0.0017021	243	706		GO:0016855	racemase and epimerase activity, acting on amino acids and derivatives	molecular function	0.028661	9	11
	GO:0020037	heme binding	molecular function	3.0378e-06	242	751
	GO:1901292	nucleoside phosphate catabolic process	biological process	0.020473	239	862
	GO:0072523	purine-containing compound catabolic process	biological process	0.020668	238	857
	GO:0005996	monosaccharide metabolic process	biological process	6.3384e-06	237	694
	GO:0009166	nucleotide catabolic process	biological process	0.027129	237	860
	GO:0016052	carbohydrate catabolic process	biological process	1.2776e-12	236	611
	GO:0006195	purine nucleotide catabolic process	biological process	0.030302	234	847
	GO:0009154	purine ribonucleotide catabolic process	biological process	0.035207	232	843
	GO:0009261	ribonucleotide catabolic process	biological process	0.035207	232	843
	GO:0042454	ribonucleoside catabolic process	biological process	0.045949	232	848
	GO:0009164	nucleoside catabolic process	biological process	0.046555	232	849
	GO:1901658	glycosyl compound catabolic process	biological process	0.046555	232	849
	GO:0006152	purine nucleoside catabolic process	biological process	0.035401	231	839
	GO:0009143	nucleoside triphosphate catabolic process	biological process	0.035401	231	839
	GO:0009146	purine nucleoside triphosphate catabolic process	biological process	0.035401	231	839
	GO:0009203	ribonucleoside triphosphate catabolic process	biological process	0.035401	231	839
	GO:0009207	purine ribonucleoside triphosphate catabolic process	biological process	0.035401	231	839
	GO:0046130	purine ribonucleoside catabolic process	biological process	0.035401	231	839
	GO:0019318	hexose metabolic process	biological process	1.2763e-05	227	665
	GO:0006366	transcription from RNA polymerase II promoter	biological process	1.543e-09	222	665
	GO:0044429	mitochondrial part	cellular component	0.037123	221	733
	GO:0009308	amine metabolic process	biological process	8.0527e-06	215	602
	GO:0009108	coenzyme biosynthetic process	biological process	0.0013492	211	609
	GO:0009072	aromatic amino acid family metabolic process	biological process	8.7872e-08	200	517
	GO:0050660	flavin adenine dinucleotide binding	molecular function	5.0386e-07	200	546
	GO:0044106	cellular amine metabolic process	biological process	2.3921e-05	196	544
	GO:0006576	cellular biogenic amine metabolic process	biological process	2.6505e-05	193	536
	GO:0016747	transferase activity, transferring acyl groups other than amino-acyl groups	molecular function	0.0057369	192	592
	GO:0016853	isomerase activity	molecular function	0.0016472	191	566
	GO:0006767	water-soluble vitamin metabolic process	biological process	0.00075413	190	522
	GO:0006766	vitamin metabolic process	biological process	0.00079019	190	523
	GO:0006575	cellular modified amino acid metabolic process	biological process	5.0994e-05	186	500
	GO:0006357	regulation of transcription from RNA polymerase II promoter	biological process	1.9931e-08	184	566
	GO:0044724	single-organism carbohydrate catabolic process	biological process	1.543e-09	182	464
	GO:0044282	small molecule catabolic process	biological process	1.5758e-05	175	471
	GO:0044712	single-organism catabolic process	biological process	1.5758e-05	175	471
	GO:0006631	fatty acid metabolic process	biological process	2.9553e-06	174	449
	GO:0006820	anion transport	biological process	9.4933e-06	172	490
	GO:0006790	sulfur compound metabolic process	biological process	0.0010695	172	487
	GO:0051246	regulation of protein metabolic process	biological process	0.031273	170	565
	GO:0072330	monocarboxylic acid biosynthetic process	biological process	1.9133e-06	168	422
	GO:0043648	dicarboxylic acid metabolic process	biological process	1.1349e-06	167	440
	GO:0071705	nitrogen compound transport	biological process	1.0046e-05	166	468
	GO:1901068	guanosine-containing compound metabolic process	biological process	0.010215	166	530
	GO:0004497	monooxygenase activity	molecular function	2.6168e-06	165	466
	GO:0032268	regulation of cellular protein metabolic process	biological process	0.02254	165	540
	GO:0000981	sequence-specific DNA binding RNA polymerase II transcription factor activity	molecular function	1.2864e-18	164	430
	GO:0016054	organic acid catabolic process	biological process	7.1368e-05	163	439
	GO:0046395	carboxylic acid catabolic process	biological process	7.1368e-05	163	439
	GO:0046039	GTP metabolic process	biological process	0.0056276	162	512
	GO:0006733	oxidoreduction coenzyme metabolic process	biological process	0.0044604	161	478
	GO:0006184	GTP catabolic process	biological process	0.0037646	160	497
	GO:1901069	guanosine-containing compound catabolic process	biological process	0.0037646	160	497
	GO:0042430	indole-containing compound metabolic process	biological process	1.0623e-06	158	399
	GO:0006006	glucose metabolic process	biological process	5.0353e-05	156	447
	GO:0009110	vitamin biosynthetic process	biological process	0.00066639	156	412
	GO:0042364	water-soluble vitamin biosynthetic process	biological process	0.00066639	156	412
	GO:0006568	tryptophan metabolic process	biological process	3.8387e-07	155	383
	GO:0006586	indolalkylamine metabolic process	biological process	3.8387e-07	155	383
	GO:0006633	fatty acid biosynthetic process	biological process	1.7385e-05	151	386
	GO:0043603	cellular amide metabolic process	biological process	0.018077	151	452
	GO:0046365	monosaccharide catabolic process	biological process	9.4933e-06	146	400
	GO:0009063	cellular amino acid catabolic process	biological process	0.00098462	146	399
	GO:0051287	NAD binding	molecular function	1.8676e-09	142	324
	GO:0019320	hexose catabolic process	biological process	2.1835e-05	142	393
	GO:0042967	acyl-carrier-protein biosynthetic process	biological process	1.6312e-05	140	349
	GO:0006007	glucose catabolic process	biological process	3.5731e-05	140	391
	GO:0016627	oxidoreductase activity, acting on the CH-CH group of donors	molecular function	0.00018392	140	386
	GO:1901615	organic hydroxy compound metabolic process	biological process	3.8002e-07	137	347
	GO:0010608	posttranscriptional regulation of gene expression	biological process	0.030555	137	429
	GO:0019220	regulation of phosphate metabolic process	biological process	0.037867	135	428
	GO:0051174	regulation of phosphorus metabolic process	biological process	0.037867	135	428
	GO:0042398	cellular modified amino acid biosynthetic process	biological process	0.00044041	134	350
	GO:1901606	alpha-amino acid catabolic process	biological process	0.0040011	134	372
	GO:0008202	steroid metabolic process	biological process	1.0884e-06	132	314
	GO:0048583	regulation of response to stimulus	biological process	0.027255	132	426
	GO:0051213	dioxygenase activity	molecular function	0.00010532	131	357
	GO:0006417	regulation of translation	biological process	0.0065857	131	391
	GO:0006694	steroid biosynthetic process	biological process	7.5756e-07	129	300
	GO:0071554	cell wall organization or biogenesis	biological process	0.014076	129	395
	GO:0006066	alcohol metabolic process	biological process	1.0933e-06	128	323
	GO:0015711	organic anion transport	biological process	2.0476e-06	127	335
	GO:0072524	pyridine-containing compound metabolic process	biological process	1.4942e-05	127	326
	GO:0000287	magnesium ion binding	molecular function	3.9797e-05	123	328
	GO:0005829	cytosol	cellular component	0.031343	121	383
	GO:0006570	tyrosine metabolic process	biological process	0.00012078	119	315
	GO:0023051	regulation of signaling	biological process	0.023435	119	380
	GO:0009966	regulation of signal transduction	biological process	0.02048	118	372
	GO:0010646	regulation of cell communication	biological process	0.027744	118	377
	GO:0009081	branched-chain amino acid metabolic process	biological process	0.00018018	117	301
	GO:0006553	lysine metabolic process	biological process	0.0033138	117	311
	GO:0019362	pyridine nucleotide metabolic process	biological process	4.5148e-05	116	299
	GO:0008509	anion transmembrane transporter activity	molecular function	0.00033275	115	321
	GO:0008135	translation factor activity, nucleic acid binding	molecular function	0.02254	115	347
	GO:0046496	nicotinamide nucleotide metabolic process	biological process	4.2754e-05	114	292
	GO:0015849	organic acid transport	biological process	3.5731e-05	110	292
	GO:0046942	carboxylic acid transport	biological process	3.5731e-05	110	292
	GO:0006551	leucine metabolic process	biological process	0.00026511	110	278
	GO:0006549	isoleucine metabolic process	biological process	0.0002244	109	279
	GO:0051336	regulation of hydrolase activity	biological process	0.011119	108	311
	GO:0006573	valine metabolic process	biological process	0.00026511	106	268
	GO:0030170	pyridoxal phosphate binding	molecular function	0.00079984	105	284
	GO:0006140	regulation of nucleotide metabolic process	biological process	0.015849	99	282
	GO:0016903	oxidoreductase activity, acting on the aldehyde or oxo group of donors	molecular function	2.4527e-05	98	249
	GO:0006739	NADP metabolic process	biological process	0.0010713	98	262
	GO:0043604	amide biosynthetic process	biological process	0.0046571	98	260
	GO:0009118	regulation of nucleoside metabolic process	biological process	0.020005	95	269
	GO:0030811	regulation of nucleotide catabolic process	biological process	0.020005	95	269
	GO:0033121	regulation of purine nucleotide catabolic process	biological process	0.020005	95	269
	GO:1900542	regulation of purine nucleotide metabolic process	biological process	0.021478	95	271
	GO:0006098	pentose-phosphate shunt	biological process	0.00081122	94	249
	GO:0006740	NADPH regeneration	biological process	0.00081122	94	249
	GO:0033124	regulation of GTP catabolic process	biological process	0.02506	93	265
	GO:0043087	regulation of GTPase activity	biological process	0.02506	93	265
	GO:0016701	oxidoreductase activity, acting on single donors with incorporation of molecular oxygen	molecular function	0.00029059	91	233
	GO:0006865	amino acid transport	biological process	3.275e-07	89	204
	GO:0009309	amine biosynthetic process	biological process	0.001348	88	229
	GO:0042401	cellular biogenic amine biosynthetic process	biological process	0.001348	88	229
	GO:0006558	L-phenylalanine metabolic process	biological process	0.00013495	86	211
	GO:1902221	erythrose 4-phosphate/phosphoenolpyruvate family amino acid metabolic process	biological process	0.00013495	86	211
	GO:0042537	benzene-containing compound metabolic process	biological process	3.5441e-05	85	186
	GO:0034754	cellular hormone metabolic process	biological process	2.3576e-05	84	184
	GO:0042445	hormone metabolic process	biological process	5.2118e-05	84	191
	GO:0010817	regulation of hormone levels	biological process	0.00015162	84	201
	GO:0019751	polyol metabolic process	biological process	0.00086403	83	213
	GO:0000228	nuclear chromosome	cellular component	0.020668	83	235
	GO:0003333	amino acid transmembrane transport	biological process	6.1567e-08	82	175
	GO:0016620	oxidoreductase activity, acting on the aldehyde or oxo group of donors, NAD or NADP as acceptor	molecular function	2.3736e-05	82	199
	GO:0051056	regulation of small GTPase mediated signal transduction	biological process	0.028178	82	232
	GO:0016765	transferase activity, transferring alkyl or aryl (other than methyl) groups	molecular function	0.0024683	81	208
	GO:0016407	acetyltransferase activity	molecular function	0.00069947	80	197
	GO:0044036	cell wall macromolecule metabolic process	biological process	0.003859	80	220
	GO:0006413	translational initiation	biological process	0.024774	80	225
	GO:0008209	androgen metabolic process	biological process	6.3384e-06	79	162
	GO:0008210	estrogen metabolic process	biological process	7.2692e-06	79	163
	GO:0006040	amino sugar metabolic process	biological process	0.00074129	79	209
	GO:0006446	regulation of translational initiation	biological process	0.010664	79	216
	GO:0042435	indole-containing compound biosynthetic process	biological process	0.0013492	78	199
	GO:0003743	translation initiation factor activity	molecular function	0.012681	78	214
	GO:0000272	polysaccharide catabolic process	biological process	9.0166e-07	77	176
	GO:0016229	steroid dehydrogenase activity	molecular function	1.5246e-05	77	160
	GO:0005543	phospholipid binding	molecular function	0.0013814	77	210
	GO:0016706	oxidoreductase activity, acting on paired donors, with incorporation or reduction of molecular oxygen, 2-oxoglutarate as one donor, and incorporation of one atom each of oxygen into both donors	molecular function	0.0075818	77	206
	GO:0003854	3-beta-hydroxy-delta5-steroid dehydrogenase activity	molecular function	2.2388e-05	76	159
	GO:0033764	steroid dehydrogenase activity, acting on the CH-OH group of donors, NAD or NADP as acceptor	molecular function	2.2388e-05	76	159
	GO:0008207	C21-steroid hormone metabolic process	biological process	2.5014e-05	76	160
	GO:0016628	oxidoreductase activity, acting on the CH-CH group of donors, NAD or NADP as acceptor	molecular function	0.00060574	76	187
	GO:0005342	organic acid transmembrane transporter activity	molecular function	0.0003706	75	193
	GO:0046943	carboxylic acid transmembrane transporter activity	molecular function	0.0003706	75	193
	GO:0008514	organic anion transmembrane transporter activity	molecular function	0.00047549	75	196
	GO:0000162	tryptophan biosynthetic process	biological process	0.00047549	75	183
	GO:0006571	tyrosine biosynthetic process	biological process	0.00047549	75	183
	GO:0009073	aromatic amino acid family biosynthetic process	biological process	0.00047549	75	183
	GO:0009094	L-phenylalanine biosynthetic process	biological process	0.00047549	75	183
	GO:0009095	aromatic amino acid family biosynthetic process, prephenate pathway	biological process	0.00047549	75	183
	GO:0046219	indolalkylamine biosynthetic process	biological process	0.00047549	75	183
	GO:1902223	erythrose 4-phosphate/phosphoenolpyruvate family amino acid biosynthetic process	biological process	0.00047549	75	183
	GO:0050661	NADP binding	molecular function	0.0012829	75	192
	GO:0009083	branched-chain amino acid catabolic process	biological process	0.00084613	74	171
	GO:0006550	isoleucine catabolic process	biological process	0.00098601	73	169
	GO:0006552	leucine catabolic process	biological process	0.00098601	73	169
	GO:0006574	valine catabolic process	biological process	0.00098601	73	169
	GO:0015939	pantothenate metabolic process	biological process	0.0049167	72	175
	GO:0015940	pantothenate biosynthetic process	biological process	0.0049167	72	175
	GO:0018874	benzoate metabolic process	biological process	0.0010713	71	162
	GO:0044454	nuclear chromosome part	cellular component	0.031273	71	198
	GO:0000278	mitotic cell cycle	biological process	0.0038363	70	187
	GO:0000096	sulfur amino acid metabolic process	biological process	0.018484	70	190
	GO:0044272	sulfur compound biosynthetic process	biological process	0.041467	69	192
	GO:0009060	aerobic respiration	biological process	0.034403	68	208
	GO:0015171	amino acid transmembrane transporter activity	molecular function	2.8211e-05	67	160
	GO:0043650	dicarboxylic acid biosynthetic process	biological process	0.0003805	66	151
	GO:0006505	GPI anchor metabolic process	biological process	0.048671	66	169
	GO:1901617	organic hydroxy compound biosynthetic process	biological process	0.0017781	65	160
	GO:0016702	oxidoreductase activity, acting on single donors with incorporation of molecular oxygen, incorporation of two atoms of oxygen	molecular function	0.0022576	65	166
	GO:0046165	alcohol biosynthetic process	biological process	0.00080843	64	151
	GO:0003857	3-hydroxyacyl-CoA dehydrogenase activity	molecular function	0.0016472	64	143
	GO:0009067	aspartate family amino acid biosynthetic process	biological process	0.012334	64	172
	GO:0008080	N-acetyltransferase activity	molecular function	0.0087322	62	157
	GO:0009123	nucleoside monophosphate metabolic process	biological process	0.018484	60	143
	GO:0016638	oxidoreductase activity, acting on the CH-NH2 group of donors	molecular function	0.0046571	57	150
	GO:0009124	nucleoside monophosphate biosynthetic process	biological process	0.041652	57	140
	GO:0030684	preribosome	cellular component	0.049541	57	153
	GO:0019520	aldonic acid metabolic process	biological process	2.1478e-06	55	101
	GO:0016645	oxidoreductase activity, acting on the CH-NH group of donors	molecular function	0.0072213	55	132
	GO:0010181	FMN binding	molecular function	0.0079591	54	146
	GO:0004616	phosphogluconate dehydrogenase (decarboxylating) activity	molecular function	5.2426e-06	53	98
	GO:0019521	D-gluconate metabolic process	biological process	5.2426e-06	53	98
	GO:0008081	phosphoric diester hydrolase activity	molecular function	0.039478	50	136
	GO:0006536	glutamate metabolic process	biological process	0.0016967	49	114
	GO:0015926	glucosidase activity	molecular function	0.020448	48	120
	GO:0015662	ATPase activity, coupled to transmembrane movement of ions, phosphorylative mechanism	molecular function	0.049646	46	145
	GO:0009084	glutamine family amino acid biosynthetic process	biological process	0.0013006	45	104
	GO:0008483	transaminase activity	molecular function	0.0016653	45	102
	GO:0016769	transferase activity, transferring nitrogenous groups	molecular function	0.0020407	45	103
	GO:0004177	aminopeptidase activity	molecular function	0.02684	41	94
	GO:0008762	UDP-N-acetylmuramate dehydrogenase activity	molecular function	0.03307	41	110
	GO:0016709	oxidoreductase activity, acting on paired donors, with incorporation or reduction of molecular oxygen, NAD(P)H as one donor, and incorporation of one atom of oxygen	molecular function	0.048878	41	99
	GO:0009085	lysine biosynthetic process	biological process	0.030089	37	89
	GO:0008374	O-acyltransferase activity	molecular function	0.041652	36	81
	GO:0043115	precorrin-2 dehydrogenase activity	molecular function	0.046315	36	82
	GO:0044275	cellular carbohydrate catabolic process	biological process	4.2754e-05	35	66
	GO:0005759	mitochondrial matrix	cellular component	0.001866	35	74
	GO:0016646	oxidoreductase activity, acting on the CH-NH group of donors, NAD or NADP as acceptor	molecular function	0.046525	35	83
	GO:0006897	endocytosis	biological process	0.012473	31	68
	GO:0006534	cysteine metabolic process	biological process	0.034018	31	70
	GO:0009089	lysine biosynthetic process via diaminopimelate	biological process	0.020448	30	66
	GO:0046451	diaminopimelate metabolic process	biological process	0.020448	30	66
	GO:0035091	phosphatidylinositol binding	molecular function	0.024859	30	70
	GO:0004312	fatty acid synthase activity	molecular function	0.037123	29	61
	GO:0016846	carbon-sulfur lyase activity	molecular function	0.038957	29	67
	GO:0044247	cellular polysaccharide catabolic process	biological process	7.2692e-06	28	42
	GO:0006537	glutamate biosynthetic process	biological process	0.0060604	28	60
	GO:0016641	oxidoreductase activity, acting on the CH-NH2 group of donors, oxygen as acceptor	molecular function	0.027384	28	67
	GO:0004499	N,N-dimethylaniline monooxygenase activity	molecular function	0.031273	28	59
	GO:0008839	4-hydroxy-tetrahydrodipicolinate reductase	molecular function	0.039132	26	58
	GO:0009251	glucan catabolic process	biological process	6.3457e-05	25	39
	GO:0000323	lytic vacuole	cellular component	3.2908e-06	24	31
	GO:0000324	fungal-type vacuole	cellular component	1.9028e-06	23	28
	GO:0000322	storage vacuole	cellular component	1.419e-05	23	31
	GO:0003729	mRNA binding	molecular function	0.030734	23	45
	GO:0018580	nitronate monooxygenase activity	molecular function	0.0048807	22	38
	GO:0016125	sterol metabolic process	biological process	0.024931	21	43
	GO:0051640	organelle localization	biological process	0.0025829	20	34
	GO:0015748	organophosphate ester transport	biological process	0.023334	19	41
	GO:0010383	cell wall polysaccharide metabolic process	biological process	0.03606	19	44
	GO:0019400	alditol metabolic process	biological process	0.0366	19	34
	GO:0003688	DNA replication origin binding	molecular function	0.037943	18	37
	GO:0046809	replication compartment	cellular component	0.037943	18	37
	GO:0030245	cellulose catabolic process	biological process	0.00026511	17	23
	GO:0051275	beta-glucan catabolic process	biological process	0.00026511	17	23
	GO:0016126	sterol biosynthetic process	biological process	0.00041251	17	24
	GO:0046417	chorismate metabolic process	biological process	0.00092049	17	25
	GO:0006071	glycerol metabolic process	biological process	0.038116	17	30
	GO:0007034	vacuolar transport	biological process	0.0016653	16	25
	GO:0006342	chromatin silencing	biological process	0.018484	16	30
	GO:0045814	negative regulation of gene expression, epigenetic	biological process	0.018484	16	30
	GO:0000329	fungal-type vacuole membrane	cellular component	0.0003681	15	18
	GO:0042274	ribosomal small subunit biogenesis	biological process	0.0024918	15	24
	GO:0000725	recombinational repair	biological process	0.0025342	15	26
	GO:0030427	site of polarized growth	cellular component	0.0030947	15	22
	GO:0051656	establishment of organelle localization	biological process	0.011743	15	26
	GO:0000724	double-strand break repair via homologous recombination	biological process	0.0050045	14	25
	GO:0006267	pre-replicative complex assembly involved in nuclear cell cycle DNA replication	biological process	0.00021438	13	17
	GO:0033260	nuclear cell cycle DNA replication	biological process	0.00021438	13	17
	GO:0036388	pre-replicative complex assembly	biological process	0.00021438	13	17
	GO:1902299	pre-replicative complex assembly involved in cell cycle DNA replication	biological process	0.00021438	13	17
	GO:0044786	cell cycle DNA replication	biological process	0.00040588	13	18
	GO:0042555	MCM complex	cellular component	0.00086702	13	19
	GO:0016128	phytosteroid metabolic process	biological process	0.0014398	13	16
	GO:0016129	phytosteroid biosynthetic process	biological process	0.0014398	13	16
	GO:0051325	interphase	biological process	0.0025793	13	23
	GO:0051329	interphase of mitotic cell cycle	biological process	0.0025793	13	23
	GO:0071852	fungal-type cell wall organization or biogenesis	biological process	0.010844	13	20
	GO:0008422	beta-glucosidase activity	molecular function	0.011475	13	21
	GO:0008810	cellulase activity	molecular function	0.013571	13	19
	GO:0006561	proline biosynthetic process	biological process	0.041467	13	22
	GO:0035023	regulation of Rho protein signal transduction	biological process	0.042524	13	28
	GO:0000727	double-strand break repair via break-induced replication	biological process	0.00040588	12	16
	GO:0005656	nuclear pre-replicative complex	cellular component	0.00040588	12	16
	GO:0031298	replication fork protection complex	cellular component	0.00040588	12	16
	GO:0036387	pre-replicative complex	cellular component	0.00040588	12	16
	GO:0043596	nuclear replication fork	cellular component	0.00040588	12	16
	GO:0031261	DNA replication preinitiation complex	cellular component	0.00067639	12	17
	GO:0006696	ergosterol biosynthetic process	biological process	0.0013334	12	14
	GO:0008204	ergosterol metabolic process	biological process	0.0013334	12	14
	GO:0044107	cellular alcohol metabolic process	biological process	0.0013334	12	14
	GO:0044108	cellular alcohol biosynthetic process	biological process	0.0013334	12	14
	GO:0000084	S phase of mitotic cell cycle	biological process	0.0016967	12	19
	GO:0051320	S phase	biological process	0.0016967	12	19
	GO:0000313	organellar ribosome	cellular component	0.005386	12	19
	GO:0005761	mitochondrial ribosome	cellular component	0.005386	12	19
	GO:0007163	establishment or maintenance of cell polarity	biological process	0.010495	12	20
	GO:0006271	DNA strand elongation involved in DNA replication	biological process	0.00126	11	15
	GO:0022616	DNA strand elongation	biological process	0.00126	11	15
	GO:0005933	cellular bud	cellular component	0.0059599	11	14
	GO:0005935	cellular bud neck	cellular component	0.0059599	11	14
	GO:0000460	maturation of 5.8S rRNA	biological process	0.0015007	10	11
	GO:0000466	maturation of 5.8S rRNA from tricistronic rRNA transcript (SSU-rRNA, 5.8S rRNA, LSU-rRNA)	biological process	0.0015007	10	11
	GO:0005937	mating projection	cellular component	0.015545	10	13
	GO:0009423	chorismate biosynthetic process	biological process	0.029017	10	16
	GO:0030437	ascospore formation	biological process	0.029147	10	14
	GO:0034293	sexual sporulation	biological process	0.029147	10	14
	GO:0043935	sexual sporulation resulting in formation of a cellular spore	biological process	0.029147	10	14
	GO:0022413	reproductive process in single-celled organism	biological process	0.041467	10	15
	GO:0009092	homoserine metabolic process	biological process	0.0017265	9	10
	GO:0000469	cleavage involved in rRNA processing	biological process	0.0087622	9	11
	GO:0000054	ribosomal subunit export from nucleus	biological process	0.011314	9	10
	GO:0033750	ribosome localization	biological process	0.011314	9	10
	GO:0033753	establishment of ribosome localization	biological process	0.011314	9	10
	GO:0071166	ribonucleoprotein complex localization	biological process	0.011314	9	10
	GO:0071426	ribonucleoprotein complex export from nucleus	biological process	0.011314	9	10
	GO:0071428	rRNA-containing ribonucleoprotein complex export from nucleus	biological process	0.011314	9	10
	GO:0006348	chromatin silencing at telomere	biological process	0.019468	9	13
	GO:0090501	RNA phosphodiester bond hydrolysis	biological process	0.021447	9	12
	GO:0032392	DNA geometric change	biological process	0.037165	8	11
	GO:0032508	DNA duplex unwinding	biological process	0.037165	8	11
	GO:0030479	actin cortical patch	cellular component	0.037123	7	8
	GO:0030863	cortical cytoskeleton	cellular component	0.037123	7	8
	GO:0030864	cortical actin cytoskeleton	cellular component	0.037123	7	8
	GO:0050525	cutinase activity	molecular function	0.0079591	6	6
	GO:0008410	CoA-transferase activity	molecular function	0.022641	6	6
	GO:0006268	DNA unwinding involved in DNA replication	biological process	0.048562	6	8
	GO:0043142	single-stranded DNA-dependent ATPase activity	molecular function	0.048562	6	8
	GO:0005527	macrolide binding	molecular function	0.012336	5	5

## Sheet: Down-regulation
Comparison	GO accession	Term	Category	q value	Number of DEGs with Trem	Number of background genes with Term	Comparison	GO accession	Term	Category	q value	Number of DEGs with Trem	Number of background genes with Term
R_T1 vs R_CK1							S_T1 vs S_CK1
R_T2 vs R_CK2							S_T2 vs S_CK2
R_T3 vs R_CK3	GO:0005515	protein binding	molecular function	7.237e-07	933	6864	S_T3 vs S_CK3	GO:0005515	protein binding	molecular function	5.3778e-13	1221	6864
	GO:0003676	nucleic acid binding	molecular function	3.6332e-06	831	7778		GO:0005680	anaphase-promoting complex	cellular component	2.6701e-07	66	242
	GO:0006457	protein folding	biological process	0.00013391	75	447		GO:0000152	nuclear ubiquitin ligase complex	cellular component	2.839e-07	66	244
	GO:0008026	ATP-dependent helicase activity	molecular function	0.00048948	71	351		GO:0031461	cullin-RING ubiquitin ligase complex	cellular component	5.2247e-07	72	277
	GO:0070035	purine NTP-dependent helicase activity	molecular function	0.00048948	71	351		GO:0000151	ubiquitin ligase complex	cellular component	2.155e-06	92	359
	GO:0044265	cellular macromolecule catabolic process	biological process	0.003067	81	501		GO:0070647	protein modification by small protein conjugation or removal	biological process	4.0327e-06	115	493
	GO:0006511	ubiquitin-dependent protein catabolic process	biological process	0.0059182	53	277		GO:0004842	ubiquitin-protein ligase activity	molecular function	6.1972e-06	94	371
	GO:0019941	modification-dependent protein catabolic process	biological process	0.0059182	53	279		GO:0019787	small conjugating protein ligase activity	molecular function	6.6346e-06	94	373
	GO:0030163	protein catabolic process	biological process	0.0059182	63	379		GO:0006457	protein folding	biological process	1.8979e-05	86	447
	GO:0043632	modification-dependent macromolecule catabolic process	biological process	0.0069108	53	283		GO:0016567	protein ubiquitination	biological process	2.168e-05	95	394
	GO:0044257	cellular protein catabolic process	biological process	0.0071131	55	319		GO:0044265	cellular macromolecule catabolic process	biological process	2.8152e-05	97	501
	GO:0004386	helicase activity	molecular function	0.0077947	139	887		GO:0032446	protein modification by small protein conjugation	biological process	3.4994e-05	95	403
	GO:0051603	proteolysis involved in cellular protein catabolic process	biological process	0.0090228	54	317		GO:0016881	acid-amino acid ligase activity	molecular function	0.000105	113	533
	GO:0016790	thiolester hydrolase activity	molecular function	0.012043	28	117		GO:0044428	nuclear part	cellular component	0.00012814	461	3083
	GO:0005488	binding	molecular function	0.014006	2077	23576		GO:0005488	binding	molecular function	0.00014328	2841	23576
	GO:0009408	response to heat	biological process	0.021019	11	29
	GO:0000786	nucleosome	cellular component	0.031988	13	66
	GO:0009628	response to abiotic stimulus	biological process	0.031988	30	213
	GO:0005634	nucleus	cellular component	0.031988	568	5696
	GO:0004221	ubiquitin thiolesterase activity	molecular function	0.031988	23	91
	GO:0016579	protein deubiquitination	biological process	0.031988	23	91
	GO:0070646	protein modification by small protein removal	biological process	0.031988	23	91
	GO:0009415	response to water stimulus	biological process	0.031988	7	24
	GO:0031072	heat shock protein binding	molecular function	0.046687	22	107
	GO:0032993	protein-DNA complex	cellular component	0.046687	14	90
