# Supplementary material for: Comparative transcript profiling of resistant and susceptible peanut post-harvest seeds in response to aflatoxin production by Aspergillus flavus
Source: BMC Plant Biol. 2016 Feb 27;16:54. doi: 10.1186/s12870-016-0738-z (PMC4769821; doi:10.1186/s12870-016-0738-z)
Supplement: Additional file 16: — KEGG pathway enrichment analysis of differentially expressed genes when peanut seeds respond to aflatoxin production by A. flavus. (XLSX 12 kb) [file 12870_2016_738_MOESM16_ESM.xlsx]

## Sheet: KEGG pathway analysis
Comparison	Up-regulated KEGG pathway	Number of DEGs with pathway	Number of background genes with pathway	q value	Comparison	Down-regulated KEGG pathway	Number of DEGs with pathway	Number of background genes with pathway	q value
R_T1vsR_CK1	Phenylpropanoid biosynthesis	21	175	0.00086391	R_T1vsR_CK1	Protein processing in endoplasmic reticulum	11	364	0.011666
	Phenylalanine, tyrosine and tryptophan biosynthesis	13	97	0.00791219		Glycerolipid metabolism	6	133	0.0361667
	Biosynthesis of amino acids	43	590	0.00791219	R_T2vsR_CK2	Protein processing in endoplasmic reticulum	12	364	6.03502e-11
	Various types of N-glycan biosynthesis	9	64	0.0404593		MAPK signaling pathway	5	115	0.000107539
	N-Glycan biosynthesis	10	80	0.0458789		Endocytosis	5	277	0.00506082
R_T2vsR_CK2	Phenylpropanoid biosynthesis	27	175	2.20111e-11		Spliceosome	5	327	0.00825154
	Flavonoid biosynthesis	13	32	4.93022e-11	R_T3vsR_CK3	RNA transport	62	263	0
	Phenylalanine metabolism	23	162	2.80226e-09		Spliceosome	75	327	0
	Stilbenoid, diarylheptanoid and gingerol biosynthesis	7	25	9.80127e-05		mRNA surveillance pathway	42	191	7.35116e-13
	Degradation of aromatic compounds	9	60	0.000768568		Ubiquitin mediated proteolysis	36	218	2.06623e-07
	Phenylalanine, tyrosine and tryptophan biosynthesis	10	97	0.00615717		Ribosome biogenesis in eukaryotes	30	175	1.32591e-06
	Terpenoid backbone biosynthesis	8	79	0.0253562		RNA degradation	31	189	1.88531e-06
	Glycolysis / Gluconeogenesis	18	315	0.0364297		Nucleotide excision repair	22	126	4.46504e-05
R_TvsR_CK3	/	/	/	/		Mismatch repair	17	92	0.000266834
						Protein processing in endoplasmic reticulum	41	364	0.000312608
S_T1vsS_CK1	Aminoacyl-tRNA biosynthesis	12	125	0.044967		Fanconi anemia pathway	15	90	0.00236827
	Various type of N-glycan biosynthesis	8	64	0.044967		Plant hormone signal transduction	25	207	0.00388705
	N-Glycan biosynthesis	9	80	0.044967		Purine metabolism	33	309	0.00418604
	DNA replication	11	118	0.0450587		Basal transcription factors	13	80	0.00651584
S_T2vsS_CK2	/	/	/	/		Bacterial secretion system	5	14	0.00943462
S_T3vsS_CK3	/	/	/	/		DNA replication	16	118	0.0106242
						Proteasome	16	129	0.0245307
						Cell cycle	23	216	0.0245307
						Homologous recombination	11	76	0.0328497
						Terpenoid backbone biosynthesis	11	79	0.0422208
					S_T1vsS_CK1	Protein processing in endoplasmic reticulum	13	364	0.0019569
					S_T2vsS_CK2	/	/	/	/
					S_T3vsS_CK3	Spliceosome	82	327	0
						RNA transport	56	263	1.1503e-07
						Protein processing in endoplasmic reticulum	65	364	2.02941e-07
						mRNA surveillance pathway	42	191	2.03147e-07
						Plant hormone signal transduction	42	207	1.90786e-06
						RNA degradation	39	189	2.94816e-06
						Proteasome	25	129	0.00132105
						Ubiquitin mediated proteolysis	36	218	0.00132105
						Endocytosis	41	277	0.00458402
						Porphyrin and chlorophyll metabolism	18	104	0.0387618
						Basal transcription factors	15	80	0.0387618
						Ribosome biogenesis in eukaryotes	26	175	0.0428561
