# Supplementary material for: Comparative transcript profiling of resistant and susceptible peanut post-harvest seeds in response to aflatoxin production by Aspergillus flavus
Source: BMC Plant Biol. 2016 Feb 27;16:54. doi: 10.1186/s12870-016-0738-z (PMC4769821; doi:10.1186/s12870-016-0738-z)
Supplement: Additional file 17: — Expression analysis of peanut defense-related genes in response to aflatoxin production by A. flavus. (XLSX 373 kb) [file 12870_2016_738_MOESM17_ESM.xlsx]

## Sheet: NBS-LRR
Comparison	Gene ID	Log2 (fold change)	q value	Nr ID	Nr Description	Nt ID	Nt Description	KO ID	KO Description	Swissprot ID	Swissprot Description	Pfam ID	Pfam description	GO BP	BP Description	GO MF	MF Description	GO CC	CC Description	KOG ID	KOG Description
R_T1 vs R_CK1	comp90068_c2	-1.0218	0.043525	XP_003598782.1	NB-LRR type disease resistance protein Rps1-k-2 [Medicago truncatula] >gi|355487830|gb|AES69033.1| NB-LRR type disease resistance protein Rps1-k-2 [Medicago truncatula]	--	--	--	--	--	--	PF02175//PF02920	Serpentine type 7TM GPCR chemoreceptor Srb//DNA binding domain of tn916 integrase	GO:0007165//GO:0007606//GO:0015074	signal transduction//sensory perception of chemical stimulus//DNA integration	GO:0004888//GO:0008907//GO:0003677	transmembrane signaling receptor activity//integrase activity//DNA binding	GO:0016021	integral to membrane	--	--
	comp50943_c0	-1.2908	0.033742	XP_002331783.1	cc-nbs-lrr resistance protein [Populus trichocarpa] >gi|222832242|gb|EEE70719.1| cc-nbs-lrr resistance protein [Populus trichocarpa]	--	--	--	--	Q8L3R3	Disease resistance protein RFL1 OS=Arabidopsis thaliana GN=RFL1 PE=2 SV=2	PF00931//PF05970//PF00004	NB-ARC domain//PIF1-like helicase//ATPase family associated with various cellular activities (AAA)	GO:0006281//GO:0000723	DNA repair//telomere maintenance	GO:0005524//GO:0003678//GO:0043531	ATP binding//DNA helicase activity//ADP binding	GO:0005657	replication fork	--	--
	comp92013_c1	-1.3151	0.0016715	XP_003615681.1	NBS-LRR resistance protein [Medicago truncatula] >gi|355517016|gb|AES98639.1| NBS-LRR resistance protein [Medicago truncatula]	XM_004490521.1	PREDICTED: Cicer arietinum putative disease resistance protein RGA1-like (LOC101494964), transcript variant X2, mRNA	--	--	Q7XA42	Putative disease resistance protein RGA1 OS=Solanum bulbocastanum GN=RGA1 PE=2 SV=2	PF00560//PF00931	Leucine Rich Repeat//NB-ARC domain	--	--	GO:0043531//GO:0005515	ADP binding//protein binding	--	--	--	--
	comp59295_c0	-1.4293	0.0069029	XP_003612736.1	Cc-nbs-lrr resistance protein [Medicago truncatula] >gi|355514071|gb|AES95694.1| Cc-nbs-lrr resistance protein [Medicago truncatula]	--	--	--	--	Q7XA42	Putative disease resistance protein RGA1 OS=Solanum bulbocastanum GN=RGA1 PE=2 SV=2	PF05496//PF03193//PF00560//PF00931	Holliday junction DNA helicase ruvB N-terminus//Protein of unknown function, DUF258//Leucine Rich Repeat//NB-ARC domain	GO:0006281//GO:0006310	DNA repair//DNA recombination	GO:0003924//GO:0043531//GO:0005525//GO:0005515//GO:0009378	GTPase activity//ADP binding//GTP binding//protein binding//four-way junction helicase activity	GO:0009379//GO:0005657	Holliday junction helicase complex//replication fork	KOG0619	FOG: Leucine rich repeat
	comp90959_c0	-1.4363	0.0069575	AEL30371.1	TIR-NBS-LRR type disease resistance protein [Arachis hypogaea]	--	--	--	--	--	--	--	--	--	--	GO:0003676	nucleic acid binding	--	--	--	--
	comp85364_c0	-1.4597	0.0057804	XP_002317519.1	nbs-lrr resistance protein [Populus trichocarpa] >gi|222860584|gb|EEE98131.1| nbs-lrr resistance protein [Populus trichocarpa]	--	--	--	--	Q9T048	Disease resistance protein At4g27190 OS=Arabidopsis thaliana GN=At4g27190 PE=2 SV=1	PF01637//PF00560//PF00931//PF00485	Archaeal ATPase//Leucine Rich Repeat//NB-ARC domain//Phosphoribulokinase / Uridine kinase family	GO:0008152	metabolic process	GO:0005515//GO:0043531//GO:0016301//GO:0005524	protein binding//ADP binding//kinase activity//ATP binding	--	--	KOG0619	FOG: Leucine rich repeat
	comp81531_c0	-1.512	0.024313	XP_003593667.1	NB-LRR type disease resistance protein [Medicago truncatula] >gi|355482715|gb|AES63918.1| NB-LRR type disease resistance protein [Medicago truncatula]	--	--	--	--	--	--	--	--	--	--	--	--	--	--	--	--
	comp82800_c0	-2.3259	4.1235e-06	AEL30371.1	TIR-NBS-LRR type disease resistance protein [Arachis hypogaea]	--	--	--	--	--	--	--	--	--	--	--	--	--	--	--	--
	comp84347_c0	-2.7456	0.0025786	XP_003598782.1	NB-LRR type disease resistance protein Rps1-k-2 [Medicago truncatula] >gi|355487830|gb|AES69033.1| NB-LRR type disease resistance protein Rps1-k-2 [Medicago truncatula]	--	--	--	--	Q9LRR4	Putative disease resistance RPP13-like protein 1 OS=Arabidopsis thaliana GN=RPPL1 PE=2 SV=1	PF00560//PF00005//PF00931	Leucine Rich Repeat//ABC transporter//NB-ARC domain	--	--	GO:0005524//GO:0016887//GO:0043531//GO:0005515	ATP binding//ATPase activity//ADP binding//protein binding	--	--	--	--
	comp85646_c0	-2.8437	0.0069029	AEL30344.1	hypothetical protein 303L13_4 [Arachis hypogaea]	HQ637177.1	Arachis hypogaea clone AHF-303L13 NBS-LRR gene cluster, complete sequence	--	--	Q9SZL8	Protein FAR1-RELATED SEQUENCE 5 OS=Arabidopsis thaliana GN=FRS5 PE=2 SV=1	PF04434//PF00872//PF01610	SWIM zinc finger//Transposase, Mutator family//Transposase	GO:0006313	transposition, DNA-mediated	GO:0005488//GO:0003677//GO:0008270//GO:0004803	binding//DNA binding//zinc ion binding//transposase activity	--	--	--	--
R_T2 vs R_CK2	comp81161_c0	4.2518	1.1935e-07	ACM89628.1	TIR-NBS-LRR type disease resistance protein [Glycine max]	--	--	--	--	Q40392	TMV resistance protein N OS=Nicotiana glutinosa GN=N PE=1 SV=1	PF13676//PF01582//PF06005	TIR domain//TIR domain//Protein of unknown function (DUF904)	GO:0007165//GO:0043093//GO:0000917	signal transduction//cytokinesis by binary fission//barrier septum assembly	GO:0005515	protein binding	GO:0005737//GO:0005622	cytoplasm//intracellular	--	--
	comp88889_c0	3.4955	3.8442e-07	XP_003605840.1	NBS-LRR resistance-like protein 4G [Medicago truncatula] >gi|355506895|gb|AES88037.1| NBS-LRR resistance-like protein 4G [Medicago truncatula]	XM_002509589.1	Ricinus communis leucine-rich repeat containing protein, putative, mRNA	--	--	Q40392	TMV resistance protein N OS=Nicotiana glutinosa GN=N PE=1 SV=1	PF00004//PF00931//PF13676//PF01582//PF00005//PF00560	ATPase family associated with various cellular activities (AAA)//NB-ARC domain//TIR domain//TIR domain//ABC transporter//Leucine Rich Repeat	GO:0007165	signal transduction	GO:0016887//GO:0005524//GO:0005515//GO:0043531	ATPase activity//ATP binding//protein binding//ADP binding	--	--	--	--
	comp85909_c4	1.6427	0.012014	XP_003598405.1	52 kDa repressor of the inhibitor of the protein kinase [Medicago truncatula] >gi|358348356|ref|XP_003638213.1| 52 kDa repressor of the inhibitor of the protein kinase [Medicago truncatula] >gi|355487453|gb|AES68656.1| 52 kDa repressor of the inhibitor of the protein kinase [Medicago truncatula] >gi|355504148|gb|AES85351.1| 52 kDa repressor of the inhibitor of the protein kinase [Medicago truncat…	HQ637178.1	Arachis hypogaea clone AHF-205D04 NBS-LRR gene cluster, complete sequence	--	--	P61838	Aquaporin PIP1.1 OS=Vicia faba GN=PIP1.1 PE=2 SV=1	--	--	--	--	--	--	--	--	--	--
R_T3 vs R_CK3	comp81161_c0	8.6601	5.397e-85	ACM89628.1	TIR-NBS-LRR type disease resistance protein [Glycine max]	--	--	--	--	Q40392	TMV resistance protein N OS=Nicotiana glutinosa GN=N PE=1 SV=1	PF13676//PF01582//PF06005	TIR domain//TIR domain//Protein of unknown function (DUF904)	GO:0007165//GO:0043093//GO:0000917	signal transduction//cytokinesis by binary fission//barrier septum assembly	GO:0005515	protein binding	GO:0005737//GO:0005622	cytoplasm//intracellular	--	--
	comp71982_c0	4.3952	6.3558e-66	XP_003630982.1	NBS-LRR resistance-like protein [Medicago truncatula] >gi|355525004|gb|AET05458.1| NBS-LRR resistance-like protein [Medicago truncatula]	AP004915.1	Lotus japonicus genomic DNA, chromosome 4, clone: LjT16G15, TM0073, complete sequence	--	--	--	--	--	--	--	--	--	--	--	--	--	--
	comp88889_c0	7.4345	9.8365e-61	XP_003605840.1	NBS-LRR resistance-like protein 4G [Medicago truncatula] >gi|355506895|gb|AES88037.1| NBS-LRR resistance-like protein 4G [Medicago truncatula]	XM_002509589.1	Ricinus communis leucine-rich repeat containing protein, putative, mRNA	--	--	Q40392	TMV resistance protein N OS=Nicotiana glutinosa GN=N PE=1 SV=1	PF00004//PF00931//PF13676//PF01582//PF00005//PF00560	ATPase family associated with various cellular activities (AAA)//NB-ARC domain//TIR domain//TIR domain//ABC transporter//Leucine Rich Repeat	GO:0007165	signal transduction	GO:0016887//GO:0005524//GO:0005515//GO:0043531	ATPase activity//ATP binding//protein binding//ADP binding	--	--	--	--
	comp77888_c1	4.9452	1.3613e-61	XP_003534302.1	PREDICTED: disease resistance protein RPM1-like [Glycine max]	NM_001248742.1	Glycine max NBS-LRR type disease resistance protein (LOC100305458), mRNA >gi|223452620|gb|FJ014886.1| Glycine max clone cw25 NBS-LRR type disease resistance protein mRNA, complete cds	K13457	disease resistance protein RPM1	Q39214	Disease resistance protein RPM1 OS=Arabidopsis thaliana GN=RPM1 PE=1 SV=1	PF00004//PF05496//PF00931//PF01637//PF00560	ATPase family associated with various cellular activities (AAA)//Holliday junction DNA helicase ruvB N-terminus//NB-ARC domain//Archaeal ATPase//Leucine Rich Repeat	GO:0006310//GO:0006281	DNA recombination//DNA repair	GO:0005524//GO:0043531//GO:0005515//GO:0009378	ATP binding//ADP binding//protein binding//four-way junction helicase activity	GO:0009379//GO:0005657	Holliday junction helicase complex//replication fork	KOG0619	FOG: Leucine rich repeat
	comp79075_c0	3.8431	0.037637	XP_003604536.1	Tir-nbs-lrr resistance protein [Medicago truncatula] >gi|355505591|gb|AES86733.1| Tir-nbs-lrr resistance protein [Medicago truncatula]	--	--	--	--	Q40392	TMV resistance protein N OS=Nicotiana glutinosa GN=N PE=1 SV=1	PF01637//PF01582//PF13676//PF00931	Archaeal ATPase//TIR domain//TIR domain//NB-ARC domain	GO:0007165//GO:0050896	signal transduction//response to stimulus	GO:0005524//GO:0043531//GO:0005515	ATP binding//ADP binding//protein binding	--	--	--	--
	comp90769_c3	2.7582	0.0054178	--	--	HQ637178.1	Arachis hypogaea clone AHF-205D04 NBS-LRR gene cluster, complete sequence	--	--	--	--	PF00664	ABC transporter transmembrane region	GO:0055085//GO:0006810	transmembrane transport//transport	GO:0005524//GO:0042626	ATP binding//ATPase activity, coupled to transmembrane movement of substances	GO:0016021	integral to membrane	--	--
	comp87557_c1	2.2857	0.0092973	XP_003612736.1	Cc-nbs-lrr resistance protein [Medicago truncatula] >gi|355514071|gb|AES95694.1| Cc-nbs-lrr resistance protein [Medicago truncatula]	--	--	--	--	Q7XA39	Putative disease resistance protein RGA4 OS=Solanum bulbocastanum GN=RGA4 PE=2 SV=1	PF02213//PF00931//PF00560	GYF domain//NB-ARC domain//Leucine Rich Repeat	--	--	GO:0005515//GO:0043531	protein binding//ADP binding	--	--	KOG0619	FOG: Leucine rich repeat
	comp86154_c1	1.8968	0.0041402	ABD33309.1	Ribonuclease H [Medicago truncatula]	XM_003627592.1	Medicago truncatula NBS-LRR resistance-like protein 4T (MTR_8g032440) mRNA, complete cds	--	--	Q40392	TMV resistance protein N OS=Nicotiana glutinosa GN=N PE=1 SV=1	PF00931//PF00005//PF00560	NB-ARC domain//ABC transporter//Leucine Rich Repeat	--	--	GO:0005515//GO:0043531//GO:0016887//GO:0005524	protein binding//ADP binding//ATPase activity//ATP binding	--	--	KOG0619	FOG: Leucine rich repeat
	comp71688_c0	1.33	0.024215	XP_003616893.1	Cc-nbs-lrr resistance protein [Medicago truncatula] >gi|355518228|gb|AES99851.1| Cc-nbs-lrr resistance protein [Medicago truncatula]	--	--	--	--	Q9T048	Disease resistance protein At4g27190 OS=Arabidopsis thaliana GN=At4g27190 PE=2 SV=1	PF00004//PF01695//PF05531//PF01443//PF01637//PF05504//PF00931//PF02562	ATPase family associated with various cellular activities (AAA)//IstB-like ATP binding protein//Nucleopolyhedrovirus P10 protein//Viral (Superfamily 1) RNA helicase//Archaeal ATPase//Spore germination B3/ GerAC like, C-terminal//NB-ARC domain//PhoH-like protein	GO:0009847	spore germination	GO:0043531//GO:0005524	ADP binding//ATP binding	GO:0019028//GO:0016020	viral capsid//membrane	--	--
	comp87155_c1	1.2849	0.030541	AEL30378.1	unknown [Arachis hypogaea]	HQ637178.1	Arachis hypogaea clone AHF-205D04 NBS-LRR gene cluster, complete sequence	--	--	--	--	--	--	--	--	--	--	--	--	--	--
	comp91781_c0	1.2379	2.8346e-09	XP_003630982.1	NBS-LRR resistance-like protein [Medicago truncatula] >gi|355525004|gb|AET05458.1| NBS-LRR resistance-like protein [Medicago truncatula]	XR_136267.1	PREDICTED: Glycine max TMV resistance protein N-like (LOC100812992), miscRNA	--	--	O23530	Protein SUPPRESSOR OF npr1-1, CONSTITUTIVE 1 OS=Arabidopsis thaliana GN=SNC1 PE=1 SV=3	PF05637//PF00560//PF01637//PF00004//PF01695//PF00931//PF01251//PF01582//PF13676	galactosyl transferase GMA12/MNN10 family//Leucine Rich Repeat//Archaeal ATPase//ATPase family associated with various cellular activities (AAA)//IstB-like ATP binding protein//NB-ARC domain//Ribosomal protein S7e//TIR domain//TIR domain	GO:0042254//GO:0007165//GO:0006412	ribosome biogenesis//signal transduction//translation	GO:0003735//GO:0005515//GO:0016758//GO:0043531//GO:0005524	structural constituent of ribosome//protein binding//transferase activity, transferring hexosyl groups//ADP binding//ATP binding	GO:0005622//GO:0005840//GO:0016021	intracellular//ribosome//integral to membrane	KOG0619	FOG: Leucine rich repeat
	comp89899_c1	1.1914	0.00035087	AEL30361.1	NBS-LRR type disease resistance protein [Arachis hypogaea]	HQ637178.1	Arachis hypogaea clone AHF-205D04 NBS-LRR gene cluster, complete sequence	--	--	P0CB16	Putative disease resistance protein At4g19050 OS=Arabidopsis thaliana GN=At4g19050 PE=3 SV=2	PF01010//PF00560	NADH-Ubiquinone oxidoreductase (complex I) subunit C-terminus//Leucine Rich Repeat	GO:0006120//GO:0006744//GO:0055114//GO:0015992//GO:0006814//GO:0042773	mitochondrial electron transport, NADH to ubiquinone//ubiquinone biosynthetic process//oxidation-reduction process//proton transport//sodium ion transport//ATP synthesis coupled electron transport	GO:0008137//GO:0005515	NADH dehydrogenase (ubiquinone) activity//protein binding	--	--	KOG0619	FOG: Leucine rich repeat
	comp87060_c0	1.0967	0.016546	XP_003528806.1	PREDICTED: ribonuclease 2-like [Glycine max]	HQ637178.1	Arachis hypogaea clone AHF-205D04 NBS-LRR gene cluster, complete sequence	K01166	ribonuclease T2	P42814	Ribonuclease 2 OS=Arabidopsis thaliana GN=RNS2 PE=2 SV=1	PF00445	Ribonuclease T2 family	--	--	GO:0003723//GO:0033897	RNA binding//ribonuclease T2 activity	--	--	--	--
	comp84938_c1	1.0888	0.011408	XP_003588870.1	hypothetical protein MTR_1g014180 [Medicago truncatula] >gi|355477918|gb|AES59121.1| hypothetical protein MTR_1g014180 [Medicago truncatula]	HQ637177.1	Arachis hypogaea clone AHF-303L13 NBS-LRR gene cluster, complete sequence	--	--	Q9LZX1	Protein LURP-one-related 15 OS=Arabidopsis thaliana GN=At5g01750 PE=1 SV=1	PF00641//PF00098	Zn-finger in Ran binding protein and others//Zinc knuckle	--	--	GO:0003676//GO:0008270	nucleic acid binding//zinc ion binding	--	--	--	--
	comp88090_c0	0.93898	2.5344e-05	XP_003601416.1	TIR-NBS-LRR-TIR type disease resistance protein [Medicago truncatula] >gi|355490464|gb|AES71667.1| TIR-NBS-LRR-TIR type disease resistance protein [Medicago truncatula]	AY157789.1	Arachis cardenasii clone C8S4_AX_402 resistance protein gene, partial cds	--	--	Q40392	TMV resistance protein N OS=Nicotiana glutinosa GN=N PE=1 SV=1	PF00560//PF01582//PF13676//PF00931//PF05496//PF00004	Leucine Rich Repeat//TIR domain//TIR domain//NB-ARC domain//Holliday junction DNA helicase ruvB N-terminus//ATPase family associated with various cellular activities (AAA)	GO:0006281//GO:0006310//GO:0007165	DNA repair//DNA recombination//signal transduction	GO:0043531//GO:0005524//GO:0005515//GO:0009378	ADP binding//ATP binding//protein binding//four-way junction helicase activity	GO:0009379//GO:0005657	Holliday junction helicase complex//replication fork	KOG0619	FOG: Leucine rich repeat
	comp85909_c4	0.77635	3.8021e-06	XP_003598405.1	52 kDa repressor of the inhibitor of the protein kinase [Medicago truncatula] >gi|358348356|ref|XP_003638213.1| 52 kDa repressor of the inhibitor of the protein kinase [Medicago truncatula] >gi|355487453|gb|AES68656.1| 52 kDa repressor of the inhibitor of the protein kinase [Medicago truncatula] >gi|355504148|gb|AES85351.1| 52 kDa repressor of the inhibitor of the protein kinase [Medicago truncat…	HQ637178.1	Arachis hypogaea clone AHF-205D04 NBS-LRR gene cluster, complete sequence	--	--	P61838	Aquaporin PIP1.1 OS=Vicia faba GN=PIP1.1 PE=2 SV=1	--	--	--	--	--	--	--	--	--	--
	comp91447_c1	0.53835	0.048109	ABD28627.2	RNA-directed DNA polymerase (Reverse transcriptase); Ribonuclease H [Medicago truncatula]	HQ637177.1	Arachis hypogaea clone AHF-303L13 NBS-LRR gene cluster, complete sequence	--	--	P11369	Retrovirus-related Pol polyprotein LINE-1 OS=Mus musculus GN=Pol PE=1 SV=2	PF00078//PF07966	Reverse transcriptase (RNA-dependent DNA polymerase)//A1 Propeptide	GO:0006278//GO:0006508	RNA-dependent DNA replication//proteolysis	GO:0003723//GO:0004190//GO:0003964	RNA binding//aspartic-type endopeptidase activity//RNA-directed DNA polymerase activity	--	--	KOG1075	FOG: Reverse transcriptase
	comp85096_c1	-0.41193	0.032143	XP_003611805.1	Cc-nbs-lrr resistance protein [Medicago truncatula] >gi|355513140|gb|AES94763.1| Cc-nbs-lrr resistance protein [Medicago truncatula]	XM_003538776.1	PREDICTED: Glycine max probable disease resistance protein At5g66900-like (LOC100817860), mRNA	--	--	Q9FKZ1	Probable disease resistance protein At5g66900 OS=Arabidopsis thaliana GN=At5g66900 PE=2 SV=1	PF02326//PF01583//PF00931//PF00560//PF00005//PF10186	Plant ATP synthase F0//Adenylylsulphate kinase//NB-ARC domain//Leucine Rich Repeat//ABC transporter//UV radiation resistance protein and autophagy-related subunit 14	GO:0015986//GO:0015992//GO:0000103//GO:0006144//GO:0006952//GO:0010508	ATP synthesis coupled proton transport//proton transport//sulfate assimilation//purine nucleobase metabolic process//defense response//positive regulation of autophagy	GO:0016887//GO:0015078//GO:0005515//GO:0004020//GO:0005524//GO:0043531	ATPase activity//hydrogen ion transmembrane transporter activity//protein binding//adenylylsulfate kinase activity//ATP binding//ADP binding	GO:0000276	mitochondrial proton-transporting ATP synthase complex, coupling factor F(o)	KOG0619	FOG: Leucine rich repeat
	comp85667_c0	-0.50375	0.044887	XP_003554889.1	PREDICTED: TMV resistance protein N-like [Glycine max]	HQ637178.1	Arachis hypogaea clone AHF-205D04 NBS-LRR gene cluster, complete sequence	--	--	--	--	--	--	--	--	--	--	--	--	--	--
	comp92018_c0	-0.57683	0.0011182	XP_003605049.1	NBS-containing resistance-like protein [Medicago truncatula] >gi|355506104|gb|AES87246.1| NBS-containing resistance-like protein [Medicago truncatula]	AK336681.1	Lotus japonicus cDNA, clone: LjFL1-018-DA11, HTC	--	--	Q40392	TMV resistance protein N OS=Nicotiana glutinosa GN=N PE=1 SV=1	PF00004//PF01637//PF00560//PF03561//PF13676//PF01582//PF01721//PF00931	ATPase family associated with various cellular activities (AAA)//Archaeal ATPase//Leucine Rich Repeat//Allantoicase repeat//TIR domain//TIR domain//Class II bacteriocin//NB-ARC domain	GO:0006144//GO:0006807//GO:0042742//GO:0007165//GO:0000256	purine nucleobase metabolic process//nitrogen compound metabolic process//defense response to bacterium//signal transduction//allantoin catabolic process	GO:0005515//GO:0004037//GO:0043531//GO:0005524	protein binding//allantoicase activity//ADP binding//ATP binding	GO:0005576	extracellular region	--	--
	comp83834_c0	-0.66299	0.00048867	--	--	HQ637177.1	Arachis hypogaea clone AHF-303L13 NBS-LRR gene cluster, complete sequence	--	--	--	--	--	--	--	--	--	--	--	--	--	--
	comp83552_c0	-0.66645	0.040852	--	--	HQ637177.1	Arachis hypogaea clone AHF-303L13 NBS-LRR gene cluster, complete sequence	--	--	--	--	--	--	--	--	--	--	--	--	--	--
	comp90774_c1	-0.88956	1.5804e-05	AEL30371.1	TIR-NBS-LRR type disease resistance protein [Arachis hypogaea]	HQ637178.1	Arachis hypogaea clone AHF-205D04 NBS-LRR gene cluster, complete sequence	K07052	--	--	--	PF05777//PF02517//PF03798	Drosophila accessory gland-specific peptide 26Ab (Acp26Ab)//CAAX protease self-immunity//TLC domain	GO:0007617	mating behavior	GO:0003676	nucleic acid binding	GO:0005576//GO:0016021//GO:0016020	extracellular region//integral to membrane//membrane	--	--
	comp92041_c0	-0.93569	0.00018026	AEL30360.1	TIR-NBS-LRR-TIR type disease resistance protein [Arachis hypogaea]	HQ637178.1	Arachis hypogaea clone AHF-205D04 NBS-LRR gene cluster, complete sequence	--	--	Q40392	TMV resistance protein N OS=Nicotiana glutinosa GN=N PE=1 SV=1	PF00560//PF00931	Leucine Rich Repeat//NB-ARC domain	GO:0006952	defense response	GO:0043531//GO:0005515	ADP binding//protein binding	--	--	--	--
	comp91939_c2	-0.95775	3.7973e-08	XP_003525885.1	PREDICTED: uncharacterized protein LOC100798536 [Glycine max]	HQ637178.1	Arachis hypogaea clone AHF-205D04 NBS-LRR gene cluster, complete sequence	K10624	E3 ubiquitin-protein ligase RBBP6	--	--	--	--	--	--	GO:0008270//GO:0003676	zinc ion binding//nucleic acid binding	GO:0005634	nucleus	--	--
	comp91988_c0	-0.97147	5.6814e-09	XP_003619440.1	NBS-LRR resistance protein [Medicago truncatula] >gi|355494455|gb|AES75658.1| NBS-LRR resistance protein [Medicago truncatula]	NM_001251671.2	Glycine max uncharacterized LOC100305654 (LOC100305654), mRNA	--	--	Q7XA42	Putative disease resistance protein RGA1 OS=Solanum bulbocastanum GN=RGA1 PE=2 SV=2	PF00931//PF00560//PF02022//PF06391//PF00081	NB-ARC domain//Leucine Rich Repeat//Integrase Zinc binding domain//CDK-activating kinase assembly factor MAT1//Iron/manganese superoxide dismutases, alpha-hairpin domain	GO:0055114//GO:0007049//GO:0006801	oxidation-reduction process//cell cycle//superoxide metabolic process	GO:0043531//GO:0004784//GO:0046872//GO:0008270//GO:0005515	ADP binding//superoxide dismutase activity//metal ion binding//zinc ion binding//protein binding	GO:0005634	nucleus	KOG3800	Predicted E3 ubiquitin ligase containing RING finger, subunit of transcription/repair factor TFIIH and CDK-activating kinase assembly factor
	comp88345_c2	-0.97348	0.0076086	XP_003624006.1	TMV resistance protein N [Medicago truncatula] >gi|87162908|gb|ABD28703.1| TIR [Medicago truncatula] >gi|355499021|gb|AES80224.1| TMV resistance protein N [Medicago truncatula]	HQ637178.1	Arachis hypogaea clone AHF-205D04 NBS-LRR gene cluster, complete sequence	--	--	--	--	PF04739	5'-AMP-activated protein kinase beta subunit, interation domain	GO:0050896	response to stimulus	GO:0005515	protein binding	--	--	--	--
	comp80925_c1	-1.9726	0.0022469	AEL30371.1	TIR-NBS-LRR type disease resistance protein [Arachis hypogaea]	--	--	--	--	--	--	--	--	--	--	--	--	--	--	--	--
	comp82800_c0	-2.1678	0.0025727	AEL30371.1	TIR-NBS-LRR type disease resistance protein [Arachis hypogaea]	--	--	--	--	--	--	--	--	--	--	--	--	--	--	--	--
	comp90959_c0	-2.7471	2.5887e-06	AEL30371.1	TIR-NBS-LRR type disease resistance protein [Arachis hypogaea]	--	--	--	--	--	--	--	--	--	--	GO:0003676	nucleic acid binding	--	--	--	--
	comp89805_c2	-3.7255	0.0043757	AEL30371.1	TIR-NBS-LRR type disease resistance protein [Arachis hypogaea]	--	--	--	--	--	--	--	--	--	--	--	--	--	--	--	--
S_T1 vs S_CK1	comp87110_c0	1.5952	0.027934	AEL30371.1	TIR-NBS-LRR type disease resistance protein [Arachis hypogaea]	XM_003524511.1	PREDICTED: Glycine max uncharacterized protein LOC100791308 (LOC100791308), mRNA	--	--	--	--	--	--	--	--	GO:0003676	nucleic acid binding	--	--	--	--
	comp91175_c2	1.4105	0.025703	XP_003520674.1	PREDICTED: uncharacterized protein LOC100783109 [Glycine max]	HQ637177.1	Arachis hypogaea clone AHF-303L13 NBS-LRR gene cluster, complete sequence	--	--	Q7LHG5	Transposon Ty3-I Gag-Pol polyprotein OS=Saccharomyces cerevisiae (strain ATCC 204508 / S288c) GN=TY3B-I PE=3 SV=2	PF00665	Integrase core domain	GO:0015074	DNA integration	--	--	--	--	KOG0017	FOG: Transposon-encoded proteins with TYA, reverse transcriptase, integrase domains in various combinations
	comp90742_c2	1.2979	0.00419	AEL30371.1	TIR-NBS-LRR type disease resistance protein [Arachis hypogaea]	--	--	--	--	--	--	--	--	--	--	GO:0003676	nucleic acid binding	--	--	--	--
	comp86388_c0	1.0691	0.033334	AEL30368.1	hypothetical protein 205D04_8 [Arachis hypogaea]	HQ637178.1	Arachis hypogaea clone AHF-205D04 NBS-LRR gene cluster, complete sequence	--	--	--	--	PF04998//PF05933	RNA polymerase Rpb1, domain 5//Fungal ATP synthase protein 8 (A6L)	GO:0006144//GO:0015992//GO:0015986//GO:0006206//GO:0006351	purine nucleobase metabolic process//proton transport//ATP synthesis coupled proton transport//pyrimidine nucleobase metabolic process//transcription, DNA-dependent	GO:0003899//GO:0015078//GO:0003677	DNA-directed RNA polymerase activity//hydrogen ion transmembrane transporter activity//DNA binding	GO:0005730//GO:0000276	nucleolus//mitochondrial proton-transporting ATP synthase complex, coupling factor F(o)	--	--
	comp85909_c4	0.97221	0.019084	XP_003598405.1	52 kDa repressor of the inhibitor of the protein kinase [Medicago truncatula] >gi|358348356|ref|XP_003638213.1| 52 kDa repressor of the inhibitor of the protein kinase [Medicago truncatula] >gi|355487453|gb|AES68656.1| 52 kDa repressor of the inhibitor of the protein kinase [Medicago truncatula] >gi|355504148|gb|AES85351.1| 52 kDa repressor of the inhibitor of the protein kinase [Medicago truncat…	HQ637178.1	Arachis hypogaea clone AHF-205D04 NBS-LRR gene cluster, complete sequence	--	--	P61838	Aquaporin PIP1.1 OS=Vicia faba GN=PIP1.1 PE=2 SV=1	--	--	--	--	--	--	--	--	--	--
	comp91939_c2	-0.98228	0.019226	XP_003525885.1	PREDICTED: uncharacterized protein LOC100798536 [Glycine max]	HQ637178.1	Arachis hypogaea clone AHF-205D04 NBS-LRR gene cluster, complete sequence	K10624	E3 ubiquitin-protein ligase RBBP6	--	--	--	--	--	--	GO:0008270//GO:0003676	zinc ion binding//nucleic acid binding	GO:0005634	nucleus	--	--
	comp92013_c1	-0.98443	0.02312	XP_003615681.1	NBS-LRR resistance protein [Medicago truncatula] >gi|355517016|gb|AES98639.1| NBS-LRR resistance protein [Medicago truncatula]	XM_004490521.1	PREDICTED: Cicer arietinum putative disease resistance protein RGA1-like (LOC101494964), transcript variant X2, mRNA	--	--	Q7XA42	Putative disease resistance protein RGA1 OS=Solanum bulbocastanum GN=RGA1 PE=2 SV=2	PF00560//PF00931	Leucine Rich Repeat//NB-ARC domain	--	--	GO:0043531//GO:0005515	ADP binding//protein binding	--	--	--	--
	comp79781_c0	-1.0639	0.042808	AEL30356.1	transposon protein [Arachis hypogaea]	HQ637177.1	Arachis hypogaea clone AHF-303L13 NBS-LRR gene cluster, complete sequence	--	--	--	--	PF01366//PF05676//PF06070//PF00872//PF06839//PF04434//PF00895	Herpesvirus processing and transport protein//NADH-ubiquinone oxidoreductase B18 subunit (NDUFB7)//Herpesvirus large structural phosphoprotein UL32//Transposase, Mutator family//GRF zinc finger//SWIM zinc finger//ATP synthase protein 8	GO:0006744//GO:0006814//GO:0019069//GO:0015992//GO:0015986//GO:0006118//GO:0016485//GO:0006120//GO:0006313//GO:0015031	ubiquinone biosynthetic process//sodium ion transport//viral capsid assembly//proton transport//ATP synthesis coupled proton transport//electron transport//protein processing//mitochondrial electron transport, NADH to ubiquinone//transposition, DNA-mediated//protein transport	GO:0003677//GO:0008137//GO:0003676//GO:0005198//GO:0004803//GO:0003954//GO:0008565//GO:0015078//GO:0008270	DNA binding//NADH dehydrogenase (ubiquinone) activity//nucleic acid binding//structural molecule activity//transposase activity//NADH dehydrogenase activity//protein transporter activity//hydrogen ion transmembrane transporter activity//zinc ion binding	GO:0000276//GO:0005739	mitochondrial proton-transporting ATP synthase complex, coupling factor F(o)//mitochondrion	--	--
	comp82800_c0	-1.2694	0.014823	AEL30371.1	TIR-NBS-LRR type disease resistance protein [Arachis hypogaea]	--	--	--	--	--	--	--	--	--	--	--	--	--	--	--	--
	comp77888_c1	-2.7505	0.0057162	XP_003534302.1	PREDICTED: disease resistance protein RPM1-like [Glycine max]	NM_001248742.1	Glycine max NBS-LRR type disease resistance protein (LOC100305458), mRNA >gi|223452620|gb|FJ014886.1| Glycine max clone cw25 NBS-LRR type disease resistance protein mRNA, complete cds	K13457	disease resistance protein RPM1	Q39214	Disease resistance protein RPM1 OS=Arabidopsis thaliana GN=RPM1 PE=1 SV=1	PF00004//PF05496//PF00931//PF01637//PF00560	ATPase family associated with various cellular activities (AAA)//Holliday junction DNA helicase ruvB N-terminus//NB-ARC domain//Archaeal ATPase//Leucine Rich Repeat	GO:0006310//GO:0006281	DNA recombination//DNA repair	GO:0005524//GO:0043531//GO:0005515//GO:0009378	ATP binding//ADP binding//protein binding//four-way junction helicase activity	GO:0009379//GO:0005657	Holliday junction helicase complex//replication fork	KOG0619	FOG: Leucine rich repeat
	comp149015_c0	-5.0315	0.010459	XP_003605825.1	NBS/LRR resistance protein-like protein [Medicago truncatula] >gi|355506880|gb|AES88022.1| NBS/LRR resistance protein-like protein [Medicago truncatula]	XM_004513214.1	PREDICTED: Cicer arietinum putative disease resistance protein At3g14460-like (LOC101493285), mRNA	--	--	Q7XA42	Putative disease resistance protein RGA1 OS=Solanum bulbocastanum GN=RGA1 PE=2 SV=2	PF05496//PF06414//PF00005//PF00931	Holliday junction DNA helicase ruvB N-terminus//Zeta toxin//ABC transporter//NB-ARC domain	GO:0006281//GO:0006310	DNA repair//DNA recombination	GO:0016887//GO:0016301//GO:0009378//GO:0005524//GO:0043531	ATPase activity//kinase activity//four-way junction helicase activity//ATP binding//ADP binding	GO:0005657//GO:0009379	replication fork//Holliday junction helicase complex	--	--
S_T2 vs S_CK2	comp81161_c0	3.9337	9.6315e-05	ACM89628.1	TIR-NBS-LRR type disease resistance protein [Glycine max]	--	--	--	--	Q40392	TMV resistance protein N OS=Nicotiana glutinosa GN=N PE=1 SV=1	PF13676//PF01582//PF06005	TIR domain//TIR domain//Protein of unknown function (DUF904)	GO:0007165//GO:0043093//GO:0000917	signal transduction//cytokinesis by binary fission//barrier septum assembly	GO:0005515	protein binding	GO:0005737//GO:0005622	cytoplasm//intracellular	--	--
	comp88889_c0	3.1229	0.00207	XP_003605840.1	NBS-LRR resistance-like protein 4G [Medicago truncatula] >gi|355506895|gb|AES88037.1| NBS-LRR resistance-like protein 4G [Medicago truncatula]	XM_002509589.1	Ricinus communis leucine-rich repeat containing protein, putative, mRNA	--	--	Q40392	TMV resistance protein N OS=Nicotiana glutinosa GN=N PE=1 SV=1	PF00004//PF00931//PF13676//PF01582//PF00005//PF00560	ATPase family associated with various cellular activities (AAA)//NB-ARC domain//TIR domain//TIR domain//ABC transporter//Leucine Rich Repeat	GO:0007165	signal transduction	GO:0016887//GO:0005524//GO:0005515//GO:0043531	ATPase activity//ATP binding//protein binding//ADP binding	--	--	--	--
S_T3 vs S_CK3	comp88889_c0	7.1034	2.856e-75	XP_003605840.1	NBS-LRR resistance-like protein 4G [Medicago truncatula] >gi|355506895|gb|AES88037.1| NBS-LRR resistance-like protein 4G [Medicago truncatula]	XM_002509589.1	Ricinus communis leucine-rich repeat containing protein, putative, mRNA	--	--	Q40392	TMV resistance protein N OS=Nicotiana glutinosa GN=N PE=1 SV=1	PF00004//PF00931//PF13676//PF01582//PF00005//PF00560	ATPase family associated with various cellular activities (AAA)//NB-ARC domain//TIR domain//TIR domain//ABC transporter//Leucine Rich Repeat	GO:0007165	signal transduction	GO:0016887//GO:0005524//GO:0005515//GO:0043531	ATPase activity//ATP binding//protein binding//ADP binding	--	--	--	--
	comp81161_c0	6.0474	3.1139e-59	ACM89628.1	TIR-NBS-LRR type disease resistance protein [Glycine max]	--	--	--	--	Q40392	TMV resistance protein N OS=Nicotiana glutinosa GN=N PE=1 SV=1	PF13676//PF01582//PF06005	TIR domain//TIR domain//Protein of unknown function (DUF904)	GO:0007165//GO:0043093//GO:0000917	signal transduction//cytokinesis by binary fission//barrier septum assembly	GO:0005515	protein binding	GO:0005737//GO:0005622	cytoplasm//intracellular	--	--
	comp77888_c1	2.8528	1.8634e-20	XP_003534302.1	PREDICTED: disease resistance protein RPM1-like [Glycine max]	NM_001248742.1	Glycine max NBS-LRR type disease resistance protein (LOC100305458), mRNA >gi|223452620|gb|FJ014886.1| Glycine max clone cw25 NBS-LRR type disease resistance protein mRNA, complete cds	K13457	disease resistance protein RPM1	Q39214	Disease resistance protein RPM1 OS=Arabidopsis thaliana GN=RPM1 PE=1 SV=1	PF00004//PF05496//PF00931//PF01637//PF00560	ATPase family associated with various cellular activities (AAA)//Holliday junction DNA helicase ruvB N-terminus//NB-ARC domain//Archaeal ATPase//Leucine Rich Repeat	GO:0006310//GO:0006281	DNA recombination//DNA repair	GO:0005524//GO:0043531//GO:0005515//GO:0009378	ATP binding//ADP binding//protein binding//four-way junction helicase activity	GO:0009379//GO:0005657	Holliday junction helicase complex//replication fork	KOG0619	FOG: Leucine rich repeat
	comp73560_c0	2.8202	0.006547	AEL30375.1	TIR-NBS-LRR type disease resistance protein [Arachis hypogaea]	AY747334.1	Arachis hypogaea isolate PLTRP1C01 resistance protein PLTR gene, partial cds	--	--	Q40392	TMV resistance protein N OS=Nicotiana glutinosa GN=N PE=1 SV=1	PF00931	NB-ARC domain	GO:0050896	response to stimulus	GO:0043531	ADP binding	--	--	--	--
	comp82529_c0	2.6891	2.9066e-06	AEL30360.1	TIR-NBS-LRR-TIR type disease resistance protein [Arachis hypogaea]	HQ637177.1	Arachis hypogaea clone AHF-303L13 NBS-LRR gene cluster, complete sequence	--	--	Q9SZ67	Probable WRKY transcription factor 19 OS=Arabidopsis thaliana GN=WRKY19 PE=2 SV=1	PF11522//PF00560	Yeast phosphatidylinositol-4-OH kinase Pik1//Leucine Rich Repeat	GO:0006952	defense response	GO:0016773//GO:0043531//GO:0005515	phosphotransferase activity, alcohol group as acceptor//ADP binding//protein binding	--	--	--	--
	comp87557_c1	2.2274	5.1312e-06	XP_003612736.1	Cc-nbs-lrr resistance protein [Medicago truncatula] >gi|355514071|gb|AES95694.1| Cc-nbs-lrr resistance protein [Medicago truncatula]	--	--	--	--	Q7XA39	Putative disease resistance protein RGA4 OS=Solanum bulbocastanum GN=RGA4 PE=2 SV=1	PF02213//PF00931//PF00560	GYF domain//NB-ARC domain//Leucine Rich Repeat	--	--	GO:0005515//GO:0043531	protein binding//ADP binding	--	--	KOG0619	FOG: Leucine rich repeat
	comp88291_c0	1.9569	3.3259e-10	ACT11053.1	TIR-NB-LRR resistance protein [Arachis diogoi]	--	--	--	--	--	--	--	--	--	--	--	--	--	--	--	--
	comp71982_c0	1.681	3.344e-08	XP_003630982.1	NBS-LRR resistance-like protein [Medicago truncatula] >gi|355525004|gb|AET05458.1| NBS-LRR resistance-like protein [Medicago truncatula]	AP004915.1	Lotus japonicus genomic DNA, chromosome 4, clone: LjT16G15, TM0073, complete sequence	--	--	--	--	--	--	--	--	--	--	--	--	--	--
	comp71688_c0	1.5095	7.7196e-09	XP_003616893.1	Cc-nbs-lrr resistance protein [Medicago truncatula] >gi|355518228|gb|AES99851.1| Cc-nbs-lrr resistance protein [Medicago truncatula]	--	--	--	--	Q9T048	Disease resistance protein At4g27190 OS=Arabidopsis thaliana GN=At4g27190 PE=2 SV=1	PF00004//PF01695//PF05531//PF01443//PF01637//PF05504//PF00931//PF02562	ATPase family associated with various cellular activities (AAA)//IstB-like ATP binding protein//Nucleopolyhedrovirus P10 protein//Viral (Superfamily 1) RNA helicase//Archaeal ATPase//Spore germination B3/ GerAC like, C-terminal//NB-ARC domain//PhoH-like protein	GO:0009847	spore germination	GO:0043531//GO:0005524	ADP binding//ATP binding	GO:0019028//GO:0016020	viral capsid//membrane	--	--
	comp87114_c0	1.4815	2.2551e-05	XP_002330594.1	cc-nbs-lrr resistance protein [Populus trichocarpa] >gi|222872152|gb|EEF09283.1| cc-nbs-lrr resistance protein [Populus trichocarpa]	--	--	--	--	Q39214	Disease resistance protein RPM1 OS=Arabidopsis thaliana GN=RPM1 PE=1 SV=1	PF02402//PF01637//PF00560//PF00931//PF08477	Lysis protein//Archaeal ATPase//Leucine Rich Repeat//NB-ARC domain//Miro-like protein	GO:0009405//GO:0019835//GO:0007264	pathogenesis//cytolysis//small GTPase mediated signal transduction	GO:0005525//GO:0005524//GO:0043531//GO:0005515	GTP binding//ATP binding//ADP binding//protein binding	GO:0019867//GO:0005622	outer membrane//intracellular	KOG0619	FOG: Leucine rich repeat
	comp86362_c0	1.478	8.758e-09	XP_003593669.1	NB-LRR type disease resistance protein Rps1-k-2 [Medicago truncatula] >gi|355482717|gb|AES63920.1| NB-LRR type disease resistance protein Rps1-k-2 [Medicago truncatula]	AY747336.1	Arachis hypogaea isolate PLTRP1C12 resistance protein PLTR gene, partial cds	--	--	Q9LRR4	Putative disease resistance RPP13-like protein 1 OS=Arabidopsis thaliana GN=RPPL1 PE=2 SV=1	PF08064//PF05192//PF00931//PF00806//PF04675//PF04542	UME (NUC010) domain//MutS domain III//NB-ARC domain//Pumilio-family RNA binding repeat//DNA ligase N terminus//Sigma-70 region 2	GO:0006352//GO:0006355//GO:0006310//GO:0016310//GO:0006298//GO:0009069//GO:0006260//GO:0006281	DNA-dependent transcription, initiation//regulation of transcription, DNA-dependent//DNA recombination//phosphorylation//mismatch repair//serine family amino acid metabolic process//DNA replication//DNA repair	GO:0003723//GO:0003700//GO:0016987//GO:0043531//GO:0003677//GO:0030983//GO:0005524//GO:0004674//GO:0003910	RNA binding//sequence-specific DNA binding transcription factor activity//sigma factor activity//ADP binding//DNA binding//mismatched DNA binding//ATP binding//protein serine/threonine kinase activity//DNA ligase (ATP) activity	GO:0005667	transcription factor complex	--	--
	comp88090_c0	1.4747	4.6434e-30	XP_003601416.1	TIR-NBS-LRR-TIR type disease resistance protein [Medicago truncatula] >gi|355490464|gb|AES71667.1| TIR-NBS-LRR-TIR type disease resistance protein [Medicago truncatula]	AY157789.1	Arachis cardenasii clone C8S4_AX_402 resistance protein gene, partial cds	--	--	Q40392	TMV resistance protein N OS=Nicotiana glutinosa GN=N PE=1 SV=1	PF00560//PF01582//PF13676//PF00931//PF05496//PF00004	Leucine Rich Repeat//TIR domain//TIR domain//NB-ARC domain//Holliday junction DNA helicase ruvB N-terminus//ATPase family associated with various cellular activities (AAA)	GO:0006281//GO:0006310//GO:0007165	DNA repair//DNA recombination//signal transduction	GO:0043531//GO:0005524//GO:0005515//GO:0009378	ADP binding//ATP binding//protein binding//four-way junction helicase activity	GO:0009379//GO:0005657	Holliday junction helicase complex//replication fork	KOG0619	FOG: Leucine rich repeat
	comp90256_c0	1.3626	1.25e-07	AEL30360.1	TIR-NBS-LRR-TIR type disease resistance protein [Arachis hypogaea]	HQ637178.1	Arachis hypogaea clone AHF-205D04 NBS-LRR gene cluster, complete sequence	--	--	P92949	Ferric reduction oxidase 2 OS=Arabidopsis thaliana GN=FRO2 PE=1 SV=2	--	--	--	--	--	--	--	--	--	--
	comp91175_c2	1.3567	0.011361	XP_003520674.1	PREDICTED: uncharacterized protein LOC100783109 [Glycine max]	HQ637177.1	Arachis hypogaea clone AHF-303L13 NBS-LRR gene cluster, complete sequence	--	--	Q7LHG5	Transposon Ty3-I Gag-Pol polyprotein OS=Saccharomyces cerevisiae (strain ATCC 204508 / S288c) GN=TY3B-I PE=3 SV=2	PF00665	Integrase core domain	GO:0015074	DNA integration	--	--	--	--	KOG0017	FOG: Transposon-encoded proteins with TYA, reverse transcriptase, integrase domains in various combinations
	comp85569_c5	1.3073	4.578e-09	CAE05840.2	OSJNBa0091C07.2 [Oryza sativa Japonica Group]	HQ637177.1	Arachis hypogaea clone AHF-303L13 NBS-LRR gene cluster, complete sequence	--	--	--	--	PF00098	Zinc knuckle	--	--	GO:0008270//GO:0003676	zinc ion binding//nucleic acid binding	--	--	--	--
	comp84028_c0	1.2383	0.00016123	AEL30360.1	TIR-NBS-LRR-TIR type disease resistance protein [Arachis hypogaea]	HQ637177.1	Arachis hypogaea clone AHF-303L13 NBS-LRR gene cluster, complete sequence	--	--	Q40392	TMV resistance protein N OS=Nicotiana glutinosa GN=N PE=1 SV=1	PF00560	Leucine Rich Repeat	GO:0006952	defense response	GO:0043531//GO:0005515	ADP binding//protein binding	--	--	KOG0619	FOG: Leucine rich repeat
	comp79503_c1	1.2157	7.7746e-06	CBI37541.3	unnamed protein product [Vitis vinifera]	HQ637178.1	Arachis hypogaea clone AHF-205D04 NBS-LRR gene cluster, complete sequence	--	--	Q9LNG5	Serine/threonine-protein phosphatase 7 long form homolog OS=Arabidopsis thaliana GN=At1g48120 PE=2 SV=1	PF10717	Occlusion-derived virus envelope protein ODV-E18	--	--	--	--	GO:0019031	viral envelope	--	--
	comp89899_c1	1.2037	9.8116e-06	AEL30361.1	NBS-LRR type disease resistance protein [Arachis hypogaea]	HQ637178.1	Arachis hypogaea clone AHF-205D04 NBS-LRR gene cluster, complete sequence	--	--	P0CB16	Putative disease resistance protein At4g19050 OS=Arabidopsis thaliana GN=At4g19050 PE=3 SV=2	PF01010//PF00560	NADH-Ubiquinone oxidoreductase (complex I) subunit C-terminus//Leucine Rich Repeat	GO:0006120//GO:0006744//GO:0055114//GO:0015992//GO:0006814//GO:0042773	mitochondrial electron transport, NADH to ubiquinone//ubiquinone biosynthetic process//oxidation-reduction process//proton transport//sodium ion transport//ATP synthesis coupled electron transport	GO:0008137//GO:0005515	NADH dehydrogenase (ubiquinone) activity//protein binding	--	--	KOG0619	FOG: Leucine rich repeat
	comp91447_c1	1.1816	3.2186e-23	ABD28627.2	RNA-directed DNA polymerase (Reverse transcriptase); Ribonuclease H [Medicago truncatula]	HQ637177.1	Arachis hypogaea clone AHF-303L13 NBS-LRR gene cluster, complete sequence	--	--	P11369	Retrovirus-related Pol polyprotein LINE-1 OS=Mus musculus GN=Pol PE=1 SV=2	PF00078//PF07966	Reverse transcriptase (RNA-dependent DNA polymerase)//A1 Propeptide	GO:0006278//GO:0006508	RNA-dependent DNA replication//proteolysis	GO:0003723//GO:0004190//GO:0003964	RNA binding//aspartic-type endopeptidase activity//RNA-directed DNA polymerase activity	--	--	KOG1075	FOG: Reverse transcriptase
	comp85909_c4	1.1575	1.1363e-14	XP_003598405.1	52 kDa repressor of the inhibitor of the protein kinase [Medicago truncatula] >gi|358348356|ref|XP_003638213.1| 52 kDa repressor of the inhibitor of the protein kinase [Medicago truncatula] >gi|355487453|gb|AES68656.1| 52 kDa repressor of the inhibitor of the protein kinase [Medicago truncatula] >gi|355504148|gb|AES85351.1| 52 kDa repressor of the inhibitor of the protein kinase [Medicago truncat…	HQ637178.1	Arachis hypogaea clone AHF-205D04 NBS-LRR gene cluster, complete sequence	--	--	P61838	Aquaporin PIP1.1 OS=Vicia faba GN=PIP1.1 PE=2 SV=1	--	--	--	--	--	--	--	--	--	--
	comp91821_c2	1.1451	0.0021126	AEL30372.1	TIR-NBS-LRR type disease resistance protein [Arachis hypogaea]	AY747334.1	Arachis hypogaea isolate PLTRP1C01 resistance protein PLTR gene, partial cds	--	--	Q40392	TMV resistance protein N OS=Nicotiana glutinosa GN=N PE=1 SV=1	PF03266//PF00931//PF01582	NTPase//NB-ARC domain//TIR domain	GO:0007165//GO:0050896	signal transduction//response to stimulus	GO:0005515//GO:0043531	protein binding//ADP binding	--	--	--	--
	comp92066_c1	1.0452	0.00011029	XP_003636525.1	Cc-nbs-lrr resistance protein [Medicago truncatula] >gi|355502460|gb|AES83663.1| Cc-nbs-lrr resistance protein [Medicago truncatula]	--	--	--	--	--	--	PF04279//PF03172	Intracellular septation protein A//Sp100 domain	--	--	GO:0000166	nucleotide binding	GO:0005634//GO:0016021	nucleus//integral to membrane	--	--
	comp86388_c0	1.0333	8.9061e-07	AEL30368.1	hypothetical protein 205D04_8 [Arachis hypogaea]	HQ637178.1	Arachis hypogaea clone AHF-205D04 NBS-LRR gene cluster, complete sequence	--	--	--	--	PF04998//PF05933	RNA polymerase Rpb1, domain 5//Fungal ATP synthase protein 8 (A6L)	GO:0006144//GO:0015992//GO:0015986//GO:0006206//GO:0006351	purine nucleobase metabolic process//proton transport//ATP synthesis coupled proton transport//pyrimidine nucleobase metabolic process//transcription, DNA-dependent	GO:0003899//GO:0015078//GO:0003677	DNA-directed RNA polymerase activity//hydrogen ion transmembrane transporter activity//DNA binding	GO:0005730//GO:0000276	nucleolus//mitochondrial proton-transporting ATP synthase complex, coupling factor F(o)	--	--
	comp84226_c0	0.95764	0.006393	AEL30371.1	TIR-NBS-LRR type disease resistance protein [Arachis hypogaea]	--	--	--	--	--	--	--	--	--	--	GO:0097159//GO:1901363	organic cyclic compound binding//heterocyclic compound binding	--	--	--	--
	comp88470_c0	0.9487	1.7635e-05	--	--	HQ637178.1	Arachis hypogaea clone AHF-205D04 NBS-LRR gene cluster, complete sequence	--	--	--	--	--	--	--	--	--	--	--	--	--	--
	comp88908_c1	0.93145	1.5194e-13	XP_003542823.1	PREDICTED: uncharacterized protein LOC100776746 [Glycine max]	HQ637178.1	Arachis hypogaea clone AHF-205D04 NBS-LRR gene cluster, complete sequence	K03539	ribonuclease P/MRP protein subunit RPP1	Q3ZE13	Ribonuclease P protein subunit drpp30 OS=Dictyostelium discoideum GN=drpp30 PE=2 SV=1	PF01876	RNase P subunit p30	GO:0008033//GO:0051252	tRNA processing//regulation of RNA metabolic process	GO:0004540	ribonuclease activity	--	--	KOG2363	Protein subunit of nuclear ribonuclease P (RNase P)
	comp90304_c1	0.92338	0.0081378	ADK60845.1	NB-LRR type disease resistance protein Rps1-k-2, partial [Arachis diogoi]	--	--	--	--	--	--	PF11722	CCCH zinc finger in TRM13 protein	--	--	GO:0008168	methyltransferase activity	--	--	--	--
	comp89159_c1	0.91574	0.0024359	AEL30350.1	RNA-directed DNA polymerase [Arachis hypogaea]	HQ637177.1	Arachis hypogaea clone AHF-303L13 NBS-LRR gene cluster, complete sequence	--	--	--	--	PF02318	FYVE-type zinc finger	GO:0006886	intracellular protein transport	GO:0017137	Rab GTPase binding	--	--	--	--
	comp92048_c0	0.89552	6.1673e-21	XP_003541328.1	PREDICTED: SWI/SNF-related matrix-associated actin-dependent regulator of chromatin subfamily A-like protein 1-like [Glycine max]	HQ637178.1	Arachis hypogaea clone AHF-205D04 NBS-LRR gene cluster, complete sequence	K14440	SWI/SNF-related matrix-associated actin-dependent regulator of chromatin subfamily A-like protein 1	--	--	--	--	--	--	--	--	--	--	--	--
	comp82805_c0	0.85992	0.0083975	XP_003533017.1	PREDICTED: F-box/FBD/LRR-repeat protein At3g51530-like [Glycine max]	XM_003618213.1	Medicago truncatula F-box domain containing protein (MTR_6g006760) mRNA, complete cds	--	--	--	--	PF05706	Cyclin-dependent kinase inhibitor 3 (CDKN3)	GO:0006470//GO:0006570	protein dephosphorylation//tyrosine metabolic process	GO:0004725//GO:0004721	protein tyrosine phosphatase activity//phosphoprotein phosphatase activity	--	--	--	--
	comp87060_c0	0.78252	0.0042534	XP_003528806.1	PREDICTED: ribonuclease 2-like [Glycine max]	HQ637178.1	Arachis hypogaea clone AHF-205D04 NBS-LRR gene cluster, complete sequence	K01166	ribonuclease T2	P42814	Ribonuclease 2 OS=Arabidopsis thaliana GN=RNS2 PE=2 SV=1	PF00445	Ribonuclease T2 family	--	--	GO:0003723//GO:0033897	RNA binding//ribonuclease T2 activity	--	--	--	--
	comp91151_c0	0.74875	1.6396e-06	XP_003636514.1	NBS-LRR resistance-like protein 1O [Medicago truncatula] >gi|355502449|gb|AES83652.1| NBS-LRR resistance-like protein 1O [Medicago truncatula]	XM_004489026.1	PREDICTED: Cicer arietinum putative disease resistance protein RGA1-like (LOC101489470), mRNA	--	--	Q7XA42	Putative disease resistance protein RGA1 OS=Solanum bulbocastanum GN=RGA1 PE=2 SV=2	PF00931//PF00158//PF08649//PF00560//PF08990//PF00004	NB-ARC domain//Sigma-54 interaction domain//DASH complex subunit Dad1//Leucine Rich Repeat//Erythronolide synthase docking//ATPase family associated with various cellular activities (AAA)	GO:0030472//GO:0006355	mitotic spindle organization in nucleus//regulation of transcription, DNA-dependent	GO:0005524//GO:0048037//GO:0043531//GO:0008134//GO:0016740//GO:0005515	ATP binding//cofactor binding//ADP binding//transcription factor binding//transferase activity//protein binding	GO:0042729//GO:0005667//GO:0072686	DASH complex//transcription factor complex//mitotic spindle	--	--
	comp92003_c0	0.68795	0.010786	AEL30367.1	transposon protein [Arachis hypogaea]	HQ637178.1	Arachis hypogaea clone AHF-205D04 NBS-LRR gene cluster, complete sequence	--	--	Q9SWG3	Protein FAR-RED IMPAIRED RESPONSE 1 OS=Arabidopsis thaliana GN=FAR1 PE=1 SV=1	PF05041//PF08043//PF04434//PF00872	Pecanex protein (C-terminus)//Xin repeat//SWIM zinc finger//Transposase, Mutator family	GO:0006313//GO:0030036	transposition, DNA-mediated//actin cytoskeleton organization	GO:0008270//GO:0003677//GO:0003779//GO:0004803	zinc ion binding//DNA binding//actin binding//transposase activity	GO:0030054//GO:0016021	cell junction//integral to membrane	--	--
	comp89525_c1	0.6507	0.0048105	XP_003598782.1	NB-LRR type disease resistance protein Rps1-k-2 [Medicago truncatula] >gi|355487830|gb|AES69033.1| NB-LRR type disease resistance protein Rps1-k-2 [Medicago truncatula]	--	--	--	--	Q9LRR4	Putative disease resistance RPP13-like protein 1 OS=Arabidopsis thaliana GN=RPPL1 PE=2 SV=1	--	--	--	--	--	--	--	--	--	--
	comp84457_c2	0.58999	0.0090262	XP_003601846.1	Nucleotide binding site leucine-rich repeat disease resistance protein [Medicago truncatula] >gi|355490894|gb|AES72097.1| Nucleotide binding site leucine-rich repeat disease resistance protein [Medicago truncatula]	XM_003619392.1	Medicago truncatula NBS-LRR resistance protein (MTR_6g052760) mRNA, complete cds	--	--	Q7XA39	Putative disease resistance protein RGA4 OS=Solanum bulbocastanum GN=RGA4 PE=2 SV=1	PF00931	NB-ARC domain	--	--	GO:0043531	ADP binding	--	--	--	--
	comp88486_c0	0.51741	0.0021286	AEL30372.1	TIR-NBS-LRR type disease resistance protein [Arachis hypogaea]	AJ516091.1	Lens culinaris partial rga gene for putative resistance gene analogue protein, exons 1-2, cultivar ILL5588, isolate 3c1	--	--	Q40392	TMV resistance protein N OS=Nicotiana glutinosa GN=N PE=1 SV=1	PF00931//PF00560	NB-ARC domain//Leucine Rich Repeat	--	--	GO:0043531//GO:0005515	ADP binding//protein binding	--	--	KOG0619	FOG: Leucine rich repeat
	comp91781_c0	0.4791	0.00042652	XP_003630982.1	NBS-LRR resistance-like protein [Medicago truncatula] >gi|355525004|gb|AET05458.1| NBS-LRR resistance-like protein [Medicago truncatula]	XR_136267.1	PREDICTED: Glycine max TMV resistance protein N-like (LOC100812992), miscRNA	--	--	O23530	Protein SUPPRESSOR OF npr1-1, CONSTITUTIVE 1 OS=Arabidopsis thaliana GN=SNC1 PE=1 SV=3	PF05637//PF00560//PF01637//PF00004//PF01695//PF00931//PF01251//PF01582//PF13676	galactosyl transferase GMA12/MNN10 family//Leucine Rich Repeat//Archaeal ATPase//ATPase family associated with various cellular activities (AAA)//IstB-like ATP binding protein//NB-ARC domain//Ribosomal protein S7e//TIR domain//TIR domain	GO:0042254//GO:0007165//GO:0006412	ribosome biogenesis//signal transduction//translation	GO:0003735//GO:0005515//GO:0016758//GO:0043531//GO:0005524	structural constituent of ribosome//protein binding//transferase activity, transferring hexosyl groups//ADP binding//ATP binding	GO:0005622//GO:0005840//GO:0016021	intracellular//ribosome//integral to membrane	KOG0619	FOG: Leucine rich repeat
	comp91948_c1	0.47603	3.3579e-06	AEL30350.1	RNA-directed DNA polymerase [Arachis hypogaea]	HQ637177.1	Arachis hypogaea clone AHF-303L13 NBS-LRR gene cluster, complete sequence	--	--	Q9LTS7	Zinc finger CCCH domain-containing protein 65 OS=Arabidopsis thaliana GN=EMB1789 PE=2 SV=1	PF00642	Zinc finger C-x8-C-x5-C-x3-H type (and similar)	GO:0006278	RNA-dependent DNA replication	GO:0003676//GO:0046872//GO:0003964	nucleic acid binding//metal ion binding//RNA-directed DNA polymerase activity	--	--	KOG1040	Polyadenylation factor I complex, subunit, Yth1 (CPSF subunit)
	comp84618_c0	0.40929	5.7316e-06	--	--	HQ637177.1	Arachis hypogaea clone AHF-303L13 NBS-LRR gene cluster, complete sequence	--	--	--	--	--	--	--	--	--	--	--	--	--	--
	comp86136_c0	0.39672	7.4314e-05	XP_003535297.1	PREDICTED: probable S-acyltransferase At4g01730-like [Glycine max]	HQ637177.1	Arachis hypogaea clone AHF-303L13 NBS-LRR gene cluster, complete sequence	--	--	Q9M115	Probable S-acyltransferase At4g01730 OS=Arabidopsis thaliana GN=At4g01730 PE=2 SV=2	PF01529//PF08127	DHHC palmitoyltransferase//Peptidase family C1 propeptide	GO:0050790//GO:0006508	regulation of catalytic activity//proteolysis	GO:0004197//GO:0008270	cysteine-type endopeptidase activity//zinc ion binding	--	--	KOG1311	DHHC-type Zn-finger proteins
	comp92041_c0	-0.27712	0.0028473	AEL30360.1	TIR-NBS-LRR-TIR type disease resistance protein [Arachis hypogaea]	HQ637178.1	Arachis hypogaea clone AHF-205D04 NBS-LRR gene cluster, complete sequence	--	--	Q40392	TMV resistance protein N OS=Nicotiana glutinosa GN=N PE=1 SV=1	PF00560//PF00931	Leucine Rich Repeat//NB-ARC domain	GO:0006952	defense response	GO:0043531//GO:0005515	ADP binding//protein binding	--	--	--	--
	comp90384_c0	-0.42564	0.00014854	XP_003540995.1	PREDICTED: TMV resistance protein N-like [Glycine max]	XM_003595166.1	Medicago truncatula Tir-nbs-lrr resistance protein (MTR_2g039770) mRNA, complete cds	--	--	Q9FH83	Probable WRKY transcription factor 52 OS=Arabidopsis thaliana GN=WRKY52 PE=2 SV=3	PF00560//PF00931	Leucine Rich Repeat//NB-ARC domain	--	--	GO:0005515//GO:0043531	protein binding//ADP binding	--	--	--	--
	comp88345_c2	-0.51463	0.0048675	XP_003624006.1	TMV resistance protein N [Medicago truncatula] >gi|87162908|gb|ABD28703.1| TIR [Medicago truncatula] >gi|355499021|gb|AES80224.1| TMV resistance protein N [Medicago truncatula]	HQ637178.1	Arachis hypogaea clone AHF-205D04 NBS-LRR gene cluster, complete sequence	--	--	--	--	PF04739	5'-AMP-activated protein kinase beta subunit, interation domain	GO:0050896	response to stimulus	GO:0005515	protein binding	--	--	--	--
	comp90774_c1	-0.73113	5.942e-12	AEL30371.1	TIR-NBS-LRR type disease resistance protein [Arachis hypogaea]	HQ637178.1	Arachis hypogaea clone AHF-205D04 NBS-LRR gene cluster, complete sequence	K07052	--	--	--	PF05777//PF02517//PF03798	Drosophila accessory gland-specific peptide 26Ab (Acp26Ab)//CAAX protease self-immunity//TLC domain	GO:0007617	mating behavior	GO:0003676	nucleic acid binding	GO:0005576//GO:0016021//GO:0016020	extracellular region//integral to membrane//membrane	--	--
	comp89021_c0	-0.7339	0.018506	XP_003600183.1	Cc-nbs-lrr resistance protein [Medicago truncatula] >gi|355489231|gb|AES70434.1| Cc-nbs-lrr resistance protein [Medicago truncatula]	--	--	--	--	O82484	Putative disease resistance protein At4g10780 OS=Arabidopsis thaliana GN=At4g10780 PE=2 SV=1	PF00004//PF00609//PF01695//PF06068//PF00931//PF01637	ATPase family associated with various cellular activities (AAA)//Diacylglycerol kinase accessory domain//IstB-like ATP binding protein//TIP49 C-terminus//NB-ARC domain//Archaeal ATPase	GO:0007205//GO:0009395//GO:0046486	protein kinase C-activating G-protein coupled receptor signaling pathway//phospholipid catabolic process//glycerolipid metabolic process	GO:0043531//GO:0003678//GO:0005524//GO:0004143	ADP binding//DNA helicase activity//ATP binding//diacylglycerol kinase activity	GO:0005657	replication fork	--	--
	comp91988_c0	-0.83748	2.2514e-23	XP_003619440.1	NBS-LRR resistance protein [Medicago truncatula] >gi|355494455|gb|AES75658.1| NBS-LRR resistance protein [Medicago truncatula]	NM_001251671.2	Glycine max uncharacterized LOC100305654 (LOC100305654), mRNA	--	--	Q7XA42	Putative disease resistance protein RGA1 OS=Solanum bulbocastanum GN=RGA1 PE=2 SV=2	PF00931//PF00560//PF02022//PF06391//PF00081	NB-ARC domain//Leucine Rich Repeat//Integrase Zinc binding domain//CDK-activating kinase assembly factor MAT1//Iron/manganese superoxide dismutases, alpha-hairpin domain	GO:0055114//GO:0007049//GO:0006801	oxidation-reduction process//cell cycle//superoxide metabolic process	GO:0043531//GO:0004784//GO:0046872//GO:0008270//GO:0005515	ADP binding//superoxide dismutase activity//metal ion binding//zinc ion binding//protein binding	GO:0005634	nucleus	KOG3800	Predicted E3 ubiquitin ligase containing RING finger, subunit of transcription/repair factor TFIIH and CDK-activating kinase assembly factor
	comp88427_c1	-0.85158	6.2116e-06	XP_003613323.1	NBS-LRR disease resistance-like protein [Medicago truncatula] >gi|355514658|gb|AES96281.1| NBS-LRR disease resistance-like protein [Medicago truncatula]	--	--	--	--	Q7XA40	Putative disease resistance protein RGA3 OS=Solanum bulbocastanum GN=RGA3 PE=2 SV=2	PF00560//PF00931	Leucine Rich Repeat//NB-ARC domain	--	--	GO:0005515//GO:0043531	protein binding//ADP binding	--	--	--	--
	comp86496_c0	-0.99633	3.1292e-10	XP_003612925.1	Starch synthase V [Medicago truncatula] >gi|355514260|gb|AES95883.1| Starch synthase V [Medicago truncatula]	HQ637177.1	Arachis hypogaea clone AHF-303L13 NBS-LRR gene cluster, complete sequence	--	--	Q0WVX5	Probable starch synthase 4, chloroplastic/amyloplastic OS=Arabidopsis thaliana GN=SS4 PE=2 SV=1	--	--	--	--	--	--	--	--	--	--
	comp88459_c0	-1.0064	0.0080881	AEL30371.1	TIR-NBS-LRR type disease resistance protein [Arachis hypogaea]	--	--	--	--	--	--	PF05153	Family of unknown function (DUF706)	GO:0055114//GO:0019310	oxidation-reduction process//inositol catabolic process	GO:0005506//GO:0050113//GO:0003676	iron ion binding//inositol oxygenase activity//nucleic acid binding	GO:0005737	cytoplasm	--	--
	comp84442_c1	-1.0066	2.6715e-07	XP_003591562.1	hypothetical protein MTR_1g088820 [Medicago truncatula] >gi|355480610|gb|AES61813.1| hypothetical protein MTR_1g088820 [Medicago truncatula]	HQ637178.1	Arachis hypogaea clone AHF-205D04 NBS-LRR gene cluster, complete sequence	--	--	--	--	--	--	--	--	--	--	--	--	--	--
	comp82011_c1	-1.0269	0.018234	AEL30371.1	TIR-NBS-LRR type disease resistance protein [Arachis hypogaea]	XM_003590949.1	Medicago truncatula Myosin XI (MTR_1g080600) mRNA, complete cds	--	--	--	--	PF12125//PF02022	D domain of beta-TrCP//Integrase Zinc binding domain	--	--	GO:0097159//GO:0008270//GO:1901363//GO:0046983	organic cyclic compound binding//zinc ion binding//heterocyclic compound binding//protein dimerization activity	--	--	--	--
	comp91754_c0	-1.1485	3.9585e-17	XP_003605840.1	NBS-LRR resistance-like protein 4G [Medicago truncatula] >gi|355506895|gb|AES88037.1| NBS-LRR resistance-like protein 4G [Medicago truncatula]	XM_003556624.1	PREDICTED: Glycine max putative disease resistance protein At4g11170-like (LOC100797269), mRNA	--	--	Q40392	TMV resistance protein N OS=Nicotiana glutinosa GN=N PE=1 SV=1	PF01213//PF13676//PF01582//PF00931//PF00564//PF00560//PF00005//PF08477	Adenylate cyclase associated (CAP) N terminal//TIR domain//TIR domain//NB-ARC domain//PB1 domain//Leucine Rich Repeat//ABC transporter//Miro-like protein	GO:0007010//GO:0007264//GO:0007165	cytoskeleton organization//small GTPase mediated signal transduction//signal transduction	GO:0043531//GO:0005524//GO:0003779//GO:0005525//GO:0005515//GO:0016887	ADP binding//ATP binding//actin binding//GTP binding//protein binding//ATPase activity	GO:0005622	intracellular	KOG0619	FOG: Leucine rich repeat
	comp89638_c0	-1.244	0.024469	AEL30371.1	TIR-NBS-LRR type disease resistance protein [Arachis hypogaea]	--	--	--	--	--	--	PF04371	Porphyromonas-type peptidyl-arginine deiminase	GO:0009446//GO:0006807	putrescine biosynthetic process//nitrogen compound metabolic process	GO:0004668	protein-arginine deiminase activity	--	--	--	--
	comp92013_c1	-1.2882	1.2157e-08	XP_003615681.1	NBS-LRR resistance protein [Medicago truncatula] >gi|355517016|gb|AES98639.1| NBS-LRR resistance protein [Medicago truncatula]	XM_004490521.1	PREDICTED: Cicer arietinum putative disease resistance protein RGA1-like (LOC101494964), transcript variant X2, mRNA	--	--	Q7XA42	Putative disease resistance protein RGA1 OS=Solanum bulbocastanum GN=RGA1 PE=2 SV=2	PF00560//PF00931	Leucine Rich Repeat//NB-ARC domain	--	--	GO:0043531//GO:0005515	ADP binding//protein binding	--	--	--	--
	comp80925_c1	-1.2918	4.6416e-05	AEL30371.1	TIR-NBS-LRR type disease resistance protein [Arachis hypogaea]	--	--	--	--	--	--	--	--	--	--	--	--	--	--	--	--
	comp84136_c0	-1.3454	0.003714	AEL30371.1	TIR-NBS-LRR type disease resistance protein [Arachis hypogaea]	--	--	--	--	--	--	--	--	--	--	--	--	--	--	--	--
	comp90227_c1	-1.4281	1.9664e-06	XP_003605825.1	NBS/LRR resistance protein-like protein [Medicago truncatula] >gi|355506880|gb|AES88022.1| NBS/LRR resistance protein-like protein [Medicago truncatula]	XM_004513214.1	PREDICTED: Cicer arietinum putative disease resistance protein At3g14460-like (LOC101493285), mRNA	--	--	Q9LRR5	Putative disease resistance protein At3g14460 OS=Arabidopsis thaliana GN=At3g14460 PE=2 SV=1	PF03193//PF00005//PF00560//PF01320//PF00931//PF08477//PF06449	Protein of unknown function, DUF258//ABC transporter//Leucine Rich Repeat//Colicin immunity protein / pyocin immunity protein//NB-ARC domain//Miro-like protein//Mitochondrial domain of unknown function (DUF1082)	GO:0006955//GO:0007264	immune response//small GTPase mediated signal transduction	GO:0005524//GO:0005525//GO:0003924//GO:0043531//GO:0015643//GO:0016887//GO:0016820//GO:0005515	ATP binding//GTP binding//GTPase activity//ADP binding//toxic substance binding//ATPase activity//hydrolase activity, acting on acid anhydrides, catalyzing transmembrane movement of substances//protein binding	GO:0016021//GO:0005622//GO:0019814//GO:0005739	integral to membrane//intracellular//immunoglobulin complex//mitochondrion	KOG0619	FOG: Leucine rich repeat
	comp85157_c0	-1.5135	0.0018008	AEL30371.1	TIR-NBS-LRR type disease resistance protein [Arachis hypogaea]	--	--	--	--	--	--	--	--	--	--	GO:0003676	nucleic acid binding	--	--	--	--
	comp91939_c2	-1.6292	1.0997e-94	XP_003525885.1	PREDICTED: uncharacterized protein LOC100798536 [Glycine max]	HQ637178.1	Arachis hypogaea clone AHF-205D04 NBS-LRR gene cluster, complete sequence	K10624	E3 ubiquitin-protein ligase RBBP6	--	--	--	--	--	--	GO:0008270//GO:0003676	zinc ion binding//nucleic acid binding	GO:0005634	nucleus	--	--
	comp88634_c0	-1.6553	5.3217e-56	XP_003622506.1	TMV resistance protein N [Medicago truncatula] >gi|355497521|gb|AES78724.1| TMV resistance protein N [Medicago truncatula]	NM_001248704.1	Glycine max TIR-NBS-LRR type disease resistance protein (LOC100305455), mRNA >gi|223452585|gb|FJ014868.1| Glycine max clone cw7 TIR-NBS-LRR type disease resistance protein mRNA, complete cds	--	--	Q40392	TMV resistance protein N OS=Nicotiana glutinosa GN=N PE=1 SV=1	PF00004//PF13676//PF01582//PF01425//PF00931	ATPase family associated with various cellular activities (AAA)//TIR domain//TIR domain//Amidase//NB-ARC domain	GO:0007165	signal transduction	GO:0005515//GO:0016884//GO:0043531//GO:0005524	protein binding//carbon-nitrogen ligase activity, with glutamine as amido-N-donor//ADP binding//ATP binding	--	--	--	--
	comp82800_c0	-1.6925	1.4723e-07	AEL30371.1	TIR-NBS-LRR type disease resistance protein [Arachis hypogaea]	--	--	--	--	--	--	--	--	--	--	--	--	--	--	--	--
	comp89805_c2	-1.7148	0.00018315	AEL30371.1	TIR-NBS-LRR type disease resistance protein [Arachis hypogaea]	--	--	--	--	--	--	--	--	--	--	--	--	--	--	--	--
	comp86907_c2	-1.7242	0.0023268	AEL30371.1	TIR-NBS-LRR type disease resistance protein [Arachis hypogaea]	AP009841.1	Lotus japonicus genomic DNA, chromosome 6, clone: LjT34E09, TM1374a, complete sequence	--	--	--	--	--	--	GO:0006278//GO:0006952	RNA-dependent DNA replication//defense response	GO:0003677//GO:0043531//GO:0003723//GO:0003964	DNA binding//ADP binding//RNA binding//RNA-directed DNA polymerase activity	--	--	--	--
	comp84347_c0	-2.1169	0.0055705	XP_003598782.1	NB-LRR type disease resistance protein Rps1-k-2 [Medicago truncatula] >gi|355487830|gb|AES69033.1| NB-LRR type disease resistance protein Rps1-k-2 [Medicago truncatula]	--	--	--	--	Q9LRR4	Putative disease resistance RPP13-like protein 1 OS=Arabidopsis thaliana GN=RPPL1 PE=2 SV=1	PF00560//PF00005//PF00931	Leucine Rich Repeat//ABC transporter//NB-ARC domain	--	--	GO:0005524//GO:0016887//GO:0043531//GO:0005515	ATP binding//ATPase activity//ADP binding//protein binding	--	--	--	--
	comp85360_c1	-2.1321	0.00017892	AEL30371.1	TIR-NBS-LRR type disease resistance protein [Arachis hypogaea]	--	--	--	--	--	--	PF09066	Beta2-adaptin appendage, C-terminal sub-domain	GO:0006886//GO:0016192	intracellular protein transport//vesicle-mediated transport	GO:0003676	nucleic acid binding	GO:0030131	clathrin adaptor complex	--	--
	comp85364_c0	-2.1706	1.3972e-21	XP_002317519.1	nbs-lrr resistance protein [Populus trichocarpa] >gi|222860584|gb|EEE98131.1| nbs-lrr resistance protein [Populus trichocarpa]	--	--	--	--	Q9T048	Disease resistance protein At4g27190 OS=Arabidopsis thaliana GN=At4g27190 PE=2 SV=1	PF01637//PF00560//PF00931//PF00485	Archaeal ATPase//Leucine Rich Repeat//NB-ARC domain//Phosphoribulokinase / Uridine kinase family	GO:0008152	metabolic process	GO:0005515//GO:0043531//GO:0016301//GO:0005524	protein binding//ADP binding//kinase activity//ATP binding	--	--	KOG0619	FOG: Leucine rich repeat
	comp90959_c0	-2.1846	6.6895e-17	AEL30371.1	TIR-NBS-LRR type disease resistance protein [Arachis hypogaea]	--	--	--	--	--	--	--	--	--	--	GO:0003676	nucleic acid binding	--	--	--	--
	comp84184_c0	-2.2773	8.6604e-08	AEL30379.1	hypothetical protein 205D04_19 [Arachis hypogaea]	HQ637178.1	Arachis hypogaea clone AHF-205D04 NBS-LRR gene cluster, complete sequence	--	--	--	--	--	--	--	--	--	--	--	--	--	--
	comp82956_c0	-2.7496	0.026602	AEL30371.1	TIR-NBS-LRR type disease resistance protein [Arachis hypogaea]	FJ654703.1	Arachis hypogaea clone fosmid 946, partial sequence	K14484	auxin-responsive protein IAA	P13089	Auxin-induced protein AUX28 OS=Glycine max GN=AUX28 PE=2 SV=1	PF02309	AUX/IAA family	GO:0006355	regulation of transcription, DNA-dependent	--	--	GO:0005634	nucleus	--	--
	comp59295_c0	-2.8165	1.5919e-11	XP_003612736.1	Cc-nbs-lrr resistance protein [Medicago truncatula] >gi|355514071|gb|AES95694.1| Cc-nbs-lrr resistance protein [Medicago truncatula]	--	--	--	--	Q7XA42	Putative disease resistance protein RGA1 OS=Solanum bulbocastanum GN=RGA1 PE=2 SV=2	PF05496//PF03193//PF00560//PF00931	Holliday junction DNA helicase ruvB N-terminus//Protein of unknown function, DUF258//Leucine Rich Repeat//NB-ARC domain	GO:0006281//GO:0006310	DNA repair//DNA recombination	GO:0003924//GO:0043531//GO:0005525//GO:0005515//GO:0009378	GTPase activity//ADP binding//GTP binding//protein binding//four-way junction helicase activity	GO:0009379//GO:0005657	Holliday junction helicase complex//replication fork	KOG0619	FOG: Leucine rich repeat
	comp79675_c0	-3.8663	7.6478e-15	--	--	HQ637177.1	Arachis hypogaea clone AHF-303L13 NBS-LRR gene cluster, complete sequence	--	--	--	--	--	--	--	--	--	--	--	--	--	--
	comp71938_c0	-4.0973	0.035158	AEL30371.1	TIR-NBS-LRR type disease resistance protein [Arachis hypogaea]	--	--	--	--	--	--	--	--	--	--	GO:1901363//GO:0097159	heterocyclic compound binding//organic cyclic compound binding	--	--	--	--

## Sheet: LRR-RLK
Comparison	Gene ID	Log2 (fold change)	q value	Nr ID	Nr Description	Nt ID	Nt Description	KO ID	KO Description	Swissprot ID	Swissprot Description	Pfam ID	Pfam description	GO BP	BP Description	GO MF	MF Description	GO CC	CC Description	KOG ID	KOG Description
R_T1 vs R_CK1	comp83636_c2	2.9983	7.2213e-06	XP_003544548.1	PREDICTED: LRR receptor-like serine/threonine-protein kinase ERECTA-like [Glycine max]	XM_003544500.1	PREDICTED: Glycine max LRR receptor-like serine/threonine-protein kinase ERECTA-like (LOC100782307), mRNA	--	--	Q42371	LRR receptor-like serine/threonine-protein kinase ERECTA OS=Arabidopsis thaliana GN=ERECTA PE=1 SV=1	PF00560	Leucine Rich Repeat	--	--	GO:0005515	protein binding	--	--	KOG0619	FOG: Leucine rich repeat
	comp86252_c0	2.5632	0.026436	XP_002863254.1	hypothetical protein ARALYDRAFT_332995 [Arabidopsis lyrata subsp. lyrata] >gi|297309088|gb|EFH39513.1| hypothetical protein ARALYDRAFT_332995 [Arabidopsis lyrata subsp. lyrata]	--	--	--	--	Q9S9V9	Putative F-box/LRR-repeat protein 23 OS=Arabidopsis thaliana GN=FBL23 PE=2 SV=1	PF00560//PF00646	Leucine Rich Repeat//F-box domain	--	--	GO:0005515	protein binding	--	--	--	--
	comp88712_c0	2.301	9.4956e-05	XP_003517628.1	PREDICTED: probable LRR receptor-like serine/threonine-protein kinase At4g29180-like [Glycine max]	XM_004502500.1	PREDICTED: Cicer arietinum probable LRR receptor-like serine/threonine-protein kinase At4g29180-like (LOC101509002), transcript variant X1, mRNA	--	--	C0LGR6	Probable LRR receptor-like serine/threonine-protein kinase At4g29180 OS=Arabidopsis thaliana GN=At4g29180 PE=2 SV=2	PF00560//PF07714//PF10403//PF00069//PF07347	Leucine Rich Repeat//Protein tyrosine kinase//Rad4 beta-hairpin domain 1//Protein kinase domain//NADH:ubiquinone oxidoreductase subunit B14.5a (Complex I-B14.5a)	GO:0042773//GO:0006468//GO:0015992//GO:0006814//GO:0006120//GO:0006744	ATP synthesis coupled electron transport//protein phosphorylation//proton transport//sodium ion transport//mitochondrial electron transport, NADH to ubiquinone//ubiquinone biosynthetic process	GO:0005515//GO:0003677//GO:0008137//GO:0004672//GO:0005524	protein binding//DNA binding//NADH dehydrogenase (ubiquinone) activity//protein kinase activity//ATP binding	GO:0005743	mitochondrial inner membrane	--	--
	comp82052_c0	2.1127	0.017119	XP_003621621.1	LRR receptor-like serine/threonine-protein kinase FEI [Medicago truncatula] >gi|355496636|gb|AES77839.1| LRR receptor-like serine/threonine-protein kinase FEI [Medicago truncatula]	XM_003621573.1	Medicago truncatula LRR receptor-like serine/threonine-protein kinase FEI (MTR_7g020850) mRNA, complete cds	K12489	Arf-GAP with coiled-coil, ANK repeat and PH domain-containing protein	Q9LYU7	Inactive leucine-rich repeat receptor-like protein kinase CORYNE OS=Arabidopsis thaliana GN=CRN PE=1 SV=1	PF00069//PF07714	Protein kinase domain//Protein tyrosine kinase	GO:0006468	protein phosphorylation	GO:0004672//GO:0005524	protein kinase activity//ATP binding	--	--	--	--
	comp91731_c0	1.9181	4.7712e-05	XP_003627028.1	F-box/FBD/LRR-repeat protein [Medicago truncatula] >gi|355521050|gb|AET01504.1| F-box/FBD/LRR-repeat protein [Medicago truncatula]	--	--	--	--	Q8H1R7	F-box/FBD/LRR-repeat protein At4g26340 OS=Arabidopsis thaliana GN=At4g26340 PE=2 SV=1	PF00646	F-box domain	--	--	GO:0005515	protein binding	--	--	--	--
	comp79876_c0	1.5789	0.0019442	XP_003540456.1	PREDICTED: leucine-rich repeat-containing protein 40-like [Glycine max]	XM_003543202.1	PREDICTED: Glycine max leucine-rich repeat-containing protein 40-like (LOC100781571), mRNA	--	--	Q6GPJ5	Leucine-rich repeat-containing protein 40 OS=Xenopus laevis GN=lrrc40 PE=2 SV=1	PF00560	Leucine Rich Repeat	--	--	GO:0005515	protein binding	--	--	KOG0472	Leucine-rich repeat protein
	comp82229_c0	1.4973	0.00026135	NP_001237411.1	brassinosteroid receptor precursor [Glycine max] >gi|212717157|gb|ACJ37420.1| brassinosteroid receptor [Glycine max]	XM_003526791.1	PREDICTED: Glycine max brassinosteroid LRR receptor kinase-like (LOC100799772), mRNA	K13415	protein brassinosteroid insensitive 1	Q8L899	Systemin receptor SR160 OS=Solanum peruvianum PE=1 SV=1	PF00069//PF00560//PF07714	Protein kinase domain//Leucine Rich Repeat//Protein tyrosine kinase	GO:0009069//GO:0006468//GO:0016310	serine family amino acid metabolic process//protein phosphorylation//phosphorylation	GO:0005524//GO:0004674//GO:0004672//GO:0005515	ATP binding//protein serine/threonine kinase activity//protein kinase activity//protein binding	GO:0016021	integral to membrane	--	--
	comp87632_c1	1.3968	0.0284	XP_003547404.1	PREDICTED: LRR receptor-like serine/threonine-protein kinase GSO1-like [Glycine max]	XM_003533473.1	PREDICTED: Glycine max LRR receptor-like serine/threonine-protein kinase GSO1-like (LOC100819046), mRNA	--	--	C0LGQ5	LRR receptor-like serine/threonine-protein kinase GSO1 OS=Arabidopsis thaliana GN=GSO1 PE=2 SV=1	PF00069//PF00560//PF07714	Protein kinase domain//Leucine Rich Repeat//Protein tyrosine kinase	GO:0006468	protein phosphorylation	GO:0004672//GO:0005524//GO:0005515	protein kinase activity//ATP binding//protein binding	--	--	--	--
	comp85226_c1	-0.97368	0.046287	XP_003524106.1	PREDICTED: probable LRR receptor-like serine/threonine-protein kinase At3g47570-like [Glycine max]	--	--	--	--	C0LGQ5	LRR receptor-like serine/threonine-protein kinase GSO1 OS=Arabidopsis thaliana GN=GSO1 PE=2 SV=1	PF00560	Leucine Rich Repeat	--	--	GO:0005515	protein binding	--	--	KOG0619	FOG: Leucine rich repeat
	comp90029_c0	-1.0066	0.032642	XP_003637174.1	LRR receptor-like serine/threonine-protein kinase FEI [Medicago truncatula] >gi|355503109|gb|AES84312.1| LRR receptor-like serine/threonine-protein kinase FEI [Medicago truncatula]	XM_003637126.1	Medicago truncatula LRR receptor-like serine/threonine-protein kinase FEI (MTR_076s0006) mRNA, complete cds	--	--	C0LGP4	Probable LRR receptor-like serine/threonine-protein kinase At3g47570 OS=Arabidopsis thaliana GN=At3g47570 PE=1 SV=1	PF07714//PF02892//PF02723//PF11857//PF00560//PF00069	Protein tyrosine kinase//BED zinc finger//Non-structural protein NS3/Small envelope protein E//Domain of unknown function (DUF3377)//Leucine Rich Repeat//Protein kinase domain	GO:0006468	protein phosphorylation	GO:0003677//GO:0004222//GO:0005524//GO:0004672//GO:0005515//GO:0016301	DNA binding//metalloendopeptidase activity//ATP binding//protein kinase activity//protein binding//kinase activity	GO:0016020	membrane	--	--
	comp79114_c0	-1.0208	0.044736	XP_003533747.1	PREDICTED: leucine-rich repeat protein lrrA-like [Glycine max]	--	--	--	--	Q80ZI6	E3 ubiquitin-protein ligase LRSAM1 OS=Mus musculus GN=Lrsam1 PE=2 SV=1	PF00560	Leucine Rich Repeat	--	--	GO:0005515	protein binding	--	--	KOG0619	FOG: Leucine rich repeat
	comp83344_c0	-1.3744	0.036311	XP_003614276.1	Receptor protein kinase-like protein [Medicago truncatula] >gi|355515611|gb|AES97234.1| Receptor protein kinase-like protein [Medicago truncatula]	--	--	--	--	C0LGW6	LRR receptor-like serine/threonine-protein kinase ERL1 OS=Arabidopsis thaliana GN=ERL1 PE=2 SV=1	PF00560	Leucine Rich Repeat	--	--	GO:0005515	protein binding	--	--	--	--
	comp80551_c0	-1.4724	0.0021992	XP_003552942.1	PREDICTED: probable LRR receptor-like serine/threonine-protein kinase At5g45840-like [Glycine max]	XM_003539314.1	PREDICTED: Glycine max inactive receptor-like serine/threonine-protein kinase At2g40270-like (LOC100801161), mRNA	--	--	Q9SIZ4	Inactive receptor-like serine/threonine-protein kinase At2g40270 OS=Arabidopsis thaliana GN=At2g40270 PE=1 SV=2	PF00069//PF07714	Protein kinase domain//Protein tyrosine kinase	GO:0006468	protein phosphorylation	GO:0004672//GO:0005524	protein kinase activity//ATP binding	--	--	--	--
	comp85048_c1	-2.6929	2.0635e-05	XP_003636596.1	Receptor-like protein kinase [Medicago truncatula] >gi|355502531|gb|AES83734.1| Receptor-like protein kinase [Medicago truncatula]	XM_003636548.1	Medicago truncatula Receptor-like protein kinase (MTR_047s0022) mRNA, complete cds	--	--	C0LGQ5	LRR receptor-like serine/threonine-protein kinase GSO1 OS=Arabidopsis thaliana GN=GSO1 PE=2 SV=1	PF00560	Leucine Rich Repeat	--	--	GO:0005515	protein binding	--	--	KOG0619	FOG: Leucine rich repeat
	comp85646_c0	-2.8437	0.0069029	AEL30344.1	hypothetical protein 303L13_4 [Arachis hypogaea]	HQ637177.1	Arachis hypogaea clone AHF-303L13 NBS-LRR gene cluster, complete sequence	--	--	Q9SZL8	Protein FAR1-RELATED SEQUENCE 5 OS=Arabidopsis thaliana GN=FRS5 PE=2 SV=1	PF04434//PF00872//PF01610	SWIM zinc finger//Transposase, Mutator family//Transposase	GO:0006313	transposition, DNA-mediated	GO:0005488//GO:0003677//GO:0008270//GO:0004803	binding//DNA binding//zinc ion binding//transposase activity	--	--	--	--
	comp84196_c0	-3.7059	0.00012472	XP_003551197.1	PREDICTED: probable LRR receptor-like serine/threonine-protein kinase At2g28960-like [Glycine max]	XM_003551149.1	PREDICTED: Glycine max probable LRR receptor-like serine/threonine-protein kinase At2g28960-like (LOC100790181), mRNA	--	--	O80623	Probable receptor-like protein kinase At2g39360 OS=Arabidopsis thaliana GN=At2g39360 PE=1 SV=1	PF07714//PF00069//PF09339	Protein tyrosine kinase//Protein kinase domain//IclR helix-turn-helix domain	GO:0006355//GO:0006468	regulation of transcription, DNA-dependent//protein phosphorylation	GO:0004672//GO:0005524//GO:0003677	protein kinase activity//ATP binding//DNA binding	--	--	--	--
R_T2 vs R_CK2	comp88712_c0	3.3674	1.1608e-07	XP_003517628.1	PREDICTED: probable LRR receptor-like serine/threonine-protein kinase At4g29180-like [Glycine max]	XM_004502500.1	PREDICTED: Cicer arietinum probable LRR receptor-like serine/threonine-protein kinase At4g29180-like (LOC101509002), transcript variant X1, mRNA	--	--	C0LGR6	Probable LRR receptor-like serine/threonine-protein kinase At4g29180 OS=Arabidopsis thaliana GN=At4g29180 PE=2 SV=2	PF00560//PF07714//PF10403//PF00069//PF07347	Leucine Rich Repeat//Protein tyrosine kinase//Rad4 beta-hairpin domain 1//Protein kinase domain//NADH:ubiquinone oxidoreductase subunit B14.5a (Complex I-B14.5a)	GO:0042773//GO:0006468//GO:0015992//GO:0006814//GO:0006120//GO:0006744	ATP synthesis coupled electron transport//protein phosphorylation//proton transport//sodium ion transport//mitochondrial electron transport, NADH to ubiquinone//ubiquinone biosynthetic process	GO:0005515//GO:0003677//GO:0008137//GO:0004672//GO:0005524	protein binding//DNA binding//NADH dehydrogenase (ubiquinone) activity//protein kinase activity//ATP binding	GO:0005743	mitochondrial inner membrane	--	--
	comp85208_c0	4.2458	0.007711	XP_003537415.1	PREDICTED: cysteine-rich receptor-like protein kinase 2-like [Glycine max]	XM_003553075.1	PREDICTED: Glycine max cysteine-rich receptor-like protein kinase 2-like (LOC100801131), mRNA	--	--	C0LGH2	Probable LRR receptor-like serine/threonine-protein kinase At1g56130 OS=Arabidopsis thaliana GN=At1g56130 PE=1 SV=2	PF00069//PF07714	Protein kinase domain//Protein tyrosine kinase	GO:0006468	protein phosphorylation	GO:0004672//GO:0005524	protein kinase activity//ATP binding	--	--	--	--
	comp83636_c2	2.5743	0.010242	XP_003544548.1	PREDICTED: LRR receptor-like serine/threonine-protein kinase ERECTA-like [Glycine max]	XM_003544500.1	PREDICTED: Glycine max LRR receptor-like serine/threonine-protein kinase ERECTA-like (LOC100782307), mRNA	--	--	Q42371	LRR receptor-like serine/threonine-protein kinase ERECTA OS=Arabidopsis thaliana GN=ERECTA PE=1 SV=1	PF00560	Leucine Rich Repeat	--	--	GO:0005515	protein binding	--	--	KOG0619	FOG: Leucine rich repeat
	comp85411_c0	2.2678	0.00027861	XP_003540060.1	PREDICTED: probable leucine-rich repeat receptor-like serine/threonine-protein kinase At3g14840-like [Glycine max]	XM_003540012.1	PREDICTED: Glycine max probable leucine-rich repeat receptor-like serine/threonine-protein kinase At3g14840-like (LOC100797257), mRNA	--	--	C0LGN2	Probable leucine-rich repeat receptor-like serine/threonine-protein kinase At3g14840 OS=Arabidopsis thaliana GN=LRR-RLK PE=1 SV=1	--	--	GO:0009069//GO:0006468//GO:0016310	serine family amino acid metabolic process//protein phosphorylation//phosphorylation	GO:0005524//GO:0004674	ATP binding//protein serine/threonine kinase activity	--	--	--	--
	comp81155_c0	-1.9458	0.010601	XP_003616753.1	Cysteine-rich receptor-like protein kinase [Medicago truncatula] >gi|355518088|gb|AES99711.1| Cysteine-rich receptor-like protein kinase [Medicago truncatula]	XM_004488941.1	PREDICTED: Cicer arietinum probable leucine-rich repeat receptor-like serine/threonine-protein kinase At3g14840-like (LOC101513977), mRNA	--	--	C0LGN2	Probable leucine-rich repeat receptor-like serine/threonine-protein kinase At3g14840 OS=Arabidopsis thaliana GN=LRR-RLK PE=1 SV=1	PF07714//PF00560//PF11956//PF00069	Protein tyrosine kinase//Leucine Rich Repeat//Ankyrin-G binding motif of KCNQ2-3//Protein kinase domain	GO:0006468//GO:0006813	protein phosphorylation//potassium ion transport	GO:0005267//GO:0016301//GO:0005515//GO:0005524//GO:0004672	potassium channel activity//kinase activity//protein binding//ATP binding//protein kinase activity	GO:0016020	membrane	--	--
	comp83567_c0	-1.9683	0.032195	XP_003526558.1	PREDICTED: F-box/FBD/LRR-repeat protein At1g78750-like [Glycine max]	--	--	--	--	Q9FWZ1	F-box/LRR-repeat protein 13 OS=Arabidopsis thaliana GN=FBL13 PE=2 SV=1	PF00646	F-box domain	--	--	GO:0005515	protein binding	--	--	--	--
	comp88333_c0	-2.7732	0.00030099	CBI26021.3	unnamed protein product [Vitis vinifera]	--	--	--	--	Q8L7H1	F-box/LRR-repeat protein At4g14103 OS=Arabidopsis thaliana GN=At4g14103 PE=2 SV=1	PF00646	F-box domain	--	--	GO:0005515	protein binding	--	--	--	--
	comp85578_c0	-4.4323	0.031245	XP_002264041.2	PREDICTED: probable LRR receptor-like serine/threonine-protein kinase At4g36180-like [Vitis vinifera]	--	--	--	--	Q9FIZ3	LRR receptor-like serine/threonine-protein kinase GSO2 OS=Arabidopsis thaliana GN=GSO2 PE=2 SV=2	PF00560	Leucine Rich Repeat	--	--	GO:0005515	protein binding	--	--	KOG0619	FOG: Leucine rich repeat
R_T3 vs R_CK3	comp77538_c0	64.31188/0	2.4264e-16	XP_003630385.1	Plasma membrane receptor-like kinase [Medicago truncatula] >gi|194441092|gb|ACF70844.1| plasma membrane receptor-like kinase [Medicago truncatula] >gi|355524407|gb|AET04861.1| Plasma membrane receptor-like kinase [Medicago truncatula]	XM_004503825.1	PREDICTED: Cicer arietinum probable LRR receptor-like serine/threonine-protein kinase At5g63710-like (LOC101499501), transcript variant X2, mRNA	--	--	C0LGT1	Probable LRR receptor-like serine/threonine-protein kinase At5g10290 OS=Arabidopsis thaliana GN=At5g10290 PE=1 SV=1	PF07714//PF00069	Protein tyrosine kinase//Protein kinase domain	GO:0009069//GO:0016310//GO:0006468	serine family amino acid metabolic process//phosphorylation//protein phosphorylation	GO:0005524//GO:0004674//GO:0004672	ATP binding//protein serine/threonine kinase activity//protein kinase activity	GO:0016021	integral to membrane	--	--
	comp85208_c0	31.6088/0	5.0439e-08	XP_003537415.1	PREDICTED: cysteine-rich receptor-like protein kinase 2-like [Glycine max]	XM_003553075.1	PREDICTED: Glycine max cysteine-rich receptor-like protein kinase 2-like (LOC100801131), mRNA	--	--	C0LGH2	Probable LRR receptor-like serine/threonine-protein kinase At1g56130 OS=Arabidopsis thaliana GN=At1g56130 PE=1 SV=2	PF00069//PF07714	Protein kinase domain//Protein tyrosine kinase	GO:0006468	protein phosphorylation	GO:0004672//GO:0005524	protein kinase activity//ATP binding	--	--	--	--
	comp75935_c0	13.5189/0	0.0023111	NP_001235287.1	receptor-like protein kinase [Glycine max] >gi|223452460|gb|ACM89557.1| receptor-like protein kinase [Glycine max]	XM_003616705.1	Medicago truncatula Cysteine-rich receptor-like protein kinase (MTR_5g083910) mRNA, complete cds	--	--	C0LGG9	Probable LRR receptor-like serine/threonine-protein kinase At1g53440 OS=Arabidopsis thaliana GN=At1g53440 PE=1 SV=2	PF00069//PF07714	Protein kinase domain//Protein tyrosine kinase	GO:0016310//GO:0006468	phosphorylation//protein phosphorylation	GO:0004672//GO:0005524	protein kinase activity//ATP binding	--	--	--	--
	comp26088_c1	110.5339/0	1.0044e-27	CCF36912.1	hypothetical protein CH063_08372 [Colletotrichum higginsianum]	--	--	--	--	Q5S006	Leucine-rich repeat serine/threonine-protein kinase 2 OS=Mus musculus GN=Lrrk2 PE=1 SV=2	PF06293//PF05445//PF07714//PF00069	Lipopolysaccharide kinase (Kdo/WaaP) family//Poxvirus serine/threonine protein kinase//Protein tyrosine kinase//Protein kinase domain	GO:0006468//GO:0009103	protein phosphorylation//lipopolysaccharide biosynthetic process	GO:0005524//GO:0016773//GO:0004672	ATP binding//phosphotransferase activity, alcohol group as acceptor//protein kinase activity	GO:0016020	membrane	KOG4717	Serine/threonine protein kinase
	comp79620_c0	7.0974	0.039487	XP_003521957.1	PREDICTED: probable LRR receptor-like serine/threonine-protein kinase At4g08850-like [Glycine max]	XM_003521909.1	PREDICTED: Glycine max probable LRR receptor-like serine/threonine-protein kinase At4g08850-like (LOC100789677), mRNA	--	--	Q8VZG8	Probable LRR receptor-like serine/threonine-protein kinase At4g08850 OS=Arabidopsis thaliana GN=At4g08850 PE=1 SV=3	PF07714//PF00069	Protein tyrosine kinase//Protein kinase domain	GO:0006468	protein phosphorylation	GO:0004672//GO:0005524	protein kinase activity//ATP binding	--	--	--	--
	comp77538_c1	6.9741	7.6876e-14	XP_003532154.1	PREDICTED: probable LRR receptor-like serine/threonine-protein kinase At5g63710-like [Glycine max]	XM_004503824.1	PREDICTED: Cicer arietinum probable LRR receptor-like serine/threonine-protein kinase At5g63710-like (LOC101499501), transcript variant X1, mRNA	--	--	Q8W4S5	Probable LRR receptor-like serine/threonine-protein kinase At5g63710 OS=Arabidopsis thaliana GN=At5g63710 PE=2 SV=1	PF00069//PF07714//PF00560	Protein kinase domain//Protein tyrosine kinase//Leucine Rich Repeat	GO:0016310//GO:0006468//GO:0009069	phosphorylation//protein phosphorylation//serine family amino acid metabolic process	GO:0004672//GO:0004674//GO:0005524//GO:0005515	protein kinase activity//protein serine/threonine kinase activity//ATP binding//protein binding	GO:0016021	integral to membrane	--	--
	comp47817_c0	5.5173	7.0166e-28	XP_003551773.1	PREDICTED: LRR receptor-like serine/threonine-protein kinase GSO2-like [Glycine max]	XR_136700.1	PREDICTED: Glycine max probable leucine-rich repeat receptor-like protein kinase At1g35710-like (LOC100796264), miscRNA	--	--	Q9FIZ3	LRR receptor-like serine/threonine-protein kinase GSO2 OS=Arabidopsis thaliana GN=GSO2 PE=2 SV=2	PF00560	Leucine Rich Repeat	--	--	GO:0005515	protein binding	--	--	KOG0619	FOG: Leucine rich repeat
	comp88712_c0	4.8424	1.0735e-39	XP_003517628.1	PREDICTED: probable LRR receptor-like serine/threonine-protein kinase At4g29180-like [Glycine max]	XM_004502500.1	PREDICTED: Cicer arietinum probable LRR receptor-like serine/threonine-protein kinase At4g29180-like (LOC101509002), transcript variant X1, mRNA	--	--	C0LGR6	Probable LRR receptor-like serine/threonine-protein kinase At4g29180 OS=Arabidopsis thaliana GN=At4g29180 PE=2 SV=2	PF00560//PF07714//PF10403//PF00069//PF07347	Leucine Rich Repeat//Protein tyrosine kinase//Rad4 beta-hairpin domain 1//Protein kinase domain//NADH:ubiquinone oxidoreductase subunit B14.5a (Complex I-B14.5a)	GO:0042773//GO:0006468//GO:0015992//GO:0006814//GO:0006120//GO:0006744	ATP synthesis coupled electron transport//protein phosphorylation//proton transport//sodium ion transport//mitochondrial electron transport, NADH to ubiquinone//ubiquinone biosynthetic process	GO:0005515//GO:0003677//GO:0008137//GO:0004672//GO:0005524	protein binding//DNA binding//NADH dehydrogenase (ubiquinone) activity//protein kinase activity//ATP binding	GO:0005743	mitochondrial inner membrane	--	--
	comp85411_c0	4.7563	9.3608e-88	XP_003540060.1	PREDICTED: probable leucine-rich repeat receptor-like serine/threonine-protein kinase At3g14840-like [Glycine max]	XM_003540012.1	PREDICTED: Glycine max probable leucine-rich repeat receptor-like serine/threonine-protein kinase At3g14840-like (LOC100797257), mRNA	--	--	C0LGN2	Probable leucine-rich repeat receptor-like serine/threonine-protein kinase At3g14840 OS=Arabidopsis thaliana GN=LRR-RLK PE=1 SV=1	--	--	GO:0009069//GO:0006468//GO:0016310	serine family amino acid metabolic process//protein phosphorylation//phosphorylation	GO:0005524//GO:0004674	ATP binding//protein serine/threonine kinase activity	--	--	--	--
	comp80781_c1	4.4959	0.0013302	NP_001239648.1	probable LRR receptor-like serine/threonine-protein kinase At1g67720-like [Glycine max] >gi|223452327|gb|ACM89491.1| leucine-rich repeat family protein / protein kinase family protein [Glycine max]	XM_003524832.1	PREDICTED: Glycine max probable LRR receptor-like serine/threonine-protein kinase At1g67720-like (LOC100790944), mRNA	--	--	C0LGI2	Probable LRR receptor-like serine/threonine-protein kinase At1g67720 OS=Arabidopsis thaliana GN=At1g67720 PE=2 SV=1	PF00069//PF07714	Protein kinase domain//Protein tyrosine kinase	GO:0016310//GO:0006468//GO:0009069	phosphorylation//protein phosphorylation//serine family amino acid metabolic process	GO:0004674//GO:0004672//GO:0005524	protein serine/threonine kinase activity//protein kinase activity//ATP binding	--	--	--	--
	comp89350_c0	4.2041	5.101e-09	XP_003552905.1	PREDICTED: probable LRR receptor-like serine/threonine-protein kinase At1g06840-like [Glycine max]	XM_003518301.1	PREDICTED: Glycine max probable LRR receptor-like serine/threonine-protein kinase At1g06840-like (LOC100785752), mRNA	--	--	C0LGD7	Probable LRR receptor-like serine/threonine-protein kinase At1g06840 OS=Arabidopsis thaliana GN=At1g06840 PE=1 SV=2	PF00069//PF07714	Protein kinase domain//Protein tyrosine kinase	GO:0006468	protein phosphorylation	GO:0004672//GO:0005524	protein kinase activity//ATP binding	--	--	--	--
	comp80132_c0	4.0575	9.8469e-31	XP_003604291.1	F-box/LRR-repeat protein [Medicago truncatula] >gi|355505346|gb|AES86488.1| F-box/LRR-repeat protein [Medicago truncatula]	--	--	--	--	Q9C5D2	F-box/LRR-repeat protein 4 OS=Arabidopsis thaliana GN=FBL4 PE=2 SV=1	PF00560	Leucine Rich Repeat	--	--	GO:0005515	protein binding	--	--	KOG1947	Leucine rich repeat proteins, some proteins contain F-box
	comp87570_c1	3.7152	1.8849e-11	XP_003521957.1	PREDICTED: probable LRR receptor-like serine/threonine-protein kinase At4g08850-like [Glycine max]	XM_004155455.1	PREDICTED: Cucumis sativus probable LRR receptor-like serine/threonine-protein kinase At4g08850-like (LOC101203457), mRNA	--	--	Q8VZG8	Probable LRR receptor-like serine/threonine-protein kinase At4g08850 OS=Arabidopsis thaliana GN=At4g08850 PE=1 SV=3	PF07714//PF00069	Protein tyrosine kinase//Protein kinase domain	GO:0006468	protein phosphorylation	GO:0005524//GO:0004672	ATP binding//protein kinase activity	--	--	--	--
	comp78650_c0	3.5124	4.1754e-08	XP_003550794.1	PREDICTED: probable LRR receptor-like serine/threonine-protein kinase At1g74360-like [Glycine max]	XM_002318561.1	Populus trichocarpa predicted protein, mRNA	--	--	C0LGJ1	Probable LRR receptor-like serine/threonine-protein kinase At1g74360 OS=Arabidopsis thaliana GN=At1g74360 PE=1 SV=1	PF00560	Leucine Rich Repeat	--	--	GO:0005515	protein binding	--	--	KOG0619	FOG: Leucine rich repeat
	comp76817_c0	3.4508	0.0031846	XP_003549546.1	PREDICTED: probable LRR receptor-like serine/threonine-protein kinase At2g24230-like [Glycine max]	XM_003549498.1	PREDICTED: Glycine max probable LRR receptor-like serine/threonine-protein kinase At2g24230-like (LOC100786961), mRNA	--	--	C0LGK9	Probable LRR receptor-like serine/threonine-protein kinase At2g24230 OS=Arabidopsis thaliana GN=At2g24230 PE=2 SV=1	PF07714//PF00854//PF00560//PF00069	Protein tyrosine kinase//POT family//Leucine Rich Repeat//Protein kinase domain	GO:0006468//GO:0006810	protein phosphorylation//transport	GO:0005515//GO:0005524//GO:0004672//GO:0005215	protein binding//ATP binding//protein kinase activity//transporter activity	GO:0016020	membrane	--	--
	comp84800_c0	3.3138	3.478e-05	XP_003549611.1	PREDICTED: probable LRR receptor-like serine/threonine-protein kinase At4g26540-like [Glycine max]	EU028330.1	Glycine max clone BAC gmw1-29F06 genomic sequence	--	--	C0LGR3	Probable LRR receptor-like serine/threonine-protein kinase At4g26540 OS=Arabidopsis thaliana GN=At4g26540 PE=1 SV=1	PF07714//PF00560//PF00069	Protein tyrosine kinase//Leucine Rich Repeat//Protein kinase domain	GO:0006468	protein phosphorylation	GO:0005515//GO:0004672//GO:0005524	protein binding//protein kinase activity//ATP binding	--	--	--	--
	comp88775_c0	3.2412	2.0302e-18	AAL73330.1	putative receptor-like protein kinase RLPK1 [Glycine max]	XR_137013.1	PREDICTED: Glycine max probable LRR receptor-like serine/threonine-protein kinase At1g53430-like (LOC100784920), miscRNA	--	--	C0LGG9	Probable LRR receptor-like serine/threonine-protein kinase At1g53440 OS=Arabidopsis thaliana GN=At1g53440 PE=1 SV=2	PF07714//PF00069	Protein tyrosine kinase//Protein kinase domain	GO:0006468	protein phosphorylation	GO:0005524//GO:0004672	ATP binding//protein kinase activity	--	--	--	--
	comp71990_c0	3.2052	6.7759e-05	XP_003523555.1	PREDICTED: probable LRR receptor-like serine/threonine-protein kinase At4g36180-like [Glycine max]	XM_003523507.1	PREDICTED: Glycine max probable LRR receptor-like serine/threonine-protein kinase At4g36180-like (LOC100784917), mRNA	--	--	C0LGS2	Probable LRR receptor-like serine/threonine-protein kinase At4g36180 OS=Arabidopsis thaliana GN=At4g36180 PE=1 SV=1	PF07714//PF00560//PF00069	Protein tyrosine kinase//Leucine Rich Repeat//Protein kinase domain	GO:0016310//GO:0006468//GO:0009069	phosphorylation//protein phosphorylation//serine family amino acid metabolic process	GO:0005515//GO:0004674//GO:0004672//GO:0005524	protein binding//protein serine/threonine kinase activity//protein kinase activity//ATP binding	GO:0016021	integral to membrane	--	--
	comp86801_c0	2.8198	2.3461e-13	XP_003536897.1	PREDICTED: probable LRR receptor-like serine/threonine-protein kinase RKF3-like [Glycine max]	XM_003632314.1	PREDICTED: Vitis vinifera probable LRR receptor-like serine/threonine-protein kinase RKF3-like (LOC100852842), mRNA	--	--	P93050	Probable LRR receptor-like serine/threonine-protein kinase RKF3 OS=Arabidopsis thaliana GN=RKF3 PE=1 SV=1	PF07714//PF06881//PF00069	Protein tyrosine kinase//RNA polymerase II transcription factor SIII (Elongin) subunit A//Protein kinase domain	GO:0006355//GO:0009069//GO:0016310//GO:0006468	regulation of transcription, DNA-dependent//serine family amino acid metabolic process//phosphorylation//protein phosphorylation	GO:0005524//GO:0004672//GO:0004674	ATP binding//protein kinase activity//protein serine/threonine kinase activity	GO:0016021//GO:0005634	integral to membrane//nucleus	--	--
	comp85846_c2	2.7776	5.8061e-62	XP_003636804.1	LRR receptor-like serine/threonine-protein kinase GSO1 [Medicago truncatula] >gi|355502739|gb|AES83942.1| LRR receptor-like serine/threonine-protein kinase GSO1 [Medicago truncatula]	XM_003532712.1	PREDICTED: Glycine max probable LRR receptor-like serine/threonine-protein kinase At2g24230-like (LOC100788556), mRNA	--	--	C0LGK9	Probable LRR receptor-like serine/threonine-protein kinase At2g24230 OS=Arabidopsis thaliana GN=At2g24230 PE=2 SV=1	PF00069//PF03374//PF00560//PF07714//PF04434	Protein kinase domain//Phage antirepressor protein KilAC domain//Leucine Rich Repeat//Protein tyrosine kinase//SWIM zinc finger	GO:0006468//GO:0016310	protein phosphorylation//phosphorylation	GO:0008270//GO:0005515//GO:0016301//GO:0005524//GO:0004672//GO:0003677	zinc ion binding//protein binding//kinase activity//ATP binding//protein kinase activity//DNA binding	--	--	--	--
	comp85793_c2	2.367	1.0125e-15	XP_003596262.1	Receptor-like serine/threonine kinase [Medicago truncatula] >gi|355485310|gb|AES66513.1| Receptor-like serine/threonine kinase [Medicago truncatula]	XM_004488942.1	PREDICTED: Cicer arietinum probable LRR receptor-like serine/threonine-protein kinase At1g53430-like (LOC101514311), mRNA	--	--	C0LGG8	Probable LRR receptor-like serine/threonine-protein kinase At1g53430 OS=Arabidopsis thaliana GN=At1g53430 PE=1 SV=1	PF00069//PF07714//PF00560	Protein kinase domain//Protein tyrosine kinase//Leucine Rich Repeat	GO:0006468//GO:0016310	protein phosphorylation//phosphorylation	GO:0005515//GO:0004672//GO:0005524	protein binding//protein kinase activity//ATP binding	--	--	--	--
	comp85174_c0	2.3502	3.0305e-11	AAC50043.1	receptor-like serine/threonine kinase [Arabidopsis thaliana]	XM_002305675.1	Populus trichocarpa predicted protein, mRNA	--	--	Q9FXF2	Probable LRR receptor-like serine/threonine-protein kinase RFK1 OS=Arabidopsis thaliana GN=RKF1 PE=1 SV=1	PF00069//PF07714//PF00560	Protein kinase domain//Protein tyrosine kinase//Leucine Rich Repeat	GO:0006468	protein phosphorylation	GO:0005524//GO:0004672//GO:0005515	ATP binding//protein kinase activity//protein binding	--	--	--	--
	comp88402_c0	2.3177	8.9152e-31	XP_003549435.1	PREDICTED: probable LRR receptor-like serine/threonine-protein kinase At2g16250-like [Glycine max]	XM_003549387.1	PREDICTED: Glycine max probable LRR receptor-like serine/threonine-protein kinase At2g16250-like (LOC100815313), mRNA	--	--	C0LGK4	Probable LRR receptor-like serine/threonine-protein kinase At2g16250 OS=Arabidopsis thaliana GN=At2g16250 PE=1 SV=1	PF09453//PF00069//PF00560//PF07714	HIRA B motif//Protein kinase domain//Leucine Rich Repeat//Protein tyrosine kinase	GO:0006468//GO:0006355//GO:0016568	protein phosphorylation//regulation of transcription, DNA-dependent//chromatin modification	GO:0005515//GO:0003682//GO:0004672//GO:0005524	protein binding//chromatin binding//protein kinase activity//ATP binding	GO:0005634//GO:0000785	nucleus//chromatin	--	--
	comp84967_c2	2.3031	1.4686e-14	XP_003596008.1	Protein kinase catalytic domain-containing protein [Medicago truncatula] >gi|355485056|gb|AES66259.1| Protein kinase catalytic domain-containing protein [Medicago truncatula]	XM_003545856.1	PREDICTED: Glycine max probable LRR receptor-like serine/threonine-protein kinase At1g56140-like (LOC100782320), mRNA	--	--	C0LGE0	Probable LRR receptor-like serine/threonine-protein kinase At1g07650 OS=Arabidopsis thaliana GN=At1g07650 PE=1 SV=1	PF00069//PF07714	Protein kinase domain//Protein tyrosine kinase	GO:0016310//GO:0006468//GO:0009069	phosphorylation//protein phosphorylation//serine family amino acid metabolic process	GO:0004674//GO:0004672//GO:0005524	protein serine/threonine kinase activity//protein kinase activity//ATP binding	--	--	--	--
	comp80571_c0	1.9162	0.00048608	NP_001241548.1	LRR receptor-like serine/threonine-protein kinase GSO2-like precursor [Glycine max] >gi|223452520|gb|ACM89587.1| LRR-like protein [Glycine max]	--	--	--	--	Q9ASS4	Probably inactive leucine-rich repeat receptor-like protein kinase At5g48380 OS=Arabidopsis thaliana GN=At5g48380 PE=1 SV=1	PF00560	Leucine Rich Repeat	--	--	GO:0005515	protein binding	--	--	--	--
	comp83952_c0	1.8743	1.3772e-08	XP_003517639.1	PREDICTED: receptor-like protein kinase HSL1-like [Glycine max]	XM_003548547.1	PREDICTED: Glycine max LRR receptor-like serine/threonine-protein kinase HSL2-like (LOC100819744), mRNA	--	--	Q9SGP2	Receptor-like protein kinase HSL1 OS=Arabidopsis thaliana GN=HSL1 PE=2 SV=1	PF00560	Leucine Rich Repeat	GO:0016310//GO:0006468//GO:0009069	phosphorylation//protein phosphorylation//serine family amino acid metabolic process	GO:0005515//GO:0004674//GO:0005524	protein binding//protein serine/threonine kinase activity//ATP binding	GO:0016021	integral to membrane	KOG0619	FOG: Leucine rich repeat
	comp88096_c0	1.8435	8.8313e-32	XP_003522309.1	PREDICTED: probable LRR receptor-like serine/threonine-protein kinase At1g74360-like [Glycine max]	XM_003522261.1	PREDICTED: Glycine max probable LRR receptor-like serine/threonine-protein kinase At1g74360-like (LOC100813425), mRNA	--	--	C0LGJ1	Probable LRR receptor-like serine/threonine-protein kinase At1g74360 OS=Arabidopsis thaliana GN=At1g74360 PE=1 SV=1	PF00069//PF07714//PF00560	Protein kinase domain//Protein tyrosine kinase//Leucine Rich Repeat	GO:0006468	protein phosphorylation	GO:0005515//GO:0005524//GO:0004672	protein binding//ATP binding//protein kinase activity	--	--	--	--
	comp88914_c0	1.8179	0.0035017	XP_003617471.1	BED finger-nbs resistance protein [Medicago truncatula] >gi|355518806|gb|AET00430.1| BED finger-nbs resistance protein [Medicago truncatula]	XM_003519510.1	PREDICTED: Glycine max probable LRR receptor-like serine/threonine-protein kinase At1g07650-like (LOC100784864), mRNA	--	--	C0LGE0	Probable LRR receptor-like serine/threonine-protein kinase At1g07650 OS=Arabidopsis thaliana GN=At1g07650 PE=1 SV=1	PF00069//PF07714	Protein kinase domain//Protein tyrosine kinase	GO:0009069//GO:0016310//GO:0006468	serine family amino acid metabolic process//phosphorylation//protein phosphorylation	GO:0005524//GO:0004672//GO:0004674	ATP binding//protein kinase activity//protein serine/threonine kinase activity	--	--	--	--
	comp90194_c1	1.7503	4.323e-10	XP_003516372.1	PREDICTED: probable leucine-rich repeat receptor-like serine/threonine-protein kinase At3g14840-like [Glycine max]	XM_003516325.1	PREDICTED: Glycine max probable leucine-rich repeat receptor-like serine/threonine-protein kinase At3g14840-like (LOC100801071), mRNA	--	--	C0LGN2	Probable leucine-rich repeat receptor-like serine/threonine-protein kinase At3g14840 OS=Arabidopsis thaliana GN=LRR-RLK PE=1 SV=1	PF00069//PF11890//PF07714//PF04689//PF00560	Protein kinase domain//Domain of unknown function (DUF3410)//Protein tyrosine kinase//DNA binding protein S1FA//Leucine Rich Repeat	GO:0006468//GO:0006355	protein phosphorylation//regulation of transcription, DNA-dependent	GO:0005515//GO:0046983//GO:0003677//GO:0004672//GO:0005524	protein binding//protein dimerization activity//DNA binding//protein kinase activity//ATP binding	GO:0005634	nucleus	--	--
	comp91104_c0	1.7488	2.3266e-16	XP_003551909.1	PREDICTED: probable LRR receptor-like serine/threonine-protein kinase At1g67720-like [Glycine max]	XM_003551861.1	PREDICTED: Glycine max probable LRR receptor-like serine/threonine-protein kinase At1g67720-like (LOC100807148), mRNA	--	--	C0LGI2	Probable LRR receptor-like serine/threonine-protein kinase At1g67720 OS=Arabidopsis thaliana GN=At1g67720 PE=2 SV=1	PF00069//PF07127//PF07714//PF00560	Protein kinase domain//Late nodulin protein//Protein tyrosine kinase//Leucine Rich Repeat	GO:0006468//GO:0009878	protein phosphorylation//nodule morphogenesis	GO:0005524//GO:0004672//GO:0005515//GO:0046872	ATP binding//protein kinase activity//protein binding//metal ion binding	--	--	--	--
	comp86266_c0	1.744	1.2221e-05	XP_003539625.1	PREDICTED: probable leucine-rich repeat receptor-like serine/threonine-protein kinase At3g14840-like [Glycine max]	XM_003539577.1	PREDICTED: Glycine max probable leucine-rich repeat receptor-like serine/threonine-protein kinase At3g14840-like (LOC100785451), mRNA	--	--	C0LGN2	Probable leucine-rich repeat receptor-like serine/threonine-protein kinase At3g14840 OS=Arabidopsis thaliana GN=LRR-RLK PE=1 SV=1	PF05416//PF00069//PF00560//PF00876//PF07714	Southampton virus-type processing peptidase//Protein kinase domain//Leucine Rich Repeat//Innexin//Protein tyrosine kinase	GO:0006508//GO:0006468	proteolysis//protein phosphorylation	GO:0005524//GO:0004672//GO:0005515//GO:0004197	ATP binding//protein kinase activity//protein binding//cysteine-type endopeptidase activity	GO:0005921	gap junction	--	--
	comp78716_c1	1.7204	2.2845e-05	AFK34885.1	unknown [Medicago truncatula]	AK337864.1	Lotus japonicus cDNA, clone: LjFL2-001-BH06, HTC	--	--	P0C895	LRR repeats and ubiquitin-like domain-containing protein At2g30105 OS=Arabidopsis thaliana GN=At2g30105 PE=1 SV=1	PF00560	Leucine Rich Repeat	--	--	GO:0005515	protein binding	--	--	KOG0619	FOG: Leucine rich repeat
	comp90201_c1	1.4774	0.00010059	XP_003522057.1	PREDICTED: probable LRR receptor-like serine/threonine-protein kinase At4g36180-like [Glycine max]	XM_003530248.1	PREDICTED: Glycine max receptor-like protein 12-like (LOC100787289), mRNA	--	--	Q9C9H7	Receptor-like protein 12 OS=Arabidopsis thaliana GN=RLP12 PE=2 SV=2	PF00560	Leucine Rich Repeat	--	--	GO:0005515	protein binding	--	--	KOG0619	FOG: Leucine rich repeat
	comp85378_c0	1.467	1.0201e-06	NP_001235330.1	ERECTA-like kinase [Glycine max] >gi|223452466|gb|ACM89560.1| ERECTA-like kinase [Glycine max]	NM_001250710.1	Glycine max ERECTA-like kinase (LOC100499643), mRNA >gi|223452378|gb|FJ014763.1| Glycine max clone cw81 ERECTA-like kinase mRNA, complete cds	--	--	C0LGW6	LRR receptor-like serine/threonine-protein kinase ERL1 OS=Arabidopsis thaliana GN=ERL1 PE=2 SV=1	PF01770//PF07714//PF00069	Reduced folate carrier//Protein tyrosine kinase//Protein kinase domain	GO:0009069//GO:0006810//GO:0016310//GO:0006468	serine family amino acid metabolic process//transport//phosphorylation//protein phosphorylation	GO:0004672//GO:0004674//GO:0005524	protein kinase activity//protein serine/threonine kinase activity//ATP binding	GO:0016020	membrane	--	--
	comp89019_c0	1.372	6.3067e-13	XP_003552327.1	PREDICTED: probable LRR receptor-like serine/threonine-protein kinase At1g06840-like isoform 1 [Glycine max] >gi|356568254|ref|XP_003552328.1| PREDICTED: probable LRR receptor-like serine/threonine-protein kinase At1g06840-like isoform 2 [Glycine max]	XM_003533603.1	PREDICTED: Glycine max probable LRR receptor-like serine/threonine-protein kinase At1g06840-like (LOC100809775), mRNA	--	--	C0LGD7	Probable LRR receptor-like serine/threonine-protein kinase At1g06840 OS=Arabidopsis thaliana GN=At1g06840 PE=1 SV=2	PF00560//PF07714//PF00570//PF00069	Leucine Rich Repeat//Protein tyrosine kinase//HRDC domain//Protein kinase domain	GO:0006468	protein phosphorylation	GO:0005515//GO:0003676//GO:0004672//GO:0005524	protein binding//nucleic acid binding//protein kinase activity//ATP binding	GO:0005622	intracellular	--	--
	comp89263_c0	1.3234	1.8723e-08	XP_003539626.1	PREDICTED: probable leucine-rich repeat receptor-like serine/threonine-protein kinase At3g14840-like [Glycine max]	XM_004489010.1	PREDICTED: Cicer arietinum probable leucine-rich repeat receptor-like serine/threonine-protein kinase At3g14840-like (LOC101509877), mRNA	--	--	C0LGN2	Probable leucine-rich repeat receptor-like serine/threonine-protein kinase At3g14840 OS=Arabidopsis thaliana GN=LRR-RLK PE=1 SV=1	PF07714//PF00560//PF00069	Protein tyrosine kinase//Leucine Rich Repeat//Protein kinase domain	GO:0006468	protein phosphorylation	GO:0004672//GO:0005524//GO:0005515	protein kinase activity//ATP binding//protein binding	--	--	--	--
	comp84672_c0	1.1588	0.0063774	XP_003523518.1	PREDICTED: probable LRR receptor-like serine/threonine-protein kinase At2g16250-like [Glycine max]	XM_003527577.1	PREDICTED: Glycine max probable LRR receptor-like serine/threonine-protein kinase At2g16250-like (LOC100776587), mRNA	--	--	C0LGK4	Probable LRR receptor-like serine/threonine-protein kinase At2g16250 OS=Arabidopsis thaliana GN=At2g16250 PE=1 SV=1	PF07714//PF13508//PF00560//PF00069	Protein tyrosine kinase//Acetyltransferase (GNAT) domain//Leucine Rich Repeat//Protein kinase domain	GO:0006468//GO:0042967	protein phosphorylation//acyl-carrier-protein biosynthetic process	GO:0008080//GO:0005515//GO:0005524//GO:0004672	N-acetyltransferase activity//protein binding//ATP binding//protein kinase activity	--	--	--	--
	comp85980_c0	1.1535	0.015067	XP_003521679.1	PREDICTED: F-box/LRR-repeat protein 3-like [Glycine max]	XM_003554582.1	PREDICTED: Glycine max F-box/LRR-repeat protein 3-like (LOC100810033), mRNA	K10268	F-box and leucine-rich repeat protein 2/20	Q8RWU5	F-box/LRR-repeat protein 3 OS=Arabidopsis thaliana GN=FBL3 PE=2 SV=1	PF00560	Leucine Rich Repeat	--	--	GO:0005515	protein binding	--	--	KOG1947	Leucine rich repeat proteins, some proteins contain F-box
	comp86981_c0	1.1199	2.8277e-08	XP_003600961.1	Ser-thr protein kinase [Medicago truncatula] >gi|355490009|gb|AES71212.1| Ser-thr protein kinase [Medicago truncatula]	XM_003552789.1	PREDICTED: Glycine max probable LRR receptor-like serine/threonine-protein kinase MRH1-like (LOC100784541), mRNA	--	--	Q9LYN6	Probable inactive receptor-like protein kinase At3g56050 OS=Arabidopsis thaliana GN=At3g56050 PE=2 SV=1	PF00069//PF07714	Protein kinase domain//Protein tyrosine kinase	GO:0006468//GO:0016310	protein phosphorylation//phosphorylation	GO:0016301//GO:0004672//GO:0005524	kinase activity//protein kinase activity//ATP binding	GO:0016020	membrane	--	--
	comp87776_c0	0.9739	1.5284e-08	XP_003517775.1	PREDICTED: probable LRR receptor-like serine/threonine-protein kinase At1g14390-like [Glycine max]	AK244261.1	Glycine max cDNA, clone: GMFL01-02-I13	K10573	ubiquitin-conjugating enzyme E2 A	P42745	Ubiquitin-conjugating enzyme E2 2 OS=Arabidopsis thaliana GN=UBC2 PE=2 SV=1	PF00560//PF02480//PF05773//PF00179	Leucine Rich Repeat//Alphaherpesvirus glycoprotein E//RWD domain//Ubiquitin-conjugating enzyme	--	--	GO:0016881//GO:0005515	acid-amino acid ligase activity//protein binding	GO:0016020	membrane	KOG0419	Ubiquitin-protein ligase
	comp87816_c1	0.96697	2.0636e-11	XP_003525346.1	PREDICTED: uncharacterized protein LOC100814174 [Glycine max]	XM_003525298.1	PREDICTED: Glycine max uncharacterized protein LOC100814174 (LOC100814174), mRNA	--	--	--	--	PF00560//PF01030	Leucine Rich Repeat//Receptor L domain	--	--	GO:0005515	protein binding	GO:0016020	membrane	KOG4341	F-box protein containing LRR
	comp90029_c0	0.93142	9.5134e-05	XP_003637174.1	LRR receptor-like serine/threonine-protein kinase FEI [Medicago truncatula] >gi|355503109|gb|AES84312.1| LRR receptor-like serine/threonine-protein kinase FEI [Medicago truncatula]	XM_003637126.1	Medicago truncatula LRR receptor-like serine/threonine-protein kinase FEI (MTR_076s0006) mRNA, complete cds	--	--	C0LGP4	Probable LRR receptor-like serine/threonine-protein kinase At3g47570 OS=Arabidopsis thaliana GN=At3g47570 PE=1 SV=1	PF07714//PF02892//PF02723//PF11857//PF00560//PF00069	Protein tyrosine kinase//BED zinc finger//Non-structural protein NS3/Small envelope protein E//Domain of unknown function (DUF3377)//Leucine Rich Repeat//Protein kinase domain	GO:0006468	protein phosphorylation	GO:0003677//GO:0004222//GO:0005524//GO:0004672//GO:0005515//GO:0016301	DNA binding//metalloendopeptidase activity//ATP binding//protein kinase activity//protein binding//kinase activity	GO:0016020	membrane	--	--
	comp91273_c1	0.87337	0.036226	XP_003524106.1	PREDICTED: probable LRR receptor-like serine/threonine-protein kinase At3g47570-like [Glycine max]	XM_003524058.1	PREDICTED: Glycine max probable LRR receptor-like serine/threonine-protein kinase At3g47570-like (LOC100784397), mRNA	--	--	C0LGP4	Probable LRR receptor-like serine/threonine-protein kinase At3g47570 OS=Arabidopsis thaliana GN=At3g47570 PE=1 SV=1	PF07714//PF00560//PF00069//PF05381	Protein tyrosine kinase//Leucine Rich Repeat//Protein kinase domain//Tymovirus endopeptidase	GO:0006144//GO:0006468//GO:0016032	purine nucleobase metabolic process//protein phosphorylation//viral process	GO:0003968//GO:0005524//GO:0004672//GO:0005515	RNA-directed RNA polymerase activity//ATP binding//protein kinase activity//protein binding	GO:0031379	RNA-directed RNA polymerase complex	--	--
	comp76452_c0	0.86618	0.038353	XP_003556100.1	PREDICTED: F-box/LRR-repeat protein At3g48880-like [Glycine max]	XM_003556052.1	PREDICTED: Glycine max F-box/LRR-repeat protein At3g48880-like (LOC100789355), mRNA	--	--	Q9M2Z5	F-box/LRR-repeat protein At3g48880 OS=Arabidopsis thaliana GN=At3g48880 PE=2 SV=1	PF00646//PF00560	F-box domain//Leucine Rich Repeat	--	--	GO:0005515	protein binding	--	--	--	--
	comp77968_c0	0.85902	1.0091e-06	XP_003618423.1	LRR receptor-like serine/threonine-protein kinase FEI [Medicago truncatula] >gi|355493438|gb|AES74641.1| LRR receptor-like serine/threonine-protein kinase FEI [Medicago truncatula]	--	--	--	--	O04567	Probable inactive receptor kinase At1g27190 OS=Arabidopsis thaliana GN=At1g27190 PE=1 SV=1	PF07714//PF00069	Protein tyrosine kinase//Protein kinase domain	GO:0006468	protein phosphorylation	GO:0005524//GO:0004672	ATP binding//protein kinase activity	--	--	--	--
	comp91105_c0	0.84151	0.0052117	XP_003553507.1	PREDICTED: probable LRR receptor-like serine/threonine-protein kinase At4g08850-like [Glycine max]	XM_003553459.1	PREDICTED: Glycine max probable LRR receptor-like serine/threonine-protein kinase At4g08850-like (LOC100809137), mRNA	--	--	Q8VZG8	Probable LRR receptor-like serine/threonine-protein kinase At4g08850 OS=Arabidopsis thaliana GN=At4g08850 PE=1 SV=3	PF00069//PF07714//PF05320//PF00560	Protein kinase domain//Protein tyrosine kinase//Poxvirus DNA-directed RNA polymerase 19 kDa subunit//Leucine Rich Repeat	GO:0006351//GO:0006206//GO:0006468//GO:0006144	transcription, DNA-dependent//pyrimidine nucleobase metabolic process//protein phosphorylation//purine nucleobase metabolic process	GO:0004672//GO:0005524//GO:0003677//GO:0005515//GO:0003899	protein kinase activity//ATP binding//DNA binding//protein binding//DNA-directed RNA polymerase activity	GO:0005730	nucleolus	--	--
	comp91957_c0	0.67098	0.0041672	XP_003621965.1	F-box/LRR-repeat protein [Medicago truncatula] >gi|357503387|ref|XP_003621982.1| F-box/LRR-repeat protein [Medicago truncatula] >gi|355496980|gb|AES78183.1| F-box/LRR-repeat protein [Medicago truncatula] >gi|355496997|gb|AES78200.1| F-box/LRR-repeat protein [Medicago truncatula]	--	--	--	--	Q9SV82	FBD-associated F-box protein At4g10400 OS=Arabidopsis thaliana GN=At4g10400 PE=2 SV=2	PF00646	F-box domain	--	--	GO:0005515	protein binding	--	--	--	--
	comp91774_c0	0.59724	0.042481	XP_003618423.1	LRR receptor-like serine/threonine-protein kinase FEI [Medicago truncatula] >gi|355493438|gb|AES74641.1| LRR receptor-like serine/threonine-protein kinase FEI [Medicago truncatula]	XM_003618375.1	Medicago truncatula LRR receptor-like serine/threonine-protein kinase FEI (MTR_6g009370) mRNA, complete cds	--	--	O04567	Probable inactive receptor kinase At1g27190 OS=Arabidopsis thaliana GN=At1g27190 PE=1 SV=1	PF07714//PF00560//PF00069//PF02407	Protein tyrosine kinase//Leucine Rich Repeat//Protein kinase domain//Putative viral replication protein	GO:0006260//GO:0018142//GO:0006308//GO:0006144//GO:0006468	DNA replication//protein-DNA covalent cross-linking//DNA catabolic process//purine nucleobase metabolic process//protein phosphorylation	GO:0004672//GO:0005524//GO:0042624//GO:0016779//GO:0016888//GO:0005515	protein kinase activity//ATP binding//ATPase activity, uncoupled//nucleotidyltransferase activity//endodeoxyribonuclease activity, producing 5'-phosphomonoesters//protein binding	--	--	--	--
	comp86837_c0	0.44729	0.020148	XP_003547141.1	PREDICTED: probable LRR receptor-like serine/threonine-protein kinase At1g53430-like [Glycine max]	NM_001254187.2	Glycine max uncharacterized LOC100813474 (LOC100813474), mRNA	--	--	C0LGH3	Probable LRR receptor-like serine/threonine-protein kinase At1g56140 OS=Arabidopsis thaliana GN=At1g56140 PE=1 SV=2	PF00148//PF01086//PF04503//PF07714//PF00069	Nitrogenase component 1 type Oxidoreductase//Clathrin light chain//Single-stranded DNA binding protein, SSDP//Protein tyrosine kinase//Protein kinase domain	GO:0055114//GO:0016192//GO:0006886//GO:0009069//GO:0006468//GO:0016310	oxidation-reduction process//vesicle-mediated transport//intracellular protein transport//serine family amino acid metabolic process//protein phosphorylation//phosphorylation	GO:0005198//GO:0005524//GO:0004672//GO:0004674//GO:0003677//GO:0016491	structural molecule activity//ATP binding//protein kinase activity//protein serine/threonine kinase activity//DNA binding//oxidoreductase activity	GO:0030132//GO:0005634//GO:0030130	clathrin coat of coated pit//nucleus//clathrin coat of trans-Golgi network vesicle	--	--
	comp91140_c0	-0.58835	0.020861	XP_003540585.1	PREDICTED: uncharacterized protein LOC100815407 [Glycine max]	XM_004506264.1	PREDICTED: Cicer arietinum uncharacterized LOC101490416 (LOC101490416), mRNA	--	--	Q84W80	F-box/LRR-repeat protein At3g03360 OS=Arabidopsis thaliana GN=At3g03360 PE=2 SV=2	PF00646//PF00628//PF01372//PF00892//PF00130	F-box domain//PHD-finger//Melittin//EamA-like transporter family//Phorbol esters/diacylglycerol binding domain (C1 domain)	GO:0045859//GO:0035556	regulation of protein kinase activity//intracellular signal transduction	GO:0004860//GO:0005515	protein kinase inhibitor activity//protein binding	GO:0016020//GO:0005576	membrane//extracellular region	KOG4443	Putative transcription factor HALR/MLL3, involved in embryonic development
	comp91770_c1	-0.64479	0.0093719	XP_003546506.1	PREDICTED: uncharacterized F-box/LRR-repeat protein C02F5.7-like [Glycine max]	XM_003551075.1	PREDICTED: Glycine max DNA repair protein rhp7-like (LOC100798274), mRNA	K15082	DNA repair protein RAD7	Q8NEE6	F-box/LRR-repeat protein 13 OS=Homo sapiens GN=FBXL13 PE=2 SV=3	PF00583//PF13302//PF00560//PF03175//PF13508//PF13673//PF08445	Acetyltransferase (GNAT) family//Acetyltransferase (GNAT) domain//Leucine Rich Repeat//DNA polymerase type B, organellar and viral//Acetyltransferase (GNAT) domain//Acetyltransferase (GNAT) domain//FR47-like protein	GO:0042967//GO:0006260	acyl-carrier-protein biosynthetic process//DNA replication	GO:0016747//GO:0005515//GO:0000166//GO:0003677//GO:0008080//GO:0003887//GO:0008408	transferase activity, transferring acyl groups other than amino-acyl groups//protein binding//nucleotide binding//DNA binding//N-acetyltransferase activity//DNA-directed DNA polymerase activity//3'-5' exonuclease activity	GO:0042575	DNA polymerase complex	KOG1947	Leucine rich repeat proteins, some proteins contain F-box
	comp87023_c0	-0.64796	6.45e-05	XP_003518230.1	PREDICTED: probable LRR receptor-like serine/threonine-protein kinase At2g23950-like [Glycine max]	XM_003549476.1	PREDICTED: Glycine max probable LRR receptor-like serine/threonine-protein kinase At2g23950-like (LOC100775565), mRNA	--	--	Q0WVM4	Probable LRR receptor-like serine/threonine-protein kinase At2g23950 OS=Arabidopsis thaliana GN=At2g23950 PE=2 SV=1	PF00069//PF07714//PF00560	Protein kinase domain//Protein tyrosine kinase//Leucine Rich Repeat	GO:0009069//GO:0016310//GO:0006468	serine family amino acid metabolic process//phosphorylation//protein phosphorylation	GO:0005515//GO:0005524//GO:0004674//GO:0004672	protein binding//ATP binding//protein serine/threonine kinase activity//protein kinase activity	GO:0016021	integral to membrane	--	--
	comp89711_c0	-0.74543	6.896e-05	XP_003544549.1	PREDICTED: F-box/LRR-repeat protein 15-like [Glycine max]	XM_003544501.1	PREDICTED: Glycine max F-box/LRR-repeat protein 15-like (LOC100782842), mRNA	--	--	Q9SMY8	F-box/LRR-repeat protein 15 OS=Arabidopsis thaliana GN=FBL15 PE=1 SV=2	PF00560//PF00646	Leucine Rich Repeat//F-box domain	--	--	GO:0005515	protein binding	--	--	KOG1947	Leucine rich repeat proteins, some proteins contain F-box
	comp86281_c0	-0.74846	0.013868	XP_003551381.1	PREDICTED: F-box/FBD/LRR-repeat protein At5g56420-like [Glycine max]	--	--	--	--	Q9FM87	Putative FBD-associated F-box protein At5g56440 OS=Arabidopsis thaliana GN=At5g56440 PE=4 SV=1	PF00646	F-box domain	--	--	GO:0005515	protein binding	--	--	--	--
	comp82301_c0	-0.763	0.0082071	XP_003529313.1	PREDICTED: probable LRR receptor-like serine/threonine-protein kinase At1g53430-like [Glycine max]	--	--	--	--	C0LGH3	Probable LRR receptor-like serine/threonine-protein kinase At1g56140 OS=Arabidopsis thaliana GN=At1g56140 PE=1 SV=2	--	--	GO:0006468//GO:0016310//GO:0009069	protein phosphorylation//phosphorylation//serine family amino acid metabolic process	GO:0004674//GO:0005524	protein serine/threonine kinase activity//ATP binding	--	--	--	--
	comp82451_c2	-0.82346	0.012739	XP_003520190.1	PREDICTED: F-box/LRR-repeat protein 17-like [Glycine max]	XM_004495087.1	PREDICTED: Cicer arietinum F-box/LRR-repeat protein 17-like (LOC101514669), mRNA	--	--	Q8W104	F-box/LRR-repeat protein 17 OS=Arabidopsis thaliana GN=FBL17 PE=1 SV=1	PF00646	F-box domain	--	--	GO:0005515	protein binding	--	--	KOG4341	F-box protein containing LRR
	comp79539_c0	-0.84482	0.0014346	NP_001242466.1	uncharacterized protein LOC100784528 [Glycine max] >gi|255641877|gb|ACU21207.1| unknown [Glycine max]	NM_001255537.1	Glycine max RNA polymerase II-associated protein 3-like (LOC100784528), mRNA >gi|255641876|gb|BT097023.1| Soybean clone JCVI-FLGm-25P6 unknown mRNA	--	--	Q68FQ7	RNA polymerase II-associated protein 3 OS=Rattus norvegicus GN=Rpap3 PE=2 SV=1	PF00515	Tetratricopeptide repeat	--	--	GO:0005515	protein binding	--	--	KOG4648	Uncharacterized conserved protein, contains LRR repeats
	comp79986_c0	-0.8663	5.1447e-06	AFK44520.1	unknown [Medicago truncatula]	XM_003536698.1	PREDICTED: Glycine max F-box/LRR-repeat protein 2-like (LOC100803599), mRNA	K10268	F-box and leucine-rich repeat protein 2/20	Q9C5D2	F-box/LRR-repeat protein 4 OS=Arabidopsis thaliana GN=FBL4 PE=2 SV=1	PF00560	Leucine Rich Repeat	--	--	GO:0005515	protein binding	--	--	KOG1947	Leucine rich repeat proteins, some proteins contain F-box
	comp83185_c0	-0.87076	0.031843	XP_003553819.1	PREDICTED: F-box/LRR-repeat protein 3-like [Glycine max]	--	--	K10268	F-box and leucine-rich repeat protein 2/20	Q8BH16	F-box/LRR-repeat protein 2 OS=Mus musculus GN=Fbxl2 PE=1 SV=1	PF00646	F-box domain	--	--	GO:0005515	protein binding	--	--	KOG1947	Leucine rich repeat proteins, some proteins contain F-box
	comp85257_c0	-0.89811	0.00023442	XP_002308601.1	predicted protein [Populus trichocarpa] >gi|222854577|gb|EEE92124.1| predicted protein [Populus trichocarpa]	--	--	--	--	P34284	Uncharacterized F-box/LRR-repeat protein C02F5.7 OS=Caenorhabditis elegans GN=C02F5.7 PE=4 SV=3	PF02703//PF00560	Early E1A protein//Leucine Rich Repeat	GO:0006355	regulation of transcription, DNA-dependent	GO:0005515	protein binding	--	--	KOG1947	Leucine rich repeat proteins, some proteins contain F-box
	comp91927_c1	-0.91838	8.1099e-09	XP_003625779.1	LRR and BTB/POZ domain-containing protein FBL11 [Medicago truncatula] >gi|355500794|gb|AES81997.1| LRR and BTB/POZ domain-containing protein FBL11 [Medicago truncatula]	XM_004494096.1	PREDICTED: Cicer arietinum BTB/POZ domain-containing protein FBL11-like (LOC101501578), mRNA	--	--	Q8S8F2	BTB/POZ domain-containing protein FBL11 OS=Arabidopsis thaliana GN=FBL11 PE=2 SV=2	PF00651//PF08727	BTB/POZ domain//Poliovirus 3A protein like	GO:0006144//GO:0006508	purine nucleobase metabolic process//proteolysis	GO:0005515//GO:0004197//GO:0017111//GO:0003968	protein binding//cysteine-type endopeptidase activity//nucleoside-triphosphatase activity//RNA-directed RNA polymerase activity	GO:0031379	RNA-directed RNA polymerase complex	--	--
	comp90356_c1	-0.92833	0.00011313	XP_002311936.1	glycosyltransferase, CAZy family GT8 [Populus trichocarpa] >gi|222851756|gb|EEE89303.1| glycosyltransferase, CAZy family GT8 [Populus trichocarpa]	XM_004486039.1	PREDICTED: Cicer arietinum F-box/LRR-repeat protein 4-like (LOC101509110), mRNA	--	--	Q9M8J2	Probable galacturonosyltransferase-like 4 OS=Arabidopsis thaliana GN=GATL4 PE=2 SV=1	PF01501//PF00560	Glycosyl transferase family 8//Leucine Rich Repeat	--	--	GO:0005515//GO:0016757	protein binding//transferase activity, transferring glycosyl groups	--	--	KOG1947	Leucine rich repeat proteins, some proteins contain F-box
	comp91646_c0	-0.94167	1.0048e-09	XP_003548997.1	PREDICTED: LRR receptor-like serine/threonine-protein kinase GSO2-like [Glycine max]	XM_004237722.1	PREDICTED: Solanum lycopersicum protein MITOFERRINLIKE 1, chloroplastic-like, transcript variant 2 (LOC101261322), mRNA	--	--	Q9FHX2	Protein MITOFERRINLIKE 1, chloroplastic OS=Arabidopsis thaliana GN=MFL1 PE=2 SV=1	PF00560	Leucine Rich Repeat	--	--	GO:0005515	protein binding	--	--	KOG0768	Mitochondrial carrier protein PET8
	comp88156_c6	-1.0348	0.00090533	XP_003521957.1	PREDICTED: probable LRR receptor-like serine/threonine-protein kinase At4g08850-like [Glycine max]	--	--	--	--	Q9LHP4	Receptor-like protein kinase 2 OS=Arabidopsis thaliana GN=RCH2 PE=1 SV=1	PF00560	Leucine Rich Repeat	--	--	GO:0005515	protein binding	--	--	--	--
	comp86588_c0	-1.0691	0.00029721	XP_003595473.1	hypothetical protein MTR_2g048140 [Medicago truncatula] >gi|355484521|gb|AES65724.1| hypothetical protein MTR_2g048140 [Medicago truncatula]	--	--	--	--	Q9FFU7	Putative F-box/LRR-repeat protein At5g54820 OS=Arabidopsis thaliana GN=At5g54820 PE=4 SV=1	PF00646	F-box domain	--	--	GO:0005515	protein binding	--	--	--	--
	comp91351_c0	-1.1208	0.00047272	XP_003548492.1	PREDICTED: LRR receptor-like serine/threonine-protein kinase RPK2-like, partial [Glycine max]	XM_003548444.1	PREDICTED: Glycine max LRR receptor-like serine/threonine-protein kinase RPK2-like (LOC100795047), partial mRNA	--	--	Q9S7I6	LRR receptor-like serine/threonine-protein kinase RPK2 OS=Arabidopsis thaliana GN=RPK2 PE=1 SV=1	PF00069//PF01244//PF02985//PF03146//PF07714//PF08064//PF00560	Protein kinase domain//Membrane dipeptidase (Peptidase family M19)//HEAT repeat//Agrin NtA domain//Protein tyrosine kinase//UME (NUC010) domain//Leucine Rich Repeat	GO:0006508//GO:0043113//GO:0007213//GO:0009069//GO:0016310//GO:0006468	proteolysis//receptor clustering//G-protein coupled acetylcholine receptor signaling pathway//serine family amino acid metabolic process//phosphorylation//protein phosphorylation	GO:0005524//GO:0004672//GO:0004674//GO:0016805//GO:0043236//GO:0005515	ATP binding//protein kinase activity//protein serine/threonine kinase activity//dipeptidase activity//laminin binding//protein binding	GO:0005605	basal lamina	--	--
	comp91526_c0	-1.2313	4.3555e-07	XP_003638621.1	F-box/LRR-repeat protein [Medicago truncatula] >gi|355504556|gb|AES85759.1| F-box/LRR-repeat protein [Medicago truncatula]	--	--	--	--	--	--	PF01691	Adenovirus E1B 19K protein / small t-antigen	GO:0043066	negative regulation of apoptotic process	GO:0005521	lamin binding	--	--	--	--
	comp82632_c1	-1.2622	0.0001182	XP_003517775.1	PREDICTED: probable LRR receptor-like serine/threonine-protein kinase At1g14390-like [Glycine max]	XM_003519719.1	PREDICTED: Glycine max probable LRR receptor-like serine/threonine-protein kinase At1g14390-like (LOC100808724), mRNA	--	--	Q9M9S4	Probable LRR receptor-like serine/threonine-protein kinase At1g14390 OS=Arabidopsis thaliana GN=At1g14390 PE=2 SV=1	PF00069//PF07714//PF00560	Protein kinase domain//Protein tyrosine kinase//Leucine Rich Repeat	GO:0006468	protein phosphorylation	GO:0005524//GO:0004672//GO:0005515	ATP binding//protein kinase activity//protein binding	--	--	--	--
	comp81155_c0	-1.3482	0.0031957	XP_003616753.1	Cysteine-rich receptor-like protein kinase [Medicago truncatula] >gi|355518088|gb|AES99711.1| Cysteine-rich receptor-like protein kinase [Medicago truncatula]	XM_004488941.1	PREDICTED: Cicer arietinum probable leucine-rich repeat receptor-like serine/threonine-protein kinase At3g14840-like (LOC101513977), mRNA	--	--	C0LGN2	Probable leucine-rich repeat receptor-like serine/threonine-protein kinase At3g14840 OS=Arabidopsis thaliana GN=LRR-RLK PE=1 SV=1	PF07714//PF00560//PF11956//PF00069	Protein tyrosine kinase//Leucine Rich Repeat//Ankyrin-G binding motif of KCNQ2-3//Protein kinase domain	GO:0006468//GO:0006813	protein phosphorylation//potassium ion transport	GO:0005267//GO:0016301//GO:0005515//GO:0005524//GO:0004672	potassium channel activity//kinase activity//protein binding//ATP binding//protein kinase activity	GO:0016020	membrane	--	--
	comp82301_c1	-1.5947	3.3126e-13	NP_001241281.1	receptor ser thr protein kinase [Glycine max] >gi|223452347|gb|ACM89501.1| receptor ser thr protein kinase [Glycine max]	XM_003529265.1	PREDICTED: Glycine max probable LRR receptor-like serine/threonine-protein kinase At1g53430-like (LOC100775344), mRNA	--	--	C0LGG8	Probable LRR receptor-like serine/threonine-protein kinase At1g53430 OS=Arabidopsis thaliana GN=At1g53430 PE=1 SV=1	PF00069//PF03144//PF07714	Protein kinase domain//Elongation factor Tu domain 2//Protein tyrosine kinase	GO:0009069//GO:0006468//GO:0016310	serine family amino acid metabolic process//protein phosphorylation//phosphorylation	GO:0004674//GO:0004672//GO:0005524//GO:0005525	protein serine/threonine kinase activity//protein kinase activity//ATP binding//GTP binding	--	--	--	--
	comp85643_c2	-1.7314	0.00016443	XP_003621965.1	F-box/LRR-repeat protein [Medicago truncatula] >gi|357503387|ref|XP_003621982.1| F-box/LRR-repeat protein [Medicago truncatula] >gi|355496980|gb|AES78183.1| F-box/LRR-repeat protein [Medicago truncatula] >gi|355496997|gb|AES78200.1| F-box/LRR-repeat protein [Medicago truncatula]	--	--	--	--	Q9LYZ4	F-box/LRR-repeat protein At5g02910 OS=Arabidopsis thaliana GN=At5g02910 PE=2 SV=1	PF00646	F-box domain	--	--	GO:0005515	protein binding	--	--	--	--
	comp91243_c1	-1.7384	2.1459e-05	XP_003542974.1	PREDICTED: probable LRR receptor-like serine/threonine-protein kinase At5g45780-like [Glycine max]	XM_003542926.1	PREDICTED: Glycine max probable LRR receptor-like serine/threonine-protein kinase At5g45780-like (LOC100810610), mRNA	--	--	Q8RY65	Protein NSP-INTERACTING KINASE 2 OS=Arabidopsis thaliana GN=NIK2 PE=1 SV=1	PF00560	Leucine Rich Repeat	--	--	GO:0005515	protein binding	--	--	--	--
	comp76354_c0	-1.8664	6.7091e-07	XP_003550089.1	PREDICTED: F-box/LRR-repeat protein 4-like [Glycine max]	XM_004486039.1	PREDICTED: Cicer arietinum F-box/LRR-repeat protein 4-like (LOC101509110), mRNA	K10268	F-box and leucine-rich repeat protein 2/20	Q9C5D2	F-box/LRR-repeat protein 4 OS=Arabidopsis thaliana GN=FBL4 PE=2 SV=1	PF00646//PF00560	F-box domain//Leucine Rich Repeat	--	--	GO:0005515	protein binding	--	--	KOG1947	Leucine rich repeat proteins, some proteins contain F-box
	comp88634_c0	-1.9188	1.6866e-12	XP_003622506.1	TMV resistance protein N [Medicago truncatula] >gi|355497521|gb|AES78724.1| TMV resistance protein N [Medicago truncatula]	NM_001248704.1	Glycine max TIR-NBS-LRR type disease resistance protein (LOC100305455), mRNA >gi|223452585|gb|FJ014868.1| Glycine max clone cw7 TIR-NBS-LRR type disease resistance protein mRNA, complete cds	--	--	Q40392	TMV resistance protein N OS=Nicotiana glutinosa GN=N PE=1 SV=1	PF00004//PF13676//PF01582//PF01425//PF00931	ATPase family associated with various cellular activities (AAA)//TIR domain//TIR domain//Amidase//NB-ARC domain	GO:0007165	signal transduction	GO:0005515//GO:0016884//GO:0043531//GO:0005524	protein binding//carbon-nitrogen ligase activity, with glutamine as amido-N-donor//ADP binding//ATP binding	--	--	--	--
	comp87964_c2	-1.9284	1.151e-20	XP_003553538.1	PREDICTED: probable LRR receptor-like serine/threonine-protein kinase At1g67720-like [Glycine max]	XM_003541353.1	PREDICTED: Glycine max probable LRR receptor-like serine/threonine-protein kinase At1g67720-like (LOC100798007), mRNA	--	--	C0LGI2	Probable LRR receptor-like serine/threonine-protein kinase At1g67720 OS=Arabidopsis thaliana GN=At1g67720 PE=2 SV=1	PF00069//PF07714//PF00560	Protein kinase domain//Protein tyrosine kinase//Leucine Rich Repeat	GO:0006468	protein phosphorylation	GO:0004672//GO:0005524//GO:0005515	protein kinase activity//ATP binding//protein binding	--	--	--	--
	comp79114_c0	-2.1085	4.1951e-06	XP_003533747.1	PREDICTED: leucine-rich repeat protein lrrA-like [Glycine max]	--	--	--	--	Q80ZI6	E3 ubiquitin-protein ligase LRSAM1 OS=Mus musculus GN=Lrsam1 PE=2 SV=1	PF00560	Leucine Rich Repeat	--	--	GO:0005515	protein binding	--	--	KOG0619	FOG: Leucine rich repeat
	comp86284_c1	-2.6893	0.0017331	XP_003621965.1	F-box/LRR-repeat protein [Medicago truncatula] >gi|357503387|ref|XP_003621982.1| F-box/LRR-repeat protein [Medicago truncatula] >gi|355496980|gb|AES78183.1| F-box/LRR-repeat protein [Medicago truncatula] >gi|355496997|gb|AES78200.1| F-box/LRR-repeat protein [Medicago truncatula]	--	--	--	--	--	--	--	--	--	--	--	--	--	--	--	--
	comp88333_c0	-2.7314	5.4984e-09	CBI26021.3	unnamed protein product [Vitis vinifera]	--	--	--	--	Q8L7H1	F-box/LRR-repeat protein At4g14103 OS=Arabidopsis thaliana GN=At4g14103 PE=2 SV=1	PF00646	F-box domain	--	--	GO:0005515	protein binding	--	--	--	--
	comp83567_c0	-2.7982	1.3508e-09	XP_003526558.1	PREDICTED: F-box/FBD/LRR-repeat protein At1g78750-like [Glycine max]	--	--	--	--	Q9FWZ1	F-box/LRR-repeat protein 13 OS=Arabidopsis thaliana GN=FBL13 PE=2 SV=1	PF00646	F-box domain	--	--	GO:0005515	protein binding	--	--	--	--
	comp85578_c0	-4.1604	0.00030745	XP_002264041.2	PREDICTED: probable LRR receptor-like serine/threonine-protein kinase At4g36180-like [Vitis vinifera]	--	--	--	--	Q9FIZ3	LRR receptor-like serine/threonine-protein kinase GSO2 OS=Arabidopsis thaliana GN=GSO2 PE=2 SV=2	PF00560	Leucine Rich Repeat	--	--	GO:0005515	protein binding	--	--	KOG0619	FOG: Leucine rich repeat
S_T1 vs S_CK1	comp83636_c2	1.8489	0.012897	XP_003544548.1	PREDICTED: LRR receptor-like serine/threonine-protein kinase ERECTA-like [Glycine max]	XM_003544500.1	PREDICTED: Glycine max LRR receptor-like serine/threonine-protein kinase ERECTA-like (LOC100782307), mRNA	--	--	Q42371	LRR receptor-like serine/threonine-protein kinase ERECTA OS=Arabidopsis thaliana GN=ERECTA PE=1 SV=1	PF00560	Leucine Rich Repeat	--	--	GO:0005515	protein binding	--	--	KOG0619	FOG: Leucine rich repeat
	comp79876_c0	1.3089	0.003075	XP_003540456.1	PREDICTED: leucine-rich repeat-containing protein 40-like [Glycine max]	XM_003543202.1	PREDICTED: Glycine max leucine-rich repeat-containing protein 40-like (LOC100781571), mRNA	--	--	Q6GPJ5	Leucine-rich repeat-containing protein 40 OS=Xenopus laevis GN=lrrc40 PE=2 SV=1	PF00560	Leucine Rich Repeat	--	--	GO:0005515	protein binding	--	--	KOG0472	Leucine-rich repeat protein
	comp83285_c0	1.2628	0.0043575	XP_003610665.1	F-box/LRR-repeat protein [Medicago truncatula] >gi|355512000|gb|AES93623.1| F-box/LRR-repeat protein [Medicago truncatula]	--	--	--	--	Q9C7M1	Putative FBD-associated F-box protein At1g55030 OS=Arabidopsis thaliana GN=At1g55030 PE=4 SV=1	PF00646	F-box domain	--	--	GO:0005515	protein binding	--	--	--	--
	comp82052_c0	1.1577	0.048496	XP_003621621.1	LRR receptor-like serine/threonine-protein kinase FEI [Medicago truncatula] >gi|355496636|gb|AES77839.1| LRR receptor-like serine/threonine-protein kinase FEI [Medicago truncatula]	XM_003621573.1	Medicago truncatula LRR receptor-like serine/threonine-protein kinase FEI (MTR_7g020850) mRNA, complete cds	K12489	Arf-GAP with coiled-coil, ANK repeat and PH domain-containing protein	Q9LYU7	Inactive leucine-rich repeat receptor-like protein kinase CORYNE OS=Arabidopsis thaliana GN=CRN PE=1 SV=1	PF00069//PF07714	Protein kinase domain//Protein tyrosine kinase	GO:0006468	protein phosphorylation	GO:0004672//GO:0005524	protein kinase activity//ATP binding	--	--	--	--
	comp91731_c0	1.0384	0.036482	XP_003627028.1	F-box/FBD/LRR-repeat protein [Medicago truncatula] >gi|355521050|gb|AET01504.1| F-box/FBD/LRR-repeat protein [Medicago truncatula]	--	--	--	--	Q8H1R7	F-box/FBD/LRR-repeat protein At4g26340 OS=Arabidopsis thaliana GN=At4g26340 PE=2 SV=1	PF00646	F-box domain	--	--	GO:0005515	protein binding	--	--	--	--
	comp81728_c0	1.0161	0.018549	NP_001239788.1	LRR receptor-like serine/threonine-protein kinase FEI 1 precursor [Glycine max] >gi|223452450|gb|ACM89552.1| leucine-rich repeat transmembrane protein kinase [Glycine max]	NM_001252859.1	Glycine max LRR receptor-like serine/threonine-protein kinase FEI 1 (LOC100819230), mRNA >gi|223452449|gb|FJ014799.1| Glycine max clone cw116 leucine-rich repeat transmembrane protein kinase mRNA, complete cds	--	--	C0LGF4	LRR receptor-like serine/threonine-protein kinase FEI 1 OS=Arabidopsis thaliana GN=FEI1 PE=1 SV=1	PF00560//PF10483//PF07714//PF00069	Leucine Rich Repeat//Elongator subunit Iki1//Protein tyrosine kinase//Protein kinase domain	GO:0006468//GO:0016310//GO:0006355//GO:0009069	protein phosphorylation//phosphorylation//regulation of transcription, DNA-dependent//serine family amino acid metabolic process	GO:0004674//GO:0004672//GO:0005524//GO:0005515	protein serine/threonine kinase activity//protein kinase activity//ATP binding//protein binding	GO:0016021	integral to membrane	--	--
	comp86087_c1	0.91094	0.043547	XP_003604348.1	F-box/LRR-repeat protein [Medicago truncatula] >gi|355505403|gb|AES86545.1| F-box/LRR-repeat protein [Medicago truncatula]	XM_003543640.1	PREDICTED: Glycine max topless-related protein 1-like (LOC100790282), mRNA	--	--	Q94AI7	Protein TOPLESS OS=Arabidopsis thaliana GN=TPL PE=1 SV=1	PF00560	Leucine Rich Repeat	--	--	GO:0005515	protein binding	--	--	KOG1947	Leucine rich repeat proteins, some proteins contain F-box
	comp91105_c0	-1.3824	0.0014141	XP_003553507.1	PREDICTED: probable LRR receptor-like serine/threonine-protein kinase At4g08850-like [Glycine max]	XM_003553459.1	PREDICTED: Glycine max probable LRR receptor-like serine/threonine-protein kinase At4g08850-like (LOC100809137), mRNA	--	--	Q8VZG8	Probable LRR receptor-like serine/threonine-protein kinase At4g08850 OS=Arabidopsis thaliana GN=At4g08850 PE=1 SV=3	PF00069//PF07714//PF05320//PF00560	Protein kinase domain//Protein tyrosine kinase//Poxvirus DNA-directed RNA polymerase 19 kDa subunit//Leucine Rich Repeat	GO:0006351//GO:0006206//GO:0006468//GO:0006144	transcription, DNA-dependent//pyrimidine nucleobase metabolic process//protein phosphorylation//purine nucleobase metabolic process	GO:0004672//GO:0005524//GO:0003677//GO:0005515//GO:0003899	protein kinase activity//ATP binding//DNA binding//protein binding//DNA-directed RNA polymerase activity	GO:0005730	nucleolus	--	--
	comp80132_c2	-1.5959	0.022505	XP_003604291.1	F-box/LRR-repeat protein [Medicago truncatula] >gi|355505346|gb|AES86488.1| F-box/LRR-repeat protein [Medicago truncatula]	--	--	--	--	Q8BH16	F-box/LRR-repeat protein 2 OS=Mus musculus GN=Fbxl2 PE=1 SV=1	--	--	--	--	--	--	--	--	--	--
	comp71990_c0	-2.3295	0.0038831	XP_003523555.1	PREDICTED: probable LRR receptor-like serine/threonine-protein kinase At4g36180-like [Glycine max]	XM_003523507.1	PREDICTED: Glycine max probable LRR receptor-like serine/threonine-protein kinase At4g36180-like (LOC100784917), mRNA	--	--	C0LGS2	Probable LRR receptor-like serine/threonine-protein kinase At4g36180 OS=Arabidopsis thaliana GN=At4g36180 PE=1 SV=1	PF07714//PF00560//PF00069	Protein tyrosine kinase//Leucine Rich Repeat//Protein kinase domain	GO:0016310//GO:0006468//GO:0009069	phosphorylation//protein phosphorylation//serine family amino acid metabolic process	GO:0005515//GO:0004674//GO:0004672//GO:0005524	protein binding//protein serine/threonine kinase activity//protein kinase activity//ATP binding	GO:0016021	integral to membrane	--	--
	comp84196_c0	-2.4834	6.8679e-05	XP_003551197.1	PREDICTED: probable LRR receptor-like serine/threonine-protein kinase At2g28960-like [Glycine max]	XM_003551149.1	PREDICTED: Glycine max probable LRR receptor-like serine/threonine-protein kinase At2g28960-like (LOC100790181), mRNA	--	--	O80623	Probable receptor-like protein kinase At2g39360 OS=Arabidopsis thaliana GN=At2g39360 PE=1 SV=1	PF07714//PF00069//PF09339	Protein tyrosine kinase//Protein kinase domain//IclR helix-turn-helix domain	GO:0006355//GO:0006468	regulation of transcription, DNA-dependent//protein phosphorylation	GO:0004672//GO:0005524//GO:0003677	protein kinase activity//ATP binding//DNA binding	--	--	--	--
	comp79487_c0	-2.7431	0.020282	XP_003524132.1	PREDICTED: LRR receptor-like serine/threonine-protein kinase GSO1-like [Glycine max]	XM_003524084.1	PREDICTED: Glycine max LRR receptor-like serine/threonine-protein kinase GSO1-like (LOC100801889), mRNA	--	--	C0LGQ5	LRR receptor-like serine/threonine-protein kinase GSO1 OS=Arabidopsis thaliana GN=GSO1 PE=2 SV=1	PF09568//PF00560	MjaI restriction endonuclease//Leucine Rich Repeat	GO:0006308//GO:0009069//GO:0016310//GO:0006468//GO:0009307	DNA catabolic process//serine family amino acid metabolic process//phosphorylation//protein phosphorylation//DNA restriction-modification system	GO:0009036//GO:0005515//GO:0005524//GO:0004674//GO:0003677	Type II site-specific deoxyribonuclease activity//protein binding//ATP binding//protein serine/threonine kinase activity//DNA binding	GO:0016021//GO:0009359	integral to membrane//Type II site-specific deoxyribonuclease complex	KOG0619	FOG: Leucine rich repeat
S_T2 vs S_CK2	comp77538_c0	5.8349	0.0010752	XP_003630385.1	Plasma membrane receptor-like kinase [Medicago truncatula] >gi|194441092|gb|ACF70844.1| plasma membrane receptor-like kinase [Medicago truncatula] >gi|355524407|gb|AET04861.1| Plasma membrane receptor-like kinase [Medicago truncatula]	XM_004503825.1	PREDICTED: Cicer arietinum probable LRR receptor-like serine/threonine-protein kinase At5g63710-like (LOC101499501), transcript variant X2, mRNA	--	--	C0LGT1	Probable LRR receptor-like serine/threonine-protein kinase At5g10290 OS=Arabidopsis thaliana GN=At5g10290 PE=1 SV=1	PF07714//PF00069	Protein tyrosine kinase//Protein kinase domain	GO:0009069//GO:0016310//GO:0006468	serine family amino acid metabolic process//phosphorylation//protein phosphorylation	GO:0005524//GO:0004674//GO:0004672	ATP binding//protein serine/threonine kinase activity//protein kinase activity	GO:0016021	integral to membrane	--	--
	comp77538_c1	4.41	0.002332	XP_003532154.1	PREDICTED: probable LRR receptor-like serine/threonine-protein kinase At5g63710-like [Glycine max]	XM_004503824.1	PREDICTED: Cicer arietinum probable LRR receptor-like serine/threonine-protein kinase At5g63710-like (LOC101499501), transcript variant X1, mRNA	--	--	Q8W4S5	Probable LRR receptor-like serine/threonine-protein kinase At5g63710 OS=Arabidopsis thaliana GN=At5g63710 PE=2 SV=1	PF00069//PF07714//PF00560	Protein kinase domain//Protein tyrosine kinase//Leucine Rich Repeat	GO:0016310//GO:0006468//GO:0009069	phosphorylation//protein phosphorylation//serine family amino acid metabolic process	GO:0004672//GO:0004674//GO:0005524//GO:0005515	protein kinase activity//protein serine/threonine kinase activity//ATP binding//protein binding	GO:0016021	integral to membrane	--	--
	comp85411_c0	3.3296	0.00023869	XP_003540060.1	PREDICTED: probable leucine-rich repeat receptor-like serine/threonine-protein kinase At3g14840-like [Glycine max]	XM_003540012.1	PREDICTED: Glycine max probable leucine-rich repeat receptor-like serine/threonine-protein kinase At3g14840-like (LOC100797257), mRNA	--	--	C0LGN2	Probable leucine-rich repeat receptor-like serine/threonine-protein kinase At3g14840 OS=Arabidopsis thaliana GN=LRR-RLK PE=1 SV=1	--	--	GO:0009069//GO:0006468//GO:0016310	serine family amino acid metabolic process//protein phosphorylation//phosphorylation	GO:0005524//GO:0004674	ATP binding//protein serine/threonine kinase activity	--	--	--	--
	comp78650_c0	3.0699	0.00094014	XP_003550794.1	PREDICTED: probable LRR receptor-like serine/threonine-protein kinase At1g74360-like [Glycine max]	XM_002318561.1	Populus trichocarpa predicted protein, mRNA	--	--	C0LGJ1	Probable LRR receptor-like serine/threonine-protein kinase At1g74360 OS=Arabidopsis thaliana GN=At1g74360 PE=1 SV=1	PF00560	Leucine Rich Repeat	--	--	GO:0005515	protein binding	--	--	KOG0619	FOG: Leucine rich repeat
	comp88712_c0	2.5594	0.014999	XP_003517628.1	PREDICTED: probable LRR receptor-like serine/threonine-protein kinase At4g29180-like [Glycine max]	XM_004502500.1	PREDICTED: Cicer arietinum probable LRR receptor-like serine/threonine-protein kinase At4g29180-like (LOC101509002), transcript variant X1, mRNA	--	--	C0LGR6	Probable LRR receptor-like serine/threonine-protein kinase At4g29180 OS=Arabidopsis thaliana GN=At4g29180 PE=2 SV=2	PF00560//PF07714//PF10403//PF00069//PF07347	Leucine Rich Repeat//Protein tyrosine kinase//Rad4 beta-hairpin domain 1//Protein kinase domain//NADH:ubiquinone oxidoreductase subunit B14.5a (Complex I-B14.5a)	GO:0042773//GO:0006468//GO:0015992//GO:0006814//GO:0006120//GO:0006744	ATP synthesis coupled electron transport//protein phosphorylation//proton transport//sodium ion transport//mitochondrial electron transport, NADH to ubiquinone//ubiquinone biosynthetic process	GO:0005515//GO:0003677//GO:0008137//GO:0004672//GO:0005524	protein binding//DNA binding//NADH dehydrogenase (ubiquinone) activity//protein kinase activity//ATP binding	GO:0005743	mitochondrial inner membrane	--	--
	comp90194_c1	2.1268	0.043552	XP_003516372.1	PREDICTED: probable leucine-rich repeat receptor-like serine/threonine-protein kinase At3g14840-like [Glycine max]	XM_003516325.1	PREDICTED: Glycine max probable leucine-rich repeat receptor-like serine/threonine-protein kinase At3g14840-like (LOC100801071), mRNA	--	--	C0LGN2	Probable leucine-rich repeat receptor-like serine/threonine-protein kinase At3g14840 OS=Arabidopsis thaliana GN=LRR-RLK PE=1 SV=1	PF00069//PF11890//PF07714//PF04689//PF00560	Protein kinase domain//Domain of unknown function (DUF3410)//Protein tyrosine kinase//DNA binding protein S1FA//Leucine Rich Repeat	GO:0006468//GO:0006355	protein phosphorylation//regulation of transcription, DNA-dependent	GO:0005515//GO:0046983//GO:0003677//GO:0004672//GO:0005524	protein binding//protein dimerization activity//DNA binding//protein kinase activity//ATP binding	GO:0005634	nucleus	--	--
	comp85793_c2	2.0616	0.04077	XP_003596262.1	Receptor-like serine/threonine kinase [Medicago truncatula] >gi|355485310|gb|AES66513.1| Receptor-like serine/threonine kinase [Medicago truncatula]	XM_004488942.1	PREDICTED: Cicer arietinum probable LRR receptor-like serine/threonine-protein kinase At1g53430-like (LOC101514311), mRNA	--	--	C0LGG8	Probable LRR receptor-like serine/threonine-protein kinase At1g53430 OS=Arabidopsis thaliana GN=At1g53430 PE=1 SV=1	PF00069//PF07714//PF00560	Protein kinase domain//Protein tyrosine kinase//Leucine Rich Repeat	GO:0006468//GO:0016310	protein phosphorylation//phosphorylation	GO:0005515//GO:0004672//GO:0005524	protein binding//protein kinase activity//ATP binding	--	--	--	--
S_T3 vs S_CK3	comp85208_c0	12.6865/0	0.00059826	XP_003537415.1	PREDICTED: cysteine-rich receptor-like protein kinase 2-like [Glycine max]	XM_003553075.1	PREDICTED: Glycine max cysteine-rich receptor-like protein kinase 2-like (LOC100801131), mRNA	--	--	C0LGH2	Probable LRR receptor-like serine/threonine-protein kinase At1g56130 OS=Arabidopsis thaliana GN=At1g56130 PE=1 SV=2	PF00069//PF07714	Protein kinase domain//Protein tyrosine kinase	GO:0006468	protein phosphorylation	GO:0004672//GO:0005524	protein kinase activity//ATP binding	--	--	--	--
	comp77538_c0	5.1561	1.1077e-09	XP_003630385.1	Plasma membrane receptor-like kinase [Medicago truncatula] >gi|194441092|gb|ACF70844.1| plasma membrane receptor-like kinase [Medicago truncatula] >gi|355524407|gb|AET04861.1| Plasma membrane receptor-like kinase [Medicago truncatula]	XM_004503825.1	PREDICTED: Cicer arietinum probable LRR receptor-like serine/threonine-protein kinase At5g63710-like (LOC101499501), transcript variant X2, mRNA	--	--	C0LGT1	Probable LRR receptor-like serine/threonine-protein kinase At5g10290 OS=Arabidopsis thaliana GN=At5g10290 PE=1 SV=1	PF07714//PF00069	Protein tyrosine kinase//Protein kinase domain	GO:0009069//GO:0016310//GO:0006468	serine family amino acid metabolic process//phosphorylation//protein phosphorylation	GO:0005524//GO:0004674//GO:0004672	ATP binding//protein serine/threonine kinase activity//protein kinase activity	GO:0016021	integral to membrane	--	--
	comp47817_c0	4.9305	1.1712e-34	XP_003551773.1	PREDICTED: LRR receptor-like serine/threonine-protein kinase GSO2-like [Glycine max]	XR_136700.1	PREDICTED: Glycine max probable leucine-rich repeat receptor-like protein kinase At1g35710-like (LOC100796264), miscRNA	--	--	Q9FIZ3	LRR receptor-like serine/threonine-protein kinase GSO2 OS=Arabidopsis thaliana GN=GSO2 PE=2 SV=2	PF00560	Leucine Rich Repeat	--	--	GO:0005515	protein binding	--	--	KOG0619	FOG: Leucine rich repeat
	comp88712_c0	4.379	4.679e-30	XP_003517628.1	PREDICTED: probable LRR receptor-like serine/threonine-protein kinase At4g29180-like [Glycine max]	XM_004502500.1	PREDICTED: Cicer arietinum probable LRR receptor-like serine/threonine-protein kinase At4g29180-like (LOC101509002), transcript variant X1, mRNA	--	--	C0LGR6	Probable LRR receptor-like serine/threonine-protein kinase At4g29180 OS=Arabidopsis thaliana GN=At4g29180 PE=2 SV=2	PF00560//PF07714//PF10403//PF00069//PF07347	Leucine Rich Repeat//Protein tyrosine kinase//Rad4 beta-hairpin domain 1//Protein kinase domain//NADH:ubiquinone oxidoreductase subunit B14.5a (Complex I-B14.5a)	GO:0042773//GO:0006468//GO:0015992//GO:0006814//GO:0006120//GO:0006744	ATP synthesis coupled electron transport//protein phosphorylation//proton transport//sodium ion transport//mitochondrial electron transport, NADH to ubiquinone//ubiquinone biosynthetic process	GO:0005515//GO:0003677//GO:0008137//GO:0004672//GO:0005524	protein binding//DNA binding//NADH dehydrogenase (ubiquinone) activity//protein kinase activity//ATP binding	GO:0005743	mitochondrial inner membrane	--	--
	comp79620_c0	4.1404	0.029197	XP_003521957.1	PREDICTED: probable LRR receptor-like serine/threonine-protein kinase At4g08850-like [Glycine max]	XM_003521909.1	PREDICTED: Glycine max probable LRR receptor-like serine/threonine-protein kinase At4g08850-like (LOC100789677), mRNA	--	--	Q8VZG8	Probable LRR receptor-like serine/threonine-protein kinase At4g08850 OS=Arabidopsis thaliana GN=At4g08850 PE=1 SV=3	PF07714//PF00069	Protein tyrosine kinase//Protein kinase domain	GO:0006468	protein phosphorylation	GO:0004672//GO:0005524	protein kinase activity//ATP binding	--	--	--	--
	comp77538_c1	3.9266	2.6023e-12	XP_003532154.1	PREDICTED: probable LRR receptor-like serine/threonine-protein kinase At5g63710-like [Glycine max]	XM_004503824.1	PREDICTED: Cicer arietinum probable LRR receptor-like serine/threonine-protein kinase At5g63710-like (LOC101499501), transcript variant X1, mRNA	--	--	Q8W4S5	Probable LRR receptor-like serine/threonine-protein kinase At5g63710 OS=Arabidopsis thaliana GN=At5g63710 PE=2 SV=1	PF00069//PF07714//PF00560	Protein kinase domain//Protein tyrosine kinase//Leucine Rich Repeat	GO:0016310//GO:0006468//GO:0009069	phosphorylation//protein phosphorylation//serine family amino acid metabolic process	GO:0004672//GO:0004674//GO:0005524//GO:0005515	protein kinase activity//protein serine/threonine kinase activity//ATP binding//protein binding	GO:0016021	integral to membrane	--	--
	comp61840_c0	3.4385	0.0064512	XP_003605534.1	F-box/LRR-repeat protein [Medicago truncatula] >gi|355506589|gb|AES87731.1| F-box/LRR-repeat protein [Medicago truncatula]	--	--	--	--	Q8LF09	F-box/FBD/LRR-repeat protein At4g00160 OS=Arabidopsis thaliana GN=At4g00160 PE=2 SV=2	--	--	--	--	--	--	--	--	--	--
	comp78650_c0	3.3859	3.7056e-50	XP_003550794.1	PREDICTED: probable LRR receptor-like serine/threonine-protein kinase At1g74360-like [Glycine max]	XM_002318561.1	Populus trichocarpa predicted protein, mRNA	--	--	C0LGJ1	Probable LRR receptor-like serine/threonine-protein kinase At1g74360 OS=Arabidopsis thaliana GN=At1g74360 PE=1 SV=1	PF00560	Leucine Rich Repeat	--	--	GO:0005515	protein binding	--	--	KOG0619	FOG: Leucine rich repeat
	comp78418_c0	3.1096	0.00028433	XP_003521957.1	PREDICTED: probable LRR receptor-like serine/threonine-protein kinase At4g08850-like [Glycine max]	--	--	--	--	Q8VZG8	Probable LRR receptor-like serine/threonine-protein kinase At4g08850 OS=Arabidopsis thaliana GN=At4g08850 PE=1 SV=3	PF00069//PF07714//PF00560	Protein kinase domain//Protein tyrosine kinase//Leucine Rich Repeat	GO:0006468	protein phosphorylation	GO:0005515//GO:0004672//GO:0005524	protein binding//protein kinase activity//ATP binding	--	--	--	--
	comp85411_c0	2.8366	2.179e-46	XP_003540060.1	PREDICTED: probable leucine-rich repeat receptor-like serine/threonine-protein kinase At3g14840-like [Glycine max]	XM_003540012.1	PREDICTED: Glycine max probable leucine-rich repeat receptor-like serine/threonine-protein kinase At3g14840-like (LOC100797257), mRNA	--	--	C0LGN2	Probable leucine-rich repeat receptor-like serine/threonine-protein kinase At3g14840 OS=Arabidopsis thaliana GN=LRR-RLK PE=1 SV=1	--	--	GO:0009069//GO:0006468//GO:0016310	serine family amino acid metabolic process//protein phosphorylation//phosphorylation	GO:0005524//GO:0004674	ATP binding//protein serine/threonine kinase activity	--	--	--	--
	comp83636_c2	2.5091	0.00014462	XP_003544548.1	PREDICTED: LRR receptor-like serine/threonine-protein kinase ERECTA-like [Glycine max]	XM_003544500.1	PREDICTED: Glycine max LRR receptor-like serine/threonine-protein kinase ERECTA-like (LOC100782307), mRNA	--	--	Q42371	LRR receptor-like serine/threonine-protein kinase ERECTA OS=Arabidopsis thaliana GN=ERECTA PE=1 SV=1	PF00560	Leucine Rich Repeat	--	--	GO:0005515	protein binding	--	--	KOG0619	FOG: Leucine rich repeat
	comp85846_c2	2.0269	4.2592e-24	XP_003636804.1	LRR receptor-like serine/threonine-protein kinase GSO1 [Medicago truncatula] >gi|355502739|gb|AES83942.1| LRR receptor-like serine/threonine-protein kinase GSO1 [Medicago truncatula]	XM_003532712.1	PREDICTED: Glycine max probable LRR receptor-like serine/threonine-protein kinase At2g24230-like (LOC100788556), mRNA	--	--	C0LGK9	Probable LRR receptor-like serine/threonine-protein kinase At2g24230 OS=Arabidopsis thaliana GN=At2g24230 PE=2 SV=1	PF00069//PF03374//PF00560//PF07714//PF04434	Protein kinase domain//Phage antirepressor protein KilAC domain//Leucine Rich Repeat//Protein tyrosine kinase//SWIM zinc finger	GO:0006468//GO:0016310	protein phosphorylation//phosphorylation	GO:0008270//GO:0005515//GO:0016301//GO:0005524//GO:0004672//GO:0003677	zinc ion binding//protein binding//kinase activity//ATP binding//protein kinase activity//DNA binding	--	--	--	--
	comp83285_c0	2.017	7.791e-23	XP_003610665.1	F-box/LRR-repeat protein [Medicago truncatula] >gi|355512000|gb|AES93623.1| F-box/LRR-repeat protein [Medicago truncatula]	--	--	--	--	Q9C7M1	Putative FBD-associated F-box protein At1g55030 OS=Arabidopsis thaliana GN=At1g55030 PE=4 SV=1	PF00646	F-box domain	--	--	GO:0005515	protein binding	--	--	--	--
	comp81951_c0	1.9915	9.5763e-10	XP_003591240.1	Ser-thr protein kinase [Medicago truncatula] >gi|355480288|gb|AES61491.1| Ser-thr protein kinase [Medicago truncatula]	XM_003518386.1	PREDICTED: Glycine max probable LRR receptor-like serine/threonine-protein kinase MRH1-like (LOC100792450), mRNA	--	--	Q9SIZ4	Inactive receptor-like serine/threonine-protein kinase At2g40270 OS=Arabidopsis thaliana GN=At2g40270 PE=1 SV=2	PF00069//PF07714//PF02480//PF00560	Protein kinase domain//Protein tyrosine kinase//Alphaherpesvirus glycoprotein E//Leucine Rich Repeat	GO:0016310//GO:0006468	phosphorylation//protein phosphorylation	GO:0004672//GO:0005524//GO:0005515//GO:0016301	protein kinase activity//ATP binding//protein binding//kinase activity	GO:0016020	membrane	--	--
	comp85980_c0	1.8692	3.9355e-14	XP_003521679.1	PREDICTED: F-box/LRR-repeat protein 3-like [Glycine max]	XM_003554582.1	PREDICTED: Glycine max F-box/LRR-repeat protein 3-like (LOC100810033), mRNA	K10268	F-box and leucine-rich repeat protein 2/20	Q8RWU5	F-box/LRR-repeat protein 3 OS=Arabidopsis thaliana GN=FBL3 PE=2 SV=1	PF00560	Leucine Rich Repeat	--	--	GO:0005515	protein binding	--	--	KOG1947	Leucine rich repeat proteins, some proteins contain F-box
	comp87632_c1	1.8498	5.2459e-06	XP_003547404.1	PREDICTED: LRR receptor-like serine/threonine-protein kinase GSO1-like [Glycine max]	XM_003533473.1	PREDICTED: Glycine max LRR receptor-like serine/threonine-protein kinase GSO1-like (LOC100819046), mRNA	--	--	C0LGQ5	LRR receptor-like serine/threonine-protein kinase GSO1 OS=Arabidopsis thaliana GN=GSO1 PE=2 SV=1	PF00069//PF00560//PF07714	Protein kinase domain//Leucine Rich Repeat//Protein tyrosine kinase	GO:0006468	protein phosphorylation	GO:0004672//GO:0005524//GO:0005515	protein kinase activity//ATP binding//protein binding	--	--	--	--
	comp82052_c0	1.7759	1.0114e-13	XP_003621621.1	LRR receptor-like serine/threonine-protein kinase FEI [Medicago truncatula] >gi|355496636|gb|AES77839.1| LRR receptor-like serine/threonine-protein kinase FEI [Medicago truncatula]	XM_003621573.1	Medicago truncatula LRR receptor-like serine/threonine-protein kinase FEI (MTR_7g020850) mRNA, complete cds	K12489	Arf-GAP with coiled-coil, ANK repeat and PH domain-containing protein	Q9LYU7	Inactive leucine-rich repeat receptor-like protein kinase CORYNE OS=Arabidopsis thaliana GN=CRN PE=1 SV=1	PF00069//PF07714	Protein kinase domain//Protein tyrosine kinase	GO:0006468	protein phosphorylation	GO:0004672//GO:0005524	protein kinase activity//ATP binding	--	--	--	--
	comp91731_c0	1.7507	4.9582e-20	XP_003627028.1	F-box/FBD/LRR-repeat protein [Medicago truncatula] >gi|355521050|gb|AET01504.1| F-box/FBD/LRR-repeat protein [Medicago truncatula]	--	--	--	--	Q8H1R7	F-box/FBD/LRR-repeat protein At4g26340 OS=Arabidopsis thaliana GN=At4g26340 PE=2 SV=1	PF00646	F-box domain	--	--	GO:0005515	protein binding	--	--	--	--
	comp88775_c0	1.7432	5.4215e-05	AAL73330.1	putative receptor-like protein kinase RLPK1 [Glycine max]	XR_137013.1	PREDICTED: Glycine max probable LRR receptor-like serine/threonine-protein kinase At1g53430-like (LOC100784920), miscRNA	--	--	C0LGG9	Probable LRR receptor-like serine/threonine-protein kinase At1g53440 OS=Arabidopsis thaliana GN=At1g53440 PE=1 SV=2	PF07714//PF00069	Protein tyrosine kinase//Protein kinase domain	GO:0006468	protein phosphorylation	GO:0005524//GO:0004672	ATP binding//protein kinase activity	--	--	--	--
	comp79876_c0	1.723	2.4849e-19	XP_003540456.1	PREDICTED: leucine-rich repeat-containing protein 40-like [Glycine max]	XM_003543202.1	PREDICTED: Glycine max leucine-rich repeat-containing protein 40-like (LOC100781571), mRNA	--	--	Q6GPJ5	Leucine-rich repeat-containing protein 40 OS=Xenopus laevis GN=lrrc40 PE=2 SV=1	PF00560	Leucine Rich Repeat	--	--	GO:0005515	protein binding	--	--	KOG0472	Leucine-rich repeat protein
	comp85174_c0	1.6327	2.4398e-08	AAC50043.1	receptor-like serine/threonine kinase [Arabidopsis thaliana]	XM_002305675.1	Populus trichocarpa predicted protein, mRNA	--	--	Q9FXF2	Probable LRR receptor-like serine/threonine-protein kinase RFK1 OS=Arabidopsis thaliana GN=RKF1 PE=1 SV=1	PF00069//PF07714//PF00560	Protein kinase domain//Protein tyrosine kinase//Leucine Rich Repeat	GO:0006468	protein phosphorylation	GO:0005524//GO:0004672//GO:0005515	ATP binding//protein kinase activity//protein binding	--	--	--	--
	comp86801_c0	1.5959	1.893e-05	XP_003536897.1	PREDICTED: probable LRR receptor-like serine/threonine-protein kinase RKF3-like [Glycine max]	XM_003632314.1	PREDICTED: Vitis vinifera probable LRR receptor-like serine/threonine-protein kinase RKF3-like (LOC100852842), mRNA	--	--	P93050	Probable LRR receptor-like serine/threonine-protein kinase RKF3 OS=Arabidopsis thaliana GN=RKF3 PE=1 SV=1	PF07714//PF06881//PF00069	Protein tyrosine kinase//RNA polymerase II transcription factor SIII (Elongin) subunit A//Protein kinase domain	GO:0006355//GO:0009069//GO:0016310//GO:0006468	regulation of transcription, DNA-dependent//serine family amino acid metabolic process//phosphorylation//protein phosphorylation	GO:0005524//GO:0004672//GO:0004674	ATP binding//protein kinase activity//protein serine/threonine kinase activity	GO:0016021//GO:0005634	integral to membrane//nucleus	--	--
	comp86060_c0	1.5558	0.0010104	XP_003535558.1	PREDICTED: probable LRR receptor-like serine/threonine-protein kinase At1g34110-like [Glycine max]	XM_003535510.1	PREDICTED: Glycine max probable LRR receptor-like serine/threonine-protein kinase At1g34110-like (LOC100819611), mRNA	--	--	C0LGF5	Probable LRR receptor-like serine/threonine-protein kinase At1g34110 OS=Arabidopsis thaliana GN=At1g34110 PE=2 SV=2	PF00560//PF07714//PF00069	Leucine Rich Repeat//Protein tyrosine kinase//Protein kinase domain	GO:0006468	protein phosphorylation	GO:0005515//GO:0004672//GO:0005524	protein binding//protein kinase activity//ATP binding	--	--	--	--
	comp90194_c1	1.5536	2.0929e-13	XP_003516372.1	PREDICTED: probable leucine-rich repeat receptor-like serine/threonine-protein kinase At3g14840-like [Glycine max]	XM_003516325.1	PREDICTED: Glycine max probable leucine-rich repeat receptor-like serine/threonine-protein kinase At3g14840-like (LOC100801071), mRNA	--	--	C0LGN2	Probable leucine-rich repeat receptor-like serine/threonine-protein kinase At3g14840 OS=Arabidopsis thaliana GN=LRR-RLK PE=1 SV=1	PF00069//PF11890//PF07714//PF04689//PF00560	Protein kinase domain//Domain of unknown function (DUF3410)//Protein tyrosine kinase//DNA binding protein S1FA//Leucine Rich Repeat	GO:0006468//GO:0006355	protein phosphorylation//regulation of transcription, DNA-dependent	GO:0005515//GO:0046983//GO:0003677//GO:0004672//GO:0005524	protein binding//protein dimerization activity//DNA binding//protein kinase activity//ATP binding	GO:0005634	nucleus	--	--
	comp86266_c0	1.5271	2.3212e-10	XP_003539625.1	PREDICTED: probable leucine-rich repeat receptor-like serine/threonine-protein kinase At3g14840-like [Glycine max]	XM_003539577.1	PREDICTED: Glycine max probable leucine-rich repeat receptor-like serine/threonine-protein kinase At3g14840-like (LOC100785451), mRNA	--	--	C0LGN2	Probable leucine-rich repeat receptor-like serine/threonine-protein kinase At3g14840 OS=Arabidopsis thaliana GN=LRR-RLK PE=1 SV=1	PF05416//PF00069//PF00560//PF00876//PF07714	Southampton virus-type processing peptidase//Protein kinase domain//Leucine Rich Repeat//Innexin//Protein tyrosine kinase	GO:0006508//GO:0006468	proteolysis//protein phosphorylation	GO:0005524//GO:0004672//GO:0005515//GO:0004197	ATP binding//protein kinase activity//protein binding//cysteine-type endopeptidase activity	GO:0005921	gap junction	--	--
	comp83952_c0	1.4904	1.139e-06	XP_003517639.1	PREDICTED: receptor-like protein kinase HSL1-like [Glycine max]	XM_003548547.1	PREDICTED: Glycine max LRR receptor-like serine/threonine-protein kinase HSL2-like (LOC100819744), mRNA	--	--	Q9SGP2	Receptor-like protein kinase HSL1 OS=Arabidopsis thaliana GN=HSL1 PE=2 SV=1	PF00560	Leucine Rich Repeat	GO:0016310//GO:0006468//GO:0009069	phosphorylation//protein phosphorylation//serine family amino acid metabolic process	GO:0005515//GO:0004674//GO:0005524	protein binding//protein serine/threonine kinase activity//ATP binding	GO:0016021	integral to membrane	KOG0619	FOG: Leucine rich repeat
	comp84967_c2	1.3686	4.0839e-12	XP_003596008.1	Protein kinase catalytic domain-containing protein [Medicago truncatula] >gi|355485056|gb|AES66259.1| Protein kinase catalytic domain-containing protein [Medicago truncatula]	XM_003545856.1	PREDICTED: Glycine max probable LRR receptor-like serine/threonine-protein kinase At1g56140-like (LOC100782320), mRNA	--	--	C0LGE0	Probable LRR receptor-like serine/threonine-protein kinase At1g07650 OS=Arabidopsis thaliana GN=At1g07650 PE=1 SV=1	PF00069//PF07714	Protein kinase domain//Protein tyrosine kinase	GO:0016310//GO:0006468//GO:0009069	phosphorylation//protein phosphorylation//serine family amino acid metabolic process	GO:0004674//GO:0004672//GO:0005524	protein serine/threonine kinase activity//protein kinase activity//ATP binding	--	--	--	--
	comp81728_c0	1.3069	1.1412e-32	NP_001239788.1	LRR receptor-like serine/threonine-protein kinase FEI 1 precursor [Glycine max] >gi|223452450|gb|ACM89552.1| leucine-rich repeat transmembrane protein kinase [Glycine max]	NM_001252859.1	Glycine max LRR receptor-like serine/threonine-protein kinase FEI 1 (LOC100819230), mRNA >gi|223452449|gb|FJ014799.1| Glycine max clone cw116 leucine-rich repeat transmembrane protein kinase mRNA, complete cds	--	--	C0LGF4	LRR receptor-like serine/threonine-protein kinase FEI 1 OS=Arabidopsis thaliana GN=FEI1 PE=1 SV=1	PF00560//PF10483//PF07714//PF00069	Leucine Rich Repeat//Elongator subunit Iki1//Protein tyrosine kinase//Protein kinase domain	GO:0006468//GO:0016310//GO:0006355//GO:0009069	protein phosphorylation//phosphorylation//regulation of transcription, DNA-dependent//serine family amino acid metabolic process	GO:0004674//GO:0004672//GO:0005524//GO:0005515	protein serine/threonine kinase activity//protein kinase activity//ATP binding//protein binding	GO:0016021	integral to membrane	--	--
	comp91099_c1	1.3061	2.7224e-09	XP_003543250.1	PREDICTED: leucine-rich repeat-containing protein 40-like [Glycine max]	XM_003540408.1	PREDICTED: Glycine max leucine-rich repeat-containing protein 40-like (LOC100788118), mRNA	--	--	Q6GPJ5	Leucine-rich repeat-containing protein 40 OS=Xenopus laevis GN=lrrc40 PE=2 SV=1	PF00560	Leucine Rich Repeat	--	--	GO:0005515	protein binding	--	--	KOG0472	Leucine-rich repeat protein
	comp88002_c2	1.2648	0.00052371	XP_003533474.1	PREDICTED: probable LRR receptor-like serine/threonine-protein kinase At3g47570-like [Glycine max]	XM_003631864.1	PREDICTED: Vitis vinifera putative acyl-CoA synthetase YngI-like (LOC100853847), mRNA	--	--	C0LGP4	Probable LRR receptor-like serine/threonine-protein kinase At3g47570 OS=Arabidopsis thaliana GN=At3g47570 PE=1 SV=1	PF00069//PF07714//PF00560	Protein kinase domain//Protein tyrosine kinase//Leucine Rich Repeat	GO:0006468	protein phosphorylation	GO:0005515//GO:0004672//GO:0005524	protein binding//protein kinase activity//ATP binding	--	--	--	--
	comp85793_c2	1.1567	5.2628e-21	XP_003596262.1	Receptor-like serine/threonine kinase [Medicago truncatula] >gi|355485310|gb|AES66513.1| Receptor-like serine/threonine kinase [Medicago truncatula]	XM_004488942.1	PREDICTED: Cicer arietinum probable LRR receptor-like serine/threonine-protein kinase At1g53430-like (LOC101514311), mRNA	--	--	C0LGG8	Probable LRR receptor-like serine/threonine-protein kinase At1g53430 OS=Arabidopsis thaliana GN=At1g53430 PE=1 SV=1	PF00069//PF07714//PF00560	Protein kinase domain//Protein tyrosine kinase//Leucine Rich Repeat	GO:0006468//GO:0016310	protein phosphorylation//phosphorylation	GO:0005515//GO:0004672//GO:0005524	protein binding//protein kinase activity//ATP binding	--	--	--	--
	comp88402_c0	1.1488	4.924e-26	XP_003549435.1	PREDICTED: probable LRR receptor-like serine/threonine-protein kinase At2g16250-like [Glycine max]	XM_003549387.1	PREDICTED: Glycine max probable LRR receptor-like serine/threonine-protein kinase At2g16250-like (LOC100815313), mRNA	--	--	C0LGK4	Probable LRR receptor-like serine/threonine-protein kinase At2g16250 OS=Arabidopsis thaliana GN=At2g16250 PE=1 SV=1	PF09453//PF00069//PF00560//PF07714	HIRA B motif//Protein kinase domain//Leucine Rich Repeat//Protein tyrosine kinase	GO:0006468//GO:0006355//GO:0016568	protein phosphorylation//regulation of transcription, DNA-dependent//chromatin modification	GO:0005515//GO:0003682//GO:0004672//GO:0005524	protein binding//chromatin binding//protein kinase activity//ATP binding	GO:0005634//GO:0000785	nucleus//chromatin	--	--
	comp80571_c0	1.0992	0.00039538	NP_001241548.1	LRR receptor-like serine/threonine-protein kinase GSO2-like precursor [Glycine max] >gi|223452520|gb|ACM89587.1| LRR-like protein [Glycine max]	--	--	--	--	Q9ASS4	Probably inactive leucine-rich repeat receptor-like protein kinase At5g48380 OS=Arabidopsis thaliana GN=At5g48380 PE=1 SV=1	PF00560	Leucine Rich Repeat	--	--	GO:0005515	protein binding	--	--	--	--
	comp91321_c0	1.0551	0.00030548	XP_002527075.1	serine-threonine protein kinase, plant-type, putative [Ricinus communis] >gi|223533580|gb|EEF35319.1| serine-threonine protein kinase, plant-type, putative [Ricinus communis]	XM_003550454.1	PREDICTED: Glycine max glucose-6-phosphate/phosphate translocator 2, chloroplastic-like (LOC100820126), mRNA	--	--	C0LGP4	Probable LRR receptor-like serine/threonine-protein kinase At3g47570 OS=Arabidopsis thaliana GN=At3g47570 PE=1 SV=1	PF08449//PF01163//PF05510//PF00560//PF07714//PF00892//PF00069	UAA transporter family//RIO1 family//Sarcoglycan alpha/epsilon//Leucine Rich Repeat//Protein tyrosine kinase//EamA-like transporter family//Protein kinase domain	GO:0016310//GO:0006468//GO:0055085	phosphorylation//protein phosphorylation//transmembrane transport	GO:0005515//GO:0016491//GO:0003824//GO:0004672//GO:0000166//GO:0005524	protein binding//oxidoreductase activity//catalytic activity//protein kinase activity//nucleotide binding//ATP binding	GO:0016020//GO:0016012	membrane//sarcoglycan complex	--	--
	comp84672_c0	1.0539	4.4949e-06	XP_003523518.1	PREDICTED: probable LRR receptor-like serine/threonine-protein kinase At2g16250-like [Glycine max]	XM_003527577.1	PREDICTED: Glycine max probable LRR receptor-like serine/threonine-protein kinase At2g16250-like (LOC100776587), mRNA	--	--	C0LGK4	Probable LRR receptor-like serine/threonine-protein kinase At2g16250 OS=Arabidopsis thaliana GN=At2g16250 PE=1 SV=1	PF07714//PF13508//PF00560//PF00069	Protein tyrosine kinase//Acetyltransferase (GNAT) domain//Leucine Rich Repeat//Protein kinase domain	GO:0006468//GO:0042967	protein phosphorylation//acyl-carrier-protein biosynthetic process	GO:0008080//GO:0005515//GO:0005524//GO:0004672	N-acetyltransferase activity//protein binding//ATP binding//protein kinase activity	--	--	--	--
	comp86400_c0	1.0252	0.00057919	XP_003627028.1	F-box/FBD/LRR-repeat protein [Medicago truncatula] >gi|355521050|gb|AET01504.1| F-box/FBD/LRR-repeat protein [Medicago truncatula]	--	--	--	--	--	--	--	--	--	--	--	--	--	--	--	--
	comp82229_c0	0.9916	3.2796e-14	NP_001237411.1	brassinosteroid receptor precursor [Glycine max] >gi|212717157|gb|ACJ37420.1| brassinosteroid receptor [Glycine max]	XM_003526791.1	PREDICTED: Glycine max brassinosteroid LRR receptor kinase-like (LOC100799772), mRNA	K13415	protein brassinosteroid insensitive 1	Q8L899	Systemin receptor SR160 OS=Solanum peruvianum PE=1 SV=1	PF00069//PF00560//PF07714	Protein kinase domain//Leucine Rich Repeat//Protein tyrosine kinase	GO:0009069//GO:0006468//GO:0016310	serine family amino acid metabolic process//protein phosphorylation//phosphorylation	GO:0005524//GO:0004674//GO:0004672//GO:0005515	ATP binding//protein serine/threonine kinase activity//protein kinase activity//protein binding	GO:0016021	integral to membrane	--	--
	comp84046_c0	0.98555	0.042375	XP_003518816.1	PREDICTED: F-box/FBD/LRR-repeat protein At1g13570-like [Glycine max]	XM_003517855.1	PREDICTED: Glycine max F-box/FBD/LRR-repeat protein At1g13570-like (LOC100806947), mRNA	--	--	Q9FZ70	F-box/FBD/LRR-repeat protein At1g13570 OS=Arabidopsis thaliana GN=At1g13570 PE=2 SV=1	PF00646	F-box domain	--	--	GO:0005515	protein binding	--	--	--	--
	comp87816_c1	0.9827	1.5895e-40	XP_003525346.1	PREDICTED: uncharacterized protein LOC100814174 [Glycine max]	XM_003525298.1	PREDICTED: Glycine max uncharacterized protein LOC100814174 (LOC100814174), mRNA	--	--	--	--	PF00560//PF01030	Leucine Rich Repeat//Receptor L domain	--	--	GO:0005515	protein binding	GO:0016020	membrane	KOG4341	F-box protein containing LRR
	comp86087_c1	0.94501	1.9439e-22	XP_003604348.1	F-box/LRR-repeat protein [Medicago truncatula] >gi|355505403|gb|AES86545.1| F-box/LRR-repeat protein [Medicago truncatula]	XM_003543640.1	PREDICTED: Glycine max topless-related protein 1-like (LOC100790282), mRNA	--	--	Q94AI7	Protein TOPLESS OS=Arabidopsis thaliana GN=TPL PE=1 SV=1	PF00560	Leucine Rich Repeat	--	--	GO:0005515	protein binding	--	--	KOG1947	Leucine rich repeat proteins, some proteins contain F-box
	comp79520_c0	0.92362	0.036645	XP_003627028.1	F-box/FBD/LRR-repeat protein [Medicago truncatula] >gi|355521050|gb|AET01504.1| F-box/FBD/LRR-repeat protein [Medicago truncatula]	--	--		--	Q9LQM1	Probable FBD-associated F-box protein At1g32375 OS=Arabidopsis thaliana GN=At1g32375 PE=4 SV=2	PF07148	Maltose operon periplasmic protein precursor (MalM)	GO:0008643	carbohydrate transport	--	--	GO:0042597	periplasmic space	--	--
	comp91957_c0	0.88968	6.6084e-15	XP_003621965.1	F-box/LRR-repeat protein [Medicago truncatula] >gi|357503387|ref|XP_003621982.1| F-box/LRR-repeat protein [Medicago truncatula] >gi|355496980|gb|AES78183.1| F-box/LRR-repeat protein [Medicago truncatula] >gi|355496997|gb|AES78200.1| F-box/LRR-repeat protein [Medicago truncatula]	--	--	--	--	Q9SV82	FBD-associated F-box protein At4g10400 OS=Arabidopsis thaliana GN=At4g10400 PE=2 SV=2	PF00646	F-box domain	--	--	GO:0005515	protein binding	--	--	--	--
	comp89352_c0	0.86315	6.4274e-12	XP_003621965.1	F-box/LRR-repeat protein [Medicago truncatula] >gi|357503387|ref|XP_003621982.1| F-box/LRR-repeat protein [Medicago truncatula] >gi|355496980|gb|AES78183.1| F-box/LRR-repeat protein [Medicago truncatula] >gi|355496997|gb|AES78200.1| F-box/LRR-repeat protein [Medicago truncatula]	--	--	--	--	Q9FNK0	Putative F-box/FBD/LRR-repeat protein At5g22610 OS=Arabidopsis thaliana GN=At5g22610 PE=4 SV=1	PF00646	F-box domain	--	--	GO:0005515	protein binding	--	--	--	--
	comp61740_c0	0.83717	9.3775e-06	XP_003550361.1	PREDICTED: F-box/FBD/LRR-repeat protein At1g13570-like [Glycine max]	XM_003550313.1	PREDICTED: Glycine max F-box/FBD/LRR-repeat protein At1g13570-like (LOC100782183), mRNA	--	--	Q9FZ70	F-box/FBD/LRR-repeat protein At1g13570 OS=Arabidopsis thaliana GN=At1g13570 PE=2 SV=1	PF00646	F-box domain	--	--	GO:0005515	protein binding	--	--	--	--
	comp89579_c0	0.78452	1.5958e-10	XP_003638621.1	F-box/LRR-repeat protein [Medicago truncatula] >gi|355504556|gb|AES85759.1| F-box/LRR-repeat protein [Medicago truncatula]	--	--	--	--	--	--	--	--	--	--	--	--	--	--	--	--
	comp91104_c0	0.76902	1.4874e-06	XP_003551909.1	PREDICTED: probable LRR receptor-like serine/threonine-protein kinase At1g67720-like [Glycine max]	XM_003551861.1	PREDICTED: Glycine max probable LRR receptor-like serine/threonine-protein kinase At1g67720-like (LOC100807148), mRNA	--	--	C0LGI2	Probable LRR receptor-like serine/threonine-protein kinase At1g67720 OS=Arabidopsis thaliana GN=At1g67720 PE=2 SV=1	PF00069//PF07127//PF07714//PF00560	Protein kinase domain//Late nodulin protein//Protein tyrosine kinase//Leucine Rich Repeat	GO:0006468//GO:0009878	protein phosphorylation//nodule morphogenesis	GO:0005524//GO:0004672//GO:0005515//GO:0046872	ATP binding//protein kinase activity//protein binding//metal ion binding	--	--	--	--
	comp91808_c0	0.75726	3.55e-14	XP_002333160.1	predicted protein [Populus trichocarpa] >gi|222835013|gb|EEE73462.1| predicted protein [Populus trichocarpa]	XM_003550355.1	PREDICTED: Glycine max putative tRNA 2'-phosphotransferase-like (LOC100805163), mRNA	--	--	Q8VZG8	Probable LRR receptor-like serine/threonine-protein kinase At4g08850 OS=Arabidopsis thaliana GN=At4g08850 PE=1 SV=3	PF00069//PF01885//PF00832//PF07714//PF00560	Protein kinase domain//RNA 2'-phosphotransferase, Tpt1 / KptA family//Ribosomal L39 protein//Protein tyrosine kinase//Leucine Rich Repeat	GO:0006412//GO:0006388//GO:0042254//GO:0006468	translation//tRNA splicing, via endonucleolytic cleavage and ligation//ribosome biogenesis//protein phosphorylation	GO:0005524//GO:0004672//GO:0005515//GO:0003735//GO:0016772	ATP binding//protein kinase activity//protein binding//structural constituent of ribosome//transferase activity, transferring phosphorus-containing groups	GO:0005840//GO:0005622	ribosome//intracellular	--	--
	comp82894_c0	0.73244	2.4182e-08	XP_003528300.1	PREDICTED: F-box/LRR-repeat protein 14-like isoform 2 [Glycine max]	AY237754.1	Arachis hypogaea clone PM45 microsatellite sequence	--	--	--	--	PF00329//PF00560	Respiratory-chain NADH dehydrogenase, 30 Kd subunit//Leucine Rich Repeat	GO:0006814//GO:0006120//GO:0015992//GO:0055114//GO:0006744	sodium ion transport//mitochondrial electron transport, NADH to ubiquinone//proton transport//oxidation-reduction process//ubiquinone biosynthetic process	GO:0008137//GO:0005515	NADH dehydrogenase (ubiquinone) activity//protein binding	--	--	--	--
	comp82727_c0	0.70924	0.00059079	XP_003610665.1	F-box/LRR-repeat protein [Medicago truncatula] >gi|355512000|gb|AES93623.1| F-box/LRR-repeat protein [Medicago truncatula]	--	--	--	--	Q84X02	FBD-associated F-box protein At2g26860 OS=Arabidopsis thaliana GN=At2g26860 PE=2 SV=2	PF00646//PF13013	F-box domain//F-box-like domain	--	--	GO:0005515	protein binding	--	--	--	--
	comp87264_c0	0.68239	8.4449e-08	XP_003543034.1	PREDICTED: putative leucine-rich repeat receptor-like serine/threonine-protein kinase At2g14440-like [Glycine max]	XM_003542986.1	PREDICTED: Glycine max putative leucine-rich repeat receptor-like serine/threonine-protein kinase At2g14440-like (LOC100798896), mRNA	--	--	C0LGL4	Probable LRR receptor-like serine/threonine-protein kinase At2g28960 OS=Arabidopsis thaliana GN=At2g28960 PE=2 SV=1	PF00560	Leucine Rich Repeat	--	--	GO:0005515	protein binding	--	--	--	--
	comp87776_c0	0.67667	2.6741e-14	XP_003517775.1	PREDICTED: probable LRR receptor-like serine/threonine-protein kinase At1g14390-like [Glycine max]	AK244261.1	Glycine max cDNA, clone: GMFL01-02-I13	K10573	ubiquitin-conjugating enzyme E2 A	P42745	Ubiquitin-conjugating enzyme E2 2 OS=Arabidopsis thaliana GN=UBC2 PE=2 SV=1	PF00560//PF02480//PF05773//PF00179	Leucine Rich Repeat//Alphaherpesvirus glycoprotein E//RWD domain//Ubiquitin-conjugating enzyme	--	--	GO:0016881//GO:0005515	acid-amino acid ligase activity//protein binding	GO:0016020	membrane	KOG0419	Ubiquitin-protein ligase
	comp88477_c1	0.60181	0.00034452	XP_003524965.1	PREDICTED: uncharacterized protein LOC100791129 [Glycine max]	XM_004485857.1	PREDICTED: Cicer arietinum uncharacterized LOC101509109 (LOC101509109), mRNA	--	--	C0LGP4	Probable LRR receptor-like serine/threonine-protein kinase At3g47570 OS=Arabidopsis thaliana GN=At3g47570 PE=1 SV=1	PF00069//PF07714//PF05510//PF12906//PF05454	Protein kinase domain//Protein tyrosine kinase//Sarcoglycan alpha/epsilon//RING-variant domain//Dystroglycan (Dystrophin-associated glycoprotein 1)	GO:0006468//GO:0007016	protein phosphorylation//cytoskeletal anchoring at plasma membrane	GO:0008270//GO:0005524//GO:0004672	zinc ion binding//ATP binding//protein kinase activity	GO:0016012//GO:0016010	sarcoglycan complex//dystrophin-associated glycoprotein complex	--	--
	comp90417_c1	0.59115	0.0016898	XP_003534863.1	PREDICTED: probable LRR receptor-like serine/threonine-protein kinase At3g47570-like [Glycine max]	AC173960.15	Glycine max clone gmw1-45c9, complete sequence	--	--	C0LGP4	Probable LRR receptor-like serine/threonine-protein kinase At3g47570 OS=Arabidopsis thaliana GN=At3g47570 PE=1 SV=1	PF02684//PF00069//PF00560//PF08613//PF07714	Lipid-A-disaccharide synthetase//Protein kinase domain//Leucine Rich Repeat//Cyclin//Protein tyrosine kinase	GO:0000079//GO:0009245//GO:0006468	regulation of cyclin-dependent protein serine/threonine kinase activity//lipid A biosynthetic process//protein phosphorylation	GO:0005524//GO:0004672//GO:0008915//GO:0019901//GO:0005515	ATP binding//protein kinase activity//lipid-A-disaccharide synthase activity//protein kinase binding//protein binding	--	--	--	--
	comp80407_c0	0.57513	0.0012742	XP_003549980.1	PREDICTED: leucine-rich repeat protein lrrA-like [Glycine max]	XM_003549932.1	PREDICTED: Glycine max leucine-rich repeat protein lrrA-like (LOC100798442), mRNA	--	--	Q9BTT6	Leucine-rich repeat-containing protein 1 OS=Homo sapiens GN=LRRC1 PE=1 SV=1	PF00560	Leucine Rich Repeat	--	--	GO:0005515	protein binding	--	--	KOG0619	FOG: Leucine rich repeat
	comp91783_c0	0.54285	0.0058701	XP_003541695.1	PREDICTED: LRR receptor-like serine/threonine-protein kinase GSO2-like [Glycine max]	XM_004485859.1	PREDICTED: Cicer arietinum systemin receptor SR160-like (LOC101509761), mRNA	--	--	O82318	Probably inactive leucine-rich repeat receptor-like protein kinase At2g25790 OS=Arabidopsis thaliana GN=At2g25790 PE=1 SV=1	PF00560//PF02480//PF08001	Leucine Rich Repeat//Alphaherpesvirus glycoprotein E//CMV US	GO:0030683	evasion or tolerance by virus of host immune response	GO:0005515	protein binding	GO:0044386//GO:0016020	integral to host endoplasmic reticulum membrane//membrane	--	--
	comp84214_c2	0.51258	0.016981	XP_003528300.1	PREDICTED: F-box/LRR-repeat protein 14-like isoform 2 [Glycine max]	AK246122.1	Glycine max cDNA, clone: GMFL01-52-K05	--	--	--	--	PF00560	Leucine Rich Repeat	--	--	GO:0005515	protein binding	--	--	KOG1947	Leucine rich repeat proteins, some proteins contain F-box
	comp89175_c0	0.46766	0.0010504	XP_003588934.1	F-box/LRR-repeat protein [Medicago truncatula] >gi|355477982|gb|AES59185.1| F-box/LRR-repeat protein [Medicago truncatula]	XM_003544501.1	PREDICTED: Glycine max F-box/LRR-repeat protein 15-like (LOC100782842), mRNA	--	--	Q9SMY8	F-box/LRR-repeat protein 15 OS=Arabidopsis thaliana GN=FBL15 PE=1 SV=2	PF00078//PF00646//PF00560	Reverse transcriptase (RNA-dependent DNA polymerase)//F-box domain//Leucine Rich Repeat	GO:0006278	RNA-dependent DNA replication	GO:0003964//GO:0003723//GO:0005515	RNA-directed DNA polymerase activity//RNA binding//protein binding	--	--	KOG1947	Leucine rich repeat proteins, some proteins contain F-box
	comp89019_c0	0.43818	0.0001905	XP_003552327.1	PREDICTED: probable LRR receptor-like serine/threonine-protein kinase At1g06840-like isoform 1 [Glycine max] >gi|356568254|ref|XP_003552328.1| PREDICTED: probable LRR receptor-like serine/threonine-protein kinase At1g06840-like isoform 2 [Glycine max]	XM_003533603.1	PREDICTED: Glycine max probable LRR receptor-like serine/threonine-protein kinase At1g06840-like (LOC100809775), mRNA	--	--	C0LGD7	Probable LRR receptor-like serine/threonine-protein kinase At1g06840 OS=Arabidopsis thaliana GN=At1g06840 PE=1 SV=2	PF00560//PF07714//PF00570//PF00069	Leucine Rich Repeat//Protein tyrosine kinase//HRDC domain//Protein kinase domain	GO:0006468	protein phosphorylation	GO:0005515//GO:0003676//GO:0004672//GO:0005524	protein binding//nucleic acid binding//protein kinase activity//ATP binding	GO:0005622	intracellular	--	--
	comp91446_c1	0.43153	0.019676	XP_003542662.1	PREDICTED: F-box/LRR-repeat protein 14-like [Glycine max]	XM_003542614.1	PREDICTED: Glycine max F-box/LRR-repeat protein 14-like (LOC100779410), mRNA	--	--	--	--	--	--	--	--	--	--	--	--	KOG1947	Leucine rich repeat proteins, some proteins contain F-box
	comp92059_c0	0.42012	0.0060054	XP_003532650.1	PREDICTED: LRR receptor-like serine/threonine-protein kinase FLS2-like [Glycine max]	XM_003532602.1	PREDICTED: Glycine max LRR receptor-like serine/threonine-protein kinase FLS2-like (LOC100817960), mRNA	K13420	LRR receptor-like serine/threonine-protein kinase FLS2	Q9FL28	LRR receptor-like serine/threonine-protein kinase FLS2 OS=Arabidopsis thaliana GN=FLS2 PE=1 SV=1	PF00515//PF00069//PF00634//PF07714//PF05699//PF00560	Tetratricopeptide repeat//Protein kinase domain//BRCA2 repeat//Protein tyrosine kinase//hAT family C-terminal dimerisation region//Leucine Rich Repeat	GO:0006468//GO:0006302	protein phosphorylation//double-strand break repair	GO:0005515//GO:0004672//GO:0046983//GO:0005524	protein binding//protein kinase activity//protein dimerization activity//ATP binding	--	--	--	--
	comp90192_c0	0.41772	8.992e-05	XP_003546506.1	PREDICTED: uncharacterized F-box/LRR-repeat protein C02F5.7-like [Glycine max]	XM_004513425.1	PREDICTED: Cicer arietinum F-box/LRR-repeat protein 13-like (LOC101493926), mRNA	K15082	DNA repair protein RAD7	Q9ZUU1	Probable adenylate kinase 1, chloroplastic OS=Arabidopsis thaliana GN=At2g37250 PE=2 SV=1	PF00560	Leucine Rich Repeat	--	--	GO:0005515	protein binding	--	--	KOG3078	Adenylate kinase
	comp91389_c0	0.40958	0.0029687	XP_003524239.1	PREDICTED: probable LRR receptor-like serine/threonine-protein kinase At3g47570-like [Glycine max]	XM_003524191.1	PREDICTED: Glycine max probable LRR receptor-like serine/threonine-protein kinase At3g47570-like (LOC100783512), mRNA	--	--	C0LGP4	Probable LRR receptor-like serine/threonine-protein kinase At3g47570 OS=Arabidopsis thaliana GN=At3g47570 PE=1 SV=1	PF00069//PF00560//PF03547//PF07714//PF00082	Protein kinase domain//Leucine Rich Repeat//Membrane transport protein//Protein tyrosine kinase//Subtilase family	GO:0006468//GO:0055085//GO:0006508	protein phosphorylation//transmembrane transport//proteolysis	GO:0005515//GO:0005524//GO:0004672//GO:0004252	protein binding//ATP binding//protein kinase activity//serine-type endopeptidase activity	GO:0016021	integral to membrane	--	--
	comp86837_c0	0.25913	0.01138	XP_003547141.1	PREDICTED: probable LRR receptor-like serine/threonine-protein kinase At1g53430-like [Glycine max]	NM_001254187.2	Glycine max uncharacterized LOC100813474 (LOC100813474), mRNA	--	--	C0LGH3	Probable LRR receptor-like serine/threonine-protein kinase At1g56140 OS=Arabidopsis thaliana GN=At1g56140 PE=1 SV=2	PF00148//PF01086//PF04503//PF07714//PF00069	Nitrogenase component 1 type Oxidoreductase//Clathrin light chain//Single-stranded DNA binding protein, SSDP//Protein tyrosine kinase//Protein kinase domain	GO:0055114//GO:0016192//GO:0006886//GO:0009069//GO:0006468//GO:0016310	oxidation-reduction process//vesicle-mediated transport//intracellular protein transport//serine family amino acid metabolic process//protein phosphorylation//phosphorylation	GO:0005198//GO:0005524//GO:0004672//GO:0004674//GO:0003677//GO:0016491	structural molecule activity//ATP binding//protein kinase activity//protein serine/threonine kinase activity//DNA binding//oxidoreductase activity	GO:0030132//GO:0005634//GO:0030130	clathrin coat of coated pit//nucleus//clathrin coat of trans-Golgi network vesicle	--	--
	comp88434_c1	-0.30776	0.020575	XP_003531612.1	PREDICTED: putative F-box/FBD/LRR-repeat protein At1g78840-like [Glycine max]	--	--	--	--	Q9FGQ3	F-box/FBD/LRR-repeat protein At5g53840 OS=Arabidopsis thaliana GN=At5g53840 PE=2 SV=1	PF00646	F-box domain	--	--	GO:0005515	protein binding	--	--	--	--
	comp91770_c1	-0.39894	0.0012222	XP_003546506.1	PREDICTED: uncharacterized F-box/LRR-repeat protein C02F5.7-like [Glycine max]	XM_003551075.1	PREDICTED: Glycine max DNA repair protein rhp7-like (LOC100798274), mRNA	K15082	DNA repair protein RAD7	Q8NEE6	F-box/LRR-repeat protein 13 OS=Homo sapiens GN=FBXL13 PE=2 SV=3	PF00583//PF13302//PF00560//PF03175//PF13508//PF13673//PF08445	Acetyltransferase (GNAT) family//Acetyltransferase (GNAT) domain//Leucine Rich Repeat//DNA polymerase type B, organellar and viral//Acetyltransferase (GNAT) domain//Acetyltransferase (GNAT) domain//FR47-like protein	GO:0042967//GO:0006260	acyl-carrier-protein biosynthetic process//DNA replication	GO:0016747//GO:0005515//GO:0000166//GO:0003677//GO:0008080//GO:0003887//GO:0008408	transferase activity, transferring acyl groups other than amino-acyl groups//protein binding//nucleotide binding//DNA binding//N-acetyltransferase activity//DNA-directed DNA polymerase activity//3'-5' exonuclease activity	GO:0042575	DNA polymerase complex	KOG1947	Leucine rich repeat proteins, some proteins contain F-box
	comp88156_c6	-0.43629	0.0052654	XP_003521957.1	PREDICTED: probable LRR receptor-like serine/threonine-protein kinase At4g08850-like [Glycine max]	--	--	--	--	Q9LHP4	Receptor-like protein kinase 2 OS=Arabidopsis thaliana GN=RCH2 PE=1 SV=1	PF00560	Leucine Rich Repeat	--	--	GO:0005515	protein binding	--	--	--	--
	comp85460_c0	-0.43676	2.0327e-06	XP_003522022.1	PREDICTED: F-box/LRR-repeat protein 3-like [Glycine max]	XM_003516363.1	PREDICTED: Glycine max F-box/LRR-repeat protein 3-like (LOC100812083), mRNA	K10268	F-box and leucine-rich repeat protein 2/20	Q8RWU5	F-box/LRR-repeat protein 3 OS=Arabidopsis thaliana GN=FBL3 PE=2 SV=1	PF02577//PF08880//PF00646//PF00560	Bifunctional nuclease//QLQ//F-box domain//Leucine Rich Repeat	GO:0006355	regulation of transcription, DNA-dependent	GO:0016818//GO:0005524//GO:0004518//GO:0005515	hydrolase activity, acting on acid anhydrides, in phosphorus-containing anhydrides//ATP binding//nuclease activity//protein binding	GO:0005634	nucleus	KOG1947	Leucine rich repeat proteins, some proteins contain F-box
	comp87023_c0	-0.47336	1.423e-08	XP_003518230.1	PREDICTED: probable LRR receptor-like serine/threonine-protein kinase At2g23950-like [Glycine max]	XM_003549476.1	PREDICTED: Glycine max probable LRR receptor-like serine/threonine-protein kinase At2g23950-like (LOC100775565), mRNA	--	--	Q0WVM4	Probable LRR receptor-like serine/threonine-protein kinase At2g23950 OS=Arabidopsis thaliana GN=At2g23950 PE=2 SV=1	PF00069//PF07714//PF00560	Protein kinase domain//Protein tyrosine kinase//Leucine Rich Repeat	GO:0009069//GO:0016310//GO:0006468	serine family amino acid metabolic process//phosphorylation//protein phosphorylation	GO:0005515//GO:0005524//GO:0004674//GO:0004672	protein binding//ATP binding//protein serine/threonine kinase activity//protein kinase activity	GO:0016021	integral to membrane	--	--
	comp91646_c0	-0.51441	4.8491e-10	XP_003548997.1	PREDICTED: LRR receptor-like serine/threonine-protein kinase GSO2-like [Glycine max]	XM_004237722.1	PREDICTED: Solanum lycopersicum protein MITOFERRINLIKE 1, chloroplastic-like, transcript variant 2 (LOC101261322), mRNA	--	--	Q9FHX2	Protein MITOFERRINLIKE 1, chloroplastic OS=Arabidopsis thaliana GN=MFL1 PE=2 SV=1	PF00560	Leucine Rich Repeat	--	--	GO:0005515	protein binding	--	--	KOG0768	Mitochondrial carrier protein PET8
	comp91774_c0	-0.51452	4.9606e-10	XP_003618423.1	LRR receptor-like serine/threonine-protein kinase FEI [Medicago truncatula] >gi|355493438|gb|AES74641.1| LRR receptor-like serine/threonine-protein kinase FEI [Medicago truncatula]	XM_003618375.1	Medicago truncatula LRR receptor-like serine/threonine-protein kinase FEI (MTR_6g009370) mRNA, complete cds	--	--	O04567	Probable inactive receptor kinase At1g27190 OS=Arabidopsis thaliana GN=At1g27190 PE=1 SV=1	PF07714//PF00560//PF00069//PF02407	Protein tyrosine kinase//Leucine Rich Repeat//Protein kinase domain//Putative viral replication protein	GO:0006260//GO:0018142//GO:0006308//GO:0006144//GO:0006468	DNA replication//protein-DNA covalent cross-linking//DNA catabolic process//purine nucleobase metabolic process//protein phosphorylation	GO:0004672//GO:0005524//GO:0042624//GO:0016779//GO:0016888//GO:0005515	protein kinase activity//ATP binding//ATPase activity, uncoupled//nucleotidyltransferase activity//endodeoxyribonuclease activity, producing 5'-phosphomonoesters//protein binding	--	--	--	--
	comp80998_c1	-0.52554	0.031503	XP_003527058.1	PREDICTED: LRR receptor-like serine/threonine-protein kinase FEI 1-like [Glycine max]	XM_003527010.1	PREDICTED: Glycine max LRR receptor-like serine/threonine-protein kinase FEI 1-like (LOC100783363), mRNA	--	--	C0LGF4	LRR receptor-like serine/threonine-protein kinase FEI 1 OS=Arabidopsis thaliana GN=FEI1 PE=1 SV=1	PF00069//PF00560//PF07714	Protein kinase domain//Leucine Rich Repeat//Protein tyrosine kinase	GO:0006468	protein phosphorylation	GO:0005515//GO:0004672//GO:0005524	protein binding//protein kinase activity//ATP binding	--	--	--	--
	comp91927_c1	-0.58658	1.8847e-11	XP_003625779.1	LRR and BTB/POZ domain-containing protein FBL11 [Medicago truncatula] >gi|355500794|gb|AES81997.1| LRR and BTB/POZ domain-containing protein FBL11 [Medicago truncatula]	XM_004494096.1	PREDICTED: Cicer arietinum BTB/POZ domain-containing protein FBL11-like (LOC101501578), mRNA	--	--	Q8S8F2	BTB/POZ domain-containing protein FBL11 OS=Arabidopsis thaliana GN=FBL11 PE=2 SV=2	PF00651//PF08727	BTB/POZ domain//Poliovirus 3A protein like	GO:0006144//GO:0006508	purine nucleobase metabolic process//proteolysis	GO:0005515//GO:0004197//GO:0017111//GO:0003968	protein binding//cysteine-type endopeptidase activity//nucleoside-triphosphatase activity//RNA-directed RNA polymerase activity	GO:0031379	RNA-directed RNA polymerase complex	--	--
	comp77331_c1	-0.5967	0.027108	XP_003542901.1	PREDICTED: F-box/LRR-repeat protein 4-like isoform 2 [Glycine max]	XM_004486039.1	PREDICTED: Cicer arietinum F-box/LRR-repeat protein 4-like (LOC101509110), mRNA	K10268	F-box and leucine-rich repeat protein 2/20	Q9C5D2	F-box/LRR-repeat protein 4 OS=Arabidopsis thaliana GN=FBL4 PE=2 SV=1	--	--	--	--	--	--	--	--	KOG1947	Leucine rich repeat proteins, some proteins contain F-box
	comp80551_c0	-0.63543	0.0039721	XP_003552942.1	PREDICTED: probable LRR receptor-like serine/threonine-protein kinase At5g45840-like [Glycine max]	XM_003539314.1	PREDICTED: Glycine max inactive receptor-like serine/threonine-protein kinase At2g40270-like (LOC100801161), mRNA	--	--	Q9SIZ4	Inactive receptor-like serine/threonine-protein kinase At2g40270 OS=Arabidopsis thaliana GN=At2g40270 PE=1 SV=2	PF00069//PF07714	Protein kinase domain//Protein tyrosine kinase	GO:0006468	protein phosphorylation	GO:0004672//GO:0005524	protein kinase activity//ATP binding	--	--	--	--
	comp82451_c2	-0.66235	0.00014592	XP_003520190.1	PREDICTED: F-box/LRR-repeat protein 17-like [Glycine max]	XM_004495087.1	PREDICTED: Cicer arietinum F-box/LRR-repeat protein 17-like (LOC101514669), mRNA	--	--	Q8W104	F-box/LRR-repeat protein 17 OS=Arabidopsis thaliana GN=FBL17 PE=1 SV=1	PF00646	F-box domain	--	--	GO:0005515	protein binding	--	--	KOG4341	F-box protein containing LRR
	comp85830_c1	-0.75666	1.9008e-05	XP_003530812.1	PREDICTED: probable LRR receptor-like serine/threonine-protein kinase At4g26540-like [Glycine max]	XM_003551345.1	PREDICTED: Glycine max probable LRR receptor-like serine/threonine-protein kinase At4g26540-like, transcript variant 1 (LOC100802880), mRNA	--	--	C0LGR3	Probable LRR receptor-like serine/threonine-protein kinase At4g26540 OS=Arabidopsis thaliana GN=At4g26540 PE=1 SV=1	PF00069//PF07714//PF00560	Protein kinase domain//Protein tyrosine kinase//Leucine Rich Repeat	GO:0016310//GO:0006468//GO:0009069	phosphorylation//protein phosphorylation//serine family amino acid metabolic process	GO:0005515//GO:0004672//GO:0004674//GO:0005524	protein binding//protein kinase activity//protein serine/threonine kinase activity//ATP binding	GO:0016021	integral to membrane	--	--
	comp86981_c0	-0.759	1.8046e-13	XP_003600961.1	Ser-thr protein kinase [Medicago truncatula] >gi|355490009|gb|AES71212.1| Ser-thr protein kinase [Medicago truncatula]	XM_003552789.1	PREDICTED: Glycine max probable LRR receptor-like serine/threonine-protein kinase MRH1-like (LOC100784541), mRNA	--	--	Q9LYN6	Probable inactive receptor-like protein kinase At3g56050 OS=Arabidopsis thaliana GN=At3g56050 PE=2 SV=1	PF00069//PF07714	Protein kinase domain//Protein tyrosine kinase	GO:0006468//GO:0016310	protein phosphorylation//phosphorylation	GO:0016301//GO:0004672//GO:0005524	kinase activity//protein kinase activity//ATP binding	GO:0016020	membrane	--	--
	comp82301_c0	-0.78368	3.2944e-10	XP_003529313.1	PREDICTED: probable LRR receptor-like serine/threonine-protein kinase At1g53430-like [Glycine max]	--	--	--	--	C0LGH3	Probable LRR receptor-like serine/threonine-protein kinase At1g56140 OS=Arabidopsis thaliana GN=At1g56140 PE=1 SV=2	--	--	GO:0006468//GO:0016310//GO:0009069	protein phosphorylation//phosphorylation//serine family amino acid metabolic process	GO:0004674//GO:0005524	protein serine/threonine kinase activity//ATP binding	--	--	--	--
	comp81787_c1	-0.97349	5.9735e-06	XP_002327773.1	predicted protein [Populus trichocarpa] >gi|222836858|gb|EEE75251.1| predicted protein [Populus trichocarpa]	NM_001254201.1	Glycine max LRR receptor-like serine/threonine-protein kinase GSO1-like (LOC100792484), mRNA >gi|223452517|gb|FJ014833.1| Glycine max clone cw153 leucine-rich repeat family protein mRNA, complete cds	--	--	Q9LHP4	Receptor-like protein kinase 2 OS=Arabidopsis thaliana GN=RCH2 PE=1 SV=1	PF00560	Leucine Rich Repeat	--	--	GO:0005515	protein binding	--	--	KOG0619	FOG: Leucine rich repeat
	comp86031_c0	-0.99034	7.5134e-08	XP_003622193.1	Receptor-like protein kinase [Medicago truncatula] >gi|355497208|gb|AES78411.1| Receptor-like protein kinase [Medicago truncatula]	AB306558.1	Closterium ehrenbergii CeRLK7 mRNA for receptor-like kinase, complete cds	--	--	C0LGU5	Probable LRR receptor-like serine/threonine-protein kinase At5g45780 OS=Arabidopsis thaliana GN=At5g45780 PE=2 SV=1	PF08447//PF00560//PF07714//PF00069	PAS fold//Leucine Rich Repeat//Protein tyrosine kinase//Protein kinase domain	GO:0006468//GO:0016310	protein phosphorylation//phosphorylation	GO:0005524//GO:0004672//GO:0016301//GO:0005515	ATP binding//protein kinase activity//kinase activity//protein binding	GO:0016020	membrane	--	--
	comp79986_c0	-1.0476	9.7343e-33	AFK44520.1	unknown [Medicago truncatula]	XM_003536698.1	PREDICTED: Glycine max F-box/LRR-repeat protein 2-like (LOC100803599), mRNA	K10268	F-box and leucine-rich repeat protein 2/20	Q9C5D2	F-box/LRR-repeat protein 4 OS=Arabidopsis thaliana GN=FBL4 PE=2 SV=1	PF00560	Leucine Rich Repeat	--	--	GO:0005515	protein binding	--	--	KOG1947	Leucine rich repeat proteins, some proteins contain F-box
	comp91899_c1	-1.0538	1.2478e-18	XP_003543956.1	PREDICTED: LRR receptor-like serine/threonine-protein kinase RPK2-like [Glycine max]	XM_003543908.1	PREDICTED: Glycine max LRR receptor-like serine/threonine-protein kinase RPK2-like (LOC100819882), mRNA	--	--	Q9S7I6	LRR receptor-like serine/threonine-protein kinase RPK2 OS=Arabidopsis thaliana GN=RPK2 PE=1 SV=1	PF00069//PF00560//PF07714	Protein kinase domain//Leucine Rich Repeat//Protein tyrosine kinase	GO:0006468//GO:0016310//GO:0009069	protein phosphorylation//phosphorylation//serine family amino acid metabolic process	GO:0005524//GO:0004672//GO:0004674//GO:0005515	ATP binding//protein kinase activity//protein serine/threonine kinase activity//protein binding	GO:0016021	integral to membrane	--	--
	comp82301_c1	-1.1356	8.3241e-26	NP_001241281.1	receptor ser thr protein kinase [Glycine max] >gi|223452347|gb|ACM89501.1| receptor ser thr protein kinase [Glycine max]	XM_003529265.1	PREDICTED: Glycine max probable LRR receptor-like serine/threonine-protein kinase At1g53430-like (LOC100775344), mRNA	--	--	C0LGG8	Probable LRR receptor-like serine/threonine-protein kinase At1g53430 OS=Arabidopsis thaliana GN=At1g53430 PE=1 SV=1	PF00069//PF03144//PF07714	Protein kinase domain//Elongation factor Tu domain 2//Protein tyrosine kinase	GO:0009069//GO:0006468//GO:0016310	serine family amino acid metabolic process//protein phosphorylation//phosphorylation	GO:0004674//GO:0004672//GO:0005524//GO:0005525	protein serine/threonine kinase activity//protein kinase activity//ATP binding//GTP binding	--	--	--	--
	comp89223_c2	-1.2349	1.5899e-48	XP_003525052.1	PREDICTED: probable LRR receptor-like serine/threonine-protein kinase At5g10290-like [Glycine max]	XM_003538566.1	PREDICTED: Glycine max probable LRR receptor-like serine/threonine-protein kinase At5g10290-like (LOC100786654), mRNA	--	--	C0LGT1	Probable LRR receptor-like serine/threonine-protein kinase At5g10290 OS=Arabidopsis thaliana GN=At5g10290 PE=1 SV=1	PF01741//PF00069//PF07714//PF00560	Large-conductance mechanosensitive channel, MscL//Protein kinase domain//Protein tyrosine kinase//Leucine Rich Repeat	GO:0006468//GO:0006810//GO:0006811	protein phosphorylation//transport//ion transport	GO:0005216//GO:0005524//GO:0004672//GO:0005515	ion channel activity//ATP binding//protein kinase activity//protein binding	GO:0016021	integral to membrane	--	--
	comp83185_c0	-1.2976	2.6123e-37	XP_003553819.1	PREDICTED: F-box/LRR-repeat protein 3-like [Glycine max]	--	--	K10268	F-box and leucine-rich repeat protein 2/20	Q8BH16	F-box/LRR-repeat protein 2 OS=Mus musculus GN=Fbxl2 PE=1 SV=1	PF00646	F-box domain	--	--	GO:0005515	protein binding	--	--	KOG1947	Leucine rich repeat proteins, some proteins contain F-box
	comp91105_c0	-1.3108	2.9432e-12	XP_003553507.1	PREDICTED: probable LRR receptor-like serine/threonine-protein kinase At4g08850-like [Glycine max]	XM_003553459.1	PREDICTED: Glycine max probable LRR receptor-like serine/threonine-protein kinase At4g08850-like (LOC100809137), mRNA	--	--	Q8VZG8	Probable LRR receptor-like serine/threonine-protein kinase At4g08850 OS=Arabidopsis thaliana GN=At4g08850 PE=1 SV=3	PF00069//PF07714//PF05320//PF00560	Protein kinase domain//Protein tyrosine kinase//Poxvirus DNA-directed RNA polymerase 19 kDa subunit//Leucine Rich Repeat	GO:0006351//GO:0006206//GO:0006468//GO:0006144	transcription, DNA-dependent//pyrimidine nucleobase metabolic process//protein phosphorylation//purine nucleobase metabolic process	GO:0004672//GO:0005524//GO:0003677//GO:0005515//GO:0003899	protein kinase activity//ATP binding//DNA binding//protein binding//DNA-directed RNA polymerase activity	GO:0005730	nucleolus	--	--
	comp91351_c0	-1.4287	1.538e-21	XP_003548492.1	PREDICTED: LRR receptor-like serine/threonine-protein kinase RPK2-like, partial [Glycine max]	XM_003548444.1	PREDICTED: Glycine max LRR receptor-like serine/threonine-protein kinase RPK2-like (LOC100795047), partial mRNA	--	--	Q9S7I6	LRR receptor-like serine/threonine-protein kinase RPK2 OS=Arabidopsis thaliana GN=RPK2 PE=1 SV=1	PF00069//PF01244//PF02985//PF03146//PF07714//PF08064//PF00560	Protein kinase domain//Membrane dipeptidase (Peptidase family M19)//HEAT repeat//Agrin NtA domain//Protein tyrosine kinase//UME (NUC010) domain//Leucine Rich Repeat	GO:0006508//GO:0043113//GO:0007213//GO:0009069//GO:0016310//GO:0006468	proteolysis//receptor clustering//G-protein coupled acetylcholine receptor signaling pathway//serine family amino acid metabolic process//phosphorylation//protein phosphorylation	GO:0005524//GO:0004672//GO:0004674//GO:0016805//GO:0043236//GO:0005515	ATP binding//protein kinase activity//protein serine/threonine kinase activity//dipeptidase activity//laminin binding//protein binding	GO:0005605	basal lamina	--	--
	comp91243_c1	-1.4553	7.5164e-13	XP_003542974.1	PREDICTED: probable LRR receptor-like serine/threonine-protein kinase At5g45780-like [Glycine max]	XM_003542926.1	PREDICTED: Glycine max probable LRR receptor-like serine/threonine-protein kinase At5g45780-like (LOC100810610), mRNA	--	--	Q8RY65	Protein NSP-INTERACTING KINASE 2 OS=Arabidopsis thaliana GN=NIK2 PE=1 SV=1	PF00560	Leucine Rich Repeat	--	--	GO:0005515	protein binding	--	--	--	--
	comp90356_c1	-1.4715	6.0969e-50	XP_002311936.1	glycosyltransferase, CAZy family GT8 [Populus trichocarpa] >gi|222851756|gb|EEE89303.1| glycosyltransferase, CAZy family GT8 [Populus trichocarpa]	XM_004486039.1	PREDICTED: Cicer arietinum F-box/LRR-repeat protein 4-like (LOC101509110), mRNA	--	--	Q9M8J2	Probable galacturonosyltransferase-like 4 OS=Arabidopsis thaliana GN=GATL4 PE=2 SV=1	PF01501//PF00560	Glycosyl transferase family 8//Leucine Rich Repeat	--	--	GO:0005515//GO:0016757	protein binding//transferase activity, transferring glycosyl groups	--	--	KOG1947	Leucine rich repeat proteins, some proteins contain F-box
	comp88810_c0	-1.5327	2.6857e-46	XP_003521226.1	PREDICTED: probable LRR receptor-like serine/threonine-protein kinase RKF3-like [Glycine max]	XM_003521178.1	PREDICTED: Glycine max probable LRR receptor-like serine/threonine-protein kinase RKF3-like (LOC100786298), mRNA	--	--	P93050	Probable LRR receptor-like serine/threonine-protein kinase RKF3 OS=Arabidopsis thaliana GN=RKF3 PE=1 SV=1	PF00069//PF06293//PF07714	Protein kinase domain//Lipopolysaccharide kinase (Kdo/WaaP) family//Protein tyrosine kinase	GO:0009103//GO:0006468	lipopolysaccharide biosynthetic process//protein phosphorylation	GO:0005524//GO:0004672//GO:0016773	ATP binding//protein kinase activity//phosphotransferase activity, alcohol group as acceptor	GO:0016020	membrane	--	--
	comp89264_c0	-1.6161	2.4192e-25	XP_003529785.1	PREDICTED: F-box protein At-B-like [Glycine max]	--	--	--	--	Q9C5D2	F-box/LRR-repeat protein 4 OS=Arabidopsis thaliana GN=FBL4 PE=2 SV=1	--	--	--	--	--	--	--	--	KOG1947	Leucine rich repeat proteins, some proteins contain F-box
	comp88017_c0	-1.661	2.5507e-05	XP_003535061.1	PREDICTED: leucine-rich repeat receptor-like protein kinase TDR-like [Glycine max]	AP010304.1	Lotus japonicus genomic DNA, chromosome 6, clone: LjB26B08, BM1905, complete sequence	--	--	C0LGF5	Probable LRR receptor-like serine/threonine-protein kinase At1g34110 OS=Arabidopsis thaliana GN=At1g34110 PE=2 SV=2	PF00069//PF07714	Protein kinase domain//Protein tyrosine kinase	GO:0006468	protein phosphorylation	GO:0005524//GO:0004672	ATP binding//protein kinase activity	--	--	--	--
	comp86284_c1	-1.7611	1.5225e-08	XP_003621965.1	F-box/LRR-repeat protein [Medicago truncatula] >gi|357503387|ref|XP_003621982.1| F-box/LRR-repeat protein [Medicago truncatula] >gi|355496980|gb|AES78183.1| F-box/LRR-repeat protein [Medicago truncatula] >gi|355496997|gb|AES78200.1| F-box/LRR-repeat protein [Medicago truncatula]	--	--	--	--	--	--	--	--	--	--	--	--	--	--	--	--
	comp71990_c0	-1.8107	0.0015999	XP_003523555.1	PREDICTED: probable LRR receptor-like serine/threonine-protein kinase At4g36180-like [Glycine max]	XM_003523507.1	PREDICTED: Glycine max probable LRR receptor-like serine/threonine-protein kinase At4g36180-like (LOC100784917), mRNA	--	--	C0LGS2	Probable LRR receptor-like serine/threonine-protein kinase At4g36180 OS=Arabidopsis thaliana GN=At4g36180 PE=1 SV=1	PF07714//PF00560//PF00069	Protein tyrosine kinase//Leucine Rich Repeat//Protein kinase domain	GO:0016310//GO:0006468//GO:0009069	phosphorylation//protein phosphorylation//serine family amino acid metabolic process	GO:0005515//GO:0004674//GO:0004672//GO:0005524	protein binding//protein serine/threonine kinase activity//protein kinase activity//ATP binding	GO:0016021	integral to membrane	--	--
	comp87964_c2	-1.9248	3.6699e-77	XP_003553538.1	PREDICTED: probable LRR receptor-like serine/threonine-protein kinase At1g67720-like [Glycine max]	XM_003541353.1	PREDICTED: Glycine max probable LRR receptor-like serine/threonine-protein kinase At1g67720-like (LOC100798007), mRNA	--	--	C0LGI2	Probable LRR receptor-like serine/threonine-protein kinase At1g67720 OS=Arabidopsis thaliana GN=At1g67720 PE=2 SV=1	PF00069//PF07714//PF00560	Protein kinase domain//Protein tyrosine kinase//Leucine Rich Repeat	GO:0006468	protein phosphorylation	GO:0004672//GO:0005524//GO:0005515	protein kinase activity//ATP binding//protein binding	--	--	--	--
	comp79114_c0	-2.0417	5.9724e-83	XP_003533747.1	PREDICTED: leucine-rich repeat protein lrrA-like [Glycine max]	--	--	--	--	Q80ZI6	E3 ubiquitin-protein ligase LRSAM1 OS=Mus musculus GN=Lrsam1 PE=2 SV=1	PF00560	Leucine Rich Repeat	--	--	GO:0005515	protein binding	--	--	KOG0619	FOG: Leucine rich repeat
	comp87094_c0	-2.208	9.3808e-13	XP_003526839.1	PREDICTED: brassinosteroid LRR receptor kinase-like [Glycine max]	XM_004502821.1	PREDICTED: Cicer arietinum brassinosteroid LRR receptor kinase-like (LOC101496225), mRNA	K13415	protein brassinosteroid insensitive 1	Q8GUQ5	Brassinosteroid LRR receptor kinase OS=Solanum lycopersicum GN=CURL3 PE=1 SV=1	PF00069//PF08018//PF00560//PF07714	Protein kinase domain//Frog antimicrobial peptide//Leucine Rich Repeat//Protein tyrosine kinase	GO:0009069//GO:0016310//GO:0006468	serine family amino acid metabolic process//phosphorylation//protein phosphorylation	GO:0005515//GO:0004674//GO:0004672//GO:0005524	protein binding//protein serine/threonine kinase activity//protein kinase activity//ATP binding	GO:0016021//GO:0005576	integral to membrane//extracellular region	--	--
	comp87094_c0	-2.208	9.3808e-13	XP_003526839.1	PREDICTED: brassinosteroid LRR receptor kinase-like [Glycine max]	XM_004502821.1	PREDICTED: Cicer arietinum brassinosteroid LRR receptor kinase-like (LOC101496225), mRNA	K13415	protein brassinosteroid insensitive 1	Q8GUQ5	Brassinosteroid LRR receptor kinase OS=Solanum lycopersicum GN=CURL3 PE=1 SV=1	PF00069//PF08018//PF00560//PF07714	Protein kinase domain//Frog antimicrobial peptide//Leucine Rich Repeat//Protein tyrosine kinase	GO:0009069//GO:0016310//GO:0006468	serine family amino acid metabolic process//phosphorylation//protein phosphorylation	GO:0005515//GO:0004674//GO:0004672//GO:0005524	protein binding//protein serine/threonine kinase activity//protein kinase activity//ATP binding	GO:0016021//GO:0005576	integral to membrane//extracellular region	--	--
	comp88333_c0	-2.4516	1.7155e-24	CBI26021.3	unnamed protein product [Vitis vinifera]	--	--	--	--	Q8L7H1	F-box/LRR-repeat protein At4g14103 OS=Arabidopsis thaliana GN=At4g14103 PE=2 SV=1	PF00646	F-box domain	--	--	GO:0005515	protein binding	--	--	--	--
	comp85993_c0	-2.4746	2.2732e-08	XP_003528300.1	PREDICTED: F-box/LRR-repeat protein 14-like isoform 2 [Glycine max]	--	--	--	--	--	--	PF00560	Leucine Rich Repeat	--	--	GO:0005515	protein binding	--	--	--	--
	comp76354_c0	-2.5166	2.6787e-99	XP_003550089.1	PREDICTED: F-box/LRR-repeat protein 4-like [Glycine max]	XM_004486039.1	PREDICTED: Cicer arietinum F-box/LRR-repeat protein 4-like (LOC101509110), mRNA	K10268	F-box and leucine-rich repeat protein 2/20	Q9C5D2	F-box/LRR-repeat protein 4 OS=Arabidopsis thaliana GN=FBL4 PE=2 SV=1	PF00646//PF00560	F-box domain//Leucine Rich Repeat	--	--	GO:0005515	protein binding	--	--	KOG1947	Leucine rich repeat proteins, some proteins contain F-box
	comp83567_c0	-2.6532	2.6848e-40	XP_003526558.1	PREDICTED: F-box/FBD/LRR-repeat protein At1g78750-like [Glycine max]	--	--	--	--	Q9FWZ1	F-box/LRR-repeat protein 13 OS=Arabidopsis thaliana GN=FBL13 PE=2 SV=1	PF00646	F-box domain	--	--	GO:0005515	protein binding	--	--	--	--
	comp74358_c0	-3.0442	2.5759e-05	XP_003524427.1	PREDICTED: probable LRR receptor-like serine/threonine-protein kinase RLK-like [Glycine max]	AP004470.1	Lotus japonicus genomic DNA, chromosome 4, clone: LjT15D01, TM0004b, complete sequence	--	--	C0LGU0	Probable LRR receptor-like serine/threonine-protein kinase RLK OS=Arabidopsis thaliana GN=RLK PE=2 SV=1	PF00069//PF06667//PF00001//PF02480//PF02932//PF05454//PF03547//PF11837//PF11857//PF07714//PF00558//PF05510//PF06072	Protein kinase domain//Phage shock protein B//7 transmembrane receptor (rhodopsin family)//Alphaherpesvirus glycoprotein E//Neurotransmitter-gated ion-channel transmembrane region//Dystroglycan (Dystrophin-associated glycoprotein 1)//Membrane transport protein//Domain of unknown function (DUF3357)//Domain of unknown function (DUF3377)//Protein tyrosine kinase//Vpu protein//Sarcoglycan alpha/epsil…	GO:0019076//GO:0006811//GO:0006355//GO:0006012//GO:0007186//GO:0005985//GO:0032801//GO:0006468//GO:0005982//GO:0009271//GO:0007016//GO:0055085//GO:0006812	viral release from host cell//ion transport//regulation of transcription, DNA-dependent//galactose metabolic process//G-protein coupled receptor signaling pathway//sucrose metabolic process//receptor catabolic process//protein phosphorylation//starch metabolic process//phage shock//cytoskeletal anchoring at plasma membrane//transmembrane transport//cation transport	GO:0004564//GO:0005261//GO:0004930//GO:0005524//GO:0004575//GO:0004222//GO:0004672	beta-fructofuranosidase activity//cation channel activity//G-protein coupled receptor activity//ATP binding//sucrose alpha-glucosidase activity//metalloendopeptidase activity//protein kinase activity	GO:0017177//GO:0019033//GO:0016012//GO:0016021//GO:0016020//GO:0033644//GO:0016010	glucosidase II complex//viral tegument//sarcoglycan complex//integral to membrane//membrane//host cell membrane//dystrophin-associated glycoprotein complex	--	--
	comp81155_c0	-3.1606	1.0084e-58	XP_003616753.1	Cysteine-rich receptor-like protein kinase [Medicago truncatula] >gi|355518088|gb|AES99711.1| Cysteine-rich receptor-like protein kinase [Medicago truncatula]	XM_004488941.1	PREDICTED: Cicer arietinum probable leucine-rich repeat receptor-like serine/threonine-protein kinase At3g14840-like (LOC101513977), mRNA	--	--	C0LGN2	Probable leucine-rich repeat receptor-like serine/threonine-protein kinase At3g14840 OS=Arabidopsis thaliana GN=LRR-RLK PE=1 SV=1	PF07714//PF00560//PF11956//PF00069	Protein tyrosine kinase//Leucine Rich Repeat//Ankyrin-G binding motif of KCNQ2-3//Protein kinase domain	GO:0006468//GO:0006813	protein phosphorylation//potassium ion transport	GO:0005267//GO:0016301//GO:0005515//GO:0005524//GO:0004672	potassium channel activity//kinase activity//protein binding//ATP binding//protein kinase activity	GO:0016020	membrane	--	--
	comp137444_c0	-3.1831	0.0021385	XP_003521957.1	PREDICTED: probable LRR receptor-like serine/threonine-protein kinase At4g08850-like [Glycine max]	--	--	--	--	O65440	Leucine-rich repeat receptor-like serine/threonine-protein kinase BAM3 OS=Arabidopsis thaliana GN=BAM3 PE=2 SV=3	--	--	--	--	--	--	--	--	--	--
	comp87041_c0	-4.1236	2.3354e-42	XP_003532308.1	PREDICTED: LRR receptor-like serine/threonine-protein kinase RCH1-like [Glycine max]	XM_003532260.1	PREDICTED: Glycine max LRR receptor-like serine/threonine-protein kinase RCH1-like (LOC100794698), mRNA	--	--	C0LGV1	LRR receptor-like serine/threonine-protein kinase RCH1 OS=Arabidopsis thaliana GN=RCH1 PE=2 SV=1	PF00560//PF07714//PF00069	Leucine Rich Repeat//Protein tyrosine kinase//Protein kinase domain	GO:0009069//GO:0016310//GO:0006468	serine family amino acid metabolic process//phosphorylation//protein phosphorylation	GO:0005515//GO:0005524//GO:0004674//GO:0004672	protein binding//ATP binding//protein serine/threonine kinase activity//protein kinase activity	GO:0016021	integral to membrane	--	--
	comp84196_c0	-4.3411	6.9433e-18	XP_003551197.1	PREDICTED: probable LRR receptor-like serine/threonine-protein kinase At2g28960-like [Glycine max]	XM_003551149.1	PREDICTED: Glycine max probable LRR receptor-like serine/threonine-protein kinase At2g28960-like (LOC100790181), mRNA	--	--	O80623	Probable receptor-like protein kinase At2g39360 OS=Arabidopsis thaliana GN=At2g39360 PE=1 SV=1	PF07714//PF00069//PF09339	Protein tyrosine kinase//Protein kinase domain//IclR helix-turn-helix domain	GO:0006355//GO:0006468	regulation of transcription, DNA-dependent//protein phosphorylation	GO:0004672//GO:0005524//GO:0003677	protein kinase activity//ATP binding//DNA binding	--	--	--	--
	comp79487_c0	-4.4203	0.015078	XP_003524132.1	PREDICTED: LRR receptor-like serine/threonine-protein kinase GSO1-like [Glycine max]	XM_003524084.1	PREDICTED: Glycine max LRR receptor-like serine/threonine-protein kinase GSO1-like (LOC100801889), mRNA	--	--	C0LGQ5	LRR receptor-like serine/threonine-protein kinase GSO1 OS=Arabidopsis thaliana GN=GSO1 PE=2 SV=1	PF09568//PF00560	MjaI restriction endonuclease//Leucine Rich Repeat	GO:0006308//GO:0009069//GO:0016310//GO:0006468//GO:0009307	DNA catabolic process//serine family amino acid metabolic process//phosphorylation//protein phosphorylation//DNA restriction-modification system	GO:0009036//GO:0005515//GO:0005524//GO:0004674//GO:0003677	Type II site-specific deoxyribonuclease activity//protein binding//ATP binding//protein serine/threonine kinase activity//DNA binding	GO:0016021//GO:0009359	integral to membrane//Type II site-specific deoxyribonuclease complex	KOG0619	FOG: Leucine rich repeat
	comp38014_c0	-5.094	0.00027979	XP_003524427.1	PREDICTED: probable LRR receptor-like serine/threonine-protein kinase RLK-like [Glycine max]	--	--	--	--	C0LGU0	Probable LRR receptor-like serine/threonine-protein kinase RLK OS=Arabidopsis thaliana GN=RLK PE=2 SV=1	PF00560	Leucine Rich Repeat	--	--	GO:0005515	protein binding	--	--	--	--

## Sheet: TFs
	Comparison	Gene ID	Log2 (fold change)	q value	Nr ID	Nr Description	Nt ID	Nt Description	KO ID	KO Description	Swissprot ID	Swissprot Description	Pfam ID	Pfam description	GO BP	BP Description	GO MF	MF Description	GO CC	CC Description	KOG ID	KOG Description
WRKY	R_T1 vs R_CK1	comp85352_c0	1.3539	0.0016373	XP_003517499.1	PREDICTED: nucleoporin SEH1-like [Glycine max]	AB506696.1	Lotus japonicus Nena mRNA for WD40 repeat nucleoporin similar to SEH1, complete cds	K14299	nucleoporin SEH1	Q9SUP6	Probable WRKY transcription factor 53 OS=Arabidopsis thaliana GN=WRKY53 PE=1 SV=1	PF00400//PF03598//PF03106	WD domain, G-beta repeat//CO dehydrogenase/acetyl-CoA synthase complex beta subunit//WRKY DNA -binding domain	GO:0006355//GO:0015947//GO:0006084	regulation of transcription, DNA-dependent//methane metabolic process//acetyl-CoA metabolic process	GO:0005515//GO:0003700//GO:0018492//GO:0043565	protein binding//sequence-specific DNA binding transcription factor activity//carbon-monoxide dehydrogenase (acceptor) activity//sequence-specific DNA binding	GO:0005667	transcription factor complex	KOG2445	Nuclear pore complex component (sc Seh1)
		comp84889_c0	1.1082	0.034713	XP_003591381.1	WRKY transcription factor [Medicago truncatula] >gi|355480429|gb|AES61632.1| WRKY transcription factor [Medicago truncatula]	NM_001255065.2	Glycine max probable WRKY transcription factor 23-like (LOC100784158), mRNA	--	--	O22900	Probable WRKY transcription factor 23 OS=Arabidopsis thaliana GN=WRKY23 PE=2 SV=1	PF03106	WRKY DNA -binding domain	GO:0006355	regulation of transcription, DNA-dependent	GO:0003700//GO:0043565	sequence-specific DNA binding transcription factor activity//sequence-specific DNA binding	GO:0005667	transcription factor complex	--	--
		comp71659_c0	1.779	0.0010185	NP_001237587.1	transcription factor [Glycine max] >gi|166203238|gb|ABY84659.1| transcription factor [Glycine max]	NM_001250658.1	Glycine max transcription factor (WRKY16), mRNA >gi|166203237|gb|EU375351.1| Glycine max transcription factor (WRKY16) mRNA, complete cds	--	--	Q93WV5	Probable WRKY transcription factor 69 OS=Arabidopsis thaliana GN=WRKY69 PE=2 SV=1	PF03106//PF03348	WRKY DNA -binding domain//Serine incorporator (Serinc)	GO:0006355	regulation of transcription, DNA-dependent	GO:0003700//GO:0043565	sequence-specific DNA binding transcription factor activity//sequence-specific DNA binding	GO:0016020//GO:0005667	membrane//transcription factor complex	--	--
	R_T2 vs R_CK2	comp71659_c0	3.5999	1.354e-07	NP_001237587.1	transcription factor [Glycine max] >gi|166203238|gb|ABY84659.1| transcription factor [Glycine max]	NM_001250658.1	Glycine max transcription factor (WRKY16), mRNA >gi|166203237|gb|EU375351.1| Glycine max transcription factor (WRKY16) mRNA, complete cds	--	--	Q93WV5	Probable WRKY transcription factor 69 OS=Arabidopsis thaliana GN=WRKY69 PE=2 SV=1	PF03106//PF03348	WRKY DNA -binding domain//Serine incorporator (Serinc)	GO:0006355	regulation of transcription, DNA-dependent	GO:0003700//GO:0043565	sequence-specific DNA binding transcription factor activity//sequence-specific DNA binding	GO:0016020//GO:0005667	membrane//transcription factor complex	--	--
		comp80278_c0	2.752	6.9054e-05	XP_003526692.1	PREDICTED: probable WRKY transcription factor 53-like [Glycine max]	XM_003523340.1	PREDICTED: Glycine max probable WRKY transcription factor 41-like (LOC100776906), mRNA	--	--	Q9SUP6	Probable WRKY transcription factor 53 OS=Arabidopsis thaliana GN=WRKY53 PE=1 SV=1	PF06858//PF03106	Nucleolar GTP-binding protein 1 (NOG1)//WRKY DNA -binding domain	GO:0006355	regulation of transcription, DNA-dependent	GO:0043565//GO:0005525//GO:0003700	sequence-specific DNA binding//GTP binding//sequence-specific DNA binding transcription factor activity	GO:0005667	transcription factor complex	--	--
		comp70910_c0	2.2646	0.014319	NP_001237010.1	WRKY25 protein [Glycine max] >gi|151934179|gb|ABS18427.1| WRKY25 [Glycine max]	NM_001250081.1	Glycine max WRKY25 protein (WRKY25), mRNA	--	--	Q9FYA2	Probable WRKY transcription factor 75 OS=Arabidopsis thaliana GN=WRKY75 PE=2 SV=1	PF03106	WRKY DNA -binding domain	GO:0006355	regulation of transcription, DNA-dependent	GO:0003700//GO:0043565	sequence-specific DNA binding transcription factor activity//sequence-specific DNA binding	GO:0005667	transcription factor complex	--	--
		comp87219_c2	1.9976	0.035954	XP_003553683.1	PREDICTED: probable WRKY transcription factor 42-like [Glycine max]	XM_003535250.1	PREDICTED: Glycine max probable WRKY transcription factor 42-like (LOC100780044), partial mRNA	--	--	Q9ZSI7	Probable WRKY transcription factor 47 OS=Arabidopsis thaliana GN=WRKY47 PE=2 SV=2	PF01080//PF01588//PF01738//PF03106	Presenilin//Putative tRNA binding domain//Dienelactone hydrolase family//WRKY DNA -binding domain	GO:0006355	regulation of transcription, DNA-dependent	GO:0003700//GO:0016787//GO:0000049//GO:0043565//GO:0004190	sequence-specific DNA binding transcription factor activity//hydrolase activity//tRNA binding//sequence-specific DNA binding//aspartic-type endopeptidase activity	GO:0005667//GO:0016021	transcription factor complex//integral to membrane	--	--
		comp70207_c0	4.9691	0.037198	XP_002278221.1	PREDICTED: WRKY transcription factor 22-like [Vitis vinifera]	--	--	K13425	WRKY transcription factor 22	O04609	WRKY transcription factor 22 OS=Arabidopsis thaliana GN=WRKY22 PE=2 SV=1	PF03106	WRKY DNA -binding domain	GO:0006355	regulation of transcription, DNA-dependent	GO:0003700//GO:0043565	sequence-specific DNA binding transcription factor activity//sequence-specific DNA binding	GO:0005667	transcription factor complex	--	--
	R_T3 vs R_CK3	comp36617_c0	19.1841/0	8.0565e-05	XP_003546540.1	PREDICTED: probable WRKY transcription factor 42-like [Glycine max]	--	--	--	--	Q9C519	WRKY transcription factor 6 OS=Arabidopsis thaliana GN=WRKY6 PE=1 SV=1	PF03106	WRKY DNA -binding domain	GO:0006355	regulation of transcription, DNA-dependent	GO:0003700//GO:0043565	sequence-specific DNA binding transcription factor activity//sequence-specific DNA binding	GO:0005667	transcription factor complex	--	--
		comp80370_c0	120.3510/0	4.7767e-30	XP_003533143.1	PREDICTED: WRKY transcription factor 22-like [Glycine max]	XM_003555347.1	PREDICTED: Glycine max WRKY transcription factor 22-like (LOC100792164), mRNA	--	--	Q9FLX8	Probable WRKY transcription factor 27 OS=Arabidopsis thaliana GN=WRKY27 PE=2 SV=1	PF03106//PF06422	WRKY DNA -binding domain//CDR ABC transporter	GO:0006810//GO:0006355	transport//regulation of transcription, DNA-dependent	GO:0042626//GO:0043565//GO:0005524//GO:0003700	ATPase activity, coupled to transmembrane movement of substances//sequence-specific DNA binding//ATP binding//sequence-specific DNA binding transcription factor activity	GO:0005667//GO:0016021	transcription factor complex//integral to membrane	--	--
		comp70207_c0	10.638	1.3377e-60	XP_002278221.1	PREDICTED: WRKY transcription factor 22-like [Vitis vinifera]	--	--	K13425	WRKY transcription factor 22	O04609	WRKY transcription factor 22 OS=Arabidopsis thaliana GN=WRKY22 PE=2 SV=1	PF03106	WRKY DNA -binding domain	GO:0006355	regulation of transcription, DNA-dependent	GO:0003700//GO:0043565	sequence-specific DNA binding transcription factor activity//sequence-specific DNA binding	GO:0005667	transcription factor complex	--	--
		comp80278_c0	8.9885	1.4746e-203	XP_003526692.1	PREDICTED: probable WRKY transcription factor 53-like [Glycine max]	XM_003523340.1	PREDICTED: Glycine max probable WRKY transcription factor 41-like (LOC100776906), mRNA	--	--	Q9SUP6	Probable WRKY transcription factor 53 OS=Arabidopsis thaliana GN=WRKY53 PE=1 SV=1	PF06858//PF03106	Nucleolar GTP-binding protein 1 (NOG1)//WRKY DNA -binding domain	GO:0006355	regulation of transcription, DNA-dependent	GO:0043565//GO:0005525//GO:0003700	sequence-specific DNA binding//GTP binding//sequence-specific DNA binding transcription factor activity	GO:0005667	transcription factor complex	--	--
		comp4463_c0	8.2026	3.6675e-13	XP_002379152.1	conserved hypothetical protein [Aspergillus flavus NRRL3357] >gi|317147562|ref|XP_001822221.2| hypothetical protein AOR_1_1472014 [Aspergillus oryzae RIB40] >gi|220694032|gb|EED50376.1| conserved hypothetical protein [Aspergillus flavus NRRL3357] >gi|391874225|gb|EIT83147.1| hypothetical protein Ao3042_11652 [Aspergillus oryzae 3.042]	AP007159.1	Aspergillus oryzae RIB40 DNA, SC026	--	--	--	--	PF03106	WRKY DNA -binding domain	GO:0006355	regulation of transcription, DNA-dependent	GO:0043565//GO:0003700	sequence-specific DNA binding//sequence-specific DNA binding transcription factor activity	GO:0005667	transcription factor complex	--	--
		comp78519_c0	7.0882	1.3778e-06	XP_003548449.1	PREDICTED: TMV resistance protein N-like [Glycine max]	--	--	--	--	Q9SZ67	Probable WRKY transcription factor 19 OS=Arabidopsis thaliana GN=WRKY19 PE=2 SV=1	PF00560//PF08714	Leucine Rich Repeat//Formaldehyde-activating enzyme (Fae)	GO:0016051	carbohydrate biosynthetic process	GO:0016840//GO:0005515	carbon-nitrogen lyase activity//protein binding	--	--	KOG0619	FOG: Leucine rich repeat
		comp70910_c0	6.4504	1.3239e-25	NP_001237010.1	WRKY25 protein [Glycine max] >gi|151934179|gb|ABS18427.1| WRKY25 [Glycine max]	NM_001250081.1	Glycine max WRKY25 protein (WRKY25), mRNA	--	--	Q9FYA2	Probable WRKY transcription factor 75 OS=Arabidopsis thaliana GN=WRKY75 PE=2 SV=1	PF03106	WRKY DNA -binding domain	GO:0006355	regulation of transcription, DNA-dependent	GO:0003700//GO:0043565	sequence-specific DNA binding transcription factor activity//sequence-specific DNA binding	GO:0005667	transcription factor complex	--	--
		comp77308_c0	6.0796	0.041451	ABS18419.1	WRKY14 [Glycine max]	--	--	--	--	O22176	Probable WRKY transcription factor 15 OS=Arabidopsis thaliana GN=WRKY15 PE=2 SV=1	PF03106	WRKY DNA -binding domain	GO:0006355	regulation of transcription, DNA-dependent	GO:0003700//GO:0043565	sequence-specific DNA binding transcription factor activity//sequence-specific DNA binding	GO:0005667	transcription factor complex	--	--
		comp71659_c0	5.4086	1.723e-50	NP_001237587.1	transcription factor [Glycine max] >gi|166203238|gb|ABY84659.1| transcription factor [Glycine max]	NM_001250658.1	Glycine max transcription factor (WRKY16), mRNA >gi|166203237|gb|EU375351.1| Glycine max transcription factor (WRKY16) mRNA, complete cds	--	--	Q93WV5	Probable WRKY transcription factor 69 OS=Arabidopsis thaliana GN=WRKY69 PE=2 SV=1	PF03106//PF03348	WRKY DNA -binding domain//Serine incorporator (Serinc)	GO:0006355	regulation of transcription, DNA-dependent	GO:0003700//GO:0043565	sequence-specific DNA binding transcription factor activity//sequence-specific DNA binding	GO:0016020//GO:0005667	membrane//transcription factor complex	--	--
		comp50791_c0	5.3404	0.014945	XP_002278221.1	PREDICTED: WRKY transcription factor 22-like [Vitis vinifera]	EU912400.1	Brassica napus WRKY29-1 transcription factor (WRKY29-1) mRNA, complete cds	K13426	WRKY transcription factor 29	O04609	WRKY transcription factor 22 OS=Arabidopsis thaliana GN=WRKY22 PE=2 SV=1	PF03106//PF06783	WRKY DNA -binding domain//Uncharacterised protein family (UPF0239)	GO:0006355	regulation of transcription, DNA-dependent	GO:0003700//GO:0043565	sequence-specific DNA binding transcription factor activity//sequence-specific DNA binding	GO:0016021//GO:0005667	integral to membrane//transcription factor complex	--	--
		comp79154_c5	4.9301	1.8713e-06	XP_003540834.1	PREDICTED: WRKY transcription factor 6-like [Glycine max]	XM_003541905.1	PREDICTED: Glycine max WRKY36 protein (WRKY36), mRNA	--	--	Q9C519	WRKY transcription factor 6 OS=Arabidopsis thaliana GN=WRKY6 PE=1 SV=1	PF03106	WRKY DNA -binding domain	GO:0006355	regulation of transcription, DNA-dependent	GO:0043565//GO:0003700	sequence-specific DNA binding//sequence-specific DNA binding transcription factor activity	GO:0005667	transcription factor complex	--	--
		comp80835_c0	4.8398	6.6726e-07	XP_003530759.1	PREDICTED: WRKY transcription factor 6-like [Glycine max]	XM_004513839.1	PREDICTED: Cicer arietinum probable WRKY transcription factor 31-like (LOC101500503), mRNA	--	--	Q9C519	WRKY transcription factor 6 OS=Arabidopsis thaliana GN=WRKY6 PE=1 SV=1	PF07393//PF03106//PF05698//PF01496	Exocyst complex component Sec10//WRKY DNA -binding domain//Bacterial trigger factor protein (TF) C-terminus//V-type ATPase 116kDa subunit family	GO:0015992//GO:0006355//GO:0048278//GO:0015031//GO:0006457//GO:0015991//GO:0006887	proton transport//regulation of transcription, DNA-dependent//vesicle docking//protein transport//protein folding//ATP hydrolysis coupled proton transport//exocytosis	GO:0015078//GO:0003700//GO:0043565	hydrogen ion transmembrane transporter activity//sequence-specific DNA binding transcription factor activity//sequence-specific DNA binding	GO:0033179//GO:0005737//GO:0005667	proton-transporting V-type ATPase, V0 domain//cytoplasm//transcription factor complex	--	--
		comp38824_c0	4.7642	5.8477e-09	ACU20137.1	unknown [Glycine max]	EU019588.1	Glycine max WRKY55 (WRKY55) mRNA, partial cds	--	--	Q9FL62	Probable WRKY transcription factor 30 OS=Arabidopsis thaliana GN=WRKY30 PE=2 SV=1	PF03106	WRKY DNA -binding domain	GO:0006355	regulation of transcription, DNA-dependent	GO:0043565//GO:0003700	sequence-specific DNA binding//sequence-specific DNA binding transcription factor activity	GO:0005667	transcription factor complex	--	--
		comp87806_c0	3.8055	3.2646e-105	XP_003546160.1	PREDICTED: WRKY transcription factor 6-like [Glycine max]	EU019565.1	Glycine max WRKY23 (WRKY23) mRNA, partial cds	--	--	Q9C519	WRKY transcription factor 6 OS=Arabidopsis thaliana GN=WRKY6 PE=1 SV=1	PF04987//PF15233//PF03106	Phosphatidylinositolglycan class N (PIG-N)//Synaptonemal complex central element protein 1//WRKY DNA -binding domain	GO:0007128//GO:0006506//GO:0070193//GO:0007130//GO:0006355	meiotic prophase I//GPI anchor biosynthetic process//synaptonemal complex organization//synaptonemal complex assembly//regulation of transcription, DNA-dependent	GO:0043565//GO:0016740//GO:0003700	sequence-specific DNA binding//transferase activity//sequence-specific DNA binding transcription factor activity	GO:0005667//GO:0000795//GO:0005789	transcription factor complex//synaptonemal complex//endoplasmic reticulum membrane	--	--
		comp81407_c0	3.7323	9.9612e-49	ABS18445.1	WRKY49 [Glycine max]	--	--	K13424	WRKY transcription factor 33	--	--	--	--	--	--	--	--	--	--	--	--
		comp77308_c1	3.4201	0.011032	XP_004141267.1	PREDICTED: probable WRKY transcription factor 7-like [Cucumis sativus] >gi|315613828|gb|ADU52519.1| WRKY protein [Cucumis sativus]	--	--	--	--	Q9STX0	Probable WRKY transcription factor 7 OS=Arabidopsis thaliana GN=WRKY7 PE=1 SV=1	--	--	--	--	--	--	--	--	--	--
		comp83409_c0	3.223	1.0308e-31	XP_003528613.1	PREDICTED: probable WRKY transcription factor 48-like [Glycine max]	XM_004295013.1	PREDICTED: Fragaria vesca subsp. vesca probable WRKY transcription factor 48-like (LOC101301660), mRNA	--	--	Q9FGZ4	Probable WRKY transcription factor 48 OS=Arabidopsis thaliana GN=WRKY48 PE=2 SV=1	PF06459//PF03106	Ryanodine Receptor TM 4-6//WRKY DNA -binding domain	GO:0006355//GO:0006874//GO:0006816	regulation of transcription, DNA-dependent//cellular calcium ion homeostasis//calcium ion transport	GO:0003700//GO:0005219//GO:0043565	sequence-specific DNA binding transcription factor activity//ryanodine-sensitive calcium-release channel activity//sequence-specific DNA binding	GO:0016021//GO:0005622//GO:0005667	integral to membrane//intracellular//transcription factor complex	--	--
		comp87219_c2	2.8439	0.0012497	XP_003553683.1	PREDICTED: probable WRKY transcription factor 42-like [Glycine max]	XM_003535250.1	PREDICTED: Glycine max probable WRKY transcription factor 42-like (LOC100780044), partial mRNA	--	--	Q9ZSI7	Probable WRKY transcription factor 47 OS=Arabidopsis thaliana GN=WRKY47 PE=2 SV=2	PF01080//PF01588//PF01738//PF03106	Presenilin//Putative tRNA binding domain//Dienelactone hydrolase family//WRKY DNA -binding domain	GO:0006355	regulation of transcription, DNA-dependent	GO:0003700//GO:0016787//GO:0000049//GO:0043565//GO:0004190	sequence-specific DNA binding transcription factor activity//hydrolase activity//tRNA binding//sequence-specific DNA binding//aspartic-type endopeptidase activity	GO:0005667//GO:0016021	transcription factor complex//integral to membrane	--	--
		comp80083_c0	2.6155	0.04254	XP_003530702.1	PREDICTED: TMV resistance protein N-like [Glycine max]	--	--	--	--	Q9SZ67	Probable WRKY transcription factor 19 OS=Arabidopsis thaliana GN=WRKY19 PE=2 SV=1	PF00560	Leucine Rich Repeat	--	--	GO:0005515	protein binding	--	--	KOG0619	FOG: Leucine rich repeat
		comp89872_c1	2.5531	5.5701e-43	ACU18913.1	unknown [Glycine max]	XM_003530217.1	PREDICTED: Glycine max probable WRKY transcription factor 40-like, transcript variant 1 (LOC100807966), mRNA	--	--	Q9SAH7	Probable WRKY transcription factor 40 OS=Arabidopsis thaliana GN=WRKY40 PE=1 SV=1	PF03106//PF03352//PF04433	WRKY DNA -binding domain//Methyladenine glycosylase//SWIRM domain	GO:0006284//GO:0006355	base-excision repair//regulation of transcription, DNA-dependent	GO:0008725//GO:0005515//GO:0043565//GO:0003700	DNA-3-methyladenine glycosylase activity//protein binding//sequence-specific DNA binding//sequence-specific DNA binding transcription factor activity	GO:0005667	transcription factor complex	--	--
		comp83822_c0	2.4578	2.6696e-16	XP_003517814.1	PREDICTED: probable WRKY transcription factor 4 [Glycine max]	XM_003613895.1	Medicago truncatula WRKY transcription factor (MTR_5g042920) mRNA, complete cds	--	--	Q9ZQ70	Probable WRKY transcription factor 3 OS=Arabidopsis thaliana GN=WRKY3 PE=2 SV=1	PF03106//PF00057	WRKY DNA -binding domain//Low-density lipoprotein receptor domain class A	GO:0006355	regulation of transcription, DNA-dependent	GO:0003700//GO:0043565//GO:0005515	sequence-specific DNA binding transcription factor activity//sequence-specific DNA binding//protein binding	GO:0005667	transcription factor complex	--	--
		comp86939_c0	2.4544	2.3213e-18	XP_003525349.1	PREDICTED: probable WRKY transcription factor 41-like [Glycine max]	XM_003525301.1	PREDICTED: Glycine max probable WRKY transcription factor 41-like (LOC100815760), mRNA	--	--	Q8H0Y8	Probable WRKY transcription factor 41 OS=Arabidopsis thaliana GN=WRKY41 PE=2 SV=2	PF03106//PF01487	WRKY DNA -binding domain//Type I 3-dehydroquinase	GO:0006355//GO:0000162//GO:0006571//GO:0009094	regulation of transcription, DNA-dependent//tryptophan biosynthetic process//tyrosine biosynthetic process//L-phenylalanine biosynthetic process	GO:0003700//GO:0043565//GO:0003855	sequence-specific DNA binding transcription factor activity//sequence-specific DNA binding//3-dehydroquinate dehydratase activity	GO:0005667	transcription factor complex	--	--
		comp86036_c0	2.4046	1.8487e-42	ACU23385.1	unknown [Glycine max]	BT098154.1	Soybean clone JCVI-FLGm-12I3 unknown mRNA	--	--	Q9SV15	Probable WRKY transcription factor 11 OS=Arabidopsis thaliana GN=WRKY11 PE=2 SV=2	PF03106//PF04958	WRKY DNA -binding domain//Arginine N-succinyltransferase beta subunit	GO:0006560//GO:0006355//GO:0042967//GO:0006527	proline metabolic process//regulation of transcription, DNA-dependent//acyl-carrier-protein biosynthetic process//arginine catabolic process	GO:0003700//GO:0008791//GO:0043565	sequence-specific DNA binding transcription factor activity//arginine N-succinyltransferase activity//sequence-specific DNA binding	GO:0005667	transcription factor complex	--	--
		comp91283_c0	2.2218	7.7868e-37	XP_003544908.1	PREDICTED: probable WRKY transcription factor 33 [Glycine max]	XM_003544860.1	PREDICTED: Glycine max WRKY49 protein (WRKY49), mRNA	K13424	WRKY transcription factor 33	Q8S8P5	Probable WRKY transcription factor 33 OS=Arabidopsis thaliana GN=WRKY33 PE=1 SV=2	PF03106	WRKY DNA -binding domain	GO:0006355	regulation of transcription, DNA-dependent	GO:0043565//GO:0003700	sequence-specific DNA binding//sequence-specific DNA binding transcription factor activity	GO:0005667	transcription factor complex	--	--
		comp81306_c0	2.1238	1.8e-14	XP_003629812.1	WRKY transcription factor [Medicago truncatula] >gi|355523834|gb|AET04288.1| WRKY transcription factor [Medicago truncatula]	XM_003559065.1	PREDICTED: Brachypodium distachyon probable WRKY transcription factor 14-like (LOC100845846), mRNA	--	--	Q9LP56	Probable WRKY transcription factor 65 OS=Arabidopsis thaliana GN=WRKY65 PE=2 SV=1	--	--	--	--	--	--	--	--	--	--
		comp81804_c0	1.6736	2.3933e-17	ACG49996.1	WRKY transcription factor [Arachis hypogaea]	EU853827.1	Arachis hypogaea WRKY transcription factor mRNA, complete cds	--	--	O22176	Probable WRKY transcription factor 15 OS=Arabidopsis thaliana GN=WRKY15 PE=2 SV=1	PF03106	WRKY DNA -binding domain	GO:0006355	regulation of transcription, DNA-dependent	GO:0043565//GO:0003700	sequence-specific DNA binding//sequence-specific DNA binding transcription factor activity	GO:0005667	transcription factor complex	--	--
		comp90757_c1	1.4244	6.4652e-09	ACU23385.1	unknown [Glycine max]	NM_001250447.1	Glycine max WRKY65 (LOC732587), mRNA >gi|83630934|gb|DQ322694.1| Glycine max WRKY13 mRNA, complete cds	--	--	Q9SV15	Probable WRKY transcription factor 11 OS=Arabidopsis thaliana GN=WRKY11 PE=2 SV=2	PF03106	WRKY DNA -binding domain	GO:0006355	regulation of transcription, DNA-dependent	GO:0003700//GO:0043565	sequence-specific DNA binding transcription factor activity//sequence-specific DNA binding	GO:0005667	transcription factor complex	--	--
		comp80313_c1	1.4027	1.9697e-15	ABS18446.1	WRKY50 [Glycine max]	NM_001251732.2	Glycine max transcription factor (WRKY37), mRNA	--	--	Q9SV15	Probable WRKY transcription factor 11 OS=Arabidopsis thaliana GN=WRKY11 PE=2 SV=2	PF03106//PF00781	WRKY DNA -binding domain//Diacylglycerol kinase catalytic domain	GO:0009395//GO:0007205//GO:0046486//GO:0006355	phospholipid catabolic process//protein kinase C-activating G-protein coupled receptor signaling pathway//glycerolipid metabolic process//regulation of transcription, DNA-dependent	GO:0043565//GO:0003700//GO:0004143	sequence-specific DNA binding//sequence-specific DNA binding transcription factor activity//diacylglycerol kinase activity	GO:0005667	transcription factor complex	--	--
		comp88413_c2	1.2269	0.00043803	XP_003526383.1	PREDICTED: probable WRKY transcription factor 2 [Glycine max]	XM_003526335.1	PREDICTED: Glycine max WRKY59 protein (WRKY59), mRNA	--	--	Q9FG77	Probable WRKY transcription factor 2 OS=Arabidopsis thaliana GN=WRKY2 PE=2 SV=1	PF03106//PF03488	WRKY DNA -binding domain//Nematode insulin-related peptide beta type	GO:0006355//GO:0007165	regulation of transcription, DNA-dependent//signal transduction	GO:0043565//GO:0003700//GO:0005179	sequence-specific DNA binding//sequence-specific DNA binding transcription factor activity//hormone activity	GO:0005667//GO:0005576	transcription factor complex//extracellular region	--	--
		comp69634_c0	1.1081	3.8766e-05	ACG49996.1	WRKY transcription factor [Arachis hypogaea]	EU853827.1	Arachis hypogaea WRKY transcription factor mRNA, complete cds	--	--	Q9STX0	Probable WRKY transcription factor 7 OS=Arabidopsis thaliana GN=WRKY7 PE=1 SV=1	--	--	GO:0006355	regulation of transcription, DNA-dependent	GO:0003700//GO:0043565	sequence-specific DNA binding transcription factor activity//sequence-specific DNA binding	GO:0005667	transcription factor complex	--	--
		comp79440_c0	0.97513	5.7954e-06	ABS18425.1	WRKY23 [Glycine max]	XM_003528645.1	PREDICTED: Glycine max WRKY34 protein (WRKY34), mRNA	--	--	Q93WT0	Probable WRKY transcription factor 31 OS=Arabidopsis thaliana GN=WRKY31 PE=2 SV=1	PF01496//PF03106	V-type ATPase 116kDa subunit family//WRKY DNA -binding domain	GO:0006355//GO:0015992//GO:0015991	regulation of transcription, DNA-dependent//proton transport//ATP hydrolysis coupled proton transport	GO:0003700//GO:0015078//GO:0043565	sequence-specific DNA binding transcription factor activity//hydrogen ion transmembrane transporter activity//sequence-specific DNA binding	GO:0033179//GO:0005667	proton-transporting V-type ATPase, V0 domain//transcription factor complex	--	--
		comp88155_c1	0.8416	9.4372e-06	XP_003524110.1	PREDICTED: probable WRKY transcription factor 28-like [Glycine max]	XM_004134568.1	PREDICTED: Cucumis sativus probable WRKY transcription factor 71-like (LOC101204102), mRNA >gi|449479196|ref|XM_004155484.1| PREDICTED: Cucumis sativus probable WRKY transcription factor 71-like (LOC101225670), mRNA	--	--	Q8VWJ2	Probable WRKY transcription factor 28 OS=Arabidopsis thaliana GN=WRKY28 PE=2 SV=1	PF03106	WRKY DNA -binding domain	GO:0006355	regulation of transcription, DNA-dependent	GO:0003700//GO:0043565	sequence-specific DNA binding transcription factor activity//sequence-specific DNA binding	GO:0005667	transcription factor complex	--	--
		comp90429_c1	-0.62143	0.00025044	XP_003549545.1	PREDICTED: probable WRKY transcription factor 32 [Glycine max]	XM_003549497.1	PREDICTED: Glycine max WRKY24 protein (WRKY24), mRNA	--	--	P59583	Probable WRKY transcription factor 32 OS=Arabidopsis thaliana GN=WRKY32 PE=2 SV=1	PF03106//PF04573//PF01699	WRKY DNA -binding domain//Signal peptidase subunit//Sodium/calcium exchanger protein	GO:0006355//GO:0006465//GO:0055085	regulation of transcription, DNA-dependent//signal peptide processing//transmembrane transport	GO:0003700//GO:0008233//GO:0043565	sequence-specific DNA binding transcription factor activity//peptidase activity//sequence-specific DNA binding	GO:0005787//GO:0005667//GO:0016021	signal peptidase complex//transcription factor complex//integral to membrane	KOG3372	Signal peptidase complex subunit
		comp90292_c0	-0.88183	1.0846e-07	XP_003544240.1	PREDICTED: WRKY transcription factor 1-like [Glycine max]	XM_003544192.1	PREDICTED: Glycine max WRKY transcription factor 1-like (LOC100781219), mRNA	--	--	Q9SI37	WRKY transcription factor 1 OS=Arabidopsis thaliana GN=WRKY1 PE=1 SV=1	PF03106//PF03859	WRKY DNA -binding domain//CG-1 domain	GO:0006355	regulation of transcription, DNA-dependent	GO:0003700//GO:0043565//GO:0003677	sequence-specific DNA binding transcription factor activity//sequence-specific DNA binding//DNA binding	GO:0005634//GO:0005667	nucleus//transcription factor complex	--	--
		comp90692_c0	-0.89313	8.8804e-10	XP_003525359.1	PREDICTED: uncharacterized protein LOC100776565 [Glycine max]	XM_003532993.1	PREDICTED: Glycine max uncharacterized protein LOC100784837, transcript variant 2 (LOC100784837), mRNA	--	--	Q9SZ67	Probable WRKY transcription factor 19 OS=Arabidopsis thaliana GN=WRKY19 PE=2 SV=1	--	--	--	--	--	--	--	--	--	--
		comp88055_c0	-1.1373	3.0371e-06	XP_003551749.1	PREDICTED: probable WRKY transcription factor 3-like [Glycine max]	XM_003551701.1	PREDICTED: Glycine max probable WRKY transcription factor 3-like (LOC100796679), mRNA	--	--	Q9ZQ70	Probable WRKY transcription factor 3 OS=Arabidopsis thaliana GN=WRKY3 PE=2 SV=1	PF03106	WRKY DNA -binding domain	GO:0006355	regulation of transcription, DNA-dependent	GO:0003700//GO:0043565	sequence-specific DNA binding transcription factor activity//sequence-specific DNA binding	GO:0005667	transcription factor complex	--	--
		comp79328_c1	-1.7534	0.03195	NP_001240986.1	WRKY17 protein [Glycine max] >gi|255639826|gb|ACU20206.1| unknown [Glycine max]	BT144532.1	Lotus japonicus clone JCVI-FLLj-16E24 unknown mRNA	--	--	Q9SAH7	Probable WRKY transcription factor 40 OS=Arabidopsis thaliana GN=WRKY40 PE=1 SV=1	PF03106	WRKY DNA -binding domain	GO:0006355	regulation of transcription, DNA-dependent	GO:0043565//GO:0003700	sequence-specific DNA binding//sequence-specific DNA binding transcription factor activity	GO:0005667	transcription factor complex	--	--
	S_T1 vs S_CK1	comp77312_c0	1.4901	0.0020657	XP_002270527.1	PREDICTED: probable WRKY transcription factor 12 [Vitis vinifera] >gi|297734631|emb|CBI16682.3| unnamed protein product [Vitis vinifera]	XM_003521012.1	PREDICTED: Glycine max probable WRKY transcription factor 12-like (LOC100788263), mRNA	--	--	Q93WY4	Probable WRKY transcription factor 12 OS=Arabidopsis thaliana GN=WRKY12 PE=2 SV=1	PF03106//PF00295	WRKY DNA -binding domain//Glycosyl hydrolases family 28	GO:0006355//GO:0005982//GO:0005985//GO:0005975	regulation of transcription, DNA-dependent//starch metabolic process//sucrose metabolic process//carbohydrate metabolic process	GO:0003700//GO:0004650//GO:0043565	sequence-specific DNA binding transcription factor activity//polygalacturonase activity//sequence-specific DNA binding	GO:0005667	transcription factor complex	--	--
		comp85352_c0	1.1481	0.0057162	XP_003517499.1	PREDICTED: nucleoporin SEH1-like [Glycine max]	AB506696.1	Lotus japonicus Nena mRNA for WD40 repeat nucleoporin similar to SEH1, complete cds	K14299	nucleoporin SEH1	Q9SUP6	Probable WRKY transcription factor 53 OS=Arabidopsis thaliana GN=WRKY53 PE=1 SV=1	PF00400//PF03598//PF03106	WD domain, G-beta repeat//CO dehydrogenase/acetyl-CoA synthase complex beta subunit//WRKY DNA -binding domain	GO:0006355//GO:0015947//GO:0006084	regulation of transcription, DNA-dependent//methane metabolic process//acetyl-CoA metabolic process	GO:0005515//GO:0003700//GO:0018492//GO:0043565	protein binding//sequence-specific DNA binding transcription factor activity//carbon-monoxide dehydrogenase (acceptor) activity//sequence-specific DNA binding	GO:0005667	transcription factor complex	KOG2445	Nuclear pore complex component (sc Seh1)
		comp84889_c0	0.97764	0.038987	XP_003591381.1	WRKY transcription factor [Medicago truncatula] >gi|355480429|gb|AES61632.1| WRKY transcription factor [Medicago truncatula]	NM_001255065.2	Glycine max probable WRKY transcription factor 23-like (LOC100784158), mRNA	--	--	O22900	Probable WRKY transcription factor 23 OS=Arabidopsis thaliana GN=WRKY23 PE=2 SV=1	PF03106	WRKY DNA -binding domain	GO:0006355	regulation of transcription, DNA-dependent	GO:0003700//GO:0043565	sequence-specific DNA binding transcription factor activity//sequence-specific DNA binding	GO:0005667	transcription factor complex	--	--
		comp86939_c0	-1.6314	0.017895	XP_003525349.1	PREDICTED: probable WRKY transcription factor 41-like [Glycine max]	XM_003525301.1	PREDICTED: Glycine max probable WRKY transcription factor 41-like (LOC100815760), mRNA	--	--	Q8H0Y8	Probable WRKY transcription factor 41 OS=Arabidopsis thaliana GN=WRKY41 PE=2 SV=2	PF03106//PF01487	WRKY DNA -binding domain//Type I 3-dehydroquinase	GO:0006355//GO:0000162//GO:0006571//GO:0009094	regulation of transcription, DNA-dependent//tryptophan biosynthetic process//tyrosine biosynthetic process//L-phenylalanine biosynthetic process	GO:0003700//GO:0043565//GO:0003855	sequence-specific DNA binding transcription factor activity//sequence-specific DNA binding//3-dehydroquinate dehydratase activity	GO:0005667	transcription factor complex	--	--
		comp80835_c0	-4.4324	0.0031241	XP_003530759.1	PREDICTED: WRKY transcription factor 6-like [Glycine max]	XM_004513839.1	PREDICTED: Cicer arietinum probable WRKY transcription factor 31-like (LOC101500503), mRNA	--	--	Q9C519	WRKY transcription factor 6 OS=Arabidopsis thaliana GN=WRKY6 PE=1 SV=1	PF07393//PF03106//PF05698//PF01496	Exocyst complex component Sec10//WRKY DNA -binding domain//Bacterial trigger factor protein (TF) C-terminus//V-type ATPase 116kDa subunit family	GO:0015992//GO:0006355//GO:0048278//GO:0015031//GO:0006457//GO:0015991//GO:0006887	proton transport//regulation of transcription, DNA-dependent//vesicle docking//protein transport//protein folding//ATP hydrolysis coupled proton transport//exocytosis	GO:0015078//GO:0003700//GO:0043565	hydrogen ion transmembrane transporter activity//sequence-specific DNA binding transcription factor activity//sequence-specific DNA binding	GO:0033179//GO:0005737//GO:0005667	proton-transporting V-type ATPase, V0 domain//cytoplasm//transcription factor complex	--	--
	S_T2 vs S_CK2	comp70207_c0	161.4616/0	3.6965e-11	XP_002278221.1	PREDICTED: WRKY transcription factor 22-like [Vitis vinifera]	--	--	K13425	WRKY transcription factor 22	O04609	WRKY transcription factor 22 OS=Arabidopsis thaliana GN=WRKY22 PE=2 SV=1	PF03106	WRKY DNA -binding domain	GO:0006355	regulation of transcription, DNA-dependent	GO:0003700//GO:0043565	sequence-specific DNA binding transcription factor activity//sequence-specific DNA binding	GO:0005667	transcription factor complex	--	--
		comp70910_c0	5.3159	1.0584e-05	NP_001237010.1	WRKY25 protein [Glycine max] >gi|151934179|gb|ABS18427.1| WRKY25 [Glycine max]	NM_001250081.1	Glycine max WRKY25 protein (WRKY25), mRNA	--	--	Q9FYA2	Probable WRKY transcription factor 75 OS=Arabidopsis thaliana GN=WRKY75 PE=2 SV=1	PF03106	WRKY DNA -binding domain	GO:0006355	regulation of transcription, DNA-dependent	GO:0003700//GO:0043565	sequence-specific DNA binding transcription factor activity//sequence-specific DNA binding	GO:0005667	transcription factor complex	--	--
		comp80370_c0	56.8001/0	0.0006311	XP_003533143.1	PREDICTED: WRKY transcription factor 22-like [Glycine max]	XM_003555347.1	PREDICTED: Glycine max WRKY transcription factor 22-like (LOC100792164), mRNA	--	--	Q9FLX8	Probable WRKY transcription factor 27 OS=Arabidopsis thaliana GN=WRKY27 PE=2 SV=1	PF03106//PF06422	WRKY DNA -binding domain//CDR ABC transporter	GO:0006810//GO:0006355	transport//regulation of transcription, DNA-dependent	GO:0042626//GO:0043565//GO:0005524//GO:0003700	ATPase activity, coupled to transmembrane movement of substances//sequence-specific DNA binding//ATP binding//sequence-specific DNA binding transcription factor activity	GO:0005667//GO:0016021	transcription factor complex//integral to membrane	--	--
		comp50791_c0	3.6825	0.022332	XP_002278221.1	PREDICTED: WRKY transcription factor 22-like [Vitis vinifera]	EU912400.1	Brassica napus WRKY29-1 transcription factor (WRKY29-1) mRNA, complete cds	K13426	WRKY transcription factor 29	O04609	WRKY transcription factor 22 OS=Arabidopsis thaliana GN=WRKY22 PE=2 SV=1	PF03106//PF06783	WRKY DNA -binding domain//Uncharacterised protein family (UPF0239)	GO:0006355	regulation of transcription, DNA-dependent	GO:0003700//GO:0043565	sequence-specific DNA binding transcription factor activity//sequence-specific DNA binding	GO:0016021//GO:0005667	integral to membrane//transcription factor complex	--	--
		comp81407_c0	2.5832	0.046547	ABS18445.1	WRKY49 [Glycine max]	--	--	K13424	WRKY transcription factor 33	--	--	--	--	--	--	--	--	--	--	--	--
	S_T3 vs S_CK3	comp4463_c0	8.1016/0	0.015902	XP_002379152.1	conserved hypothetical protein [Aspergillus flavus NRRL3357] >gi|317147562|ref|XP_001822221.2| hypothetical protein AOR_1_1472014 [Aspergillus oryzae RIB40] >gi|220694032|gb|EED50376.1| conserved hypothetical protein [Aspergillus flavus NRRL3357] >gi|391874225|gb|EIT83147.1| hypothetical protein Ao3042_11652 [Aspergillus oryzae 3.042]	AP007159.1	Aspergillus oryzae RIB40 DNA, SC026	--	--	--	--	PF03106	WRKY DNA -binding domain	GO:0006355	regulation of transcription, DNA-dependent	GO:0043565//GO:0003700	sequence-specific DNA binding//sequence-specific DNA binding transcription factor activity	GO:0005667	transcription factor complex	--	--
		comp73514_c0	6.7202/0	0.04476	XP_003529829.1	PREDICTED: protein SUPPRESSOR OF npr1-1, CONSTITUTIVE 1-like [Glycine max]	XM_003604478.1	Medicago truncatula NBS-containing resistance-like protein (MTR_4g014120) mRNA, complete cds	--	--	Q9SZ67	Probable WRKY transcription factor 19 OS=Arabidopsis thaliana GN=WRKY19 PE=2 SV=1	PF00931	NB-ARC domain	--	--	GO:0043531	ADP binding	--	--	--	--
		comp80370_c0	55.8591/0	9.7218e-18	XP_003533143.1	PREDICTED: WRKY transcription factor 22-like [Glycine max]	XM_003555347.1	PREDICTED: Glycine max WRKY transcription factor 22-like (LOC100792164), mRNA	--	--	Q9FLX8	Probable WRKY transcription factor 27 OS=Arabidopsis thaliana GN=WRKY27 PE=2 SV=1	PF03106//PF06422	WRKY DNA -binding domain//CDR ABC transporter	GO:0006810//GO:0006355	transport//regulation of transcription, DNA-dependent	GO:0042626//GO:0043565//GO:0005524//GO:0003700	ATPase activity, coupled to transmembrane movement of substances//sequence-specific DNA binding//ATP binding//sequence-specific DNA binding transcription factor activity	GO:0005667//GO:0016021	transcription factor complex//integral to membrane	--	--
		comp70207_c0	8.6067	2.7369e-53	XP_002278221.1	PREDICTED: WRKY transcription factor 22-like [Vitis vinifera]	--	--	K13425	WRKY transcription factor 22	O04609	WRKY transcription factor 22 OS=Arabidopsis thaliana GN=WRKY22 PE=2 SV=1	PF03106	WRKY DNA -binding domain	GO:0006355	regulation of transcription, DNA-dependent	GO:0003700//GO:0043565	sequence-specific DNA binding transcription factor activity//sequence-specific DNA binding	GO:0005667	transcription factor complex	--	--
		comp80278_c0	6.5747	9.2653e-82	XP_003526692.1	PREDICTED: probable WRKY transcription factor 53-like [Glycine max]	XM_003523340.1	PREDICTED: Glycine max probable WRKY transcription factor 41-like (LOC100776906), mRNA	--	--	Q9SUP6	Probable WRKY transcription factor 53 OS=Arabidopsis thaliana GN=WRKY53 PE=1 SV=1	PF06858//PF03106	Nucleolar GTP-binding protein 1 (NOG1)//WRKY DNA -binding domain	GO:0006355	regulation of transcription, DNA-dependent	GO:0043565//GO:0005525//GO:0003700	sequence-specific DNA binding//GTP binding//sequence-specific DNA binding transcription factor activity	GO:0005667	transcription factor complex	--	--
		comp70910_c0	6.5525	5.035e-33	NP_001237010.1	WRKY25 protein [Glycine max] >gi|151934179|gb|ABS18427.1| WRKY25 [Glycine max]	NM_001250081.1	Glycine max WRKY25 protein (WRKY25), mRNA	--	--	Q9FYA2	Probable WRKY transcription factor 75 OS=Arabidopsis thaliana GN=WRKY75 PE=2 SV=1	PF03106	WRKY DNA -binding domain	GO:0006355	regulation of transcription, DNA-dependent	GO:0003700//GO:0043565	sequence-specific DNA binding transcription factor activity//sequence-specific DNA binding	GO:0005667	transcription factor complex	--	--
		comp78519_c0	6.4012	5.6585e-11	XP_003548449.1	PREDICTED: TMV resistance protein N-like [Glycine max]	--	--	--	--	Q9SZ67	Probable WRKY transcription factor 19 OS=Arabidopsis thaliana GN=WRKY19 PE=2 SV=1	PF00560//PF08714	Leucine Rich Repeat//Formaldehyde-activating enzyme (Fae)	GO:0016051	carbohydrate biosynthetic process	GO:0016840//GO:0005515	carbon-nitrogen lyase activity//protein binding	--	--	KOG0619	FOG: Leucine rich repeat
		comp71659_c0	3.1808	3.8688e-08	NP_001237587.1	transcription factor [Glycine max] >gi|166203238|gb|ABY84659.1| transcription factor [Glycine max]	NM_001250658.1	Glycine max transcription factor (WRKY16), mRNA >gi|166203237|gb|EU375351.1| Glycine max transcription factor (WRKY16) mRNA, complete cds	--	--	Q93WV5	Probable WRKY transcription factor 69 OS=Arabidopsis thaliana GN=WRKY69 PE=2 SV=1	PF03106//PF03348	WRKY DNA -binding domain//Serine incorporator (Serinc)	GO:0006355	regulation of transcription, DNA-dependent	GO:0003700//GO:0043565	sequence-specific DNA binding transcription factor activity//sequence-specific DNA binding	GO:0016020//GO:0005667	membrane//transcription factor complex	--	--
		comp50791_c0	3.0821	0.0075845	XP_002278221.1	PREDICTED: WRKY transcription factor 22-like [Vitis vinifera]	EU912400.1	Brassica napus WRKY29-1 transcription factor (WRKY29-1) mRNA, complete cds	K13426	WRKY transcription factor 29	O04609	WRKY transcription factor 22 OS=Arabidopsis thaliana GN=WRKY22 PE=2 SV=1	PF03106//PF06783	WRKY DNA -binding domain//Uncharacterised protein family (UPF0239)	GO:0006355	regulation of transcription, DNA-dependent	GO:0003700//GO:0043565	sequence-specific DNA binding transcription factor activity//sequence-specific DNA binding	GO:0016021//GO:0005667	integral to membrane//transcription factor complex	--	--
		comp82529_c0	2.6891	2.9066e-06	AEL30360.1	TIR-NBS-LRR-TIR type disease resistance protein [Arachis hypogaea]	HQ637177.1	Arachis hypogaea clone AHF-303L13 NBS-LRR gene cluster, complete sequence	--	--	Q9SZ67	Probable WRKY transcription factor 19 OS=Arabidopsis thaliana GN=WRKY19 PE=2 SV=1	PF11522//PF00560	Yeast phosphatidylinositol-4-OH kinase Pik1//Leucine Rich Repeat	GO:0006952	defense response	GO:0016773//GO:0043531//GO:0005515	phosphotransferase activity, alcohol group as acceptor//ADP binding//protein binding	--	--	--	--
		comp77308_c1	2.397	0.049882	XP_004141267.1	PREDICTED: probable WRKY transcription factor 7-like [Cucumis sativus] >gi|315613828|gb|ADU52519.1| WRKY protein [Cucumis sativus]	--	--	--	--	Q9STX0	Probable WRKY transcription factor 7 OS=Arabidopsis thaliana GN=WRKY7 PE=1 SV=1	--	--	--	--	--	--	--	--	--	--
		comp88413_c2	2.1888	2.9081e-35	XP_003526383.1	PREDICTED: probable WRKY transcription factor 2 [Glycine max]	XM_003526335.1	PREDICTED: Glycine max WRKY59 protein (WRKY59), mRNA	--	--	Q9FG77	Probable WRKY transcription factor 2 OS=Arabidopsis thaliana GN=WRKY2 PE=2 SV=1	PF03106//PF03488	WRKY DNA -binding domain//Nematode insulin-related peptide beta type	GO:0006355//GO:0007165	regulation of transcription, DNA-dependent//signal transduction	GO:0043565//GO:0003700//GO:0005179	sequence-specific DNA binding//sequence-specific DNA binding transcription factor activity//hormone activity	GO:0005667//GO:0005576	transcription factor complex//extracellular region	--	--
		comp48376_c0	2.1333	0.019808	AAN71732.1	WRKY transcription factor IId-3 [Solanum lycopersicum]	AK244154.1	Glycine max cDNA, clone: GMFL01-02-D20	--	--	O04336	Probable WRKY transcription factor 21 OS=Arabidopsis thaliana GN=WRKY21 PE=2 SV=1	PF03106	WRKY DNA -binding domain	GO:0006355	regulation of transcription, DNA-dependent	GO:0043565//GO:0003700	sequence-specific DNA binding//sequence-specific DNA binding transcription factor activity	GO:0005667	transcription factor complex	--	--
		comp83822_c0	2.1142	1.4445e-26	XP_003517814.1	PREDICTED: probable WRKY transcription factor 4 [Glycine max]	XM_003613895.1	Medicago truncatula WRKY transcription factor (MTR_5g042920) mRNA, complete cds	--	--	Q9ZQ70	Probable WRKY transcription factor 3 OS=Arabidopsis thaliana GN=WRKY3 PE=2 SV=1	PF03106//PF00057	WRKY DNA -binding domain//Low-density lipoprotein receptor domain class A	GO:0006355	regulation of transcription, DNA-dependent	GO:0003700//GO:0043565//GO:0005515	sequence-specific DNA binding transcription factor activity//sequence-specific DNA binding//protein binding	GO:0005667	transcription factor complex	--	--
		comp87806_c0	2.1059	2.7869e-73	XP_003546160.1	PREDICTED: WRKY transcription factor 6-like [Glycine max]	EU019565.1	Glycine max WRKY23 (WRKY23) mRNA, partial cds	--	--	Q9C519	WRKY transcription factor 6 OS=Arabidopsis thaliana GN=WRKY6 PE=1 SV=1	PF04987//PF15233//PF03106	Phosphatidylinositolglycan class N (PIG-N)//Synaptonemal complex central element protein 1//WRKY DNA -binding domain	GO:0007128//GO:0006506//GO:0070193//GO:0007130//GO:0006355	meiotic prophase I//GPI anchor biosynthetic process//synaptonemal complex organization//synaptonemal complex assembly//regulation of transcription, DNA-dependent	GO:0043565//GO:0016740//GO:0003700	sequence-specific DNA binding//transferase activity//sequence-specific DNA binding transcription factor activity	GO:0005667//GO:0000795//GO:0005789	transcription factor complex//synaptonemal complex//endoplasmic reticulum membrane	--	--
		comp77312_c0	2.0332	1.5815e-10	XP_002270527.1	PREDICTED: probable WRKY transcription factor 12 [Vitis vinifera] >gi|297734631|emb|CBI16682.3| unnamed protein product [Vitis vinifera]	XM_003521012.1	PREDICTED: Glycine max probable WRKY transcription factor 12-like (LOC100788263), mRNA	--	--	Q93WY4	Probable WRKY transcription factor 12 OS=Arabidopsis thaliana GN=WRKY12 PE=2 SV=1	PF03106//PF00295	WRKY DNA -binding domain//Glycosyl hydrolases family 28	GO:0006355//GO:0005982//GO:0005985//GO:0005975	regulation of transcription, DNA-dependent//starch metabolic process//sucrose metabolic process//carbohydrate metabolic process	GO:0003700//GO:0004650//GO:0043565	sequence-specific DNA binding transcription factor activity//polygalacturonase activity//sequence-specific DNA binding	GO:0005667	transcription factor complex	--	--
		comp86939_c0	2.0242	4.0867e-34	XP_003525349.1	PREDICTED: probable WRKY transcription factor 41-like [Glycine max]	XM_003525301.1	PREDICTED: Glycine max probable WRKY transcription factor 41-like (LOC100815760), mRNA	--	--	Q8H0Y8	Probable WRKY transcription factor 41 OS=Arabidopsis thaliana GN=WRKY41 PE=2 SV=2	PF03106//PF01487	WRKY DNA -binding domain//Type I 3-dehydroquinase	GO:0006355//GO:0000162//GO:0006571//GO:0009094	regulation of transcription, DNA-dependent//tryptophan biosynthetic process//tyrosine biosynthetic process//L-phenylalanine biosynthetic process	GO:0003700//GO:0043565//GO:0003855	sequence-specific DNA binding transcription factor activity//sequence-specific DNA binding//3-dehydroquinate dehydratase activity	GO:0005667	transcription factor complex	--	--
		comp87219_c2	2.0129	1.9753e-12	XP_003553683.1	PREDICTED: probable WRKY transcription factor 42-like [Glycine max]	XM_003535250.1	PREDICTED: Glycine max probable WRKY transcription factor 42-like (LOC100780044), partial mRNA	--	--	Q9ZSI7	Probable WRKY transcription factor 47 OS=Arabidopsis thaliana GN=WRKY47 PE=2 SV=2	PF01080//PF01588//PF01738//PF03106	Presenilin//Putative tRNA binding domain//Dienelactone hydrolase family//WRKY DNA -binding domain	GO:0006355	regulation of transcription, DNA-dependent	GO:0003700//GO:0016787//GO:0000049//GO:0043565//GO:0004190	sequence-specific DNA binding transcription factor activity//hydrolase activity//tRNA binding//sequence-specific DNA binding//aspartic-type endopeptidase activity	GO:0005667//GO:0016021	transcription factor complex//integral to membrane	--	--
		comp38824_c0	2.009	0.0049818	ACU20137.1	unknown [Glycine max]	EU019588.1	Glycine max WRKY55 (WRKY55) mRNA, partial cds	--	--	Q9FL62	Probable WRKY transcription factor 30 OS=Arabidopsis thaliana GN=WRKY30 PE=2 SV=1	PF03106	WRKY DNA -binding domain	GO:0006355	regulation of transcription, DNA-dependent	GO:0043565//GO:0003700	sequence-specific DNA binding//sequence-specific DNA binding transcription factor activity	GO:0005667	transcription factor complex	--	--
		comp85352_c0	1.7021	1.2615e-36	XP_003517499.1	PREDICTED: nucleoporin SEH1-like [Glycine max]	AB506696.1	Lotus japonicus Nena mRNA for WD40 repeat nucleoporin similar to SEH1, complete cds	K14299	nucleoporin SEH1	Q9SUP6	Probable WRKY transcription factor 53 OS=Arabidopsis thaliana GN=WRKY53 PE=1 SV=1	PF00400//PF03598//PF03106	WD domain, G-beta repeat//CO dehydrogenase/acetyl-CoA synthase complex beta subunit//WRKY DNA -binding domain	GO:0006355//GO:0015947//GO:0006084	regulation of transcription, DNA-dependent//methane metabolic process//acetyl-CoA metabolic process	GO:0005515//GO:0003700//GO:0018492//GO:0043565	protein binding//sequence-specific DNA binding transcription factor activity//carbon-monoxide dehydrogenase (acceptor) activity//sequence-specific DNA binding	GO:0005667	transcription factor complex	KOG2445	Nuclear pore complex component (sc Seh1)
		comp81934_c1	1.6913	8.5447e-25	XP_003550090.1	PREDICTED: MHD domain-containing death-inducing protein-like [Glycine max]	XM_003550042.1	PREDICTED: Glycine max MHD domain-containing death-inducing protein-like (LOC100813540), mRNA	--	--	Q5E9X5	AP-5 complex subunit mu-1 OS=Bos taurus GN=AP5M1 PE=2 SV=1	PF03106//PF00928	WRKY DNA -binding domain//Adaptor complexes medium subunit family	GO:0006355//GO:0016192//GO:0006886	regulation of transcription, DNA-dependent//vesicle-mediated transport//intracellular protein transport	GO:0003700//GO:0005515//GO:0043565	sequence-specific DNA binding transcription factor activity//protein binding//sequence-specific DNA binding	GO:0030131//GO:0005667	clathrin adaptor complex//transcription factor complex	--	--
		comp81407_c0	1.6863	5.437e-19	ABS18445.1	WRKY49 [Glycine max]	--	--	K13424	WRKY transcription factor 33	--	--	--	--	--	--	--	--	--	--	--	--
		comp83409_c0	1.6292	9.9057e-16	XP_003528613.1	PREDICTED: probable WRKY transcription factor 48-like [Glycine max]	XM_004295013.1	PREDICTED: Fragaria vesca subsp. vesca probable WRKY transcription factor 48-like (LOC101301660), mRNA	--	--	Q9FGZ4	Probable WRKY transcription factor 48 OS=Arabidopsis thaliana GN=WRKY48 PE=2 SV=1	PF06459//PF03106	Ryanodine Receptor TM 4-6//WRKY DNA -binding domain	GO:0006355//GO:0006874//GO:0006816	regulation of transcription, DNA-dependent//cellular calcium ion homeostasis//calcium ion transport	GO:0003700//GO:0005219//GO:0043565	sequence-specific DNA binding transcription factor activity//ryanodine-sensitive calcium-release channel activity//sequence-specific DNA binding	GO:0016021//GO:0005622//GO:0005667	integral to membrane//intracellular//transcription factor complex	--	--
		comp90757_c1	1.1989	1.8806e-13	ACU23385.1	unknown [Glycine max]	NM_001250447.1	Glycine max WRKY65 (LOC732587), mRNA >gi|83630934|gb|DQ322694.1| Glycine max WRKY13 mRNA, complete cds	--	--	Q9SV15	Probable WRKY transcription factor 11 OS=Arabidopsis thaliana GN=WRKY11 PE=2 SV=2	PF03106	WRKY DNA -binding domain	GO:0006355	regulation of transcription, DNA-dependent	GO:0003700//GO:0043565	sequence-specific DNA binding transcription factor activity//sequence-specific DNA binding	GO:0005667	transcription factor complex	--	--
		comp91283_c0	1.1746	1.2177e-29	XP_003544908.1	PREDICTED: probable WRKY transcription factor 33 [Glycine max]	XM_003544860.1	PREDICTED: Glycine max WRKY49 protein (WRKY49), mRNA	K13424	WRKY transcription factor 33	Q8S8P5	Probable WRKY transcription factor 33 OS=Arabidopsis thaliana GN=WRKY33 PE=1 SV=2	PF03106	WRKY DNA -binding domain	GO:0006355	regulation of transcription, DNA-dependent	GO:0043565//GO:0003700	sequence-specific DNA binding//sequence-specific DNA binding transcription factor activity	GO:0005667	transcription factor complex	--	--
		comp72125_c0	1.1402	0.0019848	XP_003554557.1	PREDICTED: probable WRKY transcription factor 23-like [Glycine max]	XM_003554509.1	PREDICTED: Glycine max probable WRKY transcription factor 23-like (LOC100816452), mRNA	--	--	O22900	Probable WRKY transcription factor 23 OS=Arabidopsis thaliana GN=WRKY23 PE=2 SV=1	PF02535//PF04546//PF05808	ZIP Zinc transporter//Sigma-70, non-essential region//Podoplanin	GO:0006355//GO:0006352//GO:0055085//GO:0030001	regulation of transcription, DNA-dependent//DNA-dependent transcription, initiation//transmembrane transport//metal ion transport	GO:0003700//GO:0043565//GO:0046873//GO:0003677//GO:0016987	sequence-specific DNA binding transcription factor activity//sequence-specific DNA binding//metal ion transmembrane transporter activity//DNA binding//sigma factor activity	GO:0016020//GO:0016021//GO:0005667	membrane//integral to membrane//transcription factor complex	--	--
		comp81095_c0	1.1321	0.025136	XP_003595259.1	Disease resistance-like protein GS4-1 [Medicago truncatula] >gi|355484307|gb|AES65510.1| Disease resistance-like protein GS4-1 [Medicago truncatula]	--	--	--	--	Q9SZ67	Probable WRKY transcription factor 19 OS=Arabidopsis thaliana GN=WRKY19 PE=2 SV=1	PF00560//PF02796	Leucine Rich Repeat//Helix-turn-helix domain of resolvase	GO:0006310	DNA recombination	GO:0003677//GO:0000150//GO:0005515	DNA binding//recombinase activity//protein binding	--	--	--	--
		comp86036_c0	1.0197	2.8322e-19	ACU23385.1	unknown [Glycine max]	BT098154.1	Soybean clone JCVI-FLGm-12I3 unknown mRNA	--	--	Q9SV15	Probable WRKY transcription factor 11 OS=Arabidopsis thaliana GN=WRKY11 PE=2 SV=2	PF03106//PF04958	WRKY DNA -binding domain//Arginine N-succinyltransferase beta subunit	GO:0006560//GO:0006355//GO:0042967//GO:0006527	proline metabolic process//regulation of transcription, DNA-dependent//acyl-carrier-protein biosynthetic process//arginine catabolic process	GO:0003700//GO:0008791//GO:0043565	sequence-specific DNA binding transcription factor activity//arginine N-succinyltransferase activity//sequence-specific DNA binding	GO:0005667	transcription factor complex	--	--
		comp81804_c0	0.79888	4.9715e-10	ACG49996.1	WRKY transcription factor [Arachis hypogaea]	EU853827.1	Arachis hypogaea WRKY transcription factor mRNA, complete cds	--	--	O22176	Probable WRKY transcription factor 15 OS=Arabidopsis thaliana GN=WRKY15 PE=2 SV=1	PF03106	WRKY DNA -binding domain	GO:0006355	regulation of transcription, DNA-dependent	GO:0043565//GO:0003700	sequence-specific DNA binding//sequence-specific DNA binding transcription factor activity	GO:0005667	transcription factor complex	--	--
		comp84889_c0	0.79023	0.00047249	XP_003591381.1	WRKY transcription factor [Medicago truncatula] >gi|355480429|gb|AES61632.1| WRKY transcription factor [Medicago truncatula]	NM_001255065.2	Glycine max probable WRKY transcription factor 23-like (LOC100784158), mRNA	--	--	O22900	Probable WRKY transcription factor 23 OS=Arabidopsis thaliana GN=WRKY23 PE=2 SV=1	PF03106	WRKY DNA -binding domain	GO:0006355	regulation of transcription, DNA-dependent	GO:0003700//GO:0043565	sequence-specific DNA binding transcription factor activity//sequence-specific DNA binding	GO:0005667	transcription factor complex	--	--
		comp88155_c1	0.76623	1.1127e-12	XP_003524110.1	PREDICTED: probable WRKY transcription factor 28-like [Glycine max]	XM_004134568.1	PREDICTED: Cucumis sativus probable WRKY transcription factor 71-like (LOC101204102), mRNA >gi|449479196|ref|XM_004155484.1| PREDICTED: Cucumis sativus probable WRKY transcription factor 71-like (LOC101225670), mRNA	--	--	Q8VWJ2	Probable WRKY transcription factor 28 OS=Arabidopsis thaliana GN=WRKY28 PE=2 SV=1	PF03106	WRKY DNA -binding domain	GO:0006355	regulation of transcription, DNA-dependent	GO:0003700//GO:0043565	sequence-specific DNA binding transcription factor activity//sequence-specific DNA binding	GO:0005667	transcription factor complex	--	--
		comp89337_c0	0.75533	5.7485e-08	XP_003533605.1	PREDICTED: translation factor GUF1 homolog, mitochondrial-like [Glycine max]	XM_003533557.1	PREDICTED: Glycine max translation factor GUF1 homolog, mitochondrial-like (LOC100781092), mRNA	--	--	B9RUN8	Translation factor GUF1 homolog, mitochondrial OS=Ricinus communis GN=RCOM_0855130 PE=3 SV=1	PF03106//PF02306//PF01926//PF08477//PF00009//PF00071//PF03144	WRKY DNA -binding domain//Major spike protein (G protein)//50S ribosome-binding GTPase//Miro-like protein//Elongation factor Tu GTP binding domain//Ras family//Elongation factor Tu domain 2	GO:0019048//GO:0006355//GO:0007264	modulation by virus of host morphology or physiology//regulation of transcription, DNA-dependent//small GTPase mediated signal transduction	GO:0005525//GO:0043565//GO:0003924//GO:0003700	GTP binding//sequence-specific DNA binding//GTPase activity//sequence-specific DNA binding transcription factor activity	GO:0005667//GO:0005622	transcription factor complex//intracellular	KOG0462	Elongation factor-type GTP-binding protein
		comp85660_c1	0.75345	1.3482e-08	XP_003541953.1	PREDICTED: WRKY transcription factor 6 [Glycine max]	XM_003541905.1	PREDICTED: Glycine max WRKY36 protein (WRKY36), mRNA	--	--	Q9C519	WRKY transcription factor 6 OS=Arabidopsis thaliana GN=WRKY6 PE=1 SV=1	PF02724//PF01080//PF03106	CDC45-like protein//Presenilin//WRKY DNA -binding domain	GO:0006355//GO:0006270	regulation of transcription, DNA-dependent//DNA replication initiation	GO:0043565//GO:0003700//GO:0004190	sequence-specific DNA binding//sequence-specific DNA binding transcription factor activity//aspartic-type endopeptidase activity	GO:0016021//GO:0005667	integral to membrane//transcription factor complex	--	--
		comp89872_c1	0.58178	4.2922e-07	ACU18913.1	unknown [Glycine max]	XM_003530217.1	PREDICTED: Glycine max probable WRKY transcription factor 40-like, transcript variant 1 (LOC100807966), mRNA	--	--	Q9SAH7	Probable WRKY transcription factor 40 OS=Arabidopsis thaliana GN=WRKY40 PE=1 SV=1	PF03106//PF03352//PF04433	WRKY DNA -binding domain//Methyladenine glycosylase//SWIRM domain	GO:0006284//GO:0006355	base-excision repair//regulation of transcription, DNA-dependent	GO:0008725//GO:0005515//GO:0043565//GO:0003700	DNA-3-methyladenine glycosylase activity//protein binding//sequence-specific DNA binding//sequence-specific DNA binding transcription factor activity	GO:0005667	transcription factor complex	--	--
		comp69634_c0	0.52519	0.0040196	ACG49996.1	WRKY transcription factor [Arachis hypogaea]	EU853827.1	Arachis hypogaea WRKY transcription factor mRNA, complete cds	--	--	Q9STX0	Probable WRKY transcription factor 7 OS=Arabidopsis thaliana GN=WRKY7 PE=1 SV=1	--	--	GO:0006355	regulation of transcription, DNA-dependent	GO:0003700//GO:0043565	sequence-specific DNA binding transcription factor activity//sequence-specific DNA binding	GO:0005667	transcription factor complex	--	--
		comp84477_c0	0.51893	0.014763	XP_003554351.1	PREDICTED: WRKY transcription factor 44-like [Glycine max]	XM_003554303.1	PREDICTED: Glycine max WRKY transcription factor 44-like (LOC100794069), mRNA	--	--	Q9ZUU0	WRKY transcription factor 44 OS=Arabidopsis thaliana GN=WRKY44 PE=1 SV=2	PF02940//PF03106	mRNA capping enzyme, beta chain//WRKY DNA -binding domain	GO:0006355	regulation of transcription, DNA-dependent	GO:0043565//GO:0016740//GO:0003700//GO:0004651	sequence-specific DNA binding//transferase activity//sequence-specific DNA binding transcription factor activity//polynucleotide 5'-phosphatase activity	GO:0005667	transcription factor complex	KOG0676	Actin and related proteins
		comp79440_c0	0.3682	0.038752	ABS18425.1	WRKY23 [Glycine max]	XM_003528645.1	PREDICTED: Glycine max WRKY34 protein (WRKY34), mRNA	--	--	Q93WT0	Probable WRKY transcription factor 31 OS=Arabidopsis thaliana GN=WRKY31 PE=2 SV=1	PF01496//PF03106	V-type ATPase 116kDa subunit family//WRKY DNA -binding domain	GO:0006355//GO:0015992//GO:0015991	regulation of transcription, DNA-dependent//proton transport//ATP hydrolysis coupled proton transport	GO:0003700//GO:0015078//GO:0043565	sequence-specific DNA binding transcription factor activity//hydrogen ion transmembrane transporter activity//sequence-specific DNA binding	GO:0033179//GO:0005667	proton-transporting V-type ATPase, V0 domain//transcription factor complex	--	--
		comp90429_c1	-0.39887	1.5115e-06	XP_003549545.1	PREDICTED: probable WRKY transcription factor 32 [Glycine max]	XM_003549497.1	PREDICTED: Glycine max WRKY24 protein (WRKY24), mRNA	--	--	P59583	Probable WRKY transcription factor 32 OS=Arabidopsis thaliana GN=WRKY32 PE=2 SV=1	PF03106//PF04573//PF01699	WRKY DNA -binding domain//Signal peptidase subunit//Sodium/calcium exchanger protein	GO:0006355//GO:0006465//GO:0055085	regulation of transcription, DNA-dependent//signal peptide processing//transmembrane transport	GO:0003700//GO:0008233//GO:0043565	sequence-specific DNA binding transcription factor activity//peptidase activity//sequence-specific DNA binding	GO:0005787//GO:0005667//GO:0016021	signal peptidase complex//transcription factor complex//integral to membrane	KOG3372	Signal peptidase complex subunit
		comp90384_c0	-0.42564	0.00014854	XP_003540995.1	PREDICTED: TMV resistance protein N-like [Glycine max]	XM_003595166.1	Medicago truncatula Tir-nbs-lrr resistance protein (MTR_2g039770) mRNA, complete cds	--	--	Q9FH83	Probable WRKY transcription factor 52 OS=Arabidopsis thaliana GN=WRKY52 PE=2 SV=3	PF00560//PF00931	Leucine Rich Repeat//NB-ARC domain	--	--	GO:0005515//GO:0043531	protein binding//ADP binding	--	--	--	--
		comp81822_c0	-0.5624	5.7405e-07	XP_003553015.1	PREDICTED: probable WRKY transcription factor 20-like [Glycine max]	XM_003552967.1	PREDICTED: Glycine max probable WRKY transcription factor 20-like (LOC100781491), mRNA	--	--	Q93WV0	Probable WRKY transcription factor 20 OS=Arabidopsis thaliana GN=WRKY20 PE=2 SV=1	PF06602//PF03615//PF12906//PF03106	Myotubularin-like phosphatase domain//GCM motif protein//RING-variant domain//WRKY DNA -binding domain	GO:0006355//GO:0016311	regulation of transcription, DNA-dependent//dephosphorylation	GO:0008270//GO:0003700//GO:0003677//GO:0016791//GO:0043565	zinc ion binding//sequence-specific DNA binding transcription factor activity//DNA binding//phosphatase activity//sequence-specific DNA binding	GO:0005667	transcription factor complex	--	--
		comp88735_c1	-0.59736	2.8784e-05	XP_003599652.1	WRKY transcription factor [Medicago truncatula] >gi|357491295|ref|XP_003615935.1| WRKY transcription factor [Medicago truncatula] >gi|355488700|gb|AES69903.1| WRKY transcription factor [Medicago truncatula] >gi|355517270|gb|AES98893.1| WRKY transcription factor [Medicago truncatula]	AC236233.2	Glycine max clone GM_WBc0210H12, complete sequence	--	--	--	--	PF02480	Alphaherpesvirus glycoprotein E	--	--	--	--	GO:0016020	membrane	--	--
		comp86875_c0	-0.61999	1.8829e-14	XP_003595777.1	hypothetical protein MTR_2g060720 [Medicago truncatula] >gi|355484825|gb|AES66028.1| hypothetical protein MTR_2g060720 [Medicago truncatula]	XM_003540494.1	PREDICTED: Glycine max uncharacterized protein LOC100791651 (LOC100791651), mRNA	--	--	Q9FYA2	Probable WRKY transcription factor 75 OS=Arabidopsis thaliana GN=WRKY75 PE=2 SV=1	PF08649	DASH complex subunit Dad1	GO:0030472	mitotic spindle organization in nucleus	--	--	GO:0072686//GO:0042729	mitotic spindle//DASH complex	--	--
		comp90292_c0	-0.65951	7.1495e-14	XP_003544240.1	PREDICTED: WRKY transcription factor 1-like [Glycine max]	XM_003544192.1	PREDICTED: Glycine max WRKY transcription factor 1-like (LOC100781219), mRNA	--	--	Q9SI37	WRKY transcription factor 1 OS=Arabidopsis thaliana GN=WRKY1 PE=1 SV=1	PF03106//PF03859	WRKY DNA -binding domain//CG-1 domain	GO:0006355	regulation of transcription, DNA-dependent	GO:0003700//GO:0043565//GO:0003677	sequence-specific DNA binding transcription factor activity//sequence-specific DNA binding//DNA binding	GO:0005634//GO:0005667	nucleus//transcription factor complex	--	--
		comp90692_c0	-0.99653	1.4423e-39	XP_003525359.1	PREDICTED: uncharacterized protein LOC100776565 [Glycine max]	XM_003532993.1	PREDICTED: Glycine max uncharacterized protein LOC100784837, transcript variant 2 (LOC100784837), mRNA	--	--	Q9SZ67	Probable WRKY transcription factor 19 OS=Arabidopsis thaliana GN=WRKY19 PE=2 SV=1	--	--	--	--	--	--	--	--	--	--
		comp91563_c0	-1.1004	1.8331e-39	XP_003531049.1	PREDICTED: uncharacterized protein LOC100787824 [Glycine max]	XM_003531001.1	PREDICTED: Glycine max uncharacterized protein LOC100787824 (LOC100787824), mRNA	--	--	Q9SZ67	Probable WRKY transcription factor 19 OS=Arabidopsis thaliana GN=WRKY19 PE=2 SV=1	PF01134//PF07992//PF05834//PF01266//PF01593	Glucose inhibited division protein A//Pyridine nucleotide-disulphide oxidoreductase//Lycopene cyclase protein//FAD dependent oxidoreductase//Flavin containing amine oxidoreductase	GO:0055114//GO:0016117//GO:0008033	oxidation-reduction process//carotenoid biosynthetic process//tRNA processing	GO:0050660//GO:0016491//GO:0016705	flavin adenine dinucleotide binding//oxidoreductase activity//oxidoreductase activity, acting on paired donors, with incorporation or reduction of molecular oxygen	--	--	--	--
		comp78153_c0	-1.4875	3.302e-14	XP_003554551.1	PREDICTED: WRKY transcription factor 22 [Glycine max]	BT139285.1	Lotus japonicus clone JCVI-FLLj-13K23 unknown mRNA	--	--	O64747	Probable WRKY transcription factor 35 OS=Arabidopsis thaliana GN=WRKY35 PE=2 SV=1	PF07271//PF02535//PF03106//PF05680//PF03547	Cytadhesin P30/P32//ZIP Zinc transporter//WRKY DNA -binding domain//ATP synthase E chain//Membrane transport protein	GO:0030001//GO:0007157//GO:0009405//GO:0055085//GO:0015992//GO:0015986//GO:0006355	metal ion transport//heterophilic cell-cell adhesion//pathogenesis//transmembrane transport//proton transport//ATP synthesis coupled proton transport//regulation of transcription, DNA-dependent	GO:0043565//GO:0046873//GO:0015078//GO:0003700	sequence-specific DNA binding//metal ion transmembrane transporter activity//hydrogen ion transmembrane transporter activity//sequence-specific DNA binding transcription factor activity	GO:0005667//GO:0016021//GO:0016020//GO:0000276	transcription factor complex//integral to membrane//membrane//mitochondrial proton-transporting ATP synthase complex, coupling factor F(o)	--	--
		comp88055_c0	-2.1509	1.0672e-138	XP_003551749.1	PREDICTED: probable WRKY transcription factor 3-like [Glycine max]	XM_003551701.1	PREDICTED: Glycine max probable WRKY transcription factor 3-like (LOC100796679), mRNA	--	--	Q9ZQ70	Probable WRKY transcription factor 3 OS=Arabidopsis thaliana GN=WRKY3 PE=2 SV=1	PF03106	WRKY DNA -binding domain	GO:0006355	regulation of transcription, DNA-dependent	GO:0003700//GO:0043565	sequence-specific DNA binding transcription factor activity//sequence-specific DNA binding	GO:0005667	transcription factor complex	--	--
		comp89807_c1	-2.2301	0.0061051	--	--	--	--	--	--	--	--	PF03106	WRKY DNA -binding domain	GO:0006355	regulation of transcription, DNA-dependent	GO:0043565//GO:0003700	sequence-specific DNA binding//sequence-specific DNA binding transcription factor activity	GO:0005667	transcription factor complex	--	--
		comp79328_c1	-2.4761	1.3545e-14	NP_001240986.1	WRKY17 protein [Glycine max] >gi|255639826|gb|ACU20206.1| unknown [Glycine max]	BT144532.1	Lotus japonicus clone JCVI-FLLj-16E24 unknown mRNA	--	--	Q9SAH7	Probable WRKY transcription factor 40 OS=Arabidopsis thaliana GN=WRKY40 PE=1 SV=1	PF03106	WRKY DNA -binding domain	GO:0006355	regulation of transcription, DNA-dependent	GO:0043565//GO:0003700	sequence-specific DNA binding//sequence-specific DNA binding transcription factor activity	GO:0005667	transcription factor complex	--	--
		comp80928_c1	-2.5768	0.005848	XP_003548638.1	PREDICTED: WRKY transcription factor 22-like [Glycine max]	AK338677.1	Lotus japonicus cDNA, clone: LjFL2-037-AA11, HTC	--	--	--	--	PF03106	WRKY DNA -binding domain	GO:0006355	regulation of transcription, DNA-dependent	GO:0043565//GO:0003700	sequence-specific DNA binding//sequence-specific DNA binding transcription factor activity	GO:0005667	transcription factor complex	--	--
		comp83973_c1	-4.0844	1.4576e-05	XP_003539652.1	PREDICTED: TMV resistance protein N-like [Glycine max]	--	--	--	--	Q9SZ67	Probable WRKY transcription factor 19 OS=Arabidopsis thaliana GN=WRKY19 PE=2 SV=1	--	--	--	--	--	--	--	--	--	--
ERF	R_T1 vs R_CK1	comp88611_c2	-1.1742	0.0049098	AFU07643.1	ethylene-responsive element binding factor 6 [Arachis hypogaea]	JQ048933.1	Arachis hypogaea ethylene-responsive element binding factor 6 (ERF6) mRNA, complete cds	--	--	Q8LFR2	Dehydration-responsive element-binding protein 2C OS=Arabidopsis thaliana GN=DREB2C PE=2 SV=2	PF00847	AP2 domain	GO:0006355	regulation of transcription, DNA-dependent	GO:0003700	sequence-specific DNA binding transcription factor activity	GO:0005667	transcription factor complex	--	--
		comp79890_c0	-1.1778	0.0118	AFU07642.1	ethylene-responsive element binding factor 5 [Arachis hypogaea]	JQ048932.1	Arachis hypogaea ethylene-responsive element binding factor 5 (ERF5) mRNA, complete cds	K09286	EREBP-like factor	Q8H1E4	Ethylene-responsive transcription factor RAP2-4 OS=Arabidopsis thaliana GN=RAP2-4 PE=1 SV=1	PF00847	AP2 domain	GO:0006355	regulation of transcription, DNA-dependent	GO:0003700	sequence-specific DNA binding transcription factor activity	GO:0005667	transcription factor complex	--	--
		comp82820_c1	-1.2182	0.03006	--	--	XM_003548806.1	PREDICTED: Glycine max ethylene-responsive transcription factor ERF113-like (LOC100816370), mRNA	--	--	--	--	--	--	--	--	--	--	--	--	--	--
		comp91953_c2	-1.4636	0.0010516	XP_003602514.1	Ethylene-responsive transcription factor ERF110 [Medicago truncatula] >gi|355491562|gb|AES72765.1| Ethylene-responsive transcription factor ERF110 [Medicago truncatula]	--	--	--	--	Q70II3	Ethylene-responsive transcription factor ERF110 OS=Arabidopsis thaliana GN=ERF110 PE=2 SV=2	PF00847	AP2 domain	GO:0006355	regulation of transcription, DNA-dependent	GO:0003700	sequence-specific DNA binding transcription factor activity	GO:0005667	transcription factor complex	--	--
		comp76224_c0	-1.4646	0.0093249	CAW30731.1	TINY transcription factor [Arachis hypogaea] >gi|313573600|emb|CAW30737.1| TINY transcription factor [Arachis hypogaea] >gi|313573608|emb|CAW30741.1| TINY transcription factor [Arachis hypogaea] >gi|313573610|emb|CAW30742.1| TINY transcription factor [Arachis hypogaea]	FM955405.1	Arachis hypogaea mRNA for putative TINY transcription factor (TINY-binding domain), isolated from stem	--	--	Q9S7L5	Ethylene-responsive transcription factor ERF018 OS=Arabidopsis thaliana GN=ERF018 PE=2 SV=1	PF00847	AP2 domain	GO:0006355	regulation of transcription, DNA-dependent	GO:0003700//GO:0003677	sequence-specific DNA binding transcription factor activity//DNA binding	GO:0005667//GO:0005634	transcription factor complex//nucleus	--	--
		comp79759_c0	-1.5049	0.033369	XP_003538170.1	PREDICTED: ethylene-responsive transcription factor ERF061-like [Glycine max]	AK245674.1	Glycine max cDNA, clone: GMFL01-37-G20	--	--	Q9C7W2	Ethylene-responsive transcription factor ERF061 OS=Arabidopsis thaliana GN=ERF061 PE=2 SV=1	PF08916//PF00847	Phenylalanine zipper//AP2 domain	GO:0035556//GO:0007165//GO:0006355	intracellular signal transduction//signal transduction//regulation of transcription, DNA-dependent	GO:0003700//GO:0004871	sequence-specific DNA binding transcription factor activity//signal transducer activity	GO:0005667	transcription factor complex	--	--
		comp77100_c0	-2.6627	0.00012974	XP_003529396.1	PREDICTED: ethylene-responsive transcription factor ERF109-like [Glycine max]	XM_003529348.1	PREDICTED: Glycine max ethylene-responsive transcription factor ERF109-like (LOC100820426), mRNA	--	--	Q9SZ06	Ethylene-responsive transcription factor ERF109 OS=Arabidopsis thaliana GN=ERF109 PE=1 SV=1	PF00847	AP2 domain	GO:0006355	regulation of transcription, DNA-dependent	GO:0003700	sequence-specific DNA binding transcription factor activity	GO:0005667	transcription factor complex	--	--
	R_T2 vs R_CK2	comp75851_c0	2.5865	2.6413e-06	ACU16285.1	unknown [Glycine max]	BT051449.1	Medicago truncatula clone MTYF1_F2_F3_F41G-L-18 unknown mRNA >gi|388514260|gb|BT145398.1| Medicago truncatula clone JCVI-FLMt-16L17 unknown mRNA	--	--	Q9LTC5	Ethylene-responsive transcription factor ERF098 OS=Arabidopsis thaliana GN=ERF098 PE=1 SV=1	PF02443//PF03387//PF00847	Circovirus capsid protein//Herpesvirus UL46 protein//AP2 domain	GO:0006355//GO:0019069	regulation of transcription, DNA-dependent//viral capsid assembly	GO:0003700	sequence-specific DNA binding transcription factor activity	GO:0005667//GO:0042025	transcription factor complex//host cell nucleus	--	--
		comp65233_c0	5.9007	0.025534	XP_003621632.1	Ethylene-responsive transcription factor [Medicago truncatula] >gi|355496647|gb|AES77850.1| Ethylene-responsive transcription factor [Medicago truncatula]	BT145775.1	Lotus japonicus clone JCVI-FLLj-20A2 unknown mRNA	--	--	Q9FH54	Ethylene-responsive transcription factor ERF114 OS=Arabidopsis thaliana GN=ERF114 PE=2 SV=1	PF00847//PF02274	AP2 domain//Amidinotransferase	GO:0006355//GO:0006807	regulation of transcription, DNA-dependent//nitrogen compound metabolic process	GO:0003700//GO:0016813	sequence-specific DNA binding transcription factor activity//hydrolase activity, acting on carbon-nitrogen (but not peptide) bonds, in linear amidines	GO:0005737//GO:0005667	cytoplasm//transcription factor complex	--	--
		comp22989_c0	2.3192	0.00070743	AEQ64867.1	ethylene response factor 11 [Medicago sativa]	AK245943.1	Glycine max cDNA, clone: GMFL01-46-L13	--	--	O80337	Ethylene-responsive transcription factor 1A OS=Arabidopsis thaliana GN=ERF1A PE=1 SV=2	PF00847	AP2 domain	GO:0006355//GO:0006351	regulation of transcription, DNA-dependent//transcription, DNA-dependent	GO:0003700	sequence-specific DNA binding transcription factor activity	GO:0005667	transcription factor complex	--	--
		comp79311_c0	1.5865	0.016303	XP_003593690.1	Ethylene-responsive transcription factor [Medicago truncatula] >gi|355482738|gb|AES63941.1| Ethylene-responsive transcription factor [Medicago truncatula]	XM_004148928.1	PREDICTED: Cucumis sativus ethylene-responsive transcription factor 1B-like (LOC101205053), mRNA	--	--	O04681	Pathogenesis-related genes transcriptional activator PTI5 OS=Solanum lycopersicum GN=PTI5 PE=2 SV=1	PF00847	AP2 domain	GO:0006351//GO:0006355	transcription, DNA-dependent//regulation of transcription, DNA-dependent	GO:0003700	sequence-specific DNA binding transcription factor activity	GO:0005667	transcription factor complex	--	--
	R_T3 vs R_CK3	comp64884_c0	209.8616/0	1.1489e-48	XP_003555511.1	PREDICTED: ethylene-responsive transcription factor ERF098-like [Glycine max]	--	--	--	--	Q9LTC5	Ethylene-responsive transcription factor ERF098 OS=Arabidopsis thaliana GN=ERF098 PE=1 SV=1	PF00847	AP2 domain	GO:0006355	regulation of transcription, DNA-dependent	GO:0003700//GO:0003677	sequence-specific DNA binding transcription factor activity//DNA binding	GO:0005667//GO:0005634	transcription factor complex//nucleus	--	--
		comp79573_c0	12.0056/0	0.0067195	XP_002272159.1	PREDICTED: AP2-like ethylene-responsive transcription factor At1g16060-like [Vitis vinifera]	XM_004506976.1	PREDICTED: Cicer arietinum AP2-like ethylene-responsive transcription factor At1g16060-like (LOC101498533), mRNA	K09285	AP2-like factor, ANT lineage	Q94AN4	AP2-like ethylene-responsive transcription factor At1g16060 OS=Arabidopsis thaliana GN=At1g16060 PE=2 SV=1	PF00847	AP2 domain	GO:0006355//GO:0006950//GO:0009628//GO:0050789//GO:1901700//GO:0006351	regulation of transcription, DNA-dependent//response to stress//response to abiotic stimulus//regulation of biological process//response to oxygen-containing compound//transcription, DNA-dependent	GO:0003700	sequence-specific DNA binding transcription factor activity	GO:0005667	transcription factor complex	--	--
		comp75208_c0	7.2282	2.6089e-38	XP_003521070.1	PREDICTED: ethylene-responsive transcription factor 13-like [Glycine max]	GU732455.1	Malus x domestica AP2 domain class transcription factor (AP2D31) mRNA, complete cds	--	--	Q8L9K1	Ethylene-responsive transcription factor 13 OS=Arabidopsis thaliana GN=ERF13 PE=2 SV=2	PF00847	AP2 domain	GO:0006355//GO:0006351	regulation of transcription, DNA-dependent//transcription, DNA-dependent	GO:0003700	sequence-specific DNA binding transcription factor activity	GO:0005667	transcription factor complex	--	--
		comp66246_c1	6.4632	0.00013612	XP_003541718.1	PREDICTED: ethylene-responsive transcription factor ERF091-like [Glycine max]	--	--	--	--	--	--	--	--	--	--	--	--	--	--	--	--
		comp22989_c0	6.2814	3.936e-235	AEQ64867.1	ethylene response factor 11 [Medicago sativa]	AK245943.1	Glycine max cDNA, clone: GMFL01-46-L13	--	--	O80337	Ethylene-responsive transcription factor 1A OS=Arabidopsis thaliana GN=ERF1A PE=1 SV=2	PF00847	AP2 domain	GO:0006355//GO:0006351	regulation of transcription, DNA-dependent//transcription, DNA-dependent	GO:0003700	sequence-specific DNA binding transcription factor activity	GO:0005667	transcription factor complex	--	--
		comp63087_c0	6.2475	2.6097e-39	XP_003610945.1	Ethylene-responsive transcription factor ERF019 [Medicago truncatula] >gi|355512280|gb|AES93903.1| Ethylene-responsive transcription factor ERF019 [Medicago truncatula]	XM_003516698.1	PREDICTED: Glycine max ethylene-responsive transcription factor ERF020-like (LOC100803550), mRNA	--	--	Q9C9I8	Ethylene-responsive transcription factor ERF020 OS=Arabidopsis thaliana GN=ERF020 PE=2 SV=1	PF00847	AP2 domain	GO:0006355	regulation of transcription, DNA-dependent	GO:0003700	sequence-specific DNA binding transcription factor activity	GO:0005667	transcription factor complex	--	--
		comp66246_c0	6.0439	5.9111e-10	XP_003547160.1	PREDICTED: ethylene-responsive transcription factor ERF091-like [Glycine max]	XM_003608610.1	Medicago truncatula Ethylene-responsive transcription factor 1A (MTR_4g100380) mRNA, complete cds	--	--	O04681	Pathogenesis-related genes transcriptional activator PTI5 OS=Solanum lycopersicum GN=PTI5 PE=2 SV=1	PF00847	AP2 domain	GO:0006355	regulation of transcription, DNA-dependent	GO:0003700	sequence-specific DNA binding transcription factor activity	GO:0005667	transcription factor complex	--	--
		comp75851_c0	5.7993	9.079e-125	ACU16285.1	unknown [Glycine max]	BT051449.1	Medicago truncatula clone MTYF1_F2_F3_F41G-L-18 unknown mRNA >gi|388514260|gb|BT145398.1| Medicago truncatula clone JCVI-FLMt-16L17 unknown mRNA	--	--	Q9LTC5	Ethylene-responsive transcription factor ERF098 OS=Arabidopsis thaliana GN=ERF098 PE=1 SV=1	PF02443//PF03387//PF00847	Circovirus capsid protein//Herpesvirus UL46 protein//AP2 domain	GO:0006355//GO:0019069	regulation of transcription, DNA-dependent//viral capsid assembly	GO:0003700	sequence-specific DNA binding transcription factor activity	GO:0005667//GO:0042025	transcription factor complex//host cell nucleus	--	--
		comp81211_c0	4.8182	1.2299e-44	NP_001241134.1	uncharacterized protein LOC100779173 [Glycine max] >gi|255640285|gb|ACU20432.1| unknown [Glycine max]	BT051449.1	Medicago truncatula clone MTYF1_F2_F3_F41G-L-18 unknown mRNA >gi|388514260|gb|BT145398.1| Medicago truncatula clone JCVI-FLMt-16L17 unknown mRNA	--	--	Q9LTC5	Ethylene-responsive transcription factor ERF098 OS=Arabidopsis thaliana GN=ERF098 PE=1 SV=1	PF00847	AP2 domain	GO:0006355	regulation of transcription, DNA-dependent	GO:0003700	sequence-specific DNA binding transcription factor activity	GO:0005667	transcription factor complex	--	--
		comp80793_c2	4.7709	5.4861e-57	XP_003552083.1	PREDICTED: ethylene-responsive transcription factor ERF060-like [Glycine max]	XM_002518047.1	Ricinus communis hypothetical protein, mRNA	K09286	EREBP-like factor	Q8H1E4	Ethylene-responsive transcription factor RAP2-4 OS=Arabidopsis thaliana GN=RAP2-4 PE=1 SV=1	PF00847	AP2 domain	GO:0006355	regulation of transcription, DNA-dependent	GO:0003700	sequence-specific DNA binding transcription factor activity	GO:0005667	transcription factor complex	--	--
		comp82401_c2	4.6457	4.4136e-11	XP_003591657.1	Ethylene-responsive transcription factor [Medicago truncatula] >gi|358346079|ref|XP_003637100.1| Ethylene-responsive transcription factor [Medicago truncatula] >gi|355480705|gb|AES61908.1| Ethylene-responsive transcription factor [Medicago truncatula] >gi|355503035|gb|AES84238.1| Ethylene-responsive transcription factor [Medicago truncatula] >gi|388499364|gb|AFK37748.1| unknown [Medicago truncatu…	BT137953.1	Medicago truncatula clone JCVI-FLMt-11K9 unknown mRNA	--	--	Q9LY05	Ethylene-responsive transcription factor ERF106 OS=Arabidopsis thaliana GN=ERF106 PE=2 SV=1	PF03488//PF00847	Nematode insulin-related peptide beta type//AP2 domain	GO:0007165//GO:0006355	signal transduction//regulation of transcription, DNA-dependent	GO:0005179//GO:0003700	hormone activity//sequence-specific DNA binding transcription factor activity	GO:0005576//GO:0005667	extracellular region//transcription factor complex	--	--
		comp73602_c0	4.379	9.2192e-05	AFK42966.1	unknown [Medicago truncatula]	--	--	--	--	Q8L9K1	Ethylene-responsive transcription factor 13 OS=Arabidopsis thaliana GN=ERF13 PE=2 SV=2	PF00847	AP2 domain	GO:0006355	regulation of transcription, DNA-dependent	GO:0003700	sequence-specific DNA binding transcription factor activity	GO:0005667	transcription factor complex	--	--
		comp78080_c0	4.3161	6.3131e-10	XP_003524329.1	PREDICTED: ethylene-responsive transcription factor ERF114-like [Glycine max]	XM_003524281.1	PREDICTED: Glycine max ethylene-responsive transcription factor ERF114-like (LOC100793410), mRNA	--	--	--	--	--	--	--	--	--	--	--	--	--	--
		comp79311_c0	4.2201	3.6144e-119	XP_003593690.1	Ethylene-responsive transcription factor [Medicago truncatula] >gi|355482738|gb|AES63941.1| Ethylene-responsive transcription factor [Medicago truncatula]	XM_004148928.1	PREDICTED: Cucumis sativus ethylene-responsive transcription factor 1B-like (LOC101205053), mRNA	--	--	O04681	Pathogenesis-related genes transcriptional activator PTI5 OS=Solanum lycopersicum GN=PTI5 PE=2 SV=1	PF00847	AP2 domain	GO:0006351//GO:0006355	transcription, DNA-dependent//regulation of transcription, DNA-dependent	GO:0003700	sequence-specific DNA binding transcription factor activity	GO:0005667	transcription factor complex	--	--
		comp84724_c0	3.615	0.020029	XP_003525875.1	PREDICTED: AP2-like ethylene-responsive transcription factor ANT-like [Glycine max]	XM_003550912.1	PREDICTED: Glycine max uncharacterized protein LOC100792451 (LOC100792451), mRNA	K09285	AP2-like factor, ANT lineage	Q38914	AP2-like ethylene-responsive transcription factor ANT OS=Arabidopsis thaliana GN=ANT PE=1 SV=2	PF07851//PF00847//PF03547	TMPIT-like protein//AP2 domain//Membrane transport protein	GO:0006355//GO:0055085	regulation of transcription, DNA-dependent//transmembrane transport	GO:0003700	sequence-specific DNA binding transcription factor activity	GO:0016021//GO:0005667	integral to membrane//transcription factor complex	--	--
		comp76224_c0	3.5274	1.9288e-08	CAW30731.1	TINY transcription factor [Arachis hypogaea] >gi|313573600|emb|CAW30737.1| TINY transcription factor [Arachis hypogaea] >gi|313573608|emb|CAW30741.1| TINY transcription factor [Arachis hypogaea] >gi|313573610|emb|CAW30742.1| TINY transcription factor [Arachis hypogaea]	FM955405.1	Arachis hypogaea mRNA for putative TINY transcription factor (TINY-binding domain), isolated from stem	--	--	Q9S7L5	Ethylene-responsive transcription factor ERF018 OS=Arabidopsis thaliana GN=ERF018 PE=2 SV=1	PF00847	AP2 domain	GO:0006355	regulation of transcription, DNA-dependent	GO:0003700//GO:0003677	sequence-specific DNA binding transcription factor activity//DNA binding	GO:0005667//GO:0005634	transcription factor complex//nucleus	--	--
		comp80248_c0	3.4893	4.0321e-69	XP_003556353.1	PREDICTED: ethylene-responsive transcription factor 1B-like [Glycine max]	BT091328.1	Soybean clone JCVI-FLGm-7P19 unknown mRNA	K14516	ethylene-responsive transcription factor 1	Q8LDC8	Ethylene-responsive transcription factor 1B OS=Arabidopsis thaliana GN=ERF1B PE=1 SV=2	PF03094//PF00847//PF03739	Mlo family//AP2 domain//Predicted permease YjgP/YjgQ family	GO:0006351//GO:0006952//GO:0006355	transcription, DNA-dependent//defense response//regulation of transcription, DNA-dependent	GO:0003700	sequence-specific DNA binding transcription factor activity	GO:0005667//GO:0016021	transcription factor complex//integral to membrane	--	--
		comp83386_c0	3.232	4.4866e-06	XP_003532429.1	PREDICTED: ethylene-responsive transcription factor CRF2-like [Glycine max]	XM_003532381.1	PREDICTED: Glycine max ethylene-responsive transcription factor CRF2-like (LOC100776453), mRNA	--	--	Q9SUQ2	Ethylene-responsive transcription factor CRF2 OS=Arabidopsis thaliana GN=CRF2 PE=1 SV=1	PF07359//PF05073//PF00847	Liver-expressed antimicrobial peptide 2 precursor (LEAP-2)//Baculovirus P24 capsid protein//AP2 domain	GO:0042742//GO:0006355	defense response to bacterium//regulation of transcription, DNA-dependent	GO:0003700	sequence-specific DNA binding transcription factor activity	GO:0005667//GO:0019028	transcription factor complex//viral capsid	--	--
		comp88991_c2	1.7677	1.0589e-13	XP_002531192.1	Ethylene-responsive transcription factor, putative [Ricinus communis] >gi|223529194|gb|EEF31169.1| Ethylene-responsive transcription factor, putative [Ricinus communis]	XM_003519546.1	PREDICTED: Glycine max ethylene-responsive transcription factor 7-like (LOC100803943), mRNA	K09286	EREBP-like factor	Q9SXS8	Ethylene-responsive transcription factor 3 OS=Nicotiana tabacum GN=ERF3 PE=2 SV=1	PF00847	AP2 domain	GO:0006355	regulation of transcription, DNA-dependent	GO:0003700	sequence-specific DNA binding transcription factor activity	GO:0005667	transcription factor complex	--	--
		comp87512_c2	1.7237	2.1472e-09	AAD09248.1	EREBP-3 homolog [Stylosanthes hamata]	U91857.1	Stylosanthes hamata ethylene-responsive element binding protein homolog gene, complete cds	--	--	Q9LW49	Ethylene-responsive transcription factor 4 OS=Nicotiana sylvestris GN=ERF4 PE=2 SV=1	PF00847	AP2 domain	GO:0006355	regulation of transcription, DNA-dependent	GO:0003700//GO:0003677	sequence-specific DNA binding transcription factor activity//DNA binding	GO:0005667//GO:0005634	transcription factor complex//nucleus	--	--
		comp78773_c0	1.2116	8.6416e-05	XP_002267400.1	PREDICTED: ethylene-responsive transcription factor CRF4 [Vitis vinifera] >gi|147838098|emb|CAN74147.1| hypothetical protein VITISV_018946 [Vitis vinifera]	XM_002267364.1	PREDICTED: Vitis vinifera ethylene-responsive transcription factor CRF4-like (LOC100248494), mRNA	--	--	Q9SUE3	Ethylene-responsive transcription factor CRF4 OS=Arabidopsis thaliana GN=CRF4 PE=1 SV=2	PF00125//PF00847//PF01243	Core histone H2A/H2B/H3/H4//AP2 domain//Pyridoxamine 5'-phosphate oxidase	GO:0006351//GO:0055114//GO:0006355//GO:0008615	transcription, DNA-dependent//oxidation-reduction process//regulation of transcription, DNA-dependent//pyridoxine biosynthetic process	GO:0003677//GO:0010181//GO:0003700//GO:0004733	DNA binding//FMN binding//sequence-specific DNA binding transcription factor activity//pyridoxamine-phosphate oxidase activity	GO:0005667	transcription factor complex	--	--
		comp85650_c0	1.2071	3.9812e-13	AFU07640.1	ethylene-responsive element binding factor 1 [Arachis hypogaea]	JQ048930.1	Arachis hypogaea ethylene-responsive element binding factor 1 (ERF1) mRNA, complete cds	K09286	EREBP-like factor	Q9LUM4	Ethylene-responsive transcription factor RAP2-2 OS=Arabidopsis thaliana GN=RAP2-2 PE=1 SV=2	PF00847	AP2 domain	GO:0006355	regulation of transcription, DNA-dependent	GO:0003700	sequence-specific DNA binding transcription factor activity	GO:0005667	transcription factor complex	--	--
		comp89112_c2	1.195	2.3027e-10	ACM79120.1	ethylene-responsive factor 2 [Halimodendron halodendron]	AC235740.1	Glycine max strain Williams 82 clone GM_WBb0007E17, complete sequence	K09286	EREBP-like factor	P42736	Ethylene-responsive transcription factor RAP2-3 OS=Arabidopsis thaliana GN=RAP2-3 PE=1 SV=2	PF00847//PF01777	AP2 domain//Ribosomal L27e protein family	GO:0006412//GO:0042254//GO:0006355	translation//ribosome biogenesis//regulation of transcription, DNA-dependent	GO:0003735//GO:0003700	structural constituent of ribosome//sequence-specific DNA binding transcription factor activity	GO:0005840//GO:0005622//GO:0005667	ribosome//intracellular//transcription factor complex	--	--
		comp83074_c1	0.97283	3.4436e-05	XP_003539022.1	PREDICTED: ethylene-responsive transcription factor 5-like [Glycine max]	--	--	K09286	EREBP-like factor	O80341	Ethylene-responsive transcription factor 5 OS=Arabidopsis thaliana GN=ERF5 PE=2 SV=1	PF00847	AP2 domain	GO:0006355	regulation of transcription, DNA-dependent	GO:0003700//GO:0003677	sequence-specific DNA binding transcription factor activity//DNA binding	GO:0005667//GO:0005634	transcription factor complex//nucleus	--	--
		comp82918_c0	0.95199	1.002e-07	XP_003524068.1	PREDICTED: ethylene-responsive transcription factor 5-like [Glycine max]	XM_003524020.1	PREDICTED: Glycine max ethylene-responsive transcription factor 5-like (LOC100800453), mRNA	K09286	EREBP-like factor	O80341	Ethylene-responsive transcription factor 5 OS=Arabidopsis thaliana GN=ERF5 PE=2 SV=1	PF00847	AP2 domain	GO:0006355	regulation of transcription, DNA-dependent	GO:0003700	sequence-specific DNA binding transcription factor activity	GO:0005667	transcription factor complex	--	--
		comp82446_c0	0.81272	0.0037875	AFU07641.1	ethylene-responsive element binding factor 4 [Arachis hypogaea]	JQ048931.1	Arachis hypogaea ethylene-responsive element binding factor 4 (ERF4) mRNA, complete cds	--	--	O22259	Ethylene-responsive transcription factor ERF071 OS=Arabidopsis thaliana GN=ERF071 PE=2 SV=1	PF04923//PF04995	Ninjurin//Heme exporter protein D (CcmD)	GO:0042246//GO:0017004//GO:0007155//GO:0015886	tissue regeneration//cytochrome complex assembly//cell adhesion//heme transport	--	--	GO:0016021	integral to membrane	--	--
		comp85251_c2	0.72883	3.513e-05	XP_003542008.1	PREDICTED: ethylene-responsive transcription factor RAP2-7-like [Glycine max]	XM_003541960.1	PREDICTED: Glycine max ethylene-responsive transcription factor RAP2-7-like (LOC100777102), mRNA	K09284	AP2-like factor, euAP2 lineage	Q9SK03	Ethylene-responsive transcription factor RAP2-7 OS=Arabidopsis thaliana GN=RAP2-7 PE=2 SV=2	PF00847	AP2 domain	GO:0006355	regulation of transcription, DNA-dependent	GO:0003677//GO:0003700	DNA binding//sequence-specific DNA binding transcription factor activity	GO:0005634//GO:0005667	nucleus//transcription factor complex	--	--
		comp90924_c0	0.71864	0.00066933	XP_003548975.1	PREDICTED: uncharacterized protein LOC100817436 [Glycine max]	XM_004489675.1	PREDICTED: Cicer arietinum ethylene-responsive transcription factor ERF110-like (LOC101490540), mRNA	--	--	P93007	Ethylene-responsive transcription factor ERF112 OS=Arabidopsis thaliana GN=ERF112 PE=2 SV=1	PF00847	AP2 domain	GO:0006355	regulation of transcription, DNA-dependent	GO:0003700	sequence-specific DNA binding transcription factor activity	GO:0005667	transcription factor complex	--	--
		comp87603_c0	-0.39135	0.018358	XP_003541472.1	PREDICTED: AP2-like ethylene-responsive transcription factor AIL5-like [Glycine max]	XM_004507806.1	PREDICTED: Cicer arietinum AP2-like ethylene-responsive transcription factor AIL5-like (LOC101498442), mRNA	K09285	AP2-like factor, ANT lineage	Q6PQQ3	AP2-like ethylene-responsive transcription factor AIL5 OS=Arabidopsis thaliana GN=AIL5 PE=2 SV=2	PF01213//PF00847	Adenylate cyclase associated (CAP) N terminal//AP2 domain	GO:0006351//GO:0006355//GO:0007010	transcription, DNA-dependent//regulation of transcription, DNA-dependent//cytoskeleton organization	GO:0003700//GO:0003779	sequence-specific DNA binding transcription factor activity//actin binding	GO:0005667	transcription factor complex	--	--
		comp88802_c0	-0.79329	1.8431e-08	AFU07644.1	ethylene-responsive element binding factor 2 [Arachis hypogaea]	JQ048934.1	Arachis hypogaea ethylene-responsive element binding factor 2 (ERF2) mRNA, complete cds	K09286	EREBP-like factor	Q9SNE1	Ethylene-responsive transcription factor ERF011 OS=Arabidopsis thaliana GN=ERF011 PE=2 SV=1	PF00847//PF00571	AP2 domain//CBS domain	GO:0006355	regulation of transcription, DNA-dependent	GO:0030554//GO:0003700	adenyl nucleotide binding//sequence-specific DNA binding transcription factor activity	GO:0005667	transcription factor complex	--	--
		comp82677_c0	-0.80137	1.3631e-07	XP_003555900.1	PREDICTED: ethylene-responsive transcription factor ERF118-like [Glycine max]	AK285841.1	Glycine max cDNA, clone: GMFL01-17-F15	--	--	Q9CA27	Ethylene-responsive transcription factor ERF118 OS=Arabidopsis thaliana GN=ERF118 PE=2 SV=1	PF00847	AP2 domain	GO:0006355	regulation of transcription, DNA-dependent	GO:0003700	sequence-specific DNA binding transcription factor activity	GO:0005667	transcription factor complex	--	--
		comp82389_c0	-0.94985	1.0096e-09	XP_003517351.1	PREDICTED: AP2-like ethylene-responsive transcription factor AIL6-like [Glycine max]	XM_002533477.1	Ricinus communis Protein BABY BOOM, putative, mRNA	K09285	AP2-like factor, ANT lineage	Q52QU2	AP2-like ethylene-responsive transcription factor AIL6 OS=Arabidopsis thaliana GN=AIL6 PE=2 SV=1	PF00847	AP2 domain	GO:0006355	regulation of transcription, DNA-dependent	GO:0003700	sequence-specific DNA binding transcription factor activity	GO:0005667	transcription factor complex	--	--
		comp89891_c0	-0.97351	2.7608e-05	XP_003537442.1	PREDICTED: uncharacterized protein LOC100817145 [Glycine max]	XM_003552952.1	PREDICTED: Glycine max kinesin light chain 3-like (LOC100813040), mRNA	--	--	Q6PV67	AP2-like ethylene-responsive transcription factor SNZ OS=Arabidopsis thaliana GN=SNZ PE=2 SV=1	PF00515//PF13176//PF13181	Tetratricopeptide repeat//Tetratricopeptide repeat//Tetratricopeptide repeat	--	--	GO:0005515	protein binding	--	--	KOG1840	Kinesin light chain
		comp48757_c0	-1.0379	1.2568e-08	NP_001235779.1	dehydration responsive element binding protein [Glycine max] >gi|31324058|gb|AAP47161.1|AF514908_1 dehydration responsive element binding protein [Glycine max]	DQ099108.1	Arachis stenosperma clone AS1RN22A12 microsatellite sequence	K09286	EREBP-like factor	Q8LC30	Ethylene-responsive transcription factor RAP2-1 OS=Arabidopsis thaliana GN=RAP2-1 PE=2 SV=1	PF00847	AP2 domain	GO:0006355	regulation of transcription, DNA-dependent	GO:0003700//GO:0003677	sequence-specific DNA binding transcription factor activity//DNA binding	GO:0005667//GO:0005634	transcription factor complex//nucleus	--	--
		comp92749_c0	-1.3727	0.019167	CAW30735.1	putative DREB transcription factor [Arachis hypogaea] >gi|313573602|emb|CAW30738.1| putative DREB transcription factor [Arachis hypogaea] >gi|313573604|emb|CAW30739.1| putative DREB transcription factor [Arachis hypogaea] >gi|313573606|emb|CAW30740.1| putative DREB transcription factor [Arachis hypogaea]	FM955403.1	Arachis hypogaea mRNA for putative DREB transcription factor (DRE-binding domain gene), isolated from flower	--	--	Q8LBQ7	Ethylene-responsive transcription factor ERF034 OS=Arabidopsis thaliana GN=ERF034 PE=2 SV=2	PF08202//PF00847	Mis12-Mtw1 protein family//AP2 domain	GO:0051301//GO:0006355//GO:0007059	cell division//regulation of transcription, DNA-dependent//chromosome segregation	GO:0003700//GO:0003677	sequence-specific DNA binding transcription factor activity//DNA binding	GO:0005667//GO:0000444//GO:0005634	transcription factor complex//MIS12/MIND type complex//nucleus	--	--
		comp91953_c2	-1.5709	9.8935e-06	XP_003602514.1	Ethylene-responsive transcription factor ERF110 [Medicago truncatula] >gi|355491562|gb|AES72765.1| Ethylene-responsive transcription factor ERF110 [Medicago truncatula]	--	--	--	--	Q70II3	Ethylene-responsive transcription factor ERF110 OS=Arabidopsis thaliana GN=ERF110 PE=2 SV=2	PF00847	AP2 domain	GO:0006355	regulation of transcription, DNA-dependent	GO:0003700	sequence-specific DNA binding transcription factor activity	GO:0005667	transcription factor complex	--	--
		comp82830_c0	-1.6408	0.04495	XP_003541916.1	PREDICTED: ethylene-responsive transcription factor ERF054-like [Glycine max]	HE648567.1	Glycine max dreb5 gene for drought responsive element binding protein 5, cultivar XanhBaBe	--	--	Q9SKT1	Ethylene-responsive transcription factor ERF053 OS=Arabidopsis thaliana GN=ERF053 PE=2 SV=1	PF00847	AP2 domain	GO:0006355	regulation of transcription, DNA-dependent	GO:0003700	sequence-specific DNA binding transcription factor activity	GO:0005667	transcription factor complex	--	--
		comp79759_c0	-1.6668	3.3787e-07	XP_003538170.1	PREDICTED: ethylene-responsive transcription factor ERF061-like [Glycine max]	AK245674.1	Glycine max cDNA, clone: GMFL01-37-G20	--	--	Q9C7W2	Ethylene-responsive transcription factor ERF061 OS=Arabidopsis thaliana GN=ERF061 PE=2 SV=1	PF08916//PF00847	Phenylalanine zipper//AP2 domain	GO:0035556//GO:0007165//GO:0006355	intracellular signal transduction//signal transduction//regulation of transcription, DNA-dependent	GO:0003700//GO:0004871	sequence-specific DNA binding transcription factor activity//signal transducer activity	GO:0005667	transcription factor complex	--	--
		comp88611_c2	-2.0317	7.9555e-10	AFU07643.1	ethylene-responsive element binding factor 6 [Arachis hypogaea]	JQ048933.1	Arachis hypogaea ethylene-responsive element binding factor 6 (ERF6) mRNA, complete cds	--	--	Q8LFR2	Dehydration-responsive element-binding protein 2C OS=Arabidopsis thaliana GN=DREB2C PE=2 SV=2	PF00847	AP2 domain	GO:0006355	regulation of transcription, DNA-dependent	GO:0003700	sequence-specific DNA binding transcription factor activity	GO:0005667	transcription factor complex	--	--
		comp93361_c0	-2.1584	0.00095572	XP_003538170.1	PREDICTED: ethylene-responsive transcription factor ERF061-like [Glycine max]	JN613349.1	Arachis hypogaea putative CBF-like protein (CBL) mRNA, complete cds	--	--	Q9C7W2	Ethylene-responsive transcription factor ERF061 OS=Arabidopsis thaliana GN=ERF061 PE=2 SV=1	PF00847	AP2 domain	GO:0006355	regulation of transcription, DNA-dependent	GO:0003700	sequence-specific DNA binding transcription factor activity	GO:0005667	transcription factor complex	--	--
		comp93058_c0	-3.0865	0.048312	XP_003516719.1	PREDICTED: ethylene-responsive transcription factor ERF061-like [Glycine max]	JN613349.1	Arachis hypogaea putative CBF-like protein (CBL) mRNA, complete cds	--	--	--	--	--	--	--	--	--	--	--	--	--	--
	S_T1 vs S_CK1	comp76224_c0	-3.1482	9.3158e-14	CAW30731.1	TINY transcription factor [Arachis hypogaea] >gi|313573600|emb|CAW30737.1| TINY transcription factor [Arachis hypogaea] >gi|313573608|emb|CAW30741.1| TINY transcription factor [Arachis hypogaea] >gi|313573610|emb|CAW30742.1| TINY transcription factor [Arachis hypogaea]	FM955405.1	Arachis hypogaea mRNA for putative TINY transcription factor (TINY-binding domain), isolated from stem	--	--	Q9S7L5	Ethylene-responsive transcription factor ERF018 OS=Arabidopsis thaliana GN=ERF018 PE=2 SV=1	PF00847	AP2 domain	GO:0006355	regulation of transcription, DNA-dependent	GO:0003700//GO:0003677	sequence-specific DNA binding transcription factor activity//DNA binding	GO:0005667//GO:0005634	transcription factor complex//nucleus	--	--
		comp63087_c0	-3.3456	0.013796	XP_003610945.1	Ethylene-responsive transcription factor ERF019 [Medicago truncatula] >gi|355512280|gb|AES93903.1| Ethylene-responsive transcription factor ERF019 [Medicago truncatula]	XM_003516698.1	PREDICTED: Glycine max ethylene-responsive transcription factor ERF020-like (LOC100803550), mRNA	--	--	Q9C9I8	Ethylene-responsive transcription factor ERF020 OS=Arabidopsis thaliana GN=ERF020 PE=2 SV=1	PF00847	AP2 domain	GO:0006355	regulation of transcription, DNA-dependent	GO:0003700	sequence-specific DNA binding transcription factor activity	GO:0005667	transcription factor complex	--	--
		comp82820_c1	-1.2105	0.015617	--	--	XM_003548806.1	PREDICTED: Glycine max ethylene-responsive transcription factor ERF113-like (LOC100816370), mRNA	--	--	--	--	--	--	--	--	--	--	--	--	--	--
		comp91953_c2	-1.2565	0.016792	XP_003602514.1	Ethylene-responsive transcription factor ERF110 [Medicago truncatula] >gi|355491562|gb|AES72765.1| Ethylene-responsive transcription factor ERF110 [Medicago truncatula]	--	--	--	--	Q70II3	Ethylene-responsive transcription factor ERF110 OS=Arabidopsis thaliana GN=ERF110 PE=2 SV=2	PF00847	AP2 domain	GO:0006355	regulation of transcription, DNA-dependent	GO:0003700	sequence-specific DNA binding transcription factor activity	GO:0005667	transcription factor complex	--	--
		comp88611_c2	-0.88073	0.048094	AFU07643.1	ethylene-responsive element binding factor 6 [Arachis hypogaea]	JQ048933.1	Arachis hypogaea ethylene-responsive element binding factor 6 (ERF6) mRNA, complete cds	--	--	Q8LFR2	Dehydration-responsive element-binding protein 2C OS=Arabidopsis thaliana GN=DREB2C PE=2 SV=2	PF00847	AP2 domain	GO:0006355	regulation of transcription, DNA-dependent	GO:0003700	sequence-specific DNA binding transcription factor activity	GO:0005667	transcription factor complex	--	--
	S_T2 vs S_CK2	comp75851_c0	4.247	1.3424e-06	ACU16285.1	unknown [Glycine max]	BT051449.1	Medicago truncatula clone MTYF1_F2_F3_F41G-L-18 unknown mRNA >gi|388514260|gb|BT145398.1| Medicago truncatula clone JCVI-FLMt-16L17 unknown mRNA	--	--	Q9LTC5	Ethylene-responsive transcription factor ERF098 OS=Arabidopsis thaliana GN=ERF098 PE=1 SV=1	PF02443//PF03387//PF00847	Circovirus capsid protein//Herpesvirus UL46 protein//AP2 domain	GO:0006355//GO:0019069	regulation of transcription, DNA-dependent//viral capsid assembly	GO:0003700	sequence-specific DNA binding transcription factor activity	GO:0005667//GO:0042025	transcription factor complex//host cell nucleus	--	--
		comp22989_c0	3.9452	5.0822e-06	AEQ64867.1	ethylene response factor 11 [Medicago sativa]	AK245943.1	Glycine max cDNA, clone: GMFL01-46-L13	--	--	O80337	Ethylene-responsive transcription factor 1A OS=Arabidopsis thaliana GN=ERF1A PE=1 SV=2	PF00847	AP2 domain	GO:0006355//GO:0006351	regulation of transcription, DNA-dependent//transcription, DNA-dependent	GO:0003700	sequence-specific DNA binding transcription factor activity	GO:0005667	transcription factor complex	--	--
		comp82401_c2	3.2897	0.0021544	XP_003591657.1	Ethylene-responsive transcription factor [Medicago truncatula] >gi|358346079|ref|XP_003637100.1| Ethylene-responsive transcription factor [Medicago truncatula] >gi|355480705|gb|AES61908.1| Ethylene-responsive transcription factor [Medicago truncatula] >gi|355503035|gb|AES84238.1| Ethylene-responsive transcription factor [Medicago truncatula] >gi|388499364|gb|AFK37748.1| unknown [Medicago truncatu…	BT137953.1	Medicago truncatula clone JCVI-FLMt-11K9 unknown mRNA	--	--	Q9LY05	Ethylene-responsive transcription factor ERF106 OS=Arabidopsis thaliana GN=ERF106 PE=2 SV=1	PF03488//PF00847	Nematode insulin-related peptide beta type//AP2 domain	GO:0007165//GO:0006355	signal transduction//regulation of transcription, DNA-dependent	GO:0005179//GO:0003700	hormone activity//sequence-specific DNA binding transcription factor activity	GO:0005576//GO:0005667	extracellular region//transcription factor complex	--	--
		comp81211_c0	2.749	0.0044361	NP_001241134.1	uncharacterized protein LOC100779173 [Glycine max] >gi|255640285|gb|ACU20432.1| unknown [Glycine max]	BT051449.1	Medicago truncatula clone MTYF1_F2_F3_F41G-L-18 unknown mRNA >gi|388514260|gb|BT145398.1| Medicago truncatula clone JCVI-FLMt-16L17 unknown mRNA	--	--	Q9LTC5	Ethylene-responsive transcription factor ERF098 OS=Arabidopsis thaliana GN=ERF098 PE=1 SV=1	PF00847	AP2 domain	GO:0006355	regulation of transcription, DNA-dependent	GO:0003700	sequence-specific DNA binding transcription factor activity	GO:0005667	transcription factor complex	--	--
		comp79311_c0	2.3993	0.013474	XP_003593690.1	Ethylene-responsive transcription factor [Medicago truncatula] >gi|355482738|gb|AES63941.1| Ethylene-responsive transcription factor [Medicago truncatula]	XM_004148928.1	PREDICTED: Cucumis sativus ethylene-responsive transcription factor 1B-like (LOC101205053), mRNA	--	--	O04681	Pathogenesis-related genes transcriptional activator PTI5 OS=Solanum lycopersicum GN=PTI5 PE=2 SV=1	PF00847	AP2 domain	GO:0006351//GO:0006355	transcription, DNA-dependent//regulation of transcription, DNA-dependent	GO:0003700	sequence-specific DNA binding transcription factor activity	GO:0005667	transcription factor complex	--	--
	S_T3 vs S_CK3	comp22989_c0	5.7963	0	AEQ64867.1	ethylene response factor 11 [Medicago sativa]	AK245943.1	Glycine max cDNA, clone: GMFL01-46-L13	--	--	O80337	Ethylene-responsive transcription factor 1A OS=Arabidopsis thaliana GN=ERF1A PE=1 SV=2	PF00847	AP2 domain	GO:0006355//GO:0006351	regulation of transcription, DNA-dependent//transcription, DNA-dependent	GO:0003700	sequence-specific DNA binding transcription factor activity	GO:0005667	transcription factor complex	--	--
		comp66246_c0	16.9135/0	2.9395e-05	XP_003547160.1	PREDICTED: ethylene-responsive transcription factor ERF091-like [Glycine max]	XM_003608610.1	Medicago truncatula Ethylene-responsive transcription factor 1A (MTR_4g100380) mRNA, complete cds	--	--	O04681	Pathogenesis-related genes transcriptional activator PTI5 OS=Solanum lycopersicum GN=PTI5 PE=2 SV=1	PF00847	AP2 domain	GO:0006355	regulation of transcription, DNA-dependent	GO:0003700	sequence-specific DNA binding transcription factor activity	GO:0005667	transcription factor complex	--	--
		comp56709_c0	0/25.9973	6.2272e-08	ADE41106.1	AP2 domain class transcription factor [Malus x domestica]	--	--	--	--	Q9SUE3	Ethylene-responsive transcription factor CRF4 OS=Arabidopsis thaliana GN=CRF4 PE=1 SV=2	PF08138//PF02554//PF00847	Sex peptide (SP) family//Carbon starvation protein CstA//AP2 domain	GO:0009267//GO:0007165//GO:0006355//GO:0046008	cellular response to starvation//signal transduction//regulation of transcription, DNA-dependent//regulation of female receptivity, post-mating	GO:0005179//GO:0003700	hormone activity//sequence-specific DNA binding transcription factor activity	GO:0005576//GO:0005667//GO:0016020	extracellular region//transcription factor complex//membrane	--	--
		comp64884_c0	6.4651	7.4846e-23	XP_003555511.1	PREDICTED: ethylene-responsive transcription factor ERF098-like [Glycine max]	--	--	--	--	Q9LTC5	Ethylene-responsive transcription factor ERF098 OS=Arabidopsis thaliana GN=ERF098 PE=1 SV=1	PF00847	AP2 domain	GO:0006355	regulation of transcription, DNA-dependent	GO:0003700//GO:0003677	sequence-specific DNA binding transcription factor activity//DNA binding	GO:0005667//GO:0005634	transcription factor complex//nucleus	--	--
		comp78080_c0	5.5176	1.868e-06	XP_003524329.1	PREDICTED: ethylene-responsive transcription factor ERF114-like [Glycine max]	XM_003524281.1	PREDICTED: Glycine max ethylene-responsive transcription factor ERF114-like (LOC100793410), mRNA	--	--	--	--	--	--	--	--	--	--	--	--	--	--
		comp73602_c0	5.2606	1.7625e-18	AFK42966.1	unknown [Medicago truncatula]	--	--	--	--	Q8L9K1	Ethylene-responsive transcription factor 13 OS=Arabidopsis thaliana GN=ERF13 PE=2 SV=2	PF00847	AP2 domain	GO:0006355	regulation of transcription, DNA-dependent	GO:0003700	sequence-specific DNA binding transcription factor activity	GO:0005667	transcription factor complex	--	--
		comp75851_c0	5.0362	5.6571e-223	ACU16285.1	unknown [Glycine max]	BT051449.1	Medicago truncatula clone MTYF1_F2_F3_F41G-L-18 unknown mRNA >gi|388514260|gb|BT145398.1| Medicago truncatula clone JCVI-FLMt-16L17 unknown mRNA	--	--	Q9LTC5	Ethylene-responsive transcription factor ERF098 OS=Arabidopsis thaliana GN=ERF098 PE=1 SV=1	PF02443//PF03387//PF00847	Circovirus capsid protein//Herpesvirus UL46 protein//AP2 domain	GO:0006355//GO:0019069	regulation of transcription, DNA-dependent//viral capsid assembly	GO:0003700	sequence-specific DNA binding transcription factor activity	GO:0005667//GO:0042025	transcription factor complex//host cell nucleus	--	--
		comp75208_c0	4.9777	1.4586e-43	XP_003521070.1	PREDICTED: ethylene-responsive transcription factor 13-like [Glycine max]	GU732455.1	Malus x domestica AP2 domain class transcription factor (AP2D31) mRNA, complete cds	--	--	Q8L9K1	Ethylene-responsive transcription factor 13 OS=Arabidopsis thaliana GN=ERF13 PE=2 SV=2	PF00847	AP2 domain	GO:0006355//GO:0006351	regulation of transcription, DNA-dependent//transcription, DNA-dependent	GO:0003700	sequence-specific DNA binding transcription factor activity	GO:0005667	transcription factor complex	--	--
		comp77315_c0	4.9274	0.00039139	XP_003541351.1	PREDICTED: ethylene-responsive transcription factor 1B-like [Glycine max]	AP010471.1	Lotus japonicus genomic DNA, chromosome 5, clone: LjB11K16, BM1460, complete sequence	K14516	ethylene-responsive transcription factor 1	Q8LDC8	Ethylene-responsive transcription factor 1B OS=Arabidopsis thaliana GN=ERF1B PE=1 SV=2	PF00847//PF00001	AP2 domain//7 transmembrane receptor (rhodopsin family)	GO:0006355//GO:0007186	regulation of transcription, DNA-dependent//G-protein coupled receptor signaling pathway	GO:0004930//GO:0003700	G-protein coupled receptor activity//sequence-specific DNA binding transcription factor activity	GO:0005667//GO:0016021	transcription factor complex//integral to membrane	--	--
		comp81211_c0	4.875	2.4098e-67	NP_001241134.1	uncharacterized protein LOC100779173 [Glycine max] >gi|255640285|gb|ACU20432.1| unknown [Glycine max]	BT051449.1	Medicago truncatula clone MTYF1_F2_F3_F41G-L-18 unknown mRNA >gi|388514260|gb|BT145398.1| Medicago truncatula clone JCVI-FLMt-16L17 unknown mRNA	--	--	Q9LTC5	Ethylene-responsive transcription factor ERF098 OS=Arabidopsis thaliana GN=ERF098 PE=1 SV=1	PF00847	AP2 domain	GO:0006355	regulation of transcription, DNA-dependent	GO:0003700	sequence-specific DNA binding transcription factor activity	GO:0005667	transcription factor complex	--	--
		comp84724_c0	4.3993	0.00018673	XP_003525875.1	PREDICTED: AP2-like ethylene-responsive transcription factor ANT-like [Glycine max]	XM_003550912.1	PREDICTED: Glycine max uncharacterized protein LOC100792451 (LOC100792451), mRNA	K09285	AP2-like factor, ANT lineage	Q38914	AP2-like ethylene-responsive transcription factor ANT OS=Arabidopsis thaliana GN=ANT PE=1 SV=2	PF07851//PF00847//PF03547	TMPIT-like protein//AP2 domain//Membrane transport protein	GO:0006355//GO:0055085	regulation of transcription, DNA-dependent//transmembrane transport	GO:0003700	sequence-specific DNA binding transcription factor activity	GO:0016021//GO:0005667	integral to membrane//transcription factor complex	--	--
		comp63087_c0	4.0269	7.333e-15	XP_003610945.1	Ethylene-responsive transcription factor ERF019 [Medicago truncatula] >gi|355512280|gb|AES93903.1| Ethylene-responsive transcription factor ERF019 [Medicago truncatula]	XM_003516698.1	PREDICTED: Glycine max ethylene-responsive transcription factor ERF020-like (LOC100803550), mRNA	--	--	Q9C9I8	Ethylene-responsive transcription factor ERF020 OS=Arabidopsis thaliana GN=ERF020 PE=2 SV=1	PF00847	AP2 domain	GO:0006355	regulation of transcription, DNA-dependent	GO:0003700	sequence-specific DNA binding transcription factor activity	GO:0005667	transcription factor complex	--	--
		comp79311_c0	2.6013	7.0116e-90	XP_003593690.1	Ethylene-responsive transcription factor [Medicago truncatula] >gi|355482738|gb|AES63941.1| Ethylene-responsive transcription factor [Medicago truncatula]	XM_004148928.1	PREDICTED: Cucumis sativus ethylene-responsive transcription factor 1B-like (LOC101205053), mRNA	--	--	O04681	Pathogenesis-related genes transcriptional activator PTI5 OS=Solanum lycopersicum GN=PTI5 PE=2 SV=1	PF00847	AP2 domain	GO:0006351//GO:0006355	transcription, DNA-dependent//regulation of transcription, DNA-dependent	GO:0003700	sequence-specific DNA binding transcription factor activity	GO:0005667	transcription factor complex	--	--
		comp80793_c2	2.1843	5.0459e-17	XP_003552083.1	PREDICTED: ethylene-responsive transcription factor ERF060-like [Glycine max]	XM_002518047.1	Ricinus communis hypothetical protein, mRNA	K09286	EREBP-like factor	Q8H1E4	Ethylene-responsive transcription factor RAP2-4 OS=Arabidopsis thaliana GN=RAP2-4 PE=1 SV=1	PF00847	AP2 domain	GO:0006355	regulation of transcription, DNA-dependent	GO:0003700	sequence-specific DNA binding transcription factor activity	GO:0005667	transcription factor complex	--	--
		comp80330_c1	2.0488	0.0031533	ADM34977.1	wrinkled 1 [Glycine max]	GU220051.1	Glycine max wrinkled 1 (WRI1) mRNA, complete cds	--	--	Q6X5Y6	Ethylene-responsive transcription factor WRI1 OS=Arabidopsis thaliana GN=WRI1 PE=2 SV=1	PF00847	AP2 domain	GO:0006355	regulation of transcription, DNA-dependent	GO:0003700	sequence-specific DNA binding transcription factor activity	GO:0005667	transcription factor complex	--	--
		comp87512_c2	1.7764	1.253e-26	AAD09248.1	EREBP-3 homolog [Stylosanthes hamata]	U91857.1	Stylosanthes hamata ethylene-responsive element binding protein homolog gene, complete cds	--	--	Q9LW49	Ethylene-responsive transcription factor 4 OS=Nicotiana sylvestris GN=ERF4 PE=2 SV=1	PF00847	AP2 domain	GO:0006355	regulation of transcription, DNA-dependent	GO:0003700//GO:0003677	sequence-specific DNA binding transcription factor activity//DNA binding	GO:0005667//GO:0005634	transcription factor complex//nucleus	--	--
		comp61948_c0	1.544	0.0011036	XP_003539421.1	PREDICTED: AP2-like ethylene-responsive transcription factor PLT2-like [Glycine max]	--	--	K09285	AP2-like factor, ANT lineage	--	--	--	--	GO:0006351	transcription, DNA-dependent	--	--	--	--	--	--
		comp76224_c0	1.5243	3.7119e-05	CAW30731.1	TINY transcription factor [Arachis hypogaea] >gi|313573600|emb|CAW30737.1| TINY transcription factor [Arachis hypogaea] >gi|313573608|emb|CAW30741.1| TINY transcription factor [Arachis hypogaea] >gi|313573610|emb|CAW30742.1| TINY transcription factor [Arachis hypogaea]	FM955405.1	Arachis hypogaea mRNA for putative TINY transcription factor (TINY-binding domain), isolated from stem	--	--	Q9S7L5	Ethylene-responsive transcription factor ERF018 OS=Arabidopsis thaliana GN=ERF018 PE=2 SV=1	PF00847	AP2 domain	GO:0006355	regulation of transcription, DNA-dependent	GO:0003700//GO:0003677	sequence-specific DNA binding transcription factor activity//DNA binding	GO:0005667//GO:0005634	transcription factor complex//nucleus	--	--
		comp73319_c0	1.3599	0.010386	XP_003594598.1	Ethylene-regulated transcript 2 (ERT2) [Medicago truncatula] >gi|355483646|gb|AES64849.1| Ethylene-regulated transcript 2 (ERT2) [Medicago truncatula]	--	--	--	--	--	--	--	--	--	--	--	--	--	--	--	--
		comp80248_c0	1.3367	6.2054e-24	XP_003556353.1	PREDICTED: ethylene-responsive transcription factor 1B-like [Glycine max]	BT091328.1	Soybean clone JCVI-FLGm-7P19 unknown mRNA	K14516	ethylene-responsive transcription factor 1	Q8LDC8	Ethylene-responsive transcription factor 1B OS=Arabidopsis thaliana GN=ERF1B PE=1 SV=2	PF03094//PF00847//PF03739	Mlo family//AP2 domain//Predicted permease YjgP/YjgQ family	GO:0006351//GO:0006952//GO:0006355	transcription, DNA-dependent//defense response//regulation of transcription, DNA-dependent	GO:0003700	sequence-specific DNA binding transcription factor activity	GO:0005667//GO:0016021	transcription factor complex//integral to membrane	--	--
		comp67750_c0	1.2854	0.001372	XP_003520876.1	PREDICTED: ethylene-responsive transcription factor ERF023-like [Glycine max]	--	--	--	--	Q1ECI2	Ethylene-responsive transcription factor ERF023 OS=Arabidopsis thaliana GN=ERF023 PE=2 SV=1	PF00847	AP2 domain	GO:0006355	regulation of transcription, DNA-dependent	GO:0003700//GO:0003677	sequence-specific DNA binding transcription factor activity//DNA binding	GO:0005667//GO:0005634	transcription factor complex//nucleus	--	--
		comp63075_c0	1.2822	0.00055887	XP_003548854.1	PREDICTED: ethylene-responsive transcription factor ERF113-like [Glycine max]	FJ830598.1	Juglans nigra RAP2-like protein mRNA, complete cds	--	--	Q9LYU3	Ethylene-responsive transcription factor ERF113 OS=Arabidopsis thaliana GN=ERF113 PE=2 SV=1	PF00847	AP2 domain	GO:0006355	regulation of transcription, DNA-dependent	GO:0003700	sequence-specific DNA binding transcription factor activity	GO:0005667	transcription factor complex	--	--
		comp78773_c0	1.2697	9.8898e-15	XP_002267400.1	PREDICTED: ethylene-responsive transcription factor CRF4 [Vitis vinifera] >gi|147838098|emb|CAN74147.1| hypothetical protein VITISV_018946 [Vitis vinifera]	XM_002267364.1	PREDICTED: Vitis vinifera ethylene-responsive transcription factor CRF4-like (LOC100248494), mRNA	--	--	Q9SUE3	Ethylene-responsive transcription factor CRF4 OS=Arabidopsis thaliana GN=CRF4 PE=1 SV=2	PF00125//PF00847//PF01243	Core histone H2A/H2B/H3/H4//AP2 domain//Pyridoxamine 5'-phosphate oxidase	GO:0006351//GO:0055114//GO:0006355//GO:0008615	transcription, DNA-dependent//oxidation-reduction process//regulation of transcription, DNA-dependent//pyridoxine biosynthetic process	GO:0003677//GO:0010181//GO:0003700//GO:0004733	DNA binding//FMN binding//sequence-specific DNA binding transcription factor activity//pyridoxamine-phosphate oxidase activity	GO:0005667	transcription factor complex	--	--
		comp90924_c0	1.2129	2.5661e-27	XP_003548975.1	PREDICTED: uncharacterized protein LOC100817436 [Glycine max]	XM_004489675.1	PREDICTED: Cicer arietinum ethylene-responsive transcription factor ERF110-like (LOC101490540), mRNA	--	--	P93007	Ethylene-responsive transcription factor ERF112 OS=Arabidopsis thaliana GN=ERF112 PE=2 SV=1	PF00847	AP2 domain	GO:0006355	regulation of transcription, DNA-dependent	GO:0003700	sequence-specific DNA binding transcription factor activity	GO:0005667	transcription factor complex	--	--
		comp76507_c0	1.1586	2.1315e-10	XP_003538682.1	PREDICTED: ethylene-responsive transcription factor CRF2-like [Glycine max]	--	--	--	--	--	--	--	--	--	--	--	--	--	--	--	--
		comp89112_c2	1.1011	3.8353e-28	ACM79120.1	ethylene-responsive factor 2 [Halimodendron halodendron]	AC235740.1	Glycine max strain Williams 82 clone GM_WBb0007E17, complete sequence	K09286	EREBP-like factor	P42736	Ethylene-responsive transcription factor RAP2-3 OS=Arabidopsis thaliana GN=RAP2-3 PE=1 SV=2	PF00847//PF01777	AP2 domain//Ribosomal L27e protein family	GO:0006412//GO:0042254//GO:0006355	translation//ribosome biogenesis//regulation of transcription, DNA-dependent	GO:0003735//GO:0003700	structural constituent of ribosome//sequence-specific DNA binding transcription factor activity	GO:0005840//GO:0005622//GO:0005667	ribosome//intracellular//transcription factor complex	--	--
		comp80606_c0	1.0263	4.4267e-19	XP_003516716.1	PREDICTED: ethylene-responsive transcription factor CRF4-like [Glycine max]	XM_003532381.1	PREDICTED: Glycine max ethylene-responsive transcription factor CRF2-like (LOC100776453), mRNA	--	--	Q9SUQ2	Ethylene-responsive transcription factor CRF2 OS=Arabidopsis thaliana GN=CRF2 PE=1 SV=1	PF00847	AP2 domain	GO:0006355	regulation of transcription, DNA-dependent	GO:0003700	sequence-specific DNA binding transcription factor activity	GO:0005667	transcription factor complex	--	--
		comp82401_c2	0.98721	0.00044761	XP_003591657.1	Ethylene-responsive transcription factor [Medicago truncatula] >gi|358346079|ref|XP_003637100.1| Ethylene-responsive transcription factor [Medicago truncatula] >gi|355480705|gb|AES61908.1| Ethylene-responsive transcription factor [Medicago truncatula] >gi|355503035|gb|AES84238.1| Ethylene-responsive transcription factor [Medicago truncatula] >gi|388499364|gb|AFK37748.1| unknown [Medicago truncatu…	BT137953.1	Medicago truncatula clone JCVI-FLMt-11K9 unknown mRNA	--	--	Q9LY05	Ethylene-responsive transcription factor ERF106 OS=Arabidopsis thaliana GN=ERF106 PE=2 SV=1	PF03488//PF00847	Nematode insulin-related peptide beta type//AP2 domain	GO:0007165//GO:0006355	signal transduction//regulation of transcription, DNA-dependent	GO:0005179//GO:0003700	hormone activity//sequence-specific DNA binding transcription factor activity	GO:0005576//GO:0005667	extracellular region//transcription factor complex	--	--
		comp86913_c0	0.98421	1.9755e-15	XP_003527229.1	PREDICTED: ethylene-responsive transcription factor 4-like [Glycine max]	XM_002532204.1	Ricinus communis Ethylene-responsive transcription factor, putative, mRNA	K09286	EREBP-like factor	O80340	Ethylene-responsive transcription factor 4 OS=Arabidopsis thaliana GN=ERF4 PE=1 SV=1	PF01213//PF00847	Adenylate cyclase associated (CAP) N terminal//AP2 domain	GO:0007010//GO:0006355	cytoskeleton organization//regulation of transcription, DNA-dependent	GO:0003779//GO:0003700	actin binding//sequence-specific DNA binding transcription factor activity	GO:0005667	transcription factor complex	--	--
		comp89609_c2	0.88128	1.9091e-07	XP_003539421.1	PREDICTED: AP2-like ethylene-responsive transcription factor PLT2-like [Glycine max]	XM_003597400.1	Medicago truncatula AP2-like ethylene-responsive transcription factor BBM (MTR_2g098180) mRNA, complete cds	K09285	AP2-like factor, ANT lineage	Q5YGP8	AP2-like ethylene-responsive transcription factor PLT1 OS=Arabidopsis thaliana GN=PLT1 PE=2 SV=1	PF00847//PF11837//PF09726//PF01507	AP2 domain//Domain of unknown function (DUF3357)//Transmembrane protein//Phosphoadenosine phosphosulfate reductase family	GO:0006351//GO:0005985//GO:0006012//GO:0005982//GO:0006355//GO:0008152	transcription, DNA-dependent//sucrose metabolic process//galactose metabolic process//starch metabolic process//regulation of transcription, DNA-dependent//metabolic process	GO:0003824//GO:0003700//GO:0004575//GO:0004564	catalytic activity//sequence-specific DNA binding transcription factor activity//sucrose alpha-glucosidase activity//beta-fructofuranosidase activity	GO:0016021//GO:0005667//GO:0017177	integral to membrane//transcription factor complex//glucosidase II complex	--	--
		comp89854_c0	0.76278	0.023194	XP_003548364.1	PREDICTED: AP2-like ethylene-responsive transcription factor AIL1-like [Glycine max]	XM_003548316.1	PREDICTED: Glycine max AP2-like ethylene-responsive transcription factor AIL1-like (LOC100809762), mRNA	K09285	AP2-like factor, ANT lineage	--	--	--	--	--	--	--	--	--	--	--	--
		comp85061_c0	0.69337	1.3535e-11	XP_003520515.1	PREDICTED: AP2-like ethylene-responsive transcription factor At2g41710-like [Glycine max]	XM_003554123.1	PREDICTED: Glycine max AP2-like ethylene-responsive transcription factor At2g41710-like (LOC100786651), mRNA	--	--	Q8GWK2	AP2-like ethylene-responsive transcription factor At2g41710 OS=Arabidopsis thaliana GN=At2g41710 PE=2 SV=2	PF00847	AP2 domain	GO:0006355	regulation of transcription, DNA-dependent	GO:0003700	sequence-specific DNA binding transcription factor activity	GO:0005667	transcription factor complex	--	--
		comp88263_c0	0.65806	0.0014875	XP_003553203.1	PREDICTED: AP2-like ethylene-responsive transcription factor ANT-like [Glycine max]	XM_003530639.1	PREDICTED: Glycine max uncharacterized protein LOC100800156 (LOC100800156), mRNA	--	--	Q04832	DNA-binding protein HEXBP OS=Leishmania major GN=HEXBP PE=4 SV=1	PF04494//PF00847//PF00684//PF00098	WD40 associated region in TFIID subunit//AP2 domain//DnaJ central domain//Zinc knuckle	GO:0006355	regulation of transcription, DNA-dependent	GO:0003676//GO:0008270//GO:0003700//GO:0031072//GO:0051082	nucleic acid binding//zinc ion binding//sequence-specific DNA binding transcription factor activity//heat shock protein binding//unfolded protein binding	GO:0005667//GO:0005634	transcription factor complex//nucleus	--	--
		comp83430_c0	0.2503	0.017632	NP_001233796.1	ethylene response factor 2 [Solanum lycopersicum] >gi|30526297|gb|AAP32202.1| ethylene response factor 2 [Solanum lycopersicum] >gi|45642988|gb|AAS72388.1| ethylene response factor 3 [Solanum lycopersicum]	XM_004243323.1	PREDICTED: Solanum lycopersicum ethylene-responsive transcription factor 4-like (LOC101249381), mRNA	K09286	EREBP-like factor	O80340	Ethylene-responsive transcription factor 4 OS=Arabidopsis thaliana GN=ERF4 PE=1 SV=1	PF00847	AP2 domain	GO:0006355	regulation of transcription, DNA-dependent	GO:0003700//GO:0003677	sequence-specific DNA binding transcription factor activity//DNA binding	GO:0005667//GO:0005634	transcription factor complex//nucleus	--	--
		comp83430_c0	0.2503	0.017632	NP_001233796.1	ethylene response factor 2 [Solanum lycopersicum] >gi|30526297|gb|AAP32202.1| ethylene response factor 2 [Solanum lycopersicum] >gi|45642988|gb|AAS72388.1| ethylene response factor 3 [Solanum lycopersicum]	XM_004243323.1	PREDICTED: Solanum lycopersicum ethylene-responsive transcription factor 4-like (LOC101249381), mRNA	K09286	EREBP-like factor	O80340	Ethylene-responsive transcription factor 4 OS=Arabidopsis thaliana GN=ERF4 PE=1 SV=1	PF00847	AP2 domain	GO:0006355	regulation of transcription, DNA-dependent	GO:0003700//GO:0003677	sequence-specific DNA binding transcription factor activity//DNA binding	GO:0005667//GO:0005634	transcription factor complex//nucleus	--	--
		comp82677_c0	-0.42809	9.6873e-08	XP_003555900.1	PREDICTED: ethylene-responsive transcription factor ERF118-like [Glycine max]	AK285841.1	Glycine max cDNA, clone: GMFL01-17-F15	--	--	Q9CA27	Ethylene-responsive transcription factor ERF118 OS=Arabidopsis thaliana GN=ERF118 PE=2 SV=1	PF00847	AP2 domain	GO:0006355	regulation of transcription, DNA-dependent	GO:0003700	sequence-specific DNA binding transcription factor activity	GO:0005667	transcription factor complex	--	--
		comp79890_c0	-0.64105	6.1093e-05	AFU07642.1	ethylene-responsive element binding factor 5 [Arachis hypogaea]	JQ048932.1	Arachis hypogaea ethylene-responsive element binding factor 5 (ERF5) mRNA, complete cds	K09286	EREBP-like factor	Q8H1E4	Ethylene-responsive transcription factor RAP2-4 OS=Arabidopsis thaliana GN=RAP2-4 PE=1 SV=1	PF00847	AP2 domain	GO:0006355	regulation of transcription, DNA-dependent	GO:0003700	sequence-specific DNA binding transcription factor activity	GO:0005667	transcription factor complex	--	--
		comp77880_c0	-0.66546	0.01693	XP_003527229.1	PREDICTED: ethylene-responsive transcription factor 4-like [Glycine max]	XR_137024.1	PREDICTED: Glycine max ethylene-responsive transcription factor 4-like (LOC100785455), miscRNA	--	--	O80340	Ethylene-responsive transcription factor 4 OS=Arabidopsis thaliana GN=ERF4 PE=1 SV=1	PF03063//PF02104//PF00847//PF02772	Prismane/CO dehydrogenase family//SURF1 family//AP2 domain//S-adenosylmethionine synthetase, central domain	GO:0006355//GO:0006555//GO:0055114//GO:0006556	regulation of transcription, DNA-dependent//methionine metabolic process//oxidation-reduction process//S-adenosylmethionine biosynthetic process	GO:0003700//GO:0016491//GO:0004478	sequence-specific DNA binding transcription factor activity//oxidoreductase activity//methionine adenosyltransferase activity	GO:0016020//GO:0005667	membrane//transcription factor complex	--	--
		comp82830_c0	-0.67821	0.00059832	XP_003541916.1	PREDICTED: ethylene-responsive transcription factor ERF054-like [Glycine max]	HE648567.1	Glycine max dreb5 gene for drought responsive element binding protein 5, cultivar XanhBaBe	--	--	Q9SKT1	Ethylene-responsive transcription factor ERF053 OS=Arabidopsis thaliana GN=ERF053 PE=2 SV=1	PF00847	AP2 domain	GO:0006355	regulation of transcription, DNA-dependent	GO:0003700	sequence-specific DNA binding transcription factor activity	GO:0005667	transcription factor complex	--	--
		comp48757_c0	-0.70101	8.161e-16	NP_001235779.1	dehydration responsive element binding protein [Glycine max] >gi|31324058|gb|AAP47161.1|AF514908_1 dehydration responsive element binding protein [Glycine max]	DQ099108.1	Arachis stenosperma clone AS1RN22A12 microsatellite sequence	K09286	EREBP-like factor	Q8LC30	Ethylene-responsive transcription factor RAP2-1 OS=Arabidopsis thaliana GN=RAP2-1 PE=2 SV=1	PF00847	AP2 domain	GO:0006355	regulation of transcription, DNA-dependent	GO:0003700//GO:0003677	sequence-specific DNA binding transcription factor activity//DNA binding	GO:0005667//GO:0005634	transcription factor complex//nucleus	--	--
		comp82820_c1	-0.89351	0.0089773	--	--	XM_003548806.1	PREDICTED: Glycine max ethylene-responsive transcription factor ERF113-like (LOC100816370), mRNA	--	--	--	--	--	--	--	--	--	--	--	--	--	--
		comp84002_c2	-0.94384	0.0059354	XP_003540753.1	PREDICTED: ethylene-responsive transcription factor RAP2-7-like [Glycine max]	XM_003541960.1	PREDICTED: Glycine max ethylene-responsive transcription factor RAP2-7-like (LOC100777102), mRNA	K09284	AP2-like factor, euAP2 lineage	Q9SK03	Ethylene-responsive transcription factor RAP2-7 OS=Arabidopsis thaliana GN=RAP2-7 PE=2 SV=2	--	--	GO:0006355	regulation of transcription, DNA-dependent	GO:0003677//GO:0003700	DNA binding//sequence-specific DNA binding transcription factor activity	GO:0005634//GO:0005667	nucleus//transcription factor complex	--	--
		comp82446_c0	-1.0951	5.0378e-39	AFU07641.1	ethylene-responsive element binding factor 4 [Arachis hypogaea]	JQ048931.1	Arachis hypogaea ethylene-responsive element binding factor 4 (ERF4) mRNA, complete cds	--	--	O22259	Ethylene-responsive transcription factor ERF071 OS=Arabidopsis thaliana GN=ERF071 PE=2 SV=1	PF04923//PF04995	Ninjurin//Heme exporter protein D (CcmD)	GO:0042246//GO:0017004//GO:0007155//GO:0015886	tissue regeneration//cytochrome complex assembly//cell adhesion//heme transport	--	--	GO:0016021	integral to membrane	--	--
		comp86272_c0	-1.2592	2.1858e-26	XP_003630161.1	Ethylene-responsive transcription factor [Medicago truncatula] >gi|355524183|gb|AET04637.1| Ethylene-responsive transcription factor [Medicago truncatula]	AB378636.1	Lotus japonicus LjERF18 mRNA for transcription factor AP2-EREBP, complete cds	--	--	P93007	Ethylene-responsive transcription factor ERF112 OS=Arabidopsis thaliana GN=ERF112 PE=2 SV=1	PF00847	AP2 domain	GO:0006355	regulation of transcription, DNA-dependent	GO:0003700	sequence-specific DNA binding transcription factor activity	GO:0005667	transcription factor complex	--	--
		comp88802_c0	-1.4334	7.6771e-86	AFU07644.1	ethylene-responsive element binding factor 2 [Arachis hypogaea]	JQ048934.1	Arachis hypogaea ethylene-responsive element binding factor 2 (ERF2) mRNA, complete cds	K09286	EREBP-like factor	Q9SNE1	Ethylene-responsive transcription factor ERF011 OS=Arabidopsis thaliana GN=ERF011 PE=2 SV=1	PF00847//PF00571	AP2 domain//CBS domain	GO:0006355	regulation of transcription, DNA-dependent	GO:0030554//GO:0003700	adenyl nucleotide binding//sequence-specific DNA binding transcription factor activity	GO:0005667	transcription factor complex	--	--
		comp79759_c0	-1.441	1.2611e-19	XP_003538170.1	PREDICTED: ethylene-responsive transcription factor ERF061-like [Glycine max]	AK245674.1	Glycine max cDNA, clone: GMFL01-37-G20	--	--	Q9C7W2	Ethylene-responsive transcription factor ERF061 OS=Arabidopsis thaliana GN=ERF061 PE=2 SV=1	PF08916//PF00847	Phenylalanine zipper//AP2 domain	GO:0035556//GO:0007165//GO:0006355	intracellular signal transduction//signal transduction//regulation of transcription, DNA-dependent	GO:0003700//GO:0004871	sequence-specific DNA binding transcription factor activity//signal transducer activity	GO:0005667	transcription factor complex	--	--
		comp88611_c2	-1.4562	7.8639e-90	AFU07643.1	ethylene-responsive element binding factor 6 [Arachis hypogaea]	JQ048933.1	Arachis hypogaea ethylene-responsive element binding factor 6 (ERF6) mRNA, complete cds	--	--	Q8LFR2	Dehydration-responsive element-binding protein 2C OS=Arabidopsis thaliana GN=DREB2C PE=2 SV=2	PF00847	AP2 domain	GO:0006355	regulation of transcription, DNA-dependent	GO:0003700	sequence-specific DNA binding transcription factor activity	GO:0005667	transcription factor complex	--	--
		comp93058_c0	-1.838	5.0791e-05	XP_003516719.1	PREDICTED: ethylene-responsive transcription factor ERF061-like [Glycine max]	JN613349.1	Arachis hypogaea putative CBF-like protein (CBL) mRNA, complete cds	--	--	--	--	--	--	--	--	--	--	--	--	--	--
		comp86919_c0	-1.8621	6.9711e-88	XP_003540549.1	PREDICTED: ethylene receptor-like [Glycine max]	XM_003540501.1	PREDICTED: Glycine max ethylene receptor-like (LOC100795340), mRNA	K14509	ethylene receptor	O81122	Ethylene receptor OS=Malus domestica GN=ETR1 PE=2 SV=1	PF00072//PF13492//PF01590//PF00512//PF02518	Response regulator receiver domain//GAF domain//GAF domain//His Kinase A (phospho-acceptor) domain//Histidine kinase-, DNA gyrase B-, and HSP90-like ATPase	GO:0035556//GO:0000160//GO:0016310//GO:0007165//GO:0009873//GO:0006355//GO:0023014	intracellular signal transduction//phosphorelay signal transduction system//phosphorylation//signal transduction//ethylene mediated signaling pathway//regulation of transcription, DNA-dependent//signal transduction by phosphorylation	GO:0005515//GO:0000155//GO:0005524//GO:0000156	protein binding//phosphorelay sensor kinase activity//ATP binding//phosphorelay response regulator activity	GO:0005789//GO:0016020//GO:0009365	endoplasmic reticulum membrane//membrane//protein histidine kinase complex	KOG0519	Sensory transduction histidine kinase
		comp93361_c0	-2.2978	8.2804e-18	XP_003538170.1	PREDICTED: ethylene-responsive transcription factor ERF061-like [Glycine max]	JN613349.1	Arachis hypogaea putative CBF-like protein (CBL) mRNA, complete cds	--	--	Q9C7W2	Ethylene-responsive transcription factor ERF061 OS=Arabidopsis thaliana GN=ERF061 PE=2 SV=1	PF00847	AP2 domain	GO:0006355	regulation of transcription, DNA-dependent	GO:0003700	sequence-specific DNA binding transcription factor activity	GO:0005667	transcription factor complex	--	--
		comp77100_c0	-3.5876	4.4659e-16	XP_003529396.1	PREDICTED: ethylene-responsive transcription factor ERF109-like [Glycine max]	XM_003529348.1	PREDICTED: Glycine max ethylene-responsive transcription factor ERF109-like (LOC100820426), mRNA	--	--	Q9SZ06	Ethylene-responsive transcription factor ERF109 OS=Arabidopsis thaliana GN=ERF109 PE=1 SV=1	PF00847	AP2 domain	GO:0006355	regulation of transcription, DNA-dependent	GO:0003700	sequence-specific DNA binding transcription factor activity	GO:0005667	transcription factor complex	--	--
		comp54280_c0	-4.3483	0.011324	XP_003543860.1	PREDICTED: uncharacterized protein LOC100786711 [Glycine max]	XM_003552496.1	PREDICTED: Glycine max uncharacterized protein LOC100796159 (LOC100796159), mRNA	--	--	Q6J9S1	Ethylene-responsive transcription factor RAP2-11 OS=Arabidopsis thaliana GN=RAP2-11 PE=2 SV=1	PF00847//PF01104	AP2 domain//Bunyavirus non-structural protein NS-s	GO:0006355//GO:0016032	regulation of transcription, DNA-dependent//viral process	GO:0003700	sequence-specific DNA binding transcription factor activity	GO:0005667	transcription factor complex	--	--
		comp89598_c1	-4.9305	9.0338e-156	ADD09615.1	bristled-like protein [Trifolium repens]	AP006419.1	Lotus japonicus genomic DNA, chromosome 4, clone: LjT43O18, TM0307, complete sequence	K14514	ethylene-insensitive protein 3	Q9LX16	Putative ETHYLENE INSENSITIVE 3-like 4 protein OS=Arabidopsis thaliana GN=EIL4 PE=2 SV=1	PF09106//PF04873	Elongation factor SelB, winged helix//Ethylene insensitive 3	GO:0006448//GO:0001514	regulation of translational elongation//selenocysteine incorporation	GO:0003723//GO:0005525//GO:0003746	RNA binding//GTP binding//translation elongation factor activity	GO:0005737//GO:0005840//GO:0005634	cytoplasm//ribosome//nucleus	KOG0565	Inositol polyphosphate 5-phosphatase and related proteins
		comp91953_c2	-3.2157	0	XP_003602514.1	Ethylene-responsive transcription factor ERF110 [Medicago truncatula] >gi|355491562|gb|AES72765.1| Ethylene-responsive transcription factor ERF110 [Medicago truncatula]	--	--	--	--	Q70II3	Ethylene-responsive transcription factor ERF110 OS=Arabidopsis thaliana GN=ERF110 PE=2 SV=2	PF00847	AP2 domain	GO:0006355	regulation of transcription, DNA-dependent	GO:0003700	sequence-specific DNA binding transcription factor activity	GO:0005667	transcription factor complex	--	--
bZIP	R_T1 vs R_CK1	comp82921_c0	2.3527	0.00078844	XP_003519296.1	PREDICTED: root phototropism protein 2 [Glycine max]	XM_003519248.1	PREDICTED: Glycine max bZIP transcription factor bZIP84 (bZIP84), mRNA	--	--	Q682S0	Root phototropism protein 2 OS=Arabidopsis thaliana GN=RPT2 PE=1 SV=2	PF02183	Homeobox associated leucine zipper	GO:0009416//GO:0007165//GO:0006355	response to light stimulus//signal transduction//regulation of transcription, DNA-dependent	GO:0004871//GO:0003677	signal transducer activity//DNA binding	GO:0005634	nucleus	--	--
		comp88453_c1	1.3206	0.0029202	XP_003588595.1	Transcription factor bZIP [Medicago truncatula] >gi|355477643|gb|AES58846.1| Transcription factor bZIP [Medicago truncatula]	AB378629.1	Lotus japonicus bZIP-R91 mRNA for transcription factor bZIP, complete cds	--	--	Q9FUD3	Basic leucine zipper 9 OS=Arabidopsis thaliana GN=BZIP9 PE=1 SV=1	PF07716//PF09726//PF05093//PF03131//PF00170	Basic region leucine zipper//Transmembrane protein//Cytokine-induced anti-apoptosis inhibitor 1, Fe-S biogenesis//bZIP Maf transcription factor//bZIP transcription factor	GO:0006915//GO:0006355//GO:0016226	apoptotic process//regulation of transcription, DNA-dependent//iron-sulfur cluster assembly	GO:0003677//GO:0043565//GO:0051536//GO:0003700	DNA binding//sequence-specific DNA binding//iron-sulfur cluster binding//sequence-specific DNA binding transcription factor activity	GO:0005667//GO:0005737//GO:0005634//GO:0016021	transcription factor complex//cytoplasm//nucleus//integral to membrane	--	--
		comp84951_c2	1.3044	0.037278	XP_003550047.1	PREDICTED: chromosome-associated kinesin KIF4-like [Glycine max]	XM_003549999.1	PREDICTED: Glycine max chromosome-associated kinesin KIF4-like (LOC100790341), mRNA	K10395	kinesin family member 4/7/21/27	Q91784	Chromosome-associated kinesin KIF4 OS=Xenopus laevis GN=kif4 PE=2 SV=1	PF00170//PF00270//PF00225//PF01166	bZIP transcription factor//DEAD/DEAH box helicase//Kinesin motor domain//TSC-22/dip/bun family	GO:0007017//GO:0007018//GO:0006355	microtubule-based process//microtubule-based movement//regulation of transcription, DNA-dependent	GO:0003777//GO:0005524//GO:0043565//GO:0003676//GO:0008017//GO:0003700//GO:0008026	microtubule motor activity//ATP binding//sequence-specific DNA binding//nucleic acid binding//microtubule binding//sequence-specific DNA binding transcription factor activity//ATP-dependent helicase activity	GO:0005667//GO:0045298//GO:0005874	transcription factor complex//tubulin complex//microtubule	KOG0244	Kinesin-like protein
		comp74734_c1	1.2872	0.032448	XP_003537178.1	PREDICTED: transcription factor HBP-1b(c1)-like [Glycine max]	XM_003521147.1	PREDICTED: Glycine max transcription factor HBP-1b(c1)-like (LOC100815176), mRNA	K14431	transcription factor TGA	Q41558	Transcription factor HBP-1b(c1) (Fragment) OS=Triticum aestivum PE=1 SV=2	PF14144//PF07716//PF00170//PF03131	Seed dormancy control//Basic region leucine zipper//bZIP transcription factor//bZIP Maf transcription factor	GO:0006355//GO:0006351	regulation of transcription, DNA-dependent//transcription, DNA-dependent	GO:0003677//GO:0003700//GO:0043565	DNA binding//sequence-specific DNA binding transcription factor activity//sequence-specific DNA binding	GO:0005667//GO:0005634	transcription factor complex//nucleus	--	--
		comp87840_c0	1.2199	0.0050566	XP_003520690.1	PREDICTED: uncharacterized protein LOC778152 [Glycine max]	XM_003520642.1	PREDICTED: Glycine max bZIP transcription factor bZIP39 (bZIP39), mRNA	--	--	--	--	PF00356	Bacterial regulatory proteins, lacI family	GO:0006355	regulation of transcription, DNA-dependent	GO:0003700	sequence-specific DNA binding transcription factor activity	GO:0005667	transcription factor complex	--	--
		comp87283_c1	1.1677	0.0075924	XP_003546463.1	PREDICTED: golgin candidate 5-like [Glycine max]	XM_003546415.1	PREDICTED: Glycine max golgin candidate 5-like (LOC100785153), mRNA	--	--	Q0WVL7	Golgin candidate 5 OS=Arabidopsis thaliana GN=GC5 PE=1 SV=1	PF02183//PF00170//PF06810	Homeobox associated leucine zipper//bZIP transcription factor//Phage minor structural protein GP20	GO:0006355	regulation of transcription, DNA-dependent	GO:0003700//GO:0043565//GO:0005198//GO:0003677	sequence-specific DNA binding transcription factor activity//sequence-specific DNA binding//structural molecule activity//DNA binding	GO:0005634//GO:0005667	nucleus//transcription factor complex	KOG4673	Transcription factor TMF, TATA element modulatory factor
		comp79980_c0	-0.96697	0.042314	XP_003605958.1	hypothetical protein MTR_4g049540 [Medicago truncatula] >gi|355507013|gb|AES88155.1| hypothetical protein MTR_4g049540 [Medicago truncatula] >gi|388506748|gb|AFK41440.1| unknown [Medicago truncatula]	XM_003539810.1	PREDICTED: Glycine max uncharacterized protein LOC100820199 (LOC100820199), mRNA	K14009	B-cell receptor-associated protein 31	--	--	PF02403//PF06005//PF01105//PF00038//PF04111//PF07716//PF04977//PF05529//PF01025//PF01920//PF13851//PF00170//PF10473//PF02183//PF01496//PF00435	Seryl-tRNA synthetase N-terminal domain//Protein of unknown function (DUF904)//emp24/gp25L/p24 family/GOLD//Intermediate filament protein//Autophagy protein Apg6//Basic region leucine zipper//Septum formation initiator//B-cell receptor-associated protein 31-like//GrpE//Prefoldin subunit//Growth-arrest specific micro-tubule binding//bZIP transcription factor//Leucine-rich repeats of kinetochore pr…	GO:0000917//GO:0006457//GO:0043093//GO:0006566//GO:0006355//GO:0007049//GO:0015991//GO:0006810//GO:0006544//GO:0006914//GO:0015992//GO:0006886//GO:0006434//GO:0006563//GO:0048870	barrier septum assembly//protein folding//cytokinesis by binary fission//threonine metabolic process//regulation of transcription, DNA-dependent//cell cycle//ATP hydrolysis coupled proton transport//transport//glycine metabolic process//autophagy//proton transport//intracellular protein transport//seryl-tRNA aminoacylation//L-serine metabolic process//cell motility	GO:0003677//GO:0005524//GO:0005515//GO:0045502//GO:0000774//GO:0043565//GO:0051087//GO:0008134//GO:0003700//GO:0051082//GO:0000166//GO:0005198//GO:0042803//GO:0004828//GO:0015078	DNA binding//ATP binding//protein binding//dynein binding//adenyl-nucleotide exchange factor activity//sequence-specific DNA binding//chaperone binding//transcription factor binding//sequence-specific DNA binding transcription factor activity//unfolded protein binding//nucleotide binding//structural molecule activity//protein homodimerization activity//serine-tRNA ligase activity//hydrogen ion tr…	GO:0016021//GO:0005634//GO:0030286//GO:0005737//GO:0016272//GO:0033179//GO:0005667//GO:0005882//GO:0031514//GO:0005783	integral to membrane//nucleus//dynein complex//cytoplasm//prefoldin complex//proton-transporting V-type ATPase, V0 domain//transcription factor complex//intermediate filament//motile cilium//endoplasmic reticulum	--	--
		comp90561_c0	-1.3581	0.00067802	NP_001241597.1	heat shock factor [Glycine max] >gi|662930|emb|CAA87077.1| heat shock transcription factor 34 [Glycine max] >gi|402715721|gb|AFQ93674.1| heat shock transcription factor HSFB1 [Glycine max]	XM_004511876.1	PREDICTED: Cicer arietinum heat stress transcription factor B-1-like (LOC101494022), mRNA	K09419	heat shock transcription factor, other eukaryote	P22335	Heat shock factor protein HSF24 OS=Solanum peruvianum GN=HSF24 PE=2 SV=1	PF07412//PF02183//PF00170	Geminin//Homeobox associated leucine zipper//bZIP transcription factor	GO:0006275//GO:0006355	regulation of DNA replication//regulation of transcription, DNA-dependent	GO:0043565//GO:0003700//GO:0003677	sequence-specific DNA binding//sequence-specific DNA binding transcription factor activity//DNA binding	GO:0005634//GO:0005667	nucleus//transcription factor complex	--	--
	R_T2 vs R_CK2	--	--	--	--
	R_T3 vs R_CK3	comp166391_c0	15.7074/0	0.00073197	XP_001822747.1	bZIP transcription factor (HapX) [Aspergillus oryzae RIB40] >gi|238503273|ref|XP_002382870.1| bZIP transcription factor HapX [Aspergillus flavus NRRL3357] >gi|317148396|ref|XP_003190187.1| bZIP transcription factor (HapX) [Aspergillus oryzae RIB40] >gi|83771482|dbj|BAE61614.1| unnamed protein product [Aspergillus oryzae RIB40] >gi|90855464|dbj|BAE92563.1| hypothetical transcriptional factor [Aspe…	AB050783.1	Aspergillus oryzae gene for putative transcriptional activator, complete cds	--	--	--	--	--	--	GO:0006355	regulation of transcription, DNA-dependent	GO:0043565//GO:0003700	sequence-specific DNA binding//sequence-specific DNA binding transcription factor activity	GO:0005667//GO:0005634	transcription factor complex//nucleus	--	--
		comp74734_c1	4.0117	4.0171e-32	XP_003537178.1	PREDICTED: transcription factor HBP-1b(c1)-like [Glycine max]	XM_003521147.1	PREDICTED: Glycine max transcription factor HBP-1b(c1)-like (LOC100815176), mRNA	K14431	transcription factor TGA	Q41558	Transcription factor HBP-1b(c1) (Fragment) OS=Triticum aestivum PE=1 SV=2	PF14144//PF07716//PF00170//PF03131	Seed dormancy control//Basic region leucine zipper//bZIP transcription factor//bZIP Maf transcription factor	GO:0006355//GO:0006351	regulation of transcription, DNA-dependent//transcription, DNA-dependent	GO:0003677//GO:0003700//GO:0043565	DNA binding//sequence-specific DNA binding transcription factor activity//sequence-specific DNA binding	GO:0005667//GO:0005634	transcription factor complex//nucleus	--	--
		comp78238_c0	3.9046	3.037e-11	XP_003608557.1	Ocs element-binding factor [Medicago truncatula] >gi|355509612|gb|AES90754.1| Ocs element-binding factor [Medicago truncatula]	--	--	--	--	Q9FGX2	Basic leucine zipper 1 OS=Arabidopsis thaliana GN=BZIP1 PE=1 SV=1	PF03131//PF00170//PF01496//PF09726//PF07716	bZIP Maf transcription factor//bZIP transcription factor//V-type ATPase 116kDa subunit family//Transmembrane protein//Basic region leucine zipper	GO:0006355//GO:0015992//GO:0015991	regulation of transcription, DNA-dependent//proton transport//ATP hydrolysis coupled proton transport	GO:0015078//GO:0003700//GO:0043565//GO:0003677	hydrogen ion transmembrane transporter activity//sequence-specific DNA binding transcription factor activity//sequence-specific DNA binding//DNA binding	GO:0033179//GO:0016021//GO:0005667//GO:0005634	proton-transporting V-type ATPase, V0 domain//integral to membrane//transcription factor complex//nucleus	--	--
		comp83151_c0	3.1106	1.0382e-63	NP_001238344.1	bZIP transcription factor bZIP124 [Glycine max] >gi|113367218|gb|ABI34666.1| bZIP transcription factor bZIP124 [Glycine max] >gi|255640820|gb|ACU20693.1| unknown [Glycine max]	XM_004507419.1	PREDICTED: Cicer arietinum uncharacterized LOC101515270 (LOC101515270), mRNA	--	--	P24068	Ocs element-binding factor 1 OS=Zea mays GN=OBF1 PE=2 SV=2	PF02480//PF04977//PF07716//PF04111//PF03131//PF00170//PF02996//PF02183	Alphaherpesvirus glycoprotein E//Septum formation initiator//Basic region leucine zipper//Autophagy protein Apg6//bZIP Maf transcription factor//bZIP transcription factor//Prefoldin subunit//Homeobox associated leucine zipper	GO:0006457//GO:0007049//GO:0006914//GO:0006355	protein folding//cell cycle//autophagy//regulation of transcription, DNA-dependent	GO:0003677//GO:0051082//GO:0043565//GO:0003700	DNA binding//unfolded protein binding//sequence-specific DNA binding//sequence-specific DNA binding transcription factor activity	GO:0005634//GO:0005667//GO:0016272//GO:0016020	nucleus//transcription factor complex//prefoldin complex//membrane	--	--
		comp74411_c0	2.7426	5.4275e-18	ABP88230.1	transcription factor bZIP88 [Glycine max]	NM_001251024.1	Glycine max bZIP protein (SBZ1), mRNA >gi|183014148|dbj|AB246665.1| Glycine max SBZ1 mRNA for bZIP protein, complete cds	--	--	Q99090	Light-inducible protein CPRF2 OS=Petroselinum crispum GN=CPRF2 PE=2 SV=2	--	--	GO:0006355	regulation of transcription, DNA-dependent	GO:0003700//GO:0043565	sequence-specific DNA binding transcription factor activity//sequence-specific DNA binding	GO:0005667	transcription factor complex	--	--
		comp75824_c0	2.6679	0.027905	XP_002320675.1	predicted protein [Populus trichocarpa] >gi|222861448|gb|EEE98990.1| predicted protein [Populus trichocarpa]	--	--	--	--	P12959	Regulatory protein opaque-2 OS=Zea mays GN=O2 PE=1 SV=1	PF02183//PF07716//PF04977//PF00170//PF03131	Homeobox associated leucine zipper//Basic region leucine zipper//Septum formation initiator//bZIP transcription factor//bZIP Maf transcription factor	GO:0007049//GO:0006355	cell cycle//regulation of transcription, DNA-dependent	GO:0003677//GO:0003700//GO:0043565	DNA binding//sequence-specific DNA binding transcription factor activity//sequence-specific DNA binding	GO:0005667//GO:0005634	transcription factor complex//nucleus	--	--
		comp76372_c0	2.5958	0.010379	ABP88231.1	transcription factor bZIP91 [Glycine max]	DQ792731.1	Glycine max transcription factor bZIP91 (bZIP91) mRNA, partial cds	K14431	transcription factor TGA	O24160	TGACG-sequence-specific DNA-binding protein TGA-2.1 OS=Nicotiana tabacum GN=TGA21 PE=1 SV=1	PF14144	Seed dormancy control	GO:0006351	transcription, DNA-dependent	GO:0043565	sequence-specific DNA binding	--	--	--	--
		comp89157_c0	2.4862	7.9606e-41	XP_003551757.1	PREDICTED: UDP-glycosyltransferase 83A1-like [Glycine max]	XM_003531803.1	PREDICTED: Glycine max UDP-glycosyltransferase 83A1-like (LOC100816697), mRNA	--	--	Q9SGA8	UDP-glycosyltransferase 83A1 OS=Arabidopsis thaliana GN=UGT83A1 PE=2 SV=1	PF03955//PF07716//PF02183//PF03223//PF07196//PF02996//PF00170//PF03131	Adenovirus hexon-associated protein (IX)//Basic region leucine zipper//Homeobox associated leucine zipper//V-ATPase subunit C//Flagellin hook IN motif//Prefoldin subunit//bZIP transcription factor//bZIP Maf transcription factor	GO:0006355//GO:0015992//GO:0006928//GO:0006457//GO:0015991//GO:0044781	regulation of transcription, DNA-dependent//proton transport//cellular component movement//protein folding//ATP hydrolysis coupled proton transport//bacterial-type flagellum organization	GO:0003700//GO:0003677//GO:0031423//GO:0015078//GO:0043565//GO:0051082	sequence-specific DNA binding transcription factor activity//DNA binding//hexon binding//hydrogen ion transmembrane transporter activity//sequence-specific DNA binding//unfolded protein binding	GO:0016272//GO:0009288//GO:0019012//GO:0033180//GO:0005667//GO:0005634	prefoldin complex//bacterial-type flagellum//virion//proton-transporting V-type ATPase, V1 domain//transcription factor complex//nucleus	--	--
		comp85094_c0	1.9317	1.1502e-13	XP_003540948.1	PREDICTED: uncharacterized protein LOC780560 [Glycine max]	XM_004494920.1	PREDICTED: Cicer arietinum probable transcription factor PosF21-like (LOC101490377), mRNA	--	--	Q6S4P4	Transcription factor RF2b OS=Oryza sativa subsp. japonica GN=RF2b PE=1 SV=1	PF03131//PF01039//PF00170//PF07716	bZIP Maf transcription factor//Carboxyl transferase domain//bZIP transcription factor//Basic region leucine zipper	GO:0006355	regulation of transcription, DNA-dependent	GO:0003700//GO:0043565//GO:0016874//GO:0003677	sequence-specific DNA binding transcription factor activity//sequence-specific DNA binding//ligase activity//DNA binding	GO:0005634//GO:0005667	nucleus//transcription factor complex	--	--
		comp78897_c0	1.8666	2.9207e-05	NP_001237953.1	bZIP protein [Glycine max] >gi|183014149|dbj|BAG24402.1| bZIP protein [Glycine max]	AP009810.1	Lotus japonicus genomic DNA, chromosome 5, clone: LjT29J15, TM0280b, complete sequence	--	--	Q99090	Light-inducible protein CPRF2 OS=Petroselinum crispum GN=CPRF2 PE=2 SV=2	PF00170//PF07716	bZIP transcription factor//Basic region leucine zipper	GO:0006355	regulation of transcription, DNA-dependent	GO:0003700//GO:0043565	sequence-specific DNA binding transcription factor activity//sequence-specific DNA binding	GO:0005667	transcription factor complex	--	--
		comp88453_c1	1.4804	0.0046235	XP_003588595.1	Transcription factor bZIP [Medicago truncatula] >gi|355477643|gb|AES58846.1| Transcription factor bZIP [Medicago truncatula]	AB378629.1	Lotus japonicus bZIP-R91 mRNA for transcription factor bZIP, complete cds	--	--	Q9FUD3	Basic leucine zipper 9 OS=Arabidopsis thaliana GN=BZIP9 PE=1 SV=1	PF07716//PF09726//PF05093//PF03131//PF00170	Basic region leucine zipper//Transmembrane protein//Cytokine-induced anti-apoptosis inhibitor 1, Fe-S biogenesis//bZIP Maf transcription factor//bZIP transcription factor	GO:0006915//GO:0006355//GO:0016226	apoptotic process//regulation of transcription, DNA-dependent//iron-sulfur cluster assembly	GO:0003677//GO:0043565//GO:0051536//GO:0003700	DNA binding//sequence-specific DNA binding//iron-sulfur cluster binding//sequence-specific DNA binding transcription factor activity	GO:0005667//GO:0005737//GO:0005634//GO:0016021	transcription factor complex//cytoplasm//nucleus//integral to membrane	--	--
		comp90561_c0	1.1951	4.786e-11	NP_001241597.1	heat shock factor [Glycine max] >gi|662930|emb|CAA87077.1| heat shock transcription factor 34 [Glycine max] >gi|402715721|gb|AFQ93674.1| heat shock transcription factor HSFB1 [Glycine max]	XM_004511876.1	PREDICTED: Cicer arietinum heat stress transcription factor B-1-like (LOC101494022), mRNA	K09419	heat shock transcription factor, other eukaryote	P22335	Heat shock factor protein HSF24 OS=Solanum peruvianum GN=HSF24 PE=2 SV=1	PF07412//PF02183//PF00170	Geminin//Homeobox associated leucine zipper//bZIP transcription factor	GO:0006275//GO:0006355	regulation of DNA replication//regulation of transcription, DNA-dependent	GO:0043565//GO:0003700//GO:0003677	sequence-specific DNA binding//sequence-specific DNA binding transcription factor activity//DNA binding	GO:0005634//GO:0005667	nucleus//transcription factor complex	--	--
		comp87375_c3	1.1764	8.7302e-09	XP_003521593.1	PREDICTED: ocs element-binding factor 1 [Glycine max] >gi|255642241|gb|ACU21385.1| unknown [Glycine max]	AB779667.1	Vigna unguiculata VubZIP53 mRNA for bZIP type transcription factor, complete cds	--	--	P24068	Ocs element-binding factor 1 OS=Zea mays GN=OBF1 PE=2 SV=2	PF03131//PF00804//PF00170//PF04977//PF01496//PF04111//PF07716	bZIP Maf transcription factor//Syntaxin//bZIP transcription factor//Septum formation initiator//V-type ATPase 116kDa subunit family//Autophagy protein Apg6//Basic region leucine zipper	GO:0015991//GO:0007049//GO:0006914//GO:0015992//GO:0006355	ATP hydrolysis coupled proton transport//cell cycle//autophagy//proton transport//regulation of transcription, DNA-dependent	GO:0003677//GO:0043565//GO:0003700//GO:0015078	DNA binding//sequence-specific DNA binding//sequence-specific DNA binding transcription factor activity//hydrogen ion transmembrane transporter activity	GO:0005634//GO:0005667//GO:0016020//GO:0033179	nucleus//transcription factor complex//membrane//proton-transporting V-type ATPase, V0 domain	--	--
		comp78896_c0	1.1527	0.00016493	XP_003552912.1	PREDICTED: transcription factor RF2b-like [Glycine max]	XM_004500307.1	PREDICTED: Cicer arietinum transcription factor RF2b-like (LOC101504176), mRNA	--	--	Q6S4P4	Transcription factor RF2b OS=Oryza sativa subsp. japonica GN=RF2b PE=1 SV=1	PF00170//PF03131//PF08188//PF05483//PF07716//PF04111	bZIP transcription factor//bZIP Maf transcription factor//Spermatozal protamine family//Synaptonemal complex protein 1 (SCP-1)//Basic region leucine zipper//Autophagy protein Apg6	GO:0006355//GO:0007130//GO:0006914//GO:0035092	regulation of transcription, DNA-dependent//synaptonemal complex assembly//autophagy//sperm chromatin condensation	GO:0003700//GO:0043565//GO:0003677	sequence-specific DNA binding transcription factor activity//sequence-specific DNA binding//DNA binding	GO:0000228//GO:0000795//GO:0005634//GO:0005667	nuclear chromosome//synaptonemal complex//nucleus//transcription factor complex	--	--
		comp83453_c0	1.1232	2.4206e-05	NP_001237059.1	bZIP transcription factor bZIP78 [Glycine max] >gi|113367192|gb|ABI34653.1| bZIP transcription factor bZIP78 [Glycine max]	NM_001250130.1	Glycine max bZIP transcription factor bZIP78 (BZIP78), mRNA >gi|113367191|gb|DQ787043.1| Glycine max bZIP transcription factor bZIP78 (bZIP78) mRNA, complete cds	K09060	plant G-box-binding factor	Q99142	Transcriptional activator TAF-1 (Fragment) OS=Nicotiana tabacum GN=TAF1 PE=2 SV=1	PF01876//PF07716//PF04977//PF00170//PF03131	RNase P subunit p30//Basic region leucine zipper//Septum formation initiator//bZIP transcription factor//bZIP Maf transcription factor	GO:0051252//GO:0007049//GO:0006355//GO:0008033	regulation of RNA metabolic process//cell cycle//regulation of transcription, DNA-dependent//tRNA processing	GO:0043565//GO:0003677//GO:0003700//GO:0004540	sequence-specific DNA binding//DNA binding//sequence-specific DNA binding transcription factor activity//ribonuclease activity	GO:0005634//GO:0005667	nucleus//transcription factor complex	--	--
		comp86510_c2	0.67061	0.023262	NP_001237027.1	bZIP transcription factor bZIP62 [Glycine max] >gi|113367184|gb|ABI34649.1| bZIP transcription factor bZIP62 [Glycine max]	NM_001250098.1	Glycine max bZIP transcription factor bZIP62 (BZIP62), mRNA >gi|113367183|gb|DQ787039.1| Glycine max bZIP transcription factor bZIP62 (bZIP62) mRNA, complete cds	--	--	Q9FUD3	Basic leucine zipper 9 OS=Arabidopsis thaliana GN=BZIP9 PE=1 SV=1	PF00170//PF02321//PF03131//PF13851//PF07716//PF04977//PF09726	bZIP transcription factor//Outer membrane efflux protein//bZIP Maf transcription factor//Growth-arrest specific micro-tubule binding//Basic region leucine zipper//Septum formation initiator//Transmembrane protein	GO:0048870//GO:0007049//GO:0006810//GO:0006355	cell motility//cell cycle//transport//regulation of transcription, DNA-dependent	GO:0003677//GO:0005215//GO:0043565//GO:0003700	DNA binding//transporter activity//sequence-specific DNA binding//sequence-specific DNA binding transcription factor activity	GO:0005667//GO:0005634//GO:0016021//GO:0031514	transcription factor complex//nucleus//integral to membrane//motile cilium	--	--
		comp85052_c0	0.53352	0.0032945	XP_003596613.1	Transcription factor ILR3 [Medicago truncatula] >gi|217071990|gb|ACJ84355.1| unknown [Medicago truncatula] >gi|355485661|gb|AES66864.1| Transcription factor ILR3 [Medicago truncatula] >gi|388518489|gb|AFK47306.1| unknown [Medicago truncatula]	XM_003539988.1	PREDICTED: Glycine max transcription factor ILR3-like (LOC100783689), mRNA	--	--	Q9FH37	Transcription factor ILR3 OS=Arabidopsis thaliana GN=ILR3 PE=1 SV=1	PF01025//PF10018//PF03938//PF05791//PF00170//PF10473//PF02183//PF00769//PF01496//PF05557//PF07926//PF02403//PF06005//PF01166//PF10186//PF08172//PF04977//PF09726//PF07716//PF03148//PF04111	GrpE//Vitamin-D-receptor interacting Mediator subunit 4//Outer membrane protein (OmpH-like)//Bacillus haemolytic enterotoxin (HBL)//bZIP transcription factor//Leucine-rich repeats of kinetochore protein Cenp-F/LEK1//Homeobox associated leucine zipper//Ezrin/radixin/moesin family//V-type ATPase 116kDa subunit family//Mitotic checkpoint protein//TPR/MLP1/MLP2-like protein//Seryl-tRNA synthetase N-t…	GO:0000917//GO:0006891//GO:0043093//GO:0006457//GO:0006566//GO:0006355//GO:0006357//GO:0015991//GO:0007049//GO:0006606//GO:0009405//GO:0006544//GO:0006914//GO:0015992//GO:0007094//GO:0000226//GO:0010508//GO:0006434//GO:0006563	barrier septum assembly//intra-Golgi vesicle-mediated transport//cytokinesis by binary fission//protein folding//threonine metabolic process//regulation of transcription, DNA-dependent//regulation of transcription from RNA polymerase II promoter//ATP hydrolysis coupled proton transport//cell cycle//protein import into nucleus//pathogenesis//glycine metabolic process//autophagy//proton transport//…	GO:0003677//GO:0005524//GO:0045502//GO:0043565//GO:0000774//GO:0051087//GO:0046983//GO:0001104//GO:0008134//GO:0003700//GO:0051082//GO:0000166//GO:0004828//GO:0042803//GO:0015078//GO:0008092	DNA binding//ATP binding//dynein binding//sequence-specific DNA binding//adenyl-nucleotide exchange factor activity//chaperone binding//protein dimerization activity//RNA polymerase II transcription cofactor activity//transcription factor binding//sequence-specific DNA binding transcription factor activity//unfolded protein binding//nucleotide binding//serine-tRNA ligase activity//protein homodim…	GO:0016021//GO:0005634//GO:0005643//GO:0016592//GO:0030286//GO:0019898//GO:0005737//GO:0030173//GO:0033179//GO:0005667//GO:0005874//GO:0016020	integral to membrane//nucleus//nuclear pore//mediator complex//dynein complex//extrinsic to membrane//cytoplasm//integral to Golgi membrane//proton-transporting V-type ATPase, V0 domain//transcription factor complex//microtubule//membrane	--	--
		comp80798_c0	-0.46108	0.016205	BAD42432.1	bZip transcription factor [Psophocarpus tetragonolobus]	AK245786.1	Glycine max cDNA, clone: GMFL01-41-H04	K09060	plant G-box-binding factor	Q99089	Common plant regulatory factor 1 OS=Petroselinum crispum GN=CPRF1 PE=2 SV=1	PF04111//PF04977//PF07716//PF03131//PF07777//PF00170//PF01166//PF02183	Autophagy protein Apg6//Septum formation initiator//Basic region leucine zipper//bZIP Maf transcription factor//G-box binding protein MFMR//bZIP transcription factor//TSC-22/dip/bun family//Homeobox associated leucine zipper	GO:0006355//GO:0006914//GO:0006351//GO:0007049	regulation of transcription, DNA-dependent//autophagy//transcription, DNA-dependent//cell cycle	GO:0003700//GO:0043565//GO:0003677	sequence-specific DNA binding transcription factor activity//sequence-specific DNA binding//DNA binding	GO:0005634//GO:0005667	nucleus//transcription factor complex	--	--
		comp88956_c0	-0.49291	0.035392	XP_003546669.1	PREDICTED: phospholipase D epsilon-like [Glycine max]	XR_189297.1	PREDICTED: Cicer arietinum DNA double-strand break repair Rad50 ATPase-like (LOC101507119), transcript variant X2, misc_RNA	--	--	Q9C888	Phospholipase D epsilon OS=Arabidopsis thaliana GN=PLDEPSILON PE=2 SV=1	PF10473//PF02183//PF05791//PF00170//PF07926//PF00769//PF04881//PF08702//PF04728//PF04632//PF02403//PF04799//PF09726//PF04111//PF04977//PF05531//PF04513//PF00038	Leucine-rich repeats of kinetochore protein Cenp-F/LEK1//Homeobox associated leucine zipper//Bacillus haemolytic enterotoxin (HBL)//bZIP transcription factor//TPR/MLP1/MLP2-like protein//Ezrin/radixin/moesin family//Adenovirus GP19K//Fibrinogen alpha/beta chain family//Lipoprotein leucine-zipper//Fusaric acid resistance protein family//Seryl-tRNA synthetase N-terminal domain//fzo-like conserved r…	GO:0009405//GO:0050690//GO:0008053//GO:0006544//GO:0006914//GO:0006563//GO:0030168//GO:0006434//GO:0051258//GO:0006184//GO:0006566//GO:0007165//GO:0006355//GO:0007049//GO:0006606//GO:0006810	pathogenesis//regulation of defense response to virus by virus//mitochondrial fusion//glycine metabolic process//autophagy//L-serine metabolic process//platelet activation//seryl-tRNA aminoacylation//protein polymerization//GTP catabolic process//threonine metabolic process//signal transduction//regulation of transcription, DNA-dependent//cell cycle//protein import into nucleus//transport	GO:0008134//GO:0003700//GO:0030674//GO:0000166//GO:0005198//GO:0008092//GO:0042803//GO:0004828//GO:0005524//GO:0005102//GO:0003677//GO:0003924//GO:0045502//GO:0043565//GO:0005537	transcription factor binding//sequence-specific DNA binding transcription factor activity//protein binding, bridging//nucleotide binding//structural molecule activity//cytoskeletal protein binding//protein homodimerization activity//serine-tRNA ligase activity//ATP binding//receptor binding//DNA binding//GTPase activity//dynein binding//sequence-specific DNA binding//mannose binding	GO:0005737//GO:0019028//GO:0019031//GO:0005667//GO:0016020//GO:0005882//GO:0016021//GO:0005741//GO:0005643//GO:0019867//GO:0005634//GO:0005577//GO:0005886//GO:0019898//GO:0030286	cytoplasm//viral capsid//viral envelope//transcription factor complex//membrane//intermediate filament//integral to membrane//mitochondrial outer membrane//nuclear pore//outer membrane//nucleus//fibrinogen complex//plasma membrane//extrinsic to membrane//dynein complex	KOG1329	Phospholipase D1
		comp88643_c0	-0.49461	0.0015382	NP_001241978.1	uncharacterized protein LOC100791834 [Glycine max] >gi|255636643|gb|ACU18659.1| unknown [Glycine max]	NM_001255049.2	Glycine max WD-40 repeat-containing protein MSI2-like (LOC100791834), mRNA	K10752	histone-binding protein RBBP4	O22468	WD-40 repeat-containing protein MSI2 OS=Arabidopsis thaliana GN=MSI2 PE=2 SV=1	PF00400//PF07716//PF00170	WD domain, G-beta repeat//Basic region leucine zipper//bZIP transcription factor	GO:0006355	regulation of transcription, DNA-dependent	GO:0043565//GO:0003700//GO:0005515	sequence-specific DNA binding//sequence-specific DNA binding transcription factor activity//protein binding	GO:0005634//GO:0005667	nucleus//transcription factor complex	KOG0264	Nucleosome remodeling factor, subunit CAF1/NURF55/MSI1
		comp91999_c0	-0.49888	0.0057865	XP_002273512.2	PREDICTED: protein FAR1-RELATED SEQUENCE 5-like [Vitis vinifera]	XM_003551630.1	PREDICTED: Glycine max golgin candidate 3-like (LOC100794919), mRNA	--	--	Q9SZL8	Protein FAR1-RELATED SEQUENCE 5 OS=Arabidopsis thaliana GN=FRS5 PE=2 SV=1	PF10186//PF06657//PF04977//PF02480//PF03547//PF05923//PF07464//PF00851//PF00170//PF04508//PF08703//PF04523//PF04434//PF13639//PF05130	UV radiation resistance protein and autophagy-related subunit 14//Centrosome microtubule-binding domain of Cep57//Septum formation initiator//Alphaherpesvirus glycoprotein E//Membrane transport protein//APC cysteine-rich region//Apolipophorin-III precursor (apoLp-III)//Helper component proteinase//bZIP transcription factor//Viral A-type inclusion protein repeat//PLC-beta C terminal//Herpes virus …	GO:0006508//GO:0007049//GO:0055085//GO:0019068//GO:0010508//GO:0046339//GO:0009395//GO:0016042//GO:0006355//GO:0016055//GO:0006869//GO:0016032//GO:0044780	proteolysis//cell cycle//transmembrane transport//virion assembly//positive regulation of autophagy//diacylglycerol metabolic process//phospholipid catabolic process//lipid catabolic process//regulation of transcription, DNA-dependent//Wnt receptor signaling pathway//lipid transport//viral process//bacterial-type flagellum assembly	GO:0004435//GO:0043565//GO:0005509//GO:0008270//GO:0008289//GO:0004197//GO:0003700//GO:0008017//GO:0005515	phosphatidylinositol phospholipase C activity//sequence-specific DNA binding//calcium ion binding//zinc ion binding//lipid binding//cysteine-type endopeptidase activity//sequence-specific DNA binding transcription factor activity//microtubule binding//protein binding	GO:0005667//GO:0016020//GO:0045298//GO:0016021//GO:0005576	transcription factor complex//membrane//tubulin complex//integral to membrane//extracellular region	--	--
		comp86794_c1	-0.51013	0.0068152	XP_003521109.1	PREDICTED: uncharacterized protein LOC100101871 [Glycine max]	XM_003521061.1	PREDICTED: Glycine max transcription factor bZIP38 (bZIP38), mRNA	--	--	Q9LXX5	PsbP domain-containing protein 6, chloroplastic OS=Arabidopsis thaliana GN=PPD6 PE=1 SV=1	PF07716//PF01789//PF03131//PF00170	Basic region leucine zipper//PsbP//bZIP Maf transcription factor//bZIP transcription factor	GO:0006355//GO:0015979	regulation of transcription, DNA-dependent//photosynthesis	GO:0003700//GO:0043565//GO:0005509//GO:0003677	sequence-specific DNA binding transcription factor activity//sequence-specific DNA binding//calcium ion binding//DNA binding	GO:0009523//GO:0009654//GO:0019898//GO:0005634//GO:0005667	photosystem II//oxygen evolving complex//extrinsic to membrane//nucleus//transcription factor complex	KOG1414	Transcriptional activator FOSB/c-Fos and related bZIP transcription factors
		comp91722_c2	-0.51429	0.0034082	XP_002274643.2	PREDICTED: methyl-CpG-binding domain-containing protein 9-like [Vitis vinifera]	XR_137083.1	PREDICTED: Glycine max methyl-CpG-binding domain-containing protein 9-like (LOC100820223), miscRNA	--	--	Q9SGH2	Methyl-CpG-binding domain-containing protein 9 OS=Arabidopsis thaliana GN=MBD9 PE=2 SV=1	PF05965//PF05964//PF00046//PF05920//PF02365//PF00628//PF00060//PF01429//PF00170//PF00130//PF08015//PF03002//PF00439//PF02183	F/Y rich C-terminus//F/Y-rich N-terminus//Homeobox domain//Homeobox KN domain//No apical meristem (NAM) protein//PHD-finger//Ligand-gated ion channel//Methyl-CpG binding domain//bZIP transcription factor//Phorbol esters/diacylglycerol binding domain (C1 domain)//Fungal mating-type pheromone//Somatostatin/Cortistatin family//Bromodomain//Homeobox associated leucine zipper	GO:0007165//GO:0006355//GO:0006811//GO:0035556//GO:0007268	signal transduction//regulation of transcription, DNA-dependent//ion transport//intracellular signal transduction//synaptic transmission	GO:0005179//GO:0003677//GO:0005234//GO:0003700//GO:0000772//GO:0005515//GO:0043565//GO:0004970	hormone activity//DNA binding//extracellular-glutamate-gated ion channel activity//sequence-specific DNA binding transcription factor activity//mating pheromone activity//protein binding//sequence-specific DNA binding//ionotropic glutamate receptor activity	GO:0005576//GO:0005634//GO:0005667//GO:0016020	extracellular region//nucleus//transcription factor complex//membrane	KOG0483	Transcription factor HEX, contains HOX and HALZ domains
		comp83622_c0	-0.51511	0.02083	XP_003617082.1	BZIP transcription factor bZIP114 [Medicago truncatula] >gi|355518417|gb|AET00041.1| BZIP transcription factor bZIP114 [Medicago truncatula]	XM_003617034.1	Medicago truncatula BZIP transcription factor bZIP114 (MTR_5g087740) mRNA, complete cds	--	--	--	--	PF00124//PF03094//PF02970//PF03387//PF06005	Photosynthetic reaction centre protein//Mlo family//Tubulin binding cofactor A//Herpesvirus UL46 protein//Protein of unknown function (DUF904)	GO:0006952//GO:0043093//GO:0019684//GO:0000917//GO:0006355//GO:0009772//GO:0007021//GO:0006118	defense response//cytokinesis by binary fission//photosynthesis, light reaction//barrier septum assembly//regulation of transcription, DNA-dependent//photosynthetic electron transport in photosystem II//tubulin complex assembly//electron transport	GO:0045156//GO:0051082	electron transporter, transferring electrons within the cyclic electron transport pathway of photosynthesis activity//unfolded protein binding	GO:0005874//GO:0016021//GO:0005737	microtubule//integral to membrane//cytoplasm	--	--
		comp90836_c0	-0.52167	0.0014787	XP_003590595.1	Centromere protein [Medicago truncatula] >gi|355479643|gb|AES60846.1| Centromere protein [Medicago truncatula]	XM_003590547.1	Medicago truncatula Centromere protein (MTR_1g071540) mRNA, complete cds	--	--	--	--	PF01395//PF00769//PF00170	PBP/GOBP family//Ezrin/radixin/moesin family//bZIP transcription factor	GO:0006355	regulation of transcription, DNA-dependent	GO:0043565//GO:0005549//GO:0003700//GO:0008092	sequence-specific DNA binding//odorant binding//sequence-specific DNA binding transcription factor activity//cytoskeletal protein binding	GO:0005737//GO:0005667//GO:0019898	cytoplasm//transcription factor complex//extrinsic to membrane	--	--
		comp23028_c0	-0.5364	0.030922	ACU18741.1	unknown [Glycine max]	NM_001250063.1	Glycine max bZIP transcription factor bZIP56 (BZIP56), mRNA	--	--	--	--	PF01920	Prefoldin subunit	GO:0006457	protein folding	GO:0051082	unfolded protein binding	GO:0016272	prefoldin complex	--	--
		comp90508_c0	-0.63489	0.00057866	XP_003535817.1	PREDICTED: probable ATP-dependent RNA helicase DHX36-like [Glycine max]	XM_003535769.1	PREDICTED: Glycine max probable ATP-dependent RNA helicase DHX36-like (LOC100792823), mRNA	K14442	ATP-dependent RNA helicase DHX36	Q9H2U1	Probable ATP-dependent RNA helicase DHX36 OS=Homo sapiens GN=DHX36 PE=1 SV=2	PF00270//PF01991//PF00437//PF04408//PF00170//PF07716//PF00271	DEAD/DEAH box helicase//ATP synthase (E/31 kDa) subunit//Type II/IV secretion system protein//Helicase associated domain (HA2)//bZIP transcription factor//Basic region leucine zipper//Helicase conserved C-terminal domain	GO:0006119//GO:0015991//GO:0006810//GO:0015992//GO:0006355	oxidative phosphorylation//ATP hydrolysis coupled proton transport//transport//proton transport//regulation of transcription, DNA-dependent	GO:0005524//GO:0043565//GO:0003676//GO:0008026//GO:0003700//GO:0046961//GO:0004386	ATP binding//sequence-specific DNA binding//nucleic acid binding//ATP-dependent helicase activity//sequence-specific DNA binding transcription factor activity//proton-transporting ATPase activity, rotational mechanism//helicase activity	GO:0005667//GO:0033178	transcription factor complex//proton-transporting two-sector ATPase complex, catalytic domain	KOG0920	ATP-dependent RNA helicase A
		comp86085_c0	-0.68408	0.022029	XP_003551617.1	PREDICTED: uncharacterized protein LOC100796148 [Glycine max]	XM_004492527.1	PREDICTED: Cicer arietinum probable inactive receptor kinase At5g58300-like (LOC101505409), mRNA	--	--	Q9LVM0	Probable inactive receptor kinase At5g58300 OS=Arabidopsis thaliana GN=At5g58300 PE=1 SV=1	PF00038//PF00069//PF02465//PF05531//PF07714//PF00170//PF05791//PF02183//PF01576//PF10473//PF06005	Intermediate filament protein//Protein kinase domain//Flagellar hook-associated protein 2 N-terminus//Nucleopolyhedrovirus P10 protein//Protein tyrosine kinase//bZIP transcription factor//Bacillus haemolytic enterotoxin (HBL)//Homeobox associated leucine zipper//Myosin tail//Leucine-rich repeats of kinetochore protein Cenp-F/LEK1//Protein of unknown function (DUF904)	GO:0006355//GO:0000917//GO:0043093//GO:0009405//GO:0006468	regulation of transcription, DNA-dependent//barrier septum assembly//cytokinesis by binary fission//pathogenesis//protein phosphorylation	GO:0003700//GO:0045502//GO:0008134//GO:0003774//GO:0003677//GO:0005524//GO:0042803//GO:0043565//GO:0004672//GO:0005198	sequence-specific DNA binding transcription factor activity//dynein binding//transcription factor binding//motor activity//DNA binding//ATP binding//protein homodimerization activity//sequence-specific DNA binding//protein kinase activity//structural molecule activity	GO:0016459//GO:0019028//GO:0009424//GO:0005737//GO:0030286//GO:0005882//GO:0016020//GO:0005634//GO:0005667	myosin complex//viral capsid//bacterial-type flagellum hook//cytoplasm//dynein complex//intermediate filament//membrane//nucleus//transcription factor complex	--	--
		comp87070_c1	-0.77232	0.00023048	XP_002321542.1	predicted protein [Populus trichocarpa] >gi|222868538|gb|EEF05669.1| predicted protein [Populus trichocarpa]	DQ678926.1	Aegilops speltoides GSK-like kinase 1 (GSK1) gene, complete cds	--	--	Q9SSG3	HIPL1 protein OS=Arabidopsis thaliana GN=HIPL1 PE=1 SV=2	PF00170//PF04977//PF02118//PF06005//PF09726//PF07716//PF01166	bZIP transcription factor//Septum formation initiator//Srg family chemoreceptor//Protein of unknown function (DUF904)//Transmembrane protein//Basic region leucine zipper//TSC-22/dip/bun family	GO:0007606//GO:0007049//GO:0007165//GO:0006355//GO:0000917//GO:0005975//GO:0043093	sensory perception of chemical stimulus//cell cycle//signal transduction//regulation of transcription, DNA-dependent//barrier septum assembly//carbohydrate metabolic process//cytokinesis by binary fission	GO:0004888//GO:0048038//GO:0043565//GO:0003700//GO:0016901	transmembrane signaling receptor activity//quinone binding//sequence-specific DNA binding//sequence-specific DNA binding transcription factor activity//oxidoreductase activity, acting on the CH-OH group of donors, quinone or similar compound as acceptor	GO:0046658//GO:0016020//GO:0005667//GO:0005737//GO:0016021	anchored to plasma membrane//membrane//transcription factor complex//cytoplasm//integral to membrane	--	--
		comp88213_c1	-0.79641	0.00062268	XP_003549167.1	PREDICTED: TMV resistance protein N-like [Glycine max]	XM_003549120.1	PREDICTED: Glycine max uncharacterized protein LOC100527367 (LOC100527367), mRNA	--	--	Q40392	TMV resistance protein N OS=Nicotiana glutinosa GN=N PE=1 SV=1	PF01544//PF01496//PF00560//PF04111//PF00170//PF01763//PF09177//PF01166	CorA-like Mg2+ transporter protein//V-type ATPase 116kDa subunit family//Leucine Rich Repeat//Autophagy protein Apg6//bZIP transcription factor//Herpesvirus UL6 like//Syntaxin 6, N-terminal//TSC-22/dip/bun family	GO:0030001//GO:0015991//GO:0055085//GO:0006914//GO:0015992//GO:0006323//GO:0048193//GO:0006355	metal ion transport//ATP hydrolysis coupled proton transport//transmembrane transport//autophagy//proton transport//DNA packaging//Golgi vesicle transport//regulation of transcription, DNA-dependent	GO:0015078//GO:0043565//GO:0005515//GO:0003700//GO:0046873	hydrogen ion transmembrane transporter activity//sequence-specific DNA binding//protein binding//sequence-specific DNA binding transcription factor activity//metal ion transmembrane transporter activity	GO:0016020//GO:0005667//GO:0033179	membrane//transcription factor complex//proton-transporting V-type ATPase, V0 domain	KOG0619	FOG: Leucine rich repeat
		comp86065_c2	-0.95009	0.00010895	XP_003556303.1	PREDICTED: uncharacterized protein LOC100808783 [Glycine max]	AK338582.1	Lotus japonicus cDNA, clone: LjFL2-028-AD12, HTC	--	--	Q84K00	NAC domain-containing protein 78 OS=Arabidopsis thaliana GN=NAC078 PE=2 SV=2	PF10473//PF02365//PF02403//PF00170	Leucine-rich repeats of kinetochore protein Cenp-F/LEK1//No apical meristem (NAM) protein//Seryl-tRNA synthetase N-terminal domain//bZIP transcription factor	GO:0006355//GO:0006566//GO:0006544//GO:0006563//GO:0006434	regulation of transcription, DNA-dependent//threonine metabolic process//glycine metabolic process//L-serine metabolic process//seryl-tRNA aminoacylation	GO:0045502//GO:0003700//GO:0005524//GO:0008134//GO:0003677//GO:0004828//GO:0042803//GO:0000166//GO:0043565	dynein binding//sequence-specific DNA binding transcription factor activity//ATP binding//transcription factor binding//DNA binding//serine-tRNA ligase activity//protein homodimerization activity//nucleotide binding//sequence-specific DNA binding	GO:0005737//GO:0030286//GO:0005667	cytoplasm//dynein complex//transcription factor complex	--	--
		comp79980_c0	-0.95708	3.0012e-05	XP_003605958.1	hypothetical protein MTR_4g049540 [Medicago truncatula] >gi|355507013|gb|AES88155.1| hypothetical protein MTR_4g049540 [Medicago truncatula] >gi|388506748|gb|AFK41440.1| unknown [Medicago truncatula]	XM_003539810.1	PREDICTED: Glycine max uncharacterized protein LOC100820199 (LOC100820199), mRNA	K14009	B-cell receptor-associated protein 31	--	--	PF02403//PF06005//PF01105//PF00038//PF04111//PF07716//PF04977//PF05529//PF01025//PF01920//PF13851//PF00170//PF10473//PF02183//PF01496//PF00435	Seryl-tRNA synthetase N-terminal domain//Protein of unknown function (DUF904)//emp24/gp25L/p24 family/GOLD//Intermediate filament protein//Autophagy protein Apg6//Basic region leucine zipper//Septum formation initiator//B-cell receptor-associated protein 31-like//GrpE//Prefoldin subunit//Growth-arrest specific micro-tubule binding//bZIP transcription factor//Leucine-rich repeats of kinetochore pr…	GO:0000917//GO:0006457//GO:0043093//GO:0006566//GO:0006355//GO:0007049//GO:0015991//GO:0006810//GO:0006544//GO:0006914//GO:0015992//GO:0006886//GO:0006434//GO:0006563//GO:0048870	barrier septum assembly//protein folding//cytokinesis by binary fission//threonine metabolic process//regulation of transcription, DNA-dependent//cell cycle//ATP hydrolysis coupled proton transport//transport//glycine metabolic process//autophagy//proton transport//intracellular protein transport//seryl-tRNA aminoacylation//L-serine metabolic process//cell motility	GO:0003677//GO:0005524//GO:0005515//GO:0045502//GO:0000774//GO:0043565//GO:0051087//GO:0008134//GO:0003700//GO:0051082//GO:0000166//GO:0005198//GO:0042803//GO:0004828//GO:0015078	DNA binding//ATP binding//protein binding//dynein binding//adenyl-nucleotide exchange factor activity//sequence-specific DNA binding//chaperone binding//transcription factor binding//sequence-specific DNA binding transcription factor activity//unfolded protein binding//nucleotide binding//structural molecule activity//protein homodimerization activity//serine-tRNA ligase activity//hydrogen ion tr…	GO:0016021//GO:0005634//GO:0030286//GO:0005737//GO:0016272//GO:0033179//GO:0005667//GO:0005882//GO:0031514//GO:0005783	integral to membrane//nucleus//dynein complex//cytoplasm//prefoldin complex//proton-transporting V-type ATPase, V0 domain//transcription factor complex//intermediate filament//motile cilium//endoplasmic reticulum	--	--
		comp90514_c1	-0.96468	4.4422e-08	XP_003538290.1	PREDICTED: E3 ubiquitin-protein ligase BRE1-like 1-like [Glycine max]	XM_003517883.1	PREDICTED: Glycine max E3 ubiquitin-protein ligase BRE1-like 1-like (LOC100790337), mRNA	K10696	E3 ubiquitin-protein ligase BRE1	Q8RXD6	E3 ubiquitin-protein ligase BRE1-like 1 OS=Arabidopsis thaliana GN=HUB1 PE=1 SV=1	PF00489//PF01920//PF01025//PF03234//PF12678//PF14942//PF00170//PF00097//PF02996//PF10473//PF00715//PF08031//PF14634//PF01485//PF06657//PF07926//PF04136//PF13639//PF12833	Interleukin-6/G-CSF/MGF family//Prefoldin subunit//GrpE//Cdc37 N terminal kinase binding//RING-H2 zinc finger//Organelle biogenesis, Muted-like protein//bZIP transcription factor//Zinc finger, C3HC4 type (RING finger)//Prefoldin subunit//Leucine-rich repeats of kinetochore protein Cenp-F/LEK1//Interleukin 2//Berberine and berberine like//zinc-RING finger domain//IBR domain//Centrosome microtubule…	GO:0055114//GO:0006886//GO:0008283//GO:0006955//GO:0006606//GO:0006457//GO:0006355//GO:0040007//GO:0007165	oxidation-reduction process//intracellular protein transport//cell proliferation//immune response//protein import into nucleus//protein folding//regulation of transcription, DNA-dependent//growth//signal transduction	GO:0046872//GO:0051082//GO:0008083//GO:0008270//GO:0042803//GO:0008134//GO:0003700//GO:0000774//GO:0043565//GO:0019901//GO:0050660//GO:0005134//GO:0051087//GO:0005125//GO:0016491//GO:0045502//GO:0008017//GO:0005515	metal ion binding//unfolded protein binding//growth factor activity//zinc ion binding//protein homodimerization activity//transcription factor binding//sequence-specific DNA binding transcription factor activity//adenyl-nucleotide exchange factor activity//sequence-specific DNA binding//protein kinase binding//flavin adenine dinucleotide binding//interleukin-2 receptor binding//chaperone binding/…	GO:0005667//GO:0016020//GO:0005576//GO:0031083//GO:0016272//GO:0005643//GO:0030286//GO:0030133//GO:0045298//GO:0005801//GO:0005893	transcription factor complex//membrane//extracellular region//BLOC-1 complex//prefoldin complex//nuclear pore//dynein complex//transport vesicle//tubulin complex//cis-Golgi network//interleukin-2 receptor complex	KOG0978	E3 ubiquitin ligase involved in syntaxin degradation
		comp86015_c0	-1.0895	0.0014852	AFN88215.1	BZIP transcription factor bZIP107 [Phaseolus vulgaris]	AK287180.1	Glycine max cDNA, clone: GMFL01-45-P15	--	--	--	--	PF00804	Syntaxin	--	--	--	--	GO:0016020	membrane	--	--
		comp92089_c0	-1.4373	0.032309	CCA66009.1	hypothetical protein [Beta vulgaris subsp. vulgaris]	--	--	--	--	--	--	PF00170	bZIP transcription factor	GO:0006355	regulation of transcription, DNA-dependent	GO:0003700//GO:0043565	sequence-specific DNA binding transcription factor activity//sequence-specific DNA binding	GO:0005667	transcription factor complex	--	--
		comp86133_c0	-1.5926	9.9669e-17	XP_002266826.1	PREDICTED: G-box-binding factor 4 [Vitis vinifera]	XM_003592041.1	Medicago truncatula ABSCISIC ACID-INSENSITIVE 5-like protein (MTR_1g098590) mRNA, complete cds	--	--	P42777	G-box-binding factor 4 OS=Arabidopsis thaliana GN=GBF4 PE=1 SV=1	PF03131//PF00170//PF07716//PF00859//PF01876	bZIP Maf transcription factor//bZIP transcription factor//Basic region leucine zipper//CTF/NF-I family transcription modulation region//RNase P subunit p30	GO:0008033//GO:0006355//GO:0051252//GO:0006260	tRNA processing//regulation of transcription, DNA-dependent//regulation of RNA metabolic process//DNA replication	GO:0004540//GO:0003700//GO:0003677//GO:0043565	ribonuclease activity//sequence-specific DNA binding transcription factor activity//DNA binding//sequence-specific DNA binding	GO:0005667//GO:0005634	transcription factor complex//nucleus	--	--
		comp77523_c0	-2.1606	0.00028861	XP_003536694.1	PREDICTED: transcription factor HBP-1b(c1)-like [Glycine max]	XM_003614463.1	Medicago truncatula BZIP transcription factor (MTR_5g054900) mRNA, complete cds	K14431	transcription factor TGA	Q9SX27	Transcription factor PERIANTHIA OS=Arabidopsis thaliana GN=PAN PE=1 SV=1	PF14144	Seed dormancy control	GO:0006351//GO:0006355	transcription, DNA-dependent//regulation of transcription, DNA-dependent	GO:0003700//GO:0043565	sequence-specific DNA binding transcription factor activity//sequence-specific DNA binding	GO:0005667	transcription factor complex	--	--
	S_T1 vs S_CK1	comp84951_c2	1.5911	0.00057878	XP_003550047.1	PREDICTED: chromosome-associated kinesin KIF4-like [Glycine max]	XM_003549999.1	PREDICTED: Glycine max chromosome-associated kinesin KIF4-like (LOC100790341), mRNA	K10395	kinesin family member 4/7/21/27	Q91784	Chromosome-associated kinesin KIF4 OS=Xenopus laevis GN=kif4 PE=2 SV=1	PF00170//PF00270//PF00225//PF01166	bZIP transcription factor//DEAD/DEAH box helicase//Kinesin motor domain//TSC-22/dip/bun family	GO:0007017//GO:0007018//GO:0006355	microtubule-based process//microtubule-based movement//regulation of transcription, DNA-dependent	GO:0003777//GO:0005524//GO:0043565//GO:0003676//GO:0008017//GO:0003700//GO:0008026	microtubule motor activity//ATP binding//sequence-specific DNA binding//nucleic acid binding//microtubule binding//sequence-specific DNA binding transcription factor activity//ATP-dependent helicase activity	GO:0005667//GO:0045298//GO:0005874	transcription factor complex//tubulin complex//microtubule	KOG0244	Kinesin-like protein
		comp81548_c0	1.2795	0.0041092	AEQ28125.1	ABA response element binding protein 1 [Arachis hypogaea]	JF766571.1	Arachis hypogaea ABA response element binding protein 1 (AREB1) gene, complete cds	K14432	ABA responsive element binding factor	Q9M7Q3	ABSCISIC ACID-INSENSITIVE 5-like protein 6 OS=Arabidopsis thaliana GN=ABF3 PE=1 SV=1	PF00170//PF04905//PF10186//PF03131//PF07716	bZIP transcription factor//NAB conserved region 2 (NCD2)//UV radiation resistance protein and autophagy-related subunit 14//bZIP Maf transcription factor//Basic region leucine zipper	GO:0006355//GO:0010508//GO:0045892	regulation of transcription, DNA-dependent//positive regulation of autophagy//negative regulation of transcription, DNA-dependent	GO:0003700//GO:0003677//GO:0043565	sequence-specific DNA binding transcription factor activity//DNA binding//sequence-specific DNA binding	GO:0005667//GO:0005634	transcription factor complex//nucleus	--	--
[truncated: 57 more rows]

## Sheet: MAPK
Comparison	Gene ID	Log2 (fold change)	q value	Nr ID	Nr Description	Nt ID	Nt Description	KO ID	KO Description	Swissprot ID	Swissprot Description	Pfam ID	Pfam description	GO BP	BP Description	GO MF	MF Description	GO CC	CC Description	KOG ID	KOG Description
[truncated: 46 more rows]

## Sheet: ARFs
Comparison	Gene ID	Log2 (fold change)	q value	Nr ID	Nr Description	Nt ID	Nt Description	KO ID	KO Description	Swissprot ID	Swissprot Description	Pfam ID	Pfam description	GO BP	BP Description	GO MF	MF Description	GO CC	CC Description	KOG ID	KOG Description
[truncated: 107 more rows]

## Sheet: PR
Comparison	Gene ID	Log2 (fold change)	q value	Nr ID	Nr Description	Nt ID	Nt Description	KO ID	KO Description	Swissprot ID	Swissprot Description	Pfam ID	Pfam description	GO BP	BP Description	GO MF	MF Description	GO CC	CC Description	KOG ID	KOG Description
[truncated: 135 more rows]

[truncated: 7 more sheets: Phytohormone, PAL&C4H&4CL&CHS&STS, SOD&POD, LOX, Chitinase, Lectin, PGIPs]
